# Supplementary material for: Proteomic Analysis Revealed Different Molecular Mechanisms of Response to PEG Stress in Drought-Sensitive and Drought-Resistant Sorghums
Source: Int J Mol Sci. 2022 Oct 31;23(21):13297. doi: 10.3390/ijms232113297 (PMC9656428; doi:10.3390/ijms232113297)
Supplement: Supplementary file 1 [file ijms-23-13297-s001.zip]

Archive with 11 entries (11 files):
- Supplementary Figures.pdf
- Table S1 The soil volumetric moisture of eight samples before treatment..xlsx
- Table S10 Primers used for qRT-PCR..xlsx
- Table S2 The soil volumetric moisture and physiological changes of four sorghum cultivars.xlsx
- Table S3 The total identified proteins..xlsx
- Table S4 The proteins identified in eight sorghum samples..xlsx
- Table S5 The differentially expressed proteins of four sorghum cultivars..xlsx
- Table S6 The annotation and pathways information of up-regulated and down-regulated proteins..xlsx
- Table S7 The subcellular Locations of DAPs..xlsx
- Table S8 The PPI network Analysis of the DAPs..xlsx
- Table S9 The mass spectrometry raw files with high reliability were obtained..xlsx
