# Supplementary material for: Proteomic Analysis Revealed Different Molecular Mechanisms of Response to PEG Stress in Drought-Sensitive and Drought-Resistant Sorghums
Source: Int J Mol Sci. 2022 Oct 31;23(21):13297. doi: 10.3390/ijms232113297 (PMC9656428; doi:10.3390/ijms232113297)
Supplement: Supplementary file 1 [file ijms-23-13297-s001.zip › Table S1 The soil volumetric moisture of eight samples before treatment..xlsx]

## Sheet: Sheet1
Supplemental Table S1
The soil volumetric moisture of eight samples before treatment.
samples	soil volumetric moisture (%(m3/m3))	conductivity
S4	19.2	1.15
	20.7	1.73
	20.2	1.61
PEG S4	20	0.99
	20.5	0.53
	20.4	1.1
S4-1	18.6	1.14
	19.9	1.96
	21.4	1.46
PEG S4-1	19.3	0.95
	20.8	1.32
	20.4	1.64
T14	21.9	1.81
	18.2	1.33
	21.7	2.27
PEG T14	20.4	1.6
	20.8	2.04
	19.1	1.95
T33	20.2	1.39
	19.8	1.54
	19.9	1.91
PEG T33	19.9	2.19
	20.8	1.4
	19.9	1.28
