# Supplementary material for: Proteomic Analysis Revealed Different Molecular Mechanisms of Response to PEG Stress in Drought-Sensitive and Drought-Resistant Sorghums
Source: Int J Mol Sci. 2022 Oct 31;23(21):13297. doi: 10.3390/ijms232113297 (PMC9656428; doi:10.3390/ijms232113297)
Supplement: Supplementary file 1 [file ijms-23-13297-s001.zip › Table S10 Primers used for qRT-PCR..xlsx]

## Sheet: Sheet1
Supplemental Table S10
Primers used for qRT-PCR.
protein name	Forward Primer	Reverse Primer	samples
C5YIC3	GTTTCATGCAGTCACGCACA	TGTCCATAGAGTGCCAACACC	drought-sensitive S4/PEG S4
C5YE18	GCGTCCGGATCGAGTATGTT	ACACGTACAGCATCACACAGT	drought-sensitive S4-1/PEG S4-1
C5XVU9	AAGGTTCGTAGTGCCACAGG	AGGAACACCACAACCAAGCA	drought-sensitive S4-1/PEG S4-1
A0A1B6Q1Q5	CAGGGTAAGGCTATGCGGC	CAACGTTGTCACCTGCACCA	drought-resistant T33/PEG T33
A0A1B6Q2I8	ATGAGAAGGCCGTGGAGTTG	GCATATCTCCTCGCCCACAG	drought-resistant T33/PEG T33
A0A1B6Q4S3	ATCCCCCAACACTTCGAACC	CGCTGAAAATTCCGAGAGCG	drought-resistant T33/PEG T33
A0A1B6QPA5	CCCCACACCGCTTCACTC	CCGGTTTCACGTGTCAGAGA	drought-resistant T33/PEG T33
A0A1W0W3N2	GAGTTCTCCTGCCCTGACCT	CTCTGGCCTGGAAGGAGCG	drought-resistant T33/PEG T33
A0A1Z5R1W3	CCCAAATGTCCCGGATTGGA	CTCGCTCCCTTATCGCCATT	drought-resistant T33/PEG T33
A0A1Z5R408	GCCACCATTACACCAGACGA	CAAATGGGCTTTGTCCAGCC	drought-resistant T14/PEG T14
A0A1Z5R4Y7	CTCTGGCACGTTTACTCTTTCG	GTACCAACAATGGTCGGTTCTG	drought-resistant T33/PEG T33
C5WLY2	CCGGACAAGGTTGTTGAGGA	GCCAAGCCAAAGCTATTCCG	drought-resistant T33/PEG T33
C5YL64	AGGCTCAGGAGCTCTCCAAC	TGCTGCTTAGCCAGCTTCTT	drought-resistant T33/PEG T33
C5Y8Z8	TTGTGGTGGGGAAGACGAAC	CCCTGTGTCGCTTCCTAGTG	drought-resistant T14/PEG T14
C5XFN1	CAGCTGCTTTACTTGGCAGC	TGTCGTACGCAGAATGTGCT	drought-resistant T14/PEG T14
C5XCF6	ATCTGAACCTGTGCCCCTTG	CCTCGCATATTTTCGCAGCC	drought-resistant T33/PEG T33
C5WQW4	TGATGGGCACTTGGTCGTAG	TTGATTGGAGGGCATAGCGG	drought-resistant T33/PEG T33
SbACTIN	CCATGTTCCCTGGGATTGCT	AATGCCTGGACCGGTTTCAT
