# Supplementary material for: Proteomic Analysis Revealed Different Molecular Mechanisms of Response to PEG Stress in Drought-Sensitive and Drought-Resistant Sorghums
Source: Int J Mol Sci. 2022 Oct 31;23(21):13297. doi: 10.3390/ijms232113297 (PMC9656428; doi:10.3390/ijms232113297)
Supplement: Supplementary file 1 [file ijms-23-13297-s001.zip › Table S2 The soil volumetric moisture and physiological changes of four sorghum cultivars.xlsx]

## Sheet: sheet1
Supplemental Table S2
The soil volumetric moisture of eight samples after 24 hours PEG treatment.
samples	soil volumetric moisture (%(m3/m3))	conductivity
S4	25.8	3.68
	25.5	3.14
	25.9	3.97
PEG S4	23.5	3.42
	23.1	2.44
	23	1.47
S4-1	24.1	3.49
	24.4	3.49
	24	3.5
PEG S4-1	21.7	0.13
	21.3	1.55
	21.4	2.16
T14	25.4	4.24
	25.1	4.31
	25.5	4.19
PEG T14	22.7	1.98
	24.2	3.5
	22.2	1.27
T33	25.9	4.22
	25.9	3.88
	24.7	25.5
PEG T33	22.9	2.27
	24.7	2.27
	21.3	3.56

## Sheet: sheet2
Supplemental Table S2
The RWC content of eight samples after 24 hours PEG treatment.
samples	RWC content (%)
S4	86.1357
	85.5882
	92.1693
PEG S4	73.7213
	90.7285
	78.8603
S4-1	96.0981
	94.8746
	87.4873
PEG S4-1	88.2486
	81.4961
	85.5748
T14	86.4529
	94.3396
	92.5357
PEG T14	92.3077
	88.7446
	90.4762
T33	93.577
	93.7976
	93.3406
PEG T33	89.8693
	81.9057
	93.736

## Sheet: sheet3
Supplemental Table S2
The chlorophyll content of eight samples after 24 hours PEG treatment.
samples	chlorophyll content (SPAD)
S4	22.2
	22.5
	21.9
PEG S4	18.6
	19.9
	18.6
S4-1	24.3
	23.9
	24.6
PEG S4-1	19.6
	22.7
	21.8
T14	25.7
	25.7
	25.5
PEG T14	23.8
	23
	22.93
T33	23.6
	22.6
	24.2
PEG T33	20.7
	22
	21.2

## Sheet: sheet4
Supplemental Table S2
The CAT activity of eight samples after 24 hours PEG treatment.
samples	CAT activity (U/g FW)
S4	691.872
	1028.25
	2129.13
PEG S4	1843.72
	2052.68
	1150.57
S4-1	600.133
	1336.6
	3581.68
PEG S4-1	4980.72
	5357.87
	7083.09
T14	1558.31
	516.037
	1234.67
PEG T14	2381.42
	5225.36
	1249.96
T33	2572.54
	2580.19
	2595.48
PEG T33	5554.09
	6051.02
	4746.27

## Sheet: sheet5
Supplemental Table S2
The Pro content of eight samples after 24 hours PEG treatment.
samples	Pro (ug/g FW)
S4	7.20025
	6.52233
	8.01375
PEG S4	3.5395
	6.11558
	16.4708
S4-1	11.2677
	10.861
	14.9793
PEG S4-1	20.1146
	7.607
	13.3862
T14	15.3352
	15.742
	15.3352
PEG T14	27.5377
	16.6911
	14.5218
T33	3.94625
	13.3361
	22.25
PEG T33	34.8592
	25.2328
	23.4702

## Sheet: sheet6
Supplemental Table S2
The MDA content of eight samples after 24 hours PEG treatment.
samples	MDA (nmol/g FW)
S4	15.9024
	15.6188
	14.9641
PEG S4	22.5653
	23.6417
	15.9235
S4-1	16.3175
	13.454
	15.6647
PEG S4-1	22.2476
	19.3971
	14.708
T14	14.9069
	15.5086
	15.2023
PEG T14	17.4466
	17.7491
	20.1593
T33	12.8449
	12.5681
	8.47833
PEG T33	12.3017
	13.1354
	14.6876

## Sheet: sheet7
Supplemental Table S2
The SOD activity of eight samples after 24 hours PEG treatment.
samples	SOD activity (U/g FW)
S4	28.6527
	57.001
	56.7671
PEG S4	64.6783
	20.1418
	61.3822
S4-1	73.9345
	84.5026
	95.0708
PEG S4-1	58.1685
	53.1833
	63.1538
T14	40.7764
	15.96
	24.6278
PEG T14	65.8636
	106.819
	118.452
T33	4.2435
	7.54322
	15.3371
PEG T33	68.6244
	68.6144
	41.4135
