# Supplementary material for: Proteomic Analysis Revealed Different Molecular Mechanisms of Response to PEG Stress in Drought-Sensitive and Drought-Resistant Sorghums
Source: Int J Mol Sci. 2022 Oct 31;23(21):13297. doi: 10.3390/ijms232113297 (PMC9656428; doi:10.3390/ijms232113297)
Supplement: Supplementary file 1 [file ijms-23-13297-s001.zip › Table S3 The total identified proteins..xlsx]

## Sheet: Sheet1
Supplemental Table S3
The total identified proteins.
Protein IDs	Majority protein IDs	Fasta headers	Mol. weight [kDa]	LFQ intensity 4-1	LFQ intensity 4-1-1	LFQ intensity 4-1-2	LFQ intensity 4-1-3	LFQ intensity 4-2	LFQ intensity 4-3	LFQ intensity P4-1	LFQ intensity P4-1-1	LFQ intensity P4-1-2	LFQ intensity P4-1-3	LFQ intensity P4-2	LFQ intensity P4-3	LFQ intensity PT14-1	LFQ intensity PT14-2	LFQ intensity PT14-3	LFQ intensity PT33-1	LFQ intensity PT33-2	LFQ intensity PT33-3	LFQ intensity T14-1	LFQ intensity T14-2	LFQ intensity T14-3	LFQ intensity T33-1	LFQ intensity T33-2	LFQ intensity T33-3
sp|A1E9Q2|RR12_SORBI	sp|A1E9Q2|RR12_SORBI	sp|A1E9Q2|RR12_SORBI 30S ribosomal protein S12, chloroplastic OS=Sorghum bicolor OX=4558 GN=rps12-A PE=3 SV=1	13.822	167990000	113350000	0	145220000	0	0	123810000	0	0	137970000	128130000	0	131260000	121880000	124780000	0	0	0	0	126400000	111670000	206180000	148580000	169230000
sp|A1E9Q3|RR19_SORBI	sp|A1E9Q3|RR19_SORBI	sp|A1E9Q3|RR19_SORBI 30S ribosomal protein S19, chloroplastic OS=Sorghum bicolor OX=4558 GN=rps19 PE=3 SV=1	10.756	387260000	461210000	594860000	449180000	529890000	426550000	400660000	463090000	516650000	562320000	376230000	367100000	392740000	686430000	477200000	423440000	627400000	483070000	317150000	414730000	386240000	513360000	418630000	414030000
sp|A1E9Q4|PSBA_SORBI	sp|A1E9Q4|PSBA_SORBI	sp|A1E9Q4|PSBA_SORBI Photosystem II protein D1 OS=Sorghum bicolor OX=4558 GN=psbA PE=3 SV=1	38.934	9454900000	6729500000	8461600000	7292600000	8279200000	7698800000	5713500000	7314600000	5551600000	6414400000	8411000000	6520900000	7424600000	6435700000	6811400000	5635300000	5095100000	6017200000	7209200000	8091800000	7776800000	5832700000	7117700000	7085100000
sp|A1E9Q9|PSBD_SORBI	sp|A1E9Q9|PSBD_SORBI	sp|A1E9Q9|PSBD_SORBI Photosystem II D2 protein OS=Sorghum bicolor OX=4558 GN=psbD PE=3 SV=1	39.559	11801000000	10744000000	11876000000	11985000000	12078000000	13639000000	8409700000	10562000000	8408800000	10547000000	11580000000	9132400000	12711000000	8501600000	9559900000	11526000000	7996800000	9348500000	9068800000	12262000000	11544000000	7983200000	10244000000	10185000000
sp|A1E9R0|PSBC_SORBI;tr|A0A1B6Q7R5|A0A1B6Q7R5_SORBI;tr|A0A1B6QLJ2|A0A1B6QLJ2_SORBI	sp|A1E9R0|PSBC_SORBI	sp|A1E9R0|PSBC_SORBI Photosystem II CP43 reaction center protein OS=Sorghum bicolor OX=4558 GN=psbC PE=3 SV=1	51.967	14687000000	10590000000	11497000000	12001000000	8605800000	13280000000	7461400000	10294000000	5697400000	7754600000	12497000000	9649200000	11211000000	8872100000	10167000000	7583700000	6087400000	6544500000	9387000000	9946900000	9501000000	8326500000	9504200000	9520600000
sp|A1E9R4|RPOB_SORBI;tr|A0A1W0W408|A0A1W0W408_SORBI;tr|A0A1Z5RLX2|A0A1Z5RLX2_SORBI;tr|A0A1W0VXS5|A0A1W0VXS5_SORBI	sp|A1E9R4|RPOB_SORBI	sp|A1E9R4|RPOB_SORBI DNA-directed RNA polymerase subunit beta OS=Sorghum bicolor OX=4558 GN=rpoB PE=3 SV=1	121.6	0	0	0	0	0	0	0	0	0	0	0	0	0	0	0	0	0	0	0	0	0	0	15944000	0
sp|A1E9R9|ATPH_SORBI	sp|A1E9R9|ATPH_SORBI	sp|A1E9R9|ATPH_SORBI ATP synthase subunit c, chloroplastic OS=Sorghum bicolor OX=4558 GN=atpH PE=3 SV=1	7.9743	0	0	108820000	788450000	496160000	387690000	106130000	264990000	0	59514000	0	0	0	0	213560000	0	0	0	0	37064000	0	0	0	0
sp|A1E9S0|ATPF_SORBI	sp|A1E9S0|ATPF_SORBI	sp|A1E9S0|ATPF_SORBI ATP synthase subunit b, chloroplastic OS=Sorghum bicolor OX=4558 GN=atpF PE=3 SV=1	21.079	5882300000	4035900000	6653500000	5789900000	5185000000	6220900000	5657800000	4542200000	5154100000	4711400000	4850300000	4866800000	4619100000	4022200000	3854200000	4215700000	3444500000	3498000000	4351200000	5421200000	4596500000	3654600000	4402600000	4463500000
sp|A1E9S1|ATPA_SORBI	sp|A1E9S1|ATPA_SORBI	sp|A1E9S1|ATPA_SORBI ATP synthase subunit alpha, chloroplastic OS=Sorghum bicolor OX=4558 GN=atpA PE=3 SV=1	55.69	80725000000	71409000000	92289000000	80517000000	109280000000	87897000000	84673000000	72150000000	87257000000	79666000000	70622000000	78097000000	77608000000	88292000000	83116000000	73114000000	83556000000	78083000000	89283000000	94358000000	88128000000	74260000000	80513000000	77581000000
sp|A1E9S2|RR14_SORBI	sp|A1E9S2|RR14_SORBI	sp|A1E9S2|RR14_SORBI 30S ribosomal protein S14, chloroplastic OS=Sorghum bicolor OX=4558 GN=rps14 PE=3 SV=1	12.131	164820000	166620000	187570000	203680000	166280000	187390000	166330000	179590000	165580000	148420000	146380000	159170000	219210000	219940000	212830000	165930000	158560000	172520000	178190000	228510000	221870000	288450000	321320000	281620000
sp|A1E9S3|PSAB_SORBI	sp|A1E9S3|PSAB_SORBI	sp|A1E9S3|PSAB_SORBI Photosystem I P700 chlorophyll a apoprotein A2 OS=Sorghum bicolor OX=4558 GN=psaB PE=3 SV=1	82.569	4477400000	2566500000	2269100000	2815400000	3140000000	3618700000	2146600000	2339500000	1635600000	2288500000	4469300000	2638600000	4244200000	2563700000	2587600000	2195900000	1474600000	1764300000	4076100000	2738100000	3247700000	2491600000	3036800000	2787400000
sp|A1E9S5|YCF3_SORBI	sp|A1E9S5|YCF3_SORBI	sp|A1E9S5|YCF3_SORBI Photosystem I assembly protein Ycf3 OS=Sorghum bicolor OX=4558 GN=ycf3 PE=3 SV=1	19.91	0	0	0	0	0	0	41444000	0	0	0	0	0	0	0	0	0	0	0	19311000	0	0	0	0	0
sp|A1E9S6|RR4_SORBI	sp|A1E9S6|RR4_SORBI	sp|A1E9S6|RR4_SORBI 30S ribosomal protein S4, chloroplastic OS=Sorghum bicolor OX=4558 GN=rps4 PE=3 SV=1	23.462	275740000	252300000	284110000	329190000	247190000	305000000	270660000	250090000	270870000	287410000	186850000	243760000	357270000	494300000	458570000	385920000	455840000	429750000	411520000	408830000	401910000	550430000	597430000	588180000
sp|A1E9T0|ATPE_SORBI	sp|A1E9T0|ATPE_SORBI	sp|A1E9T0|ATPE_SORBI ATP synthase epsilon chain, chloroplastic OS=Sorghum bicolor OX=4558 GN=atpE PE=3 SV=1	15.217	1048200000	931440000	1536000000	1084400000	1202000000	1305800000	1442700000	995490000	1299000000	1171400000	1140200000	1253300000	1224800000	1812300000	1647900000	1291600000	1034900000	1078300000	1886400000	1656100000	1924500000	1408600000	1861100000	1520300000
sp|A1E9T1|ATPB_SORBI;tr|A0A1W0VXG8|A0A1W0VXG8_SORBI;tr|A0A1Z5RMJ5|A0A1Z5RMJ5_SORBI	sp|A1E9T1|ATPB_SORBI	sp|A1E9T1|ATPB_SORBI ATP synthase subunit beta, chloroplastic OS=Sorghum bicolor OX=4558 GN=atpB PE=3 SV=1	54.012	80272000000	78515000000	103110000000	88151000000	105170000000	98647000000	86847000000	81348000000	88962000000	85578000000	75381000000	82091000000	85069000000	81310000000	76539000000	72818000000	77163000000	75184000000	81000000000	99801000000	94294000000	73597000000	93076000000	83510000000
sp|A1E9T2|RBL_SORBI;tr|C5XLE8|C5XLE8_SORBI;tr|A0A1Z5RJI3|A0A1Z5RJI3_SORBI	sp|A1E9T2|RBL_SORBI	sp|A1E9T2|RBL_SORBI Ribulose bisphosphate carboxylase large chain OS=Sorghum bicolor OX=4558 GN=rbcL PE=3 SV=1	52.729	146030000000	134320000000	158750000000	139940000000	186670000000	161320000000	145480000000	133590000000	139650000000	142730000000	138520000000	141230000000	127870000000	127620000000	128790000000	161810000000	113960000000	137460000000	131050000000	138050000000	136460000000	138860000000	145710000000	142460000000
sp|A1E9T5|YCF4_SORBI	sp|A1E9T5|YCF4_SORBI	sp|A1E9T5|YCF4_SORBI Photosystem I assembly protein Ycf4 OS=Sorghum bicolor OX=4558 GN=ycf4 PE=3 SV=1	21.523	0	0	41471000	51840000	0	0	41738000	35660000	48294000	35564000	0	41173000	44270000	41972000	0	36878000	31689000	32174000	66353000	45600000	45593000	47985000	57327000	63160000
sp|A1E9T7|CYF_SORBI	sp|A1E9T7|CYF_SORBI	sp|A1E9T7|CYF_SORBI Cytochrome f OS=Sorghum bicolor OX=4558 GN=petA PE=3 SV=1	35.463	10232000000	9198200000	11634000000	10045000000	10184000000	9248300000	8237600000	8694400000	7493200000	8451500000	8542500000	8156300000	11706000000	9415000000	9766200000	8496400000	5858200000	7142500000	11119000000	13209000000	11629000000	9362600000	11996000000	10697000000
sp|A1E9T9|PSBL_SORBI	sp|A1E9T9|PSBL_SORBI	sp|A1E9T9|PSBL_SORBI Photosystem II reaction center protein L OS=Sorghum bicolor OX=4558 GN=psbL PE=3 SV=1	4.4971	0	0	0	0	0	0	0	0	0	0	0	0	0	0	0	0	0	0	4232100	0	0	0	0	0
sp|A1E9U0|PSBF_SORBI	sp|A1E9U0|PSBF_SORBI	sp|A1E9U0|PSBF_SORBI Cytochrome b559 subunit beta OS=Sorghum bicolor OX=4558 GN=psbF PE=3 SV=1	4.4843	0	64658000	41373000	0	0	0	46709000	56752000	0	0	0	51874000	48266000	68476000	58467000	0	58373000	0	60622000	45570000	62656000	54165000	49682000	50258000
sp|A1E9U1|PSBE_SORBI	sp|A1E9U1|PSBE_SORBI	sp|A1E9U1|PSBE_SORBI Cytochrome b559 subunit alpha OS=Sorghum bicolor OX=4558 GN=psbE PE=3 SV=1	9.4445	5012500000	4574300000	5099800000	6218100000	4773000000	5158400000	3135100000	4464900000	4914400000	4769900000	3330800000	4006400000	3818300000	3271400000	3515300000	4068300000	3270800000	3041300000	3432900000	3883400000	4494400000	4465400000	4488400000	3998400000
sp|A1E9U5|RK33_SORBI	sp|A1E9U5|RK33_SORBI	sp|A1E9U5|RK33_SORBI 50S ribosomal protein L33, chloroplastic OS=Sorghum bicolor OX=4558 GN=rpl33 PE=3 SV=1	7.748	166930000	185210000	199960000	271880000	185430000	260060000	136900000	165200000	208980000	165720000	152260000	130270000	173130000	135790000	146630000	195450000	143110000	154080000	171890000	164590000	160310000	194230000	171300000	172570000
sp|A1E9U6|RR18_SORBI;tr|A0A1W0VXM3|A0A1W0VXM3_SORBI	sp|A1E9U6|RR18_SORBI;tr|A0A1W0VXM3|A0A1W0VXM3_SORBI	sp|A1E9U6|RR18_SORBI 30S ribosomal protein S18, chloroplastic OS=Sorghum bicolor OX=4558 GN=rps18 PE=3 SV=1;tr|A0A1W0VXM3|A0A1W0VXM3_SORBI Uncharacterized protein (Fragment) OS=Sorghum bicolor OX=4558 GN=SORBI_3003G168425 PE=3 SV=1	19.713	237230000	268460000	355090000	335390000	142430000	287870000	224610000	294600000	381710000	262040000	296390000	260410000	330100000	333820000	352740000	308160000	331320000	333570000	299750000	300180000	265250000	341950000	397190000	432540000
sp|A1E9U7|RK20_SORBI;tr|A0A1B6Q3V1|A0A1B6Q3V1_SORBI;tr|A0A1W0VU42|A0A1W0VU42_SORBI	sp|A1E9U7|RK20_SORBI;tr|A0A1B6Q3V1|A0A1B6Q3V1_SORBI;tr|A0A1W0VU42|A0A1W0VU42_SORBI	sp|A1E9U7|RK20_SORBI 50S ribosomal protein L20, chloroplastic OS=Sorghum bicolor OX=4558 GN=rpl20 PE=3 SV=1;tr|A0A1B6Q3V1|A0A1B6Q3V1_SORBI Uncharacterized protein OS=Sorghum bicolor OX=4558 GN=SORBI_3003G168500 PE=4 SV=1;tr|A0A1W0VU42|A0A1W0VU42_SORBI Unch	14.26	115100000	81134000	115910000	97325000	148180000	92008000	93869000	73367000	114130000	113440000	63745000	67716000	115270000	124170000	94401000	0	0	102970000	136470000	97881000	106240000	124090000	143190000	134760000
sp|A1E9U9|CLPP_SORBI;tr|A0A1B6QL72|A0A1B6QL72_SORBI	sp|A1E9U9|CLPP_SORBI	sp|A1E9U9|CLPP_SORBI ATP-dependent Clp protease proteolytic subunit OS=Sorghum bicolor OX=4558 GN=clpP PE=3 SV=1	24.742	0	0	51778000	37486000	0	20744000	0	0	0	0	0	30975000	0	0	0	0	0	0	28290000	0	0	32511000	43674000	0
sp|A1E9V0|PSBB_SORBI;tr|C5XLA1|C5XLA1_SORBI;tr|C5XLE9|C5XLE9_SORBI;tr|A0A1B6Q3T7|A0A1B6Q3T7_SORBI;tr|A0A194YJ37|A0A194YJ37_SORBI;tr|A0A1Z5R6G3|A0A1Z5R6G3_SORBI	sp|A1E9V0|PSBB_SORBI;tr|C5XLA1|C5XLA1_SORBI	sp|A1E9V0|PSBB_SORBI Photosystem II CP47 reaction center protein OS=Sorghum bicolor OX=4558 GN=psbB PE=3 SV=1;tr|C5XLA1|C5XLA1_SORBI Photosystem II CP47 reaction center protein OS=Sorghum bicolor OX=4558 GN=SORBI_3003G169100 PE=3 SV=1	56.105	7928500000	5726500000	6533300000	7055500000	3966100000	5941500000	3252600000	5556700000	3097700000	3707100000	6604200000	4983400000	6352600000	4697800000	5967000000	4202900000	3493900000	3481500000	5115700000	6164500000	6489000000	4512100000	5422200000	5247500000
sp|A1E9V4|CYB6_SORBI;tr|C5XL99|C5XL99_SORBI	sp|A1E9V4|CYB6_SORBI;tr|C5XL99|C5XL99_SORBI	sp|A1E9V4|CYB6_SORBI Cytochrome b6 OS=Sorghum bicolor OX=4558 GN=petB PE=3 SV=2;tr|C5XL99|C5XL99_SORBI Uncharacterized protein OS=Sorghum bicolor OX=4558 GN=SORBI_3003G168700 PE=3 SV=1	24.18	480840000	348530000	541430000	529110000	283300000	533330000	438810000	423730000	459990000	398130000	458940000	423810000	436030000	477050000	475110000	396390000	445510000	454300000	472670000	533370000	517330000	476820000	355790000	445740000
sp|A1E9V5|PETD_SORBI;tr|A0A1B6Q3P8|A0A1B6Q3P8_SORBI	sp|A1E9V5|PETD_SORBI	sp|A1E9V5|PETD_SORBI Cytochrome b6-f complex subunit 4 OS=Sorghum bicolor OX=4558 GN=petD PE=3 SV=1	17.517	2271800000	881800000	789160000	1352800000	1727200000	1426500000	587330000	840300000	467950000	635100000	994870000	767730000	837550000	847740000	1115700000	1073400000	586990000	710570000	1292400000	1021600000	909160000	717360000	879560000	1168500000
sp|A1E9V7|RR11_SORBI;tr|A0A1Z5RDK6|A0A1Z5RDK6_SORBI	sp|A1E9V7|RR11_SORBI	sp|A1E9V7|RR11_SORBI 30S ribosomal protein S11, chloroplastic OS=Sorghum bicolor OX=4558 GN=rps11 PE=3 SV=1	15.596	51165000	0	0	0	0	0	0	0	0	57149000	0	0	65327000	98859000	0	0	0	0	89028000	0	0	112670000	83587000	0
sp|A1E9V9|IF1C_SORBI	sp|A1E9V9|IF1C_SORBI	sp|A1E9V9|IF1C_SORBI Translation initiation factor IF-1, chloroplastic OS=Sorghum bicolor OX=4558 GN=infA PE=3 SV=1	12.431	0	0	0	0	0	0	0	0	9353100	0	0	0	0	0	0	0	0	0	0	0	0	0	0	0
sp|A1E9W0|RR8_SORBI;tr|A0A1B6PLQ0|A0A1B6PLQ0_SORBI	sp|A1E9W0|RR8_SORBI;tr|A0A1B6PLQ0|A0A1B6PLQ0_SORBI	sp|A1E9W0|RR8_SORBI 30S ribosomal protein S8, chloroplastic OS=Sorghum bicolor OX=4558 GN=rps8 PE=3 SV=1;tr|A0A1B6PLQ0|A0A1B6PLQ0_SORBI Uncharacterized protein (Fragment) OS=Sorghum bicolor OX=4558 GN=SORBI_3006G124700 PE=4 SV=1	15.638	73377000	0	71468000	72283000	0	61263000	77371000	109770000	79171000	77636000	0	68606000	0	104170000	73318000	76786000	119200000	92590000	73499000	100430000	72811000	90458000	100120000	106880000
sp|A1E9W1|RK14_SORBI	sp|A1E9W1|RK14_SORBI	sp|A1E9W1|RK14_SORBI 50S ribosomal protein L14, chloroplastic OS=Sorghum bicolor OX=4558 GN=rpl14 PE=3 SV=1	13.528	359430000	225310000	596800000	341250000	293710000	403000000	295990000	341670000	374530000	409730000	327520000	281510000	317910000	347510000	374370000	288750000	498930000	345230000	215060000	342140000	396560000	477770000	378710000	429710000
sp|A1E9W2|RK16_SORBI	sp|A1E9W2|RK16_SORBI	sp|A1E9W2|RK16_SORBI 50S ribosomal protein L16, chloroplastic OS=Sorghum bicolor OX=4558 GN=rpl16 PE=3 SV=1	15.531	331650000	244090000	274430000	276610000	354310000	232900000	224710000	235300000	322620000	190320000	242160000	231400000	252490000	288110000	331830000	280620000	381760000	290160000	305290000	299620000	275840000	411250000	335170000	369420000
sp|A1E9W3|RR3_SORBI;tr|A0A1Z5RBZ3|A0A1Z5RBZ3_SORBI	sp|A1E9W3|RR3_SORBI	sp|A1E9W3|RR3_SORBI 30S ribosomal protein S3, chloroplastic OS=Sorghum bicolor OX=4558 GN=rps3 PE=3 SV=1	25.916	291480000	256040000	365080000	338130000	274630000	267340000	282850000	304550000	320180000	359270000	180020000	250430000	376960000	339650000	306610000	285340000	275480000	301760000	316390000	356540000	316580000	486890000	462650000	442900000
sp|A1E9W4|RK22_SORBI	sp|A1E9W4|RK22_SORBI	sp|A1E9W4|RK22_SORBI 50S ribosomal protein L22, chloroplastic OS=Sorghum bicolor OX=4558 GN=rpl22 PE=3 SV=1	17.655	0	55404000	0	63421000	0	0	0	0	89678000	0	52318000	0	0	106350000	96276000	77072000	90720000	92798000	78585000	0	0	0	99569000	0
sp|A1E9W6|RK2_SORBI	sp|A1E9W6|RK2_SORBI	sp|A1E9W6|RK2_SORBI 50S ribosomal protein L2, chloroplastic OS=Sorghum bicolor OX=4558 GN=rpl2-A PE=3 SV=1	29.84	602450000	657030000	810560000	609470000	770680000	619430000	497190000	559850000	570130000	617660000	477690000	478080000	695300000	747410000	703650000	747210000	652180000	632130000	618360000	641010000	670470000	872840000	743160000	848530000
sp|A1E9W7|RK23B_SORBI;sp|A1E9T3|RK23A_SORBI;tr|A0A1W0VRK1|A0A1W0VRK1_SORBI	sp|A1E9W7|RK23B_SORBI;sp|A1E9T3|RK23A_SORBI	sp|A1E9W7|RK23B_SORBI 50S ribosomal protein L23-B, chloroplastic OS=Sorghum bicolor OX=4558 GN=rpl23-B PE=3 SV=1;sp|A1E9T3|RK23A_SORBI 50S ribosomal protein L23-A, chloroplastic OS=Sorghum bicolor OX=4558 GN=rpl23-A PE=3 SV=1	10.736	0	87086000	109870000	0	0	65138000	57256000	0	102980000	90870000	72248000	69126000	95682000	122930000	97701000	82233000	125660000	105190000	95133000	101990000	99211000	126340000	122590000	119030000
sp|A1E9W9|RR7_SORBI;tr|C5Y3R9|C5Y3R9_SORBI;tr|A0A1W0VWU1|A0A1W0VWU1_SORBI	sp|A1E9W9|RR7_SORBI;tr|C5Y3R9|C5Y3R9_SORBI	sp|A1E9W9|RR7_SORBI 30S ribosomal protein S7, chloroplastic OS=Sorghum bicolor OX=4558 GN=rps7-A PE=3 SV=1;tr|C5Y3R9|C5Y3R9_SORBI Ribosomal protein S7 OS=Sorghum bicolor OX=4558 GN=SORBI_3005G139900 PE=3 SV=1	17.659	128840000	104670000	229230000	183770000	0	134590000	122490000	148210000	125130000	122760000	122810000	149640000	196800000	260060000	219100000	169050000	248850000	234630000	180250000	226200000	207350000	243600000	405370000	315370000
sp|A1E9X0|RR15_SORBI;tr|A0A1W0VXR5|A0A1W0VXR5_SORBI;REV__tr|C5X126|C5X126_SORBI	sp|A1E9X0|RR15_SORBI;tr|A0A1W0VXR5|A0A1W0VXR5_SORBI	sp|A1E9X0|RR15_SORBI 30S ribosomal protein S15, chloroplastic OS=Sorghum bicolor OX=4558 GN=rps15-A PE=3 SV=1;tr|A0A1W0VXR5|A0A1W0VXR5_SORBI Uncharacterized protein OS=Sorghum bicolor OX=4558 GN=SORBI_3003G173266 PE=3 SV=1	9.444	308260000	336570000	460980000	309510000	337560000	307250000	352790000	334060000	284770000	331300000	228970000	274410000	281050000	276790000	303370000	256560000	302740000	352420000	360960000	374350000	311220000	403150000	373730000	379730000
sp|A1E9X2|RK32_SORBI;tr|A0A1W0VXN6|A0A1W0VXN6_SORBI	sp|A1E9X2|RK32_SORBI;tr|A0A1W0VXN6|A0A1W0VXN6_SORBI	sp|A1E9X2|RK32_SORBI 50S ribosomal protein L32, chloroplastic OS=Sorghum bicolor OX=4558 GN=rpl32 PE=3 SV=1;tr|A0A1W0VXN6|A0A1W0VXN6_SORBI Uncharacterized protein OS=Sorghum bicolor OX=4558 GN=SORBI_3003G166400 PE=4 SV=1	6.7899	0	0	36076000	70299000	0	0	0	0	0	0	0	0	30126000	0	26064000	0	0	0	0	0	0	0	0	0
sp|A1E9X5|PSAC_SORBI;tr|A0A1Z5R346|A0A1Z5R346_SORBI	sp|A1E9X5|PSAC_SORBI	sp|A1E9X5|PSAC_SORBI Photosystem I iron-sulfur center OS=Sorghum bicolor OX=4558 GN=psaC PE=3 SV=1	8.9884	32314000000	32766000000	38267000000	32501000000	56836000000	42694000000	34963000000	44699000000	32262000000	32804000000	29868000000	34963000000	31079000000	26707000000	27640000000	34267000000	31031000000	32745000000	35871000000	39183000000	34285000000	24757000000	27223000000	25427000000
sp|A1E9X8|NDHI_SORBI;tr|A0A1Z5S781|A0A1Z5S781_SORBI	sp|A1E9X8|NDHI_SORBI	sp|A1E9X8|NDHI_SORBI NAD(P)H-quinone oxidoreductase subunit I, chloroplastic OS=Sorghum bicolor OX=4558 GN=ndhI PE=3 SV=1	21.065	673700000	457100000	722590000	659490000	465870000	757750000	724600000	630540000	818660000	764690000	731290000	643610000	466150000	431670000	472720000	555180000	356640000	413510000	494330000	672530000	558880000	569520000	506200000	454870000
sp|A1E9X9|NU1C_SORBI	sp|A1E9X9|NU1C_SORBI	sp|A1E9X9|NU1C_SORBI NAD(P)H-quinone oxidoreductase subunit 1, chloroplastic OS=Sorghum bicolor OX=4558 GN=ndhA PE=3 SV=1	40.304	0	0	0	0	158350000	0	0	0	0	0	0	0	0	0	0	0	0	0	0	0	0	0	0	0
sp|A1E9Y0|NDHH_SORBI	sp|A1E9Y0|NDHH_SORBI	sp|A1E9Y0|NDHH_SORBI NAD(P)H-quinone oxidoreductase subunit H, chloroplastic OS=Sorghum bicolor OX=4558 GN=ndhH PE=3 SV=1	45.686	1861700000	1591200000	2468700000	1973000000	1591200000	1908600000	2033600000	1656800000	1745900000	1672600000	1791000000	1972200000	2080800000	2182100000	2133700000	2068300000	1701500000	1925700000	2310400000	2576400000	2347200000	1990400000	2196500000	2133500000
sp|A8QW51|OMT2_SORBI;tr|C5Y8F7|C5Y8F7_SORBI	sp|A8QW51|OMT2_SORBI;tr|C5Y8F7|C5Y8F7_SORBI	sp|A8QW51|OMT2_SORBI Probable O-methyltransferase 2 OS=Sorghum bicolor OX=4558 GN=OMT2 PE=2 SV=1;tr|C5Y8F7|C5Y8F7_SORBI Uncharacterized protein OS=Sorghum bicolor OX=4558 GN=SORBI_3005G224300 PE=3 SV=2	40.898	0	0	0	0	0	0	0	0	0	0	0	0	0	0	5659000	0	0	0	0	0	0	0	0	0
sp|C5WNV2|PURA2_SORBI	sp|C5WNV2|PURA2_SORBI	sp|C5WNV2|PURA2_SORBI Adenylosuccinate synthetase 2, chloroplastic OS=Sorghum bicolor OX=4558 GN=PURA2 PE=3 SV=1	53.158	325580000	222900000	254560000	229500000	132450000	338650000	283780000	243590000	262130000	262940000	289610000	288920000	221930000	238100000	193990000	261780000	208430000	185780000	293020000	240820000	258380000	235070000	247260000	203300000
sp|C5WPC2|ARGJ_SORBI	sp|C5WPC2|ARGJ_SORBI	sp|C5WPC2|ARGJ_SORBI Arginine biosynthesis bifunctional protein ArgJ, chloroplastic OS=Sorghum bicolor OX=4558 GN=Sb01g039230 PE=3 SV=1	47.939	0	21753000	30429000	28094000	0	0	0	0	0	0	45480000	40399000	0	31974000	0	0	0	0	0	0	0	0	0	0
sp|C5WWY0|MTND2_SORBI;tr|A0A1Z5SBC3|A0A1Z5SBC3_SORBI	sp|C5WWY0|MTND2_SORBI;tr|A0A1Z5SBC3|A0A1Z5SBC3_SORBI	sp|C5WWY0|MTND2_SORBI 1,2-dihydroxy-3-keto-5-methylthiopentene dioxygenase homolog 2 OS=Sorghum bicolor OX=4558 GN=Sb01g046360 PE=3 SV=1;tr|A0A1Z5SBC3|A0A1Z5SBC3_SORBI 1,2-dihydroxy-3-keto-5-methylthiopentene dioxygenase homolog OS=Sorghum bicolor OX=4558	21.489	0	0	0	0	0	0	0	0	0	0	0	0	0	0	0	0	7398700	0	0	0	0	0	0	0
sp|C5WYI7|CYNS_SORBI	sp|C5WYI7|CYNS_SORBI	sp|C5WYI7|CYNS_SORBI Cyanate hydratase OS=Sorghum bicolor OX=4558 GN=CYN PE=3 SV=1	18.66	120160000	121490000	102490000	123240000	122790000	126220000	133130000	108910000	174610000	137170000	120340000	131640000	129320000	124170000	104860000	134260000	108200000	124210000	124200000	115400000	109080000	113250000	118050000	85934000
sp|C5X1F5|MTND1_SORBI;tr|A0A1B6QKQ9|A0A1B6QKQ9_SORBI;tr|A0A1B6QKP6|A0A1B6QKP6_SORBI	sp|C5X1F5|MTND1_SORBI;tr|A0A1B6QKQ9|A0A1B6QKQ9_SORBI;tr|A0A1B6QKP6|A0A1B6QKP6_SORBI	sp|C5X1F5|MTND1_SORBI 1,2-dihydroxy-3-keto-5-methylthiopentene dioxygenase 1 OS=Sorghum bicolor OX=4558 GN=Sb01g021500 PE=3 SV=2;tr|A0A1B6QKQ9|A0A1B6QKQ9_SORBI 1,2-dihydroxy-3-keto-5-methylthiopentene dioxygenase OS=Sorghum bicolor OX=4558 GN=SORBI_3001G24	21.449	77834000	49000000	30925000	52844000	73675000	56521000	50624000	67114000	58116000	63115000	46273000	51801000	44826000	67589000	52080000	74380000	66593000	59887000	30213000	38661000	44095000	46077000	38028000	41178000
sp|C5X2M4|THI42_SORBI	sp|C5X2M4|THI42_SORBI	sp|C5X2M4|THI42_SORBI Thiamine thiazole synthase 2, chloroplastic OS=Sorghum bicolor OX=4558 GN=THI1-2 PE=3 SV=1	36.994	907830000	897710000	339110000	629290000	719350000	724540000	823000000	879580000	185440000	481050000	847630000	714860000	249740000	71381000	205750000	208550000	0	118430000	242010000	0	138840000	240640000	55304000	174510000
sp|C5X4A5|CSPL5_SORBI	sp|C5X4A5|CSPL5_SORBI	sp|C5X4A5|CSPL5_SORBI CASP-like protein 1D1 OS=Sorghum bicolor OX=4558 GN=Sb02g009660 PE=2 SV=1	21.001	31360000	31768000	0	0	0	37326000	31911000	41216000	0	30552000	56448000	43913000	0	0	0	23449000	0	20204000	25737000	0	0	0	0	0
sp|C5XNN6|THI41_SORBI	sp|C5XNN6|THI41_SORBI	sp|C5XNN6|THI41_SORBI Thiamine thiazole synthase 1, chloroplastic OS=Sorghum bicolor OX=4558 GN=THI1-1 PE=3 SV=1	36.838	0	59963000	146320000	80309000	0	99874000	138070000	71750000	0	0	68380000	0	0	0	0	0	0	0	0	0	0	0	0	0
sp|C5Y210|NNRD_SORBI;tr|A0A1B6PRJ3|A0A1B6PRJ3_SORBI	sp|C5Y210|NNRD_SORBI;tr|A0A1B6PRJ3|A0A1B6PRJ3_SORBI	sp|C5Y210|NNRD_SORBI ATP-dependent (S)-NAD(P)H-hydrate dehydratase OS=Sorghum bicolor OX=4558 GN=Sb05g010020 PE=3 SV=1;tr|A0A1B6PRJ3|A0A1B6PRJ3_SORBI ATP-dependent (S)-NAD(P)H-hydrate dehydratase OS=Sorghum bicolor OX=4558 GN=SORBI_3005G106900 PE=3 SV=1	41.415	0	0	0	23396000	0	0	0	0	0	0	0	0	0	0	0	0	0	0	0	0	0	0	0	0
sp|C5Y3V8|GATB_SORBI	sp|C5Y3V8|GATB_SORBI	sp|C5Y3V8|GATB_SORBI Glutamyl-tRNA(Gln) amidotransferase subunit B, chloroplastic/mitochondrial OS=Sorghum bicolor OX=4558 GN=GATB PE=3 SV=1	60.317	0	33682000	29383000	32837000	0	26491000	35132000	20376000	0	24317000	31984000	32477000	0	35833000	32588000	0	34965000	28286000	0	0	39801000	37378000	0	44669000
sp|C5Y8Z8|GATA_SORBI	sp|C5Y8Z8|GATA_SORBI	sp|C5Y8Z8|GATA_SORBI Glutamyl-tRNA(Gln) amidotransferase subunit A, chloroplastic/mitochondrial OS=Sorghum bicolor OX=4558 GN=GATA PE=3 SV=1	56.973	0	20331000	25105000	23840000	39846000	17452000	21249000	0	0	0	19083000	0	16947000	29393000	32866000	0	31975000	25249000	0	13567000	0	23738000	22949000	27659000
sp|C5YDQ9|CSPLG_SORBI	sp|C5YDQ9|CSPLG_SORBI	sp|C5YDQ9|CSPLG_SORBI CASP-like protein 2A1 OS=Sorghum bicolor OX=4558 GN=Sb06g005640 PE=2 SV=1	21.786	0	0	0	0	0	0	0	0	0	0	0	0	0	0	0	0	0	0	0	20261000	0	0	0	0
sp|C5Z7K4|SYAP_SORBI;tr|A0A194YIA8|A0A194YIA8_SORBI	sp|C5Z7K4|SYAP_SORBI;tr|A0A194YIA8|A0A194YIA8_SORBI	sp|C5Z7K4|SYAP_SORBI Alanine--tRNA ligase, chloroplastic/mitochondrial OS=Sorghum bicolor OX=4558 GN=Sb10g008780 PE=3 SV=1;tr|A0A194YIA8|A0A194YIA8_SORBI Probable alanine--tRNA ligase, chloroplastic OS=Sorghum bicolor OX=4558 GN=SORBI_3010G100900 PE=3 SV=1	104.42	0	0	27998000	23226000	0	0	0	0	0	0	0	0	0	0	0	0	0	0	0	0	0	0	14886000	0
sp|Q33066|NU5C_SORBI	sp|Q33066|NU5C_SORBI	sp|Q33066|NU5C_SORBI NAD(P)H-quinone oxidoreductase subunit 5, chloroplastic OS=Sorghum bicolor OX=4558 GN=ndhF PE=3 SV=2	82.879	87404000	58974000	50412000	50324000	0	74099000	0	0	38017000	58962000	45812000	43921000	63404000	0	56901000	50960000	0	0	69323000	68765000	45623000	37712000	46423000	34617000
sp|Q9T2L6|PSAA_SORBI;tr|A0A1Z5R744|A0A1Z5R744_SORBI	sp|Q9T2L6|PSAA_SORBI	sp|Q9T2L6|PSAA_SORBI Photosystem I P700 chlorophyll a apoprotein A1 OS=Sorghum bicolor OX=4558 GN=psaA PE=3 SV=1	83.119	6584200000	4197200000	3376800000	3978900000	4569900000	5538700000	3189600000	3449100000	2198200000	2768400000	6280400000	4508700000	5547200000	4334700000	4842600000	4365100000	3031500000	3902900000	4864400000	3496000000	3523500000	3893600000	3900400000	4106000000
tr|A0A109ND69|A0A109ND69_SORBI;tr|A0A1Z5R9M6|A0A1Z5R9M6_SORBI;tr|A0A1B6PN14|A0A1B6PN14_SORBI;tr|A0A1B6PMX3|A0A1B6PMX3_SORBI;tr|C6JSA6|C6JSA6_SORBI	tr|A0A109ND69|A0A109ND69_SORBI;tr|A0A1Z5R9M6|A0A1Z5R9M6_SORBI	tr|A0A109ND69|A0A109ND69_SORBI Uncharacterized protein OS=Sorghum bicolor OX=4558 GN=SORBI_3007G085000 PE=4 SV=1;tr|A0A1Z5R9M6|A0A1Z5R9M6_SORBI Uncharacterized protein OS=Sorghum bicolor OX=4558 GN=SORBI_3007G085001 PE=4 SV=1	28.382	637350000	595150000	582620000	503210000	351940000	504590000	457560000	534080000	587480000	455670000	625930000	512010000	667790000	631400000	637870000	692760000	779170000	723580000	509150000	610110000	577110000	738780000	631920000	753730000
tr|A0A109NDB7|A0A109NDB7_SORBI	tr|A0A109NDB7|A0A109NDB7_SORBI	tr|A0A109NDB7|A0A109NDB7_SORBI Uncharacterized protein OS=Sorghum bicolor OX=4558 GN=SORBI_3K004100 PE=4 SV=1	39.397	0	0	0	0	0	0	0	0	0	0	0	0	0	0	0	0	0	0	0	0	0	9041800	0	0
tr|A0A109NDE4|A0A109NDE4_SORBI	tr|A0A109NDE4|A0A109NDE4_SORBI	tr|A0A109NDE4|A0A109NDE4_SORBI Uncharacterized protein OS=Sorghum bicolor OX=4558 GN=SORBI_3K043400 PE=4 SV=1	52.456	0	0	0	0	0	0	0	0	0	0	0	0	0	0	0	0	0	0	3428000	0	0	0	0	0
tr|A0A109NDJ6|A0A109NDJ6_SORBI	tr|A0A109NDJ6|A0A109NDJ6_SORBI	tr|A0A109NDJ6|A0A109NDJ6_SORBI Probable bifunctional methylthioribulose-1-phosphate dehydratase/enolase-phosphatase E1 OS=Sorghum bicolor OX=4558 GN=SORBI_3005G110541 PE=3 SV=1	57.004	93292000	72153000	77792000	74436000	79544000	71113000	84605000	73418000	71529000	86548000	75199000	73792000	112670000	108240000	102420000	72181000	103410000	89543000	126020000	128870000	132030000	77555000	82413000	90072000
tr|A0A109NDM1|A0A109NDM1_SORBI;tr|C5YYH5|C5YYH5_SORBI	tr|A0A109NDM1|A0A109NDM1_SORBI	tr|A0A109NDM1|A0A109NDM1_SORBI Uncharacterized protein (Fragment) OS=Sorghum bicolor OX=4558 GN=SORBI_3010G273600 PE=4 SV=1	33.822	548080000	505110000	725510000	674610000	627640000	688710000	397460000	668300000	1043500000	764420000	349430000	417530000	276950000	235530000	252020000	130730000	315130000	219680000	131390000	337580000	256550000	0	0	0
tr|A0A109NDQ5|A0A109NDQ5_SORBI	tr|A0A109NDQ5|A0A109NDQ5_SORBI	tr|A0A109NDQ5|A0A109NDQ5_SORBI Uncharacterized protein OS=Sorghum bicolor OX=4558 GN=SORBI_3008G088821 PE=3 SV=1	52.879	0	0	0	0	0	0	0	0	0	0	0	0	0	12828000	0	0	0	0	0	0	0	0	21126000	22293000
tr|A0A109NDS9|A0A109NDS9_SORBI;tr|C6JRJ8|C6JRJ8_SORBI	tr|A0A109NDS9|A0A109NDS9_SORBI	tr|A0A109NDS9|A0A109NDS9_SORBI Uncharacterized protein OS=Sorghum bicolor OX=4558 GN=SORBI_3005G110436 PE=4 SV=1	83.188	0	164770000	80695000	134630000	89257000	61622000	0	118080000	105960000	120030000	37279000	0	86100000	119460000	136910000	150590000	142150000	179880000	67695000	71107000	33095000	540960000	173550000	335840000
tr|A0A194YGL3|A0A194YGL3_SORBI	tr|A0A194YGL3|A0A194YGL3_SORBI	tr|A0A194YGL3|A0A194YGL3_SORBI Uncharacterized protein OS=Sorghum bicolor OX=4558 GN=SORBI_3010G005600 PE=4 SV=1	29.072	0	0	0	0	0	0	0	0	0	0	0	0	0	0	0	0	0	0	0	0	0	0	0	5244200
tr|A0A194YGM5|A0A194YGM5_SORBI	tr|A0A194YGM5|A0A194YGM5_SORBI	tr|A0A194YGM5|A0A194YGM5_SORBI UMP-CMP kinase OS=Sorghum bicolor OX=4558 GN=SORBI_3010G007500 PE=3 SV=1	26.631	0	0	0	0	0	0	0	0	0	0	0	0	0	0	0	0	0	0	0	0	0	0	0	0
tr|A0A194YGP1|A0A194YGP1_SORBI;tr|C5X1Y0|C5X1Y0_SORBI	tr|A0A194YGP1|A0A194YGP1_SORBI;tr|C5X1Y0|C5X1Y0_SORBI	tr|A0A194YGP1|A0A194YGP1_SORBI Proteasome subunit beta OS=Sorghum bicolor OX=4558 GN=SORBI_3010G007400 PE=3 SV=1;tr|C5X1Y0|C5X1Y0_SORBI Proteasome subunit beta OS=Sorghum bicolor OX=4558 GN=SORBI_3002G087000 PE=3 SV=1	29.185	181250000	180830000	215140000	165510000	121670000	210740000	224260000	201550000	166130000	185360000	187530000	157920000	162750000	102830000	135350000	178800000	113000000	118770000	162540000	163510000	116880000	162440000	173440000	112880000
tr|A0A194YGQ1|A0A194YGQ1_SORBI;tr|A0A1W0VR01|A0A1W0VR01_SORBI;tr|A0A1B6Q846|A0A1B6Q846_SORBI	tr|A0A194YGQ1|A0A194YGQ1_SORBI;tr|A0A1W0VR01|A0A1W0VR01_SORBI	tr|A0A194YGQ1|A0A194YGQ1_SORBI 6-phosphogluconate dehydrogenase, decarboxylating OS=Sorghum bicolor OX=4558 GN=SORBI_3010G009300 PE=3 SV=1;tr|A0A1W0VR01|A0A1W0VR01_SORBI Uncharacterized protein OS=Sorghum bicolor OX=4558 GN=SORBI_3010G009300 PE=4 SV=1	52.821	771670000	713430000	592620000	668620000	436450000	728440000	802010000	825040000	791010000	791980000	848110000	757040000	903320000	900770000	881330000	722500000	1101200000	1022400000	1002500000	849710000	828560000	949920000	851110000	886110000
tr|A0A194YGT2|A0A194YGT2_SORBI	tr|A0A194YGT2|A0A194YGT2_SORBI	tr|A0A194YGT2|A0A194YGT2_SORBI Uncharacterized protein OS=Sorghum bicolor OX=4558 GN=SORBI_3010G017800 PE=4 SV=1	56.461	44201000	40321000	0	30201000	0	0	0	30417000	0	0	38193000	0	0	28850000	46333000	0	0	0	31629000	0	0	0	0	25154000
tr|A0A194YGT7|A0A194YGT7_SORBI;tr|A0A194YGU8|A0A194YGU8_SORBI;tr|C5YE54|C5YE54_SORBI;tr|C5Y0Z6|C5Y0Z6_SORBI	tr|A0A194YGT7|A0A194YGT7_SORBI;tr|A0A194YGU8|A0A194YGU8_SORBI;tr|C5YE54|C5YE54_SORBI;tr|C5Y0Z6|C5Y0Z6_SORBI	tr|A0A194YGT7|A0A194YGT7_SORBI Uncharacterized protein OS=Sorghum bicolor OX=4558 GN=SORBI_3010G019000 PE=4 SV=1;tr|A0A194YGU8|A0A194YGU8_SORBI Uncharacterized protein OS=Sorghum bicolor OX=4558 GN=SORBI_3010G019000 PE=4 SV=1;tr|C5YE54|C5YE54_SORBI Unchara	77.614	0	0	0	0	0	0	0	0	0	0	0	0	16014000	0	0	0	0	0	0	0	0	0	0	0
tr|A0A194YGU2|A0A194YGU2_SORBI	tr|A0A194YGU2|A0A194YGU2_SORBI	tr|A0A194YGU2|A0A194YGU2_SORBI Uncharacterized protein OS=Sorghum bicolor OX=4558 GN=SORBI_3010G020400 PE=4 SV=1	65.657	175370000	197210000	208060000	115230000	70033000	149910000	197940000	182890000	205830000	223590000	182840000	189770000	212580000	153700000	169780000	176460000	195750000	187110000	205960000	167800000	175700000	194310000	208290000	183650000
tr|A0A194YGV9|A0A194YGV9_SORBI;tr|A0A1Z5RBW9|A0A1Z5RBW9_SORBI;tr|C5YDD1|C5YDD1_SORBI	tr|A0A194YGV9|A0A194YGV9_SORBI	tr|A0A194YGV9|A0A194YGV9_SORBI Uncharacterized protein OS=Sorghum bicolor OX=4558 GN=SORBI_3010G023700 PE=4 SV=1	79.571	25903000000	23778000000	27658000000	25868000000	29995000000	27339000000	23541000000	21167000000	19803000000	21221000000	20928000000	23425000000	22142000000	19291000000	20626000000	23335000000	15122000000	19687000000	21118000000	23590000000	21858000000	22800000000	23144000000	24640000000
tr|A0A194YGY2|A0A194YGY2_SORBI;tr|A0A194YGZ1|A0A194YGZ1_SORBI	tr|A0A194YGY2|A0A194YGY2_SORBI;tr|A0A194YGZ1|A0A194YGZ1_SORBI	tr|A0A194YGY2|A0A194YGY2_SORBI Uncharacterized protein OS=Sorghum bicolor OX=4558 GN=SORBI_3010G027000 PE=3 SV=1;tr|A0A194YGZ1|A0A194YGZ1_SORBI Uncharacterized protein OS=Sorghum bicolor OX=4558 GN=SORBI_3010G027000 PE=3 SV=1	48.048	3089000000	2986100000	3414800000	3028100000	3985100000	3693900000	3697900000	2942100000	3493800000	3527900000	2994400000	3469200000	2952100000	3228400000	2996400000	2973900000	4495800000	3891800000	3619800000	3778200000	3784600000	3102000000	4537200000	3328000000
tr|A0A194YGY8|A0A194YGY8_SORBI;tr|A0A194YH16|A0A194YH16_SORBI	tr|A0A194YGY8|A0A194YGY8_SORBI;tr|A0A194YH16|A0A194YH16_SORBI	tr|A0A194YGY8|A0A194YGY8_SORBI ATP-dependent Clp protease proteolytic subunit OS=Sorghum bicolor OX=4558 GN=SORBI_3010G027200 PE=3 SV=1;tr|A0A194YH16|A0A194YH16_SORBI ATP-dependent Clp protease proteolytic subunit OS=Sorghum bicolor OX=4558 GN=SORBI_3010G0	24.206	0	0	0	0	0	0	21655000	27935000	27593000	0	0	0	20525000	0	0	0	0	0	0	31766000	26247000	0	0	0
tr|A0A194YGZ7|A0A194YGZ7_SORBI	tr|A0A194YGZ7|A0A194YGZ7_SORBI	tr|A0A194YGZ7|A0A194YGZ7_SORBI Uncharacterized protein OS=Sorghum bicolor OX=4558 GN=SORBI_3010G028501 PE=3 SV=2	49.555	0	0	0	0	0	0	0	0	0	0	0	0	0	0	0	0	0	16525000	0	0	0	0	0	0
tr|A0A194YH51|A0A194YH51_SORBI	tr|A0A194YH51|A0A194YH51_SORBI	tr|A0A194YH51|A0A194YH51_SORBI Uncharacterized protein OS=Sorghum bicolor OX=4558 GN=SORBI_3010G037300 PE=3 SV=1	38.811	0	0	0	0	0	0	0	0	0	0	0	0	0	0	0	0	12036000	0	0	0	0	0	0	0
tr|A0A194YH60|A0A194YH60_SORBI;tr|A0A1W0VRD2|A0A1W0VRD2_SORBI	tr|A0A194YH60|A0A194YH60_SORBI	tr|A0A194YH60|A0A194YH60_SORBI Uncharacterized protein OS=Sorghum bicolor OX=4558 GN=SORBI_3010G039300 PE=4 SV=1	37.091	0	0	17018000	0	0	0	12946000	18691000	11399000	17245000	0	0	0	0	0	0	0	0	0	0	0	0	0	11072000
tr|A0A194YH71|A0A194YH71_SORBI;tr|A0A194YH65|A0A194YH65_SORBI	tr|A0A194YH71|A0A194YH71_SORBI;tr|A0A194YH65|A0A194YH65_SORBI	tr|A0A194YH71|A0A194YH71_SORBI Uncharacterized protein OS=Sorghum bicolor OX=4558 GN=SORBI_3010G040100 PE=4 SV=1;tr|A0A194YH65|A0A194YH65_SORBI Uncharacterized protein OS=Sorghum bicolor OX=4558 GN=SORBI_3010G040100 PE=4 SV=1	29	0	0	0	0	0	0	12781000	0	0	17863000	0	0	0	0	0	0	20730000	0	0	0	0	11765000	0	0
tr|A0A194YHA2|A0A194YHA2_SORBI	tr|A0A194YHA2|A0A194YHA2_SORBI	tr|A0A194YHA2|A0A194YHA2_SORBI Starch synthase, chloroplastic/amyloplastic OS=Sorghum bicolor OX=4558 GN=SORBI_3010G047700 PE=3 SV=1	71.08	92549000	66059000	101820000	77348000	100510000	73455000	91710000	27060000	54616000	44116000	62263000	89108000	79634000	79498000	0	59785000	0	0	90473000	71802000	83915000	65743000	106590000	92531000
tr|A0A194YHG9|A0A194YHG9_SORBI;tr|A0A194YHF3|A0A194YHF3_SORBI	tr|A0A194YHG9|A0A194YHG9_SORBI;tr|A0A194YHF3|A0A194YHF3_SORBI	tr|A0A194YHG9|A0A194YHG9_SORBI AP-1 complex subunit gamma OS=Sorghum bicolor OX=4558 GN=SORBI_3010G053800 PE=3 SV=1;tr|A0A194YHF3|A0A194YHF3_SORBI AP-1 complex subunit gamma OS=Sorghum bicolor OX=4558 GN=SORBI_3010G053800 PE=3 SV=1	94.978	0	0	0	0	0	0	0	0	0	0	0	0	0	0	8004600	0	0	0	0	0	0	0	0	0
tr|A0A194YHH7|A0A194YHH7_SORBI;tr|A0A1W0VRL5|A0A1W0VRL5_SORBI	tr|A0A194YHH7|A0A194YHH7_SORBI;tr|A0A1W0VRL5|A0A1W0VRL5_SORBI	tr|A0A194YHH7|A0A194YHH7_SORBI Uncharacterized protein OS=Sorghum bicolor OX=4558 GN=SORBI_3010G057300 PE=4 SV=1;tr|A0A1W0VRL5|A0A1W0VRL5_SORBI Uncharacterized protein OS=Sorghum bicolor OX=4558 GN=SORBI_3010G057300 PE=4 SV=1	91.214	0	0	0	0	0	0	0	0	0	0	0	0	0	0	0	0	0	0	0	0	0	0	0	6779300
tr|A0A194YHJ3|A0A194YHJ3_SORBI	tr|A0A194YHJ3|A0A194YHJ3_SORBI	tr|A0A194YHJ3|A0A194YHJ3_SORBI Uncharacterized protein OS=Sorghum bicolor OX=4558 GN=SORBI_3010G059200 PE=3 SV=1	53.193	0	0	0	0	0	0	0	0	0	0	0	0	0	0	0	0	4568400	0	0	0	0	0	0	0
tr|A0A194YHK2|A0A194YHK2_SORBI;tr|A0A194YIM2|A0A194YIM2_SORBI;tr|C5Z8H3|C5Z8H3_SORBI;tr|C5XV28|C5XV28_SORBI	tr|A0A194YHK2|A0A194YHK2_SORBI;tr|A0A194YIM2|A0A194YIM2_SORBI;tr|C5Z8H3|C5Z8H3_SORBI;tr|C5XV28|C5XV28_SORBI	tr|A0A194YHK2|A0A194YHK2_SORBI Uncharacterized protein OS=Sorghum bicolor OX=4558 GN=SORBI_3010G060600 PE=3 SV=1;tr|A0A194YIM2|A0A194YIM2_SORBI Uncharacterized protein OS=Sorghum bicolor OX=4558 GN=SORBI_3010G060600 PE=4 SV=1;tr|C5Z8H3|C5Z8H3_SORBI Vacuola	79.755	0	58756000	0	28350000	0	0	0	28058000	23368000	26523000	0	0	30047000	25552000	0	19906000	0	0	32682000	32675000	33722000	40368000	63036000	42799000
tr|A0A194YHK5|A0A194YHK5_SORBI	tr|A0A194YHK5|A0A194YHK5_SORBI	tr|A0A194YHK5|A0A194YHK5_SORBI Uncharacterized protein OS=Sorghum bicolor OX=4558 GN=SORBI_3010G060701 PE=4 SV=2	45.784	0	0	0	0	0	0	0	0	0	0	0	0	0	0	0	0	0	0	0	0	0	6847000	0	0
tr|A0A194YHR5|A0A194YHR5_SORBI;tr|A0A194YHP9|A0A194YHP9_SORBI	tr|A0A194YHR5|A0A194YHR5_SORBI;tr|A0A194YHP9|A0A194YHP9_SORBI	tr|A0A194YHR5|A0A194YHR5_SORBI Carboxypeptidase OS=Sorghum bicolor OX=4558 GN=SORBI_3010G067500 PE=3 SV=1;tr|A0A194YHP9|A0A194YHP9_SORBI Carboxypeptidase OS=Sorghum bicolor OX=4558 GN=SORBI_3010G067500 PE=3 SV=1	53.071	41773000	40416000	0	0	27296000	0	34285000	47866000	0	0	39828000	41136000	36426000	23581000	27603000	27082000	22505000	33556000	0	40097000	36757000	0	33725000	0
tr|A0A194YHU3|A0A194YHU3_SORBI;tr|A0A194YHW1|A0A194YHW1_SORBI	tr|A0A194YHU3|A0A194YHU3_SORBI;tr|A0A194YHW1|A0A194YHW1_SORBI	tr|A0A194YHU3|A0A194YHU3_SORBI Uncharacterized protein OS=Sorghum bicolor OX=4558 GN=SORBI_3010G073700 PE=3 SV=1;tr|A0A194YHW1|A0A194YHW1_SORBI Uncharacterized protein OS=Sorghum bicolor OX=4558 GN=SORBI_3010G073700 PE=3 SV=1	25.593	641700000	704790000	635810000	700580000	870270000	755800000	551760000	522080000	546760000	578670000	589670000	559830000	710320000	968650000	789180000	997690000	769470000	924410000	664580000	545760000	738980000	1025100000	1128800000	1031900000
tr|A0A194YI09|A0A194YI09_SORBI	tr|A0A194YI09|A0A194YI09_SORBI	tr|A0A194YI09|A0A194YI09_SORBI Uncharacterized protein OS=Sorghum bicolor OX=4558 GN=SORBI_3010G085100 PE=3 SV=1	141.23	63014000	66768000	66797000	78306000	0	74119000	78022000	61233000	88400000	69667000	0	82718000	77336000	73427000	60923000	75924000	52517000	61207000	80341000	93742000	80335000	84595000	74700000	74615000
tr|A0A194YI12|A0A194YI12_SORBI	tr|A0A194YI12|A0A194YI12_SORBI	tr|A0A194YI12|A0A194YI12_SORBI Uncharacterized protein OS=Sorghum bicolor OX=4558 GN=SORBI_3010G087000 PE=4 SV=1	34.016	0	0	0	0	0	0	0	0	0	0	0	0	0	0	0	0	0	0	0	0	0	0	0	25561000
tr|A0A194YI36|A0A194YI36_SORBI	tr|A0A194YI36|A0A194YI36_SORBI	tr|A0A194YI36|A0A194YI36_SORBI Uncharacterized protein OS=Sorghum bicolor OX=4558 GN=SORBI_3010G090500 PE=4 SV=2	229.64	0	0	0	0	0	0	0	0	0	0	0	0	0	0	0	0	0	0	0	0	0	0	0	5102000
tr|A0A194YI62|A0A194YI62_SORBI;tr|A0A194YJ74|A0A194YJ74_SORBI;tr|A0A194YI58|A0A194YI58_SORBI	tr|A0A194YI62|A0A194YI62_SORBI;tr|A0A194YJ74|A0A194YJ74_SORBI;tr|A0A194YI58|A0A194YI58_SORBI	tr|A0A194YI62|A0A194YI62_SORBI Uncharacterized protein OS=Sorghum bicolor OX=4558 GN=SORBI_3010G094500 PE=4 SV=1;tr|A0A194YJ74|A0A194YJ74_SORBI Uncharacterized protein OS=Sorghum bicolor OX=4558 GN=SORBI_3010G094500 PE=4 SV=1;tr|A0A194YI58|A0A194YI58_SORBI	34.309	0	0	0	0	0	0	0	0	15030000	0	0	0	0	0	0	0	0	0	0	0	0	0	0	0
tr|A0A194YI68|A0A194YI68_SORBI	tr|A0A194YI68|A0A194YI68_SORBI	tr|A0A194YI68|A0A194YI68_SORBI Uncharacterized protein OS=Sorghum bicolor OX=4558 GN=SORBI_3010G095200 PE=3 SV=1	28.791	983020000	638760000	646700000	668980000	1503400000	956600000	789080000	565790000	716880000	678210000	799430000	737550000	756450000	810910000	748620000	835700000	725220000	822000000	723500000	715340000	802360000	635820000	734070000	738280000
tr|A0A194YIA1|A0A194YIA1_SORBI	tr|A0A194YIA1|A0A194YIA1_SORBI	tr|A0A194YIA1|A0A194YIA1_SORBI DNA polymerase OS=Sorghum bicolor OX=4558 GN=SORBI_3010G097500 PE=3 SV=1	61.121	0	0	0	0	0	0	0	0	0	0	0	0	0	0	0	0	0	0	0	0	0	1327000000	0	0
tr|A0A194YIA9|A0A194YIA9_SORBI;tr|A0A194YH87|A0A194YH87_SORBI	tr|A0A194YIA9|A0A194YIA9_SORBI;tr|A0A194YH87|A0A194YH87_SORBI	tr|A0A194YIA9|A0A194YIA9_SORBI Uncharacterized protein OS=Sorghum bicolor OX=4558 GN=SORBI_3010G044500 PE=4 SV=1;tr|A0A194YH87|A0A194YH87_SORBI Uncharacterized protein OS=Sorghum bicolor OX=4558 GN=SORBI_3010G044500 PE=4 SV=1	38.357	0	31433000	18585000	23876000	0	19605000	0	22954000	19650000	19365000	18990000	0	46686000	0	27508000	24922000	26293000	28416000	0	0	26559000	47516000	37980000	52693000
tr|A0A194YIG2|A0A194YIG2_SORBI;tr|A0A194YID9|A0A194YID9_SORBI;tr|A0A1Z5RAU2|A0A1Z5RAU2_SORBI;tr|A0A1Z5RAE7|A0A1Z5RAE7_SORBI;tr|A0A1Z5RB65|A0A1Z5RB65_SORBI;tr|A0A1Z5RAB2|A0A1Z5RAB2_SORBI;tr|A0A1Z5RBC4|A0A1Z5RBC4_SORBI;tr|A0A1Z5RAB3|A0A1Z5RAB3_SORBI;tr|A0A1Z5RA96|A0A1Z5RA96_SORBI	tr|A0A194YIG2|A0A194YIG2_SORBI;tr|A0A194YID9|A0A194YID9_SORBI	tr|A0A194YIG2|A0A194YIG2_SORBI Uncharacterized protein OS=Sorghum bicolor OX=4558 GN=SORBI_3010G108900 PE=4 SV=1;tr|A0A194YID9|A0A194YID9_SORBI Uncharacterized protein OS=Sorghum bicolor OX=4558 GN=SORBI_3010G108900 PE=4 SV=1	42.619	290780000	396430000	269560000	357630000	289430000	296620000	327110000	401220000	399300000	321950000	312380000	376090000	426540000	339070000	371200000	346570000	318220000	316860000	342400000	288720000	331820000	315130000	428500000	306820000
tr|A0A194YIZ8|A0A194YIZ8_SORBI	tr|A0A194YIZ8|A0A194YIZ8_SORBI	tr|A0A194YIZ8|A0A194YIZ8_SORBI Uncharacterized protein OS=Sorghum bicolor OX=4558 GN=SORBI_3010G079800 PE=4 SV=1	35.056	14877000	21819000	17894000	14184000	0	13207000	24057000	26973000	21215000	17545000	22321000	0	0	22031000	32074000	27486000	0	9280300	0	0	10187000	17315000	0	0
tr|A0A194YJ06|A0A194YJ06_SORBI;tr|A0A194YK17|A0A194YK17_SORBI	tr|A0A194YJ06|A0A194YJ06_SORBI;tr|A0A194YK17|A0A194YK17_SORBI	tr|A0A194YJ06|A0A194YJ06_SORBI Uncharacterized protein OS=Sorghum bicolor OX=4558 GN=SORBI_3010G136200 PE=4 SV=1;tr|A0A194YK17|A0A194YK17_SORBI Uncharacterized protein OS=Sorghum bicolor OX=4558 GN=SORBI_3010G136200 PE=4 SV=1	63.186	42334000	54692000	36750000	50583000	52827000	37421000	35722000	62398000	52078000	57480000	40750000	42601000	53316000	39509000	41404000	40833000	32693000	38564000	43179000	55166000	51386000	35392000	42197000	40197000
tr|A0A194YJC1|A0A194YJC1_SORBI;tr|A0A1W0VT62|A0A1W0VT62_SORBI	tr|A0A194YJC1|A0A194YJC1_SORBI;tr|A0A1W0VT62|A0A1W0VT62_SORBI	tr|A0A194YJC1|A0A194YJC1_SORBI Uncharacterized protein OS=Sorghum bicolor OX=4558 GN=SORBI_3010G147100 PE=4 SV=1;tr|A0A1W0VT62|A0A1W0VT62_SORBI Uncharacterized protein OS=Sorghum bicolor OX=4558 GN=SORBI_3010G147100 PE=4 SV=1	73.215	0	0	0	0	0	0	0	0	0	0	0	0	0	0	0	0	0	0	0	0	0	0	5398900	0
tr|A0A194YJS5|A0A194YJS5_SORBI;tr|A0A194YNQ1|A0A194YNQ1_SORBI	tr|A0A194YJS5|A0A194YJS5_SORBI;tr|A0A194YNQ1|A0A194YNQ1_SORBI	tr|A0A194YJS5|A0A194YJS5_SORBI Uncharacterized protein OS=Sorghum bicolor OX=4558 GN=SORBI_3010G172500 PE=3 SV=1;tr|A0A194YNQ1|A0A194YNQ1_SORBI Uncharacterized protein OS=Sorghum bicolor OX=4558 GN=SORBI_3004G094700 PE=3 SV=1	54.061	2009400000	2022900000	1760400000	1769600000	1254600000	2082700000	2021900000	2134600000	2166300000	2443900000	2093100000	2225700000	2408100000	2251700000	2256000000	1856600000	2102300000	2081400000	2247100000	2254700000	2210100000	1795800000	1693000000	1755300000
tr|A0A194YJY9|A0A194YJY9_SORBI;tr|A0A109ND32|A0A109ND32_SORBI	tr|A0A194YJY9|A0A194YJY9_SORBI	tr|A0A194YJY9|A0A194YJY9_SORBI Elongation factor 1-alpha OS=Sorghum bicolor OX=4558 GN=SORBI_3010G182100 PE=3 SV=1	49.29	14564000000	15651000000	12457000000	13745000000	16752000000	16495000000	15131000000	16531000000	15210000000	16935000000	16906000000	15515000000	13841000000	17983000000	16861000000	14497000000	16222000000	16412000000	17509000000	12718000000	15426000000	18309000000	16248000000	18422000000
tr|A0A194YK06|A0A194YK06_SORBI;tr|A0A1W0VTU5|A0A1W0VTU5_SORBI	tr|A0A194YK06|A0A194YK06_SORBI;tr|A0A1W0VTU5|A0A1W0VTU5_SORBI	tr|A0A194YK06|A0A194YK06_SORBI Uncharacterized protein OS=Sorghum bicolor OX=4558 GN=SORBI_3010G183800 PE=3 SV=1;tr|A0A1W0VTU5|A0A1W0VTU5_SORBI Uncharacterized protein OS=Sorghum bicolor OX=4558 GN=SORBI_3010G183800 PE=3 SV=1	60.433	0	0	0	0	0	0	0	0	0	0	6029500	0	0	0	0	0	0	0	0	0	0	0	0	0
tr|A0A194YK10|A0A194YK10_SORBI;tr|A0A194YK14|A0A194YK14_SORBI	tr|A0A194YK10|A0A194YK10_SORBI;tr|A0A194YK14|A0A194YK14_SORBI	tr|A0A194YK10|A0A194YK10_SORBI Uncharacterized protein OS=Sorghum bicolor OX=4558 GN=SORBI_3010G185400 PE=4 SV=1;tr|A0A194YK14|A0A194YK14_SORBI Uncharacterized protein OS=Sorghum bicolor OX=4558 GN=SORBI_3010G185400 PE=4 SV=1	65.386	28106000	39994000	0	37946000	24407000	32441000	0	0	0	0	27673000	29441000	0	0	28716000	0	0	19121000	0	15182000	0	27351000	0	28315000
tr|A0A194YK31|A0A194YK31_SORBI;tr|A0A194YK58|A0A194YK58_SORBI	tr|A0A194YK31|A0A194YK31_SORBI;tr|A0A194YK58|A0A194YK58_SORBI	tr|A0A194YK31|A0A194YK31_SORBI Uncharacterized protein OS=Sorghum bicolor OX=4558 GN=SORBI_3010G188400 PE=4 SV=1;tr|A0A194YK58|A0A194YK58_SORBI Uncharacterized protein OS=Sorghum bicolor OX=4558 GN=SORBI_3010G188400 PE=4 SV=1	48.376	0	0	0	0	0	0	0	1800900	0	0	0	0	0	0	0	0	0	0	0	0	0	0	0	0
tr|A0A194YK39|A0A194YK39_SORBI;tr|A0A194YK35|A0A194YK35_SORBI	tr|A0A194YK39|A0A194YK39_SORBI;tr|A0A194YK35|A0A194YK35_SORBI	tr|A0A194YK39|A0A194YK39_SORBI Chlorophyll a-b binding protein, chloroplastic OS=Sorghum bicolor OX=4558 GN=SORBI_3010G189300 PE=3 SV=1;tr|A0A194YK35|A0A194YK35_SORBI Chlorophyll a-b binding protein, chloroplastic OS=Sorghum bicolor OX=4558 GN=SORBI_3010G1	28.37	2780800000	2552500000	2893200000	2379400000	2185500000	2701000000	2314900000	2128700000	1898500000	1975200000	2857600000	2724100000	3146300000	2978300000	3012200000	2610900000	1660400000	2225500000	2861500000	2721300000	2756300000	2323400000	3275800000	2844900000
tr|A0A194YKC9|A0A194YKC9_SORBI	tr|A0A194YKC9|A0A194YKC9_SORBI	tr|A0A194YKC9|A0A194YKC9_SORBI Peroxiredoxin OS=Sorghum bicolor OX=4558 GN=SORBI_3010G197200 PE=3 SV=1	23.751	141950000	160250000	66847000	178710000	75764000	122830000	100950000	166870000	79270000	84801000	133850000	150580000	121410000	124360000	156790000	118130000	109380000	117450000	116160000	100630000	99204000	101940000	78768000	99161000
tr|A0A194YKE5|A0A194YKE5_SORBI	tr|A0A194YKE5|A0A194YKE5_SORBI	tr|A0A194YKE5|A0A194YKE5_SORBI Uncharacterized protein OS=Sorghum bicolor OX=4558 GN=SORBI_3010G199000 PE=4 SV=1	20.394	0	0	0	0	0	0	0	0	0	0	0	0	0	0	0	0	0	0	0	0	0	0	163350000	0
tr|A0A194YKF2|A0A194YKF2_SORBI;tr|A0A194YKE8|A0A194YKE8_SORBI	tr|A0A194YKF2|A0A194YKF2_SORBI;tr|A0A194YKE8|A0A194YKE8_SORBI	tr|A0A194YKF2|A0A194YKF2_SORBI Uncharacterized protein OS=Sorghum bicolor OX=4558 GN=SORBI_3010G203200 PE=4 SV=1;tr|A0A194YKE8|A0A194YKE8_SORBI Uncharacterized protein OS=Sorghum bicolor OX=4558 GN=SORBI_3010G203200 PE=4 SV=1	70.75	0	0	0	0	0	0	0	0	0	0	0	0	0	0	0	0	0	0	0	0	10525000	0	0	0
tr|A0A194YKI3|A0A194YKI3_SORBI	tr|A0A194YKI3|A0A194YKI3_SORBI	tr|A0A194YKI3|A0A194YKI3_SORBI Purple acid phosphatase OS=Sorghum bicolor OX=4558 GN=SORBI_3010G205200 PE=3 SV=1	55.215	31027000	0	0	0	0	0	18739000	0	25457000	17877000	0	28112000	31476000	32667000	39062000	0	0	0	22806000	24287000	23789000	0	0	0
tr|A0A194YKJ4|A0A194YKJ4_SORBI;tr|A0A1W0VU21|A0A1W0VU21_SORBI;tr|A0A194YKJ9|A0A194YKJ9_SORBI;tr|A0A194YLN1|A0A194YLN1_SORBI	tr|A0A194YKJ4|A0A194YKJ4_SORBI;tr|A0A1W0VU21|A0A1W0VU21_SORBI;tr|A0A194YKJ9|A0A194YKJ9_SORBI;tr|A0A194YLN1|A0A194YLN1_SORBI	tr|A0A194YKJ4|A0A194YKJ4_SORBI Uncharacterized protein OS=Sorghum bicolor OX=4558 GN=SORBI_3010G209400 PE=4 SV=1;tr|A0A1W0VU21|A0A1W0VU21_SORBI Uncharacterized protein OS=Sorghum bicolor OX=4558 GN=SORBI_3010G209400 PE=4 SV=1;tr|A0A194YKJ9|A0A194YKJ9_SORBI	56.386	0	0	0	0	0	0	0	0	0	0	0	0	0	0	0	0	0	0	0	0	0	1682000	0	0
tr|A0A194YKK6|A0A194YKK6_SORBI	tr|A0A194YKK6|A0A194YKK6_SORBI	tr|A0A194YKK6|A0A194YKK6_SORBI Uncharacterized protein OS=Sorghum bicolor OX=4558 GN=SORBI_3010G207500 PE=3 SV=1	34.605	0	0	0	0	0	0	0	0	0	0	0	0	9634500	0	0	0	0	0	0	0	0	0	0	0
tr|A0A194YKQ4|A0A194YKQ4_SORBI	tr|A0A194YKQ4|A0A194YKQ4_SORBI	tr|A0A194YKQ4|A0A194YKQ4_SORBI Uncharacterized protein OS=Sorghum bicolor OX=4558 GN=SORBI_3010G221600 PE=4 SV=1	22.342	0	0	0	0	0	30225000	0	21057000	22095000	25279000	0	20844000	13430000	0	19285000	19335000	24639000	0	0	0	19451000	0	0	0
tr|A0A194YKS8|A0A194YKS8_SORBI	tr|A0A194YKS8|A0A194YKS8_SORBI	tr|A0A194YKS8|A0A194YKS8_SORBI Uncharacterized protein OS=Sorghum bicolor OX=4558 GN=SORBI_3010G169600 PE=4 SV=1	152.57	37275000	43475000	33629000	42761000	0	44301000	0	0	0	49341000	47718000	0	0	0	56940000	0	0	36299000	0	0	0	0	0	0
tr|A0A194YKU6|A0A194YKU6_SORBI;tr|A0A1B6PLF6|A0A1B6PLF6_SORBI;tr|C5YX11|C5YX11_SORBI	tr|A0A194YKU6|A0A194YKU6_SORBI	tr|A0A194YKU6|A0A194YKU6_SORBI Uncharacterized protein OS=Sorghum bicolor OX=4558 GN=SORBI_3010G223200 PE=3 SV=1	72.523	3089000000	2282400000	3043700000	2701100000	2326800000	2937500000	2735800000	2633300000	2831800000	2614800000	2842500000	2705300000	2756500000	2359300000	2669200000	2954000000	2529000000	2727700000	2583900000	2789800000	2598500000	2575800000	2658100000	2483800000
tr|A0A194YL01|A0A194YL01_SORBI;tr|A0A194YK00|A0A194YK00_SORBI;tr|A0A194YJZ8|A0A194YJZ8_SORBI	tr|A0A194YL01|A0A194YL01_SORBI;tr|A0A194YK00|A0A194YK00_SORBI;tr|A0A194YJZ8|A0A194YJZ8_SORBI	tr|A0A194YL01|A0A194YL01_SORBI Uncharacterized protein OS=Sorghum bicolor OX=4558 GN=SORBI_3010G179700 PE=3 SV=1;tr|A0A194YK00|A0A194YK00_SORBI Uncharacterized protein OS=Sorghum bicolor OX=4558 GN=SORBI_3010G179700 PE=3 SV=1;tr|A0A194YJZ8|A0A194YJZ8_SORBI	45.833	0	0	0	0	0	0	0	0	0	0	0	0	0	20506000	0	0	0	14968000	0	0	0	0	0	0
tr|A0A194YL15|A0A194YL15_SORBI	tr|A0A194YL15|A0A194YL15_SORBI	tr|A0A194YL15|A0A194YL15_SORBI 60S ribosomal protein L27 OS=Sorghum bicolor OX=4558 GN=SORBI_3010G230700 PE=3 SV=1	25.545	0	0	0	0	0	0	0	0	0	0	0	0	0	0	0	0	0	0	0	0	0	0	0	18640000
tr|A0A194YL19|A0A194YL19_SORBI	tr|A0A194YL19|A0A194YL19_SORBI	tr|A0A194YL19|A0A194YL19_SORBI Uncharacterized protein OS=Sorghum bicolor OX=4558 GN=SORBI_3010G236500 PE=4 SV=1	15.409	0	0	0	0	0	0	0	0	0	0	0	0	0	0	4818700	0	0	0	0	0	0	0	0	0
tr|A0A194YL80|A0A194YL80_SORBI;tr|A0A194YL72|A0A194YL72_SORBI	tr|A0A194YL80|A0A194YL80_SORBI;tr|A0A194YL72|A0A194YL72_SORBI	tr|A0A194YL80|A0A194YL80_SORBI Uncharacterized protein OS=Sorghum bicolor OX=4558 GN=SORBI_3010G241000 PE=4 SV=1;tr|A0A194YL72|A0A194YL72_SORBI Uncharacterized protein OS=Sorghum bicolor OX=4558 GN=SORBI_3010G241000 PE=4 SV=1	34.827	49993000000	46042000000	44781000000	42461000000	59814000000	53508000000	37001000000	43480000000	32938000000	38304000000	37661000000	37619000000	41854000000	37976000000	39660000000	43201000000	39551000000	42885000000	35839000000	43904000000	43162000000	30285000000	35506000000	34366000000
tr|A0A194YL89|A0A194YL89_SORBI;tr|A0A194YLD4|A0A194YLD4_SORBI	tr|A0A194YL89|A0A194YL89_SORBI;tr|A0A194YLD4|A0A194YLD4_SORBI	tr|A0A194YL89|A0A194YL89_SORBI Uncharacterized protein OS=Sorghum bicolor OX=4558 GN=SORBI_3010G248400 PE=3 SV=1;tr|A0A194YLD4|A0A194YLD4_SORBI Uncharacterized protein OS=Sorghum bicolor OX=4558 GN=SORBI_3010G248700 PE=3 SV=1	108.08	0	0	0	0	0	0	0	0	0	0	0	0	0	0	0	0	0	0	0	459090000	0	0	0	0
tr|A0A194YL98|A0A194YL98_SORBI;tr|A0A194YK93|A0A194YK93_SORBI;tr|A0A194YK94|A0A194YK94_SORBI	tr|A0A194YL98|A0A194YL98_SORBI;tr|A0A194YK93|A0A194YK93_SORBI;tr|A0A194YK94|A0A194YK94_SORBI	tr|A0A194YL98|A0A194YL98_SORBI Uncharacterized protein OS=Sorghum bicolor OX=4558 GN=SORBI_3010G193800 PE=4 SV=1;tr|A0A194YK93|A0A194YK93_SORBI Uncharacterized protein OS=Sorghum bicolor OX=4558 GN=SORBI_3010G193800 PE=4 SV=1;tr|A0A194YK94|A0A194YK94_SORBI	31.709	49983000	43481000	50656000	0	0	41229000	52969000	50963000	52129000	50699000	32925000	48673000	41670000	42294000	37299000	40642000	28382000	27780000	41930000	30185000	39939000	44699000	27513000	38635000
tr|A0A194YLA9|A0A194YLA9_SORBI	tr|A0A194YLA9|A0A194YLA9_SORBI	tr|A0A194YLA9|A0A194YLA9_SORBI Uncharacterized protein OS=Sorghum bicolor OX=4558 GN=SORBI_3010G251300 PE=4 SV=1	104.45	0	0	0	0	0	0	0	0	0	0	0	0	0	0	0	0	0	0	0	0	4737100	0	0	0
tr|A0A194YLB0|A0A194YLB0_SORBI	tr|A0A194YLB0|A0A194YLB0_SORBI	tr|A0A194YLB0|A0A194YLB0_SORBI Uncharacterized protein OS=Sorghum bicolor OX=4558 GN=SORBI_3010G244600 PE=4 SV=1	25.758	0	0	0	11948000	0	0	0	0	0	0	0	0	0	0	0	0	0	0	0	0	0	0	20143000	0
tr|A0A194YLC5|A0A194YLC5_SORBI	tr|A0A194YLC5|A0A194YLC5_SORBI	tr|A0A194YLC5|A0A194YLC5_SORBI Uncharacterized protein OS=Sorghum bicolor OX=4558 GN=SORBI_3010G247200 PE=3 SV=1	56.549	0	0	0	0	0	0	0	0	0	30679000	0	0	0	0	0	0	0	0	0	0	0	0	0	0
tr|A0A194YLD5|A0A194YLD5_SORBI;tr|A0A194YLI1|A0A194YLI1_SORBI;tr|A0A194YMH5|A0A194YMH5_SORBI	tr|A0A194YLD5|A0A194YLD5_SORBI;tr|A0A194YLI1|A0A194YLI1_SORBI;tr|A0A194YMH5|A0A194YMH5_SORBI	tr|A0A194YLD5|A0A194YLD5_SORBI Delta-aminolevulinic acid dehydratase OS=Sorghum bicolor OX=4558 GN=SORBI_3010G255100 PE=3 SV=1;tr|A0A194YLI1|A0A194YLI1_SORBI Delta-aminolevulinic acid dehydratase OS=Sorghum bicolor OX=4558 GN=SORBI_3010G255100 PE=3 SV=1;tr	45.992	685720000	822250000	913580000	956930000	710910000	600780000	651770000	715530000	719280000	671450000	506400000	644880000	710920000	817050000	871730000	923340000	1090100000	1065500000	832730000	697890000	775910000	1460900000	1081900000	1467700000
tr|A0A194YLK4|A0A194YLK4_SORBI	tr|A0A194YLK4|A0A194YLK4_SORBI	tr|A0A194YLK4|A0A194YLK4_SORBI Uncharacterized protein OS=Sorghum bicolor OX=4558 GN=SORBI_3010G258500 PE=4 SV=1	94.912	0	0	0	0	0	0	0	0	0	0	0	0	0	0	0	0	0	0	0	0	0	0	16771000	0
tr|A0A194YLP4|A0A194YLP4_SORBI	tr|A0A194YLP4|A0A194YLP4_SORBI	tr|A0A194YLP4|A0A194YLP4_SORBI Uncharacterized protein OS=Sorghum bicolor OX=4558 GN=SORBI_3010G267400 PE=3 SV=1	92.786	964340000	914980000	738800000	805600000	824590000	887240000	1173400000	1331300000	964040000	1264000000	1091300000	1081200000	806090000	844660000	820490000	835270000	1222500000	988050000	840790000	843690000	837130000	681430000	611860000	642570000
tr|A0A194YLQ6|A0A194YLQ6_SORBI;tr|A0A194YKM2|A0A194YKM2_SORBI;tr|A0A194YKQ6|A0A194YKQ6_SORBI;tr|A0A194YLS4|A0A194YLS4_SORBI	tr|A0A194YLQ6|A0A194YLQ6_SORBI;tr|A0A194YKM2|A0A194YKM2_SORBI;tr|A0A194YKQ6|A0A194YKQ6_SORBI;tr|A0A194YLS4|A0A194YLS4_SORBI	tr|A0A194YLQ6|A0A194YLQ6_SORBI Uncharacterized protein OS=Sorghum bicolor OX=4558 GN=SORBI_3010G216000 PE=4 SV=1;tr|A0A194YKM2|A0A194YKM2_SORBI Uncharacterized protein OS=Sorghum bicolor OX=4558 GN=SORBI_3010G216000 PE=4 SV=1;tr|A0A194YKQ6|A0A194YKQ6_SORBI	108.73	0	0	0	0	0	0	0	0	0	0	0	0	0	0	0	0	15082000	0	0	0	0	0	0	0
tr|A0A194YLR4|A0A194YLR4_SORBI;tr|A0A194YLT7|A0A194YLT7_SORBI	tr|A0A194YLR4|A0A194YLR4_SORBI;tr|A0A194YLT7|A0A194YLT7_SORBI	tr|A0A194YLR4|A0A194YLR4_SORBI Uncharacterized protein OS=Sorghum bicolor OX=4558 GN=SORBI_3010G270900 PE=4 SV=1;tr|A0A194YLT7|A0A194YLT7_SORBI Uncharacterized protein OS=Sorghum bicolor OX=4558 GN=SORBI_3010G270900 PE=4 SV=1	36.083	0	0	0	0	0	0	0	0	0	0	0	0	0	0	0	0	0	0	0	0	7111400	0	0	0
tr|A0A194YLV3|A0A194YLV3_SORBI	tr|A0A194YLV3|A0A194YLV3_SORBI	tr|A0A194YLV3|A0A194YLV3_SORBI Uncharacterized protein OS=Sorghum bicolor OX=4558 GN=SORBI_3010G275200 PE=4 SV=1	30.676	820720000	576030000	437810000	455970000	578040000	779280000	649650000	391330000	0	347740000	465240000	598610000	853510000	673220000	661440000	1026000000	636880000	740830000	824030000	645560000	570500000	995530000	697130000	800960000
tr|A0A194YLW8|A0A194YLW8_SORBI;tr|A0A1Z5R3D9|A0A1Z5R3D9_SORBI	tr|A0A194YLW8|A0A194YLW8_SORBI;tr|A0A1Z5R3D9|A0A1Z5R3D9_SORBI	tr|A0A194YLW8|A0A194YLW8_SORBI 4-hydroxy-4-methyl-2-oxoglutarate aldolase OS=Sorghum bicolor OX=4558 GN=SORBI_3010G277100 PE=3 SV=1;tr|A0A1Z5R3D9|A0A1Z5R3D9_SORBI 4-hydroxy-4-methyl-2-oxoglutarate aldolase OS=Sorghum bicolor OX=4558 GN=SORBI_3009G193850 PE	18.135	164150000	111250000	110810000	116600000	165260000	146020000	132970000	130110000	120570000	130820000	176430000	133460000	179610000	137000000	150740000	176300000	139400000	140430000	171230000	151120000	152260000	122860000	110440000	126120000
tr|A0A194YLZ3|A0A194YLZ3_SORBI	tr|A0A194YLZ3|A0A194YLZ3_SORBI	tr|A0A194YLZ3|A0A194YLZ3_SORBI Uncharacterized protein OS=Sorghum bicolor OX=4558 GN=SORBI_3004G001300 PE=3 SV=1	41.811	994050000	1000900000	1192800000	1121100000	958130000	1132500000	1019600000	1004900000	1084400000	1098200000	1083400000	934340000	1116800000	1146900000	1039900000	1209900000	904970000	1068400000	1192600000	1154100000	1065800000	1237100000	1099600000	1318200000
tr|A0A194YM02|A0A194YM02_SORBI;tr|C5XRG2|C5XRG2_SORBI	tr|A0A194YM02|A0A194YM02_SORBI;tr|C5XRG2|C5XRG2_SORBI	tr|A0A194YM02|A0A194YM02_SORBI Uncharacterized protein OS=Sorghum bicolor OX=4558 GN=SORBI_3004G000400 PE=3 SV=2;tr|C5XRG2|C5XRG2_SORBI Protein disulfide-isomerase OS=Sorghum bicolor OX=4558 GN=SORBI_3004G000400 PE=3 SV=1	59.894	0	0	0	0	0	0	0	0	0	0	0	3133900	0	0	0	0	0	0	0	0	0	0	0	0
tr|A0A194YM35|A0A194YM35_SORBI	tr|A0A194YM35|A0A194YM35_SORBI	tr|A0A194YM35|A0A194YM35_SORBI Uncharacterized protein OS=Sorghum bicolor OX=4558 GN=SORBI_3004G006600 PE=4 SV=1	114.44	0	0	0	2873500	0	0	0	0	0	0	0	0	0	0	0	0	0	0	0	0	0	0	0	0
tr|A0A194YM41|A0A194YM41_SORBI;tr|A0A1W0VUI4|A0A1W0VUI4_SORBI	tr|A0A194YM41|A0A194YM41_SORBI;tr|A0A1W0VUI4|A0A1W0VUI4_SORBI	tr|A0A194YM41|A0A194YM41_SORBI Uncharacterized protein (Fragment) OS=Sorghum bicolor OX=4558 GN=SORBI_3010G237000 PE=4 SV=1;tr|A0A1W0VUI4|A0A1W0VUI4_SORBI Uncharacterized protein (Fragment) OS=Sorghum bicolor OX=4558 GN=SORBI_3010G237000 PE=4 SV=1	10.354	0	0	0	0	0	0	26925000	18163000	21985000	0	0	23332000	0	0	0	0	0	0	0	0	0	0	0	0
tr|A0A194YM42|A0A194YM42_SORBI;tr|A0A194YM64|A0A194YM64_SORBI;tr|A0A194YM75|A0A194YM75_SORBI;tr|C5WN47|C5WN47_SORBI;tr|C5XM77|C5XM77_SORBI	tr|A0A194YM42|A0A194YM42_SORBI;tr|A0A194YM64|A0A194YM64_SORBI;tr|A0A194YM75|A0A194YM75_SORBI	tr|A0A194YM42|A0A194YM42_SORBI Uncharacterized protein OS=Sorghum bicolor OX=4558 GN=SORBI_3004G011700 PE=3 SV=1;tr|A0A194YM64|A0A194YM64_SORBI Uncharacterized protein OS=Sorghum bicolor OX=4558 GN=SORBI_3004G011700 PE=3 SV=1;tr|A0A194YM75|A0A194YM75_SORBI	71.485	936130000	990950000	939540000	918710000	1029200000	1108600000	1058600000	1270400000	1178100000	1179300000	1112400000	1125500000	881820000	927520000	933330000	1077800000	1331800000	1270000000	889510000	895070000	937030000	907150000	875740000	900190000
tr|A0A194YME5|A0A194YME5_SORBI;tr|A0A194YLE9|A0A194YLE9_SORBI;tr|A0A194YLE3|A0A194YLE3_SORBI	tr|A0A194YME5|A0A194YME5_SORBI;tr|A0A194YLE9|A0A194YLE9_SORBI;tr|A0A194YLE3|A0A194YLE3_SORBI	tr|A0A194YME5|A0A194YME5_SORBI Uncharacterized protein OS=Sorghum bicolor OX=4558 GN=SORBI_3010G251200 PE=4 SV=1;tr|A0A194YLE9|A0A194YLE9_SORBI Uncharacterized protein OS=Sorghum bicolor OX=4558 GN=SORBI_3010G251200 PE=4 SV=1;tr|A0A194YLE3|A0A194YLE3_SORBI	67.25	72929000	78154000	49154000	65294000	0	70822000	67910000	97438000	51849000	74419000	93577000	79723000	45714000	65983000	62100000	50104000	61357000	65805000	48303000	60208000	61939000	42689000	34160000	39385000
tr|A0A194YMF1|A0A194YMF1_SORBI;tr|A0A194YNI3|A0A194YNI3_SORBI	tr|A0A194YMF1|A0A194YMF1_SORBI;tr|A0A194YNI3|A0A194YNI3_SORBI	tr|A0A194YMF1|A0A194YMF1_SORBI Uncharacterized protein OS=Sorghum bicolor OX=4558 GN=SORBI_3004G030100 PE=4 SV=1;tr|A0A194YNI3|A0A194YNI3_SORBI Uncharacterized protein OS=Sorghum bicolor OX=4558 GN=SORBI_3004G030100 PE=4 SV=1	64.065	25437000	24181000	40825000	30937000	39875000	16924000	28007000	22048000	0	0	0	26997000	38479000	31201000	35123000	34303000	32691000	34479000	0	28459000	31225000	27533000	36952000	33938000
tr|A0A194YMI7|A0A194YMI7_SORBI	tr|A0A194YMI7|A0A194YMI7_SORBI	tr|A0A194YMI7|A0A194YMI7_SORBI Uncharacterized protein OS=Sorghum bicolor OX=4558 GN=SORBI_3004G036800 PE=3 SV=1	53.362	0	0	0	0	0	0	0	0	0	0	8860700	0	0	0	0	0	0	0	0	0	0	0	0	0
tr|A0A194YMK8|A0A194YMK8_SORBI	tr|A0A194YMK8|A0A194YMK8_SORBI	tr|A0A194YMK8|A0A194YMK8_SORBI Uncharacterized protein OS=Sorghum bicolor OX=4558 GN=SORBI_3004G034000 PE=4 SV=1	34.53	0	0	0	0	0	0	0	0	0	0	0	0	0	0	0	0	0	0	0	0	0	0	6967100	0
tr|A0A194YMM6|A0A194YMM6_SORBI;tr|A0A1W0VUZ2|A0A1W0VUZ2_SORBI;tr|A0A194YIA3|A0A194YIA3_SORBI;tr|A0A1B6PSS3|A0A1B6PSS3_SORBI	tr|A0A194YMM6|A0A194YMM6_SORBI	tr|A0A194YMM6|A0A194YMM6_SORBI Glyceraldehyde-3-phosphate dehydrogenase OS=Sorghum bicolor OX=4558 GN=SORBI_3010G262500 PE=3 SV=1	36.526	8921600000	7116600000	6226800000	6675300000	9251400000	8309500000	7581100000	7444200000	7117300000	7070600000	7124700000	7239000000	6129000000	7195300000	6569900000	5925000000	7782600000	6879800000	6753300000	6665400000	6138800000	6586800000	7282100000	6181000000
tr|A0A194YMU2|A0A194YMU2_SORBI	tr|A0A194YMU2|A0A194YMU2_SORBI	tr|A0A194YMU2|A0A194YMU2_SORBI Sulfurtransferase OS=Sorghum bicolor OX=4558 GN=SORBI_3004G053000 PE=4 SV=1	31.667	0	0	0	0	0	0	0	0	0	0	0	0	0	0	0	0	0	0	0	0	0	0	0	0
tr|A0A194YMV2|A0A194YMV2_SORBI;tr|A0A194YKQ5|A0A194YKQ5_SORBI	tr|A0A194YMV2|A0A194YMV2_SORBI	tr|A0A194YMV2|A0A194YMV2_SORBI Phosphoglycerate kinase OS=Sorghum bicolor OX=4558 GN=SORBI_3004G055200 PE=3 SV=1	42.449	3468300000	4231900000	3662100000	3903800000	3610200000	3536100000	3542600000	4023400000	4060100000	4202900000	3777900000	3571300000	3766900000	3256600000	3747900000	3891800000	4238100000	3774700000	3318500000	3543400000	3671600000	3937100000	4168700000	4106000000
tr|A0A194YN00|A0A194YN00_SORBI;tr|A0A194YLZ0|A0A194YLZ0_SORBI;tr|A0A1Z5RRK1|A0A1Z5RRK1_SORBI	tr|A0A194YN00|A0A194YN00_SORBI;tr|A0A194YLZ0|A0A194YLZ0_SORBI	tr|A0A194YN00|A0A194YN00_SORBI Uncharacterized protein OS=Sorghum bicolor OX=4558 GN=SORBI_3010G277300 PE=4 SV=1;tr|A0A194YLZ0|A0A194YLZ0_SORBI Uncharacterized protein OS=Sorghum bicolor OX=4558 GN=SORBI_3010G277300 PE=4 SV=1	65.018	88861000	106640000	95028000	109130000	91708000	63714000	86806000	95898000	110870000	99122000	89827000	99747000	146480000	102610000	132450000	83343000	86261000	76063000	112900000	94769000	96692000	124460000	113230000	144450000
tr|A0A194YN14|A0A194YN14_SORBI	tr|A0A194YN14|A0A194YN14_SORBI	tr|A0A194YN14|A0A194YN14_SORBI Uncharacterized protein OS=Sorghum bicolor OX=4558 GN=SORBI_3010G279200 PE=4 SV=1	19.002	0	0	0	0	0	0	0	0	0	0	0	0	0	0	0	0	0	0	0	0	0	0	0	8613400
tr|A0A194YN38|A0A194YN38_SORBI	tr|A0A194YN38|A0A194YN38_SORBI	tr|A0A194YN38|A0A194YN38_SORBI Uncharacterized protein OS=Sorghum bicolor OX=4558 GN=SORBI_3004G002200 PE=3 SV=1	64.239	0	21545000	0	18941000	0	26481000	0	23908000	24172000	23637000	22594000	18368000	22457000	21969000	20919000	0	14718000	0	20003000	0	22822000	0	0	0
tr|A0A194YN58|A0A194YN58_SORBI;tr|A0A1Z5RL79|A0A1Z5RL79_SORBI	tr|A0A194YN58|A0A194YN58_SORBI;tr|A0A1Z5RL79|A0A1Z5RL79_SORBI	tr|A0A194YN58|A0A194YN58_SORBI Uncharacterized protein OS=Sorghum bicolor OX=4558 GN=SORBI_3004G064300 PE=4 SV=1;tr|A0A1Z5RL79|A0A1Z5RL79_SORBI Uncharacterized protein OS=Sorghum bicolor OX=4558 GN=SORBI_3004G064300 PE=4 SV=1	26.891	57508000	0	55458000	47069000	0	0	62099000	0	62649000	58190000	29915000	51558000	51402000	57735000	0	39487000	43830000	56673000	50498000	71807000	55674000	53815000	54197000	0
tr|A0A194YND7|A0A194YND7_SORBI;tr|A0A194YPD9|A0A194YPD9_SORBI	tr|A0A194YND7|A0A194YND7_SORBI;tr|A0A194YPD9|A0A194YPD9_SORBI	tr|A0A194YND7|A0A194YND7_SORBI Lipoxygenase OS=Sorghum bicolor OX=4558 GN=SORBI_3004G078600 PE=3 SV=1;tr|A0A194YPD9|A0A194YPD9_SORBI Lipoxygenase OS=Sorghum bicolor OX=4558 GN=SORBI_3004G078600 PE=3 SV=1	103.71	1849400000	2867600000	2245200000	2535000000	922800000	1659100000	2057800000	3519300000	2075100000	2552600000	1523400000	1709300000	3244800000	1786900000	2488200000	2190000000	2381500000	2316600000	3642100000	2045200000	2665700000	2453100000	2093900000	2279900000
tr|A0A194YNE0|A0A194YNE0_SORBI;tr|A0A194YL68|A0A194YL68_SORBI;tr|A0A1W0VTS8|A0A1W0VTS8_SORBI;tr|C5Z5R3|C5Z5R3_SORBI	tr|A0A194YNE0|A0A194YNE0_SORBI;tr|A0A194YL68|A0A194YL68_SORBI;tr|A0A1W0VTS8|A0A1W0VTS8_SORBI;tr|C5Z5R3|C5Z5R3_SORBI	tr|A0A194YNE0|A0A194YNE0_SORBI Uncharacterized protein OS=Sorghum bicolor OX=4558 GN=SORBI_3004G081100 PE=4 SV=1;tr|A0A194YL68|A0A194YL68_SORBI Uncharacterized protein OS=Sorghum bicolor OX=4558 GN=SORBI_3010G188600 PE=4 SV=1;tr|A0A1W0VTS8|A0A1W0VTS8_SORBI	34.005	0	0	0	0	0	0	0	0	0	0	0	5049500	0	0	0	0	0	0	0	0	0	0	0	0
tr|A0A194YNF4|A0A194YNF4_SORBI	tr|A0A194YNF4|A0A194YNF4_SORBI	tr|A0A194YNF4|A0A194YNF4_SORBI ADP,ATP carrier protein OS=Sorghum bicolor OX=4558 GN=SORBI_3004G087500 PE=3 SV=1	69.858	78947000	71568000	116150000	93453000	78757000	127090000	79780000	94065000	85956000	73121000	57944000	79398000	74198000	64114000	76926000	77038000	63295000	61989000	64115000	68948000	73938000	81447000	97551000	73657000
tr|A0A194YNG2|A0A194YNG2_SORBI;tr|C5XP35|C5XP35_SORBI	tr|A0A194YNG2|A0A194YNG2_SORBI;tr|C5XP35|C5XP35_SORBI	tr|A0A194YNG2|A0A194YNG2_SORBI RuvB-like helicase OS=Sorghum bicolor OX=4558 GN=SORBI_3004G027500 PE=3 SV=1;tr|C5XP35|C5XP35_SORBI RuvB-like helicase OS=Sorghum bicolor OX=4558 GN=SORBI_3003G349000 PE=3 SV=1	49.763	0	0	0	0	0	0	20724000	0	0	0	0	0	0	0	0	0	0	0	0	0	0	0	0	0
tr|A0A194YNG8|A0A194YNG8_SORBI;tr|A0A194YMD6|A0A194YMD6_SORBI	tr|A0A194YNG8|A0A194YNG8_SORBI;tr|A0A194YMD6|A0A194YMD6_SORBI	tr|A0A194YNG8|A0A194YNG8_SORBI Uncharacterized protein OS=Sorghum bicolor OX=4558 GN=SORBI_3004G028500 PE=3 SV=1;tr|A0A194YMD6|A0A194YMD6_SORBI Uncharacterized protein OS=Sorghum bicolor OX=4558 GN=SORBI_3004G028500 PE=4 SV=1	27.612	0	0	27218000	19150000	0	17052000	0	0	0	0	0	0	0	0	33222000	32541000	0	0	0	23520000	22792000	0	25474000	24177000
tr|A0A194YNG9|A0A194YNG9_SORBI	tr|A0A194YNG9|A0A194YNG9_SORBI	tr|A0A194YNG9|A0A194YNG9_SORBI Peptidylprolyl isomerase OS=Sorghum bicolor OX=4558 GN=SORBI_3004G082200 PE=4 SV=1	22.518	0	0	0	0	0	0	0	0	0	0	0	0	0	0	0	0	0	0	0	0	0	0	0	8111500
tr|A0A194YNI9|A0A194YNI9_SORBI	tr|A0A194YNI9|A0A194YNI9_SORBI	tr|A0A194YNI9|A0A194YNI9_SORBI Uncharacterized protein OS=Sorghum bicolor OX=4558 GN=SORBI_3004G086000 PE=4 SV=1	18.489	0	18619000	0	0	0	0	41737000	0	0	0	0	0	0	24755000	17558000	0	0	17825000	0	0	0	0	0	0
tr|A0A194YNJ6|A0A194YNJ6_SORBI;tr|A0A1Z5RML0|A0A1Z5RML0_SORBI;tr|A0A194YNK5|A0A194YNK5_SORBI;tr|A0A1Z5RLR5|A0A1Z5RLR5_SORBI	tr|A0A194YNJ6|A0A194YNJ6_SORBI;tr|A0A1Z5RML0|A0A1Z5RML0_SORBI;tr|A0A194YNK5|A0A194YNK5_SORBI;tr|A0A1Z5RLR5|A0A1Z5RLR5_SORBI	tr|A0A194YNJ6|A0A194YNJ6_SORBI Coatomer subunit beta OS=Sorghum bicolor OX=4558 GN=SORBI_3004G088501 PE=3 SV=1;tr|A0A1Z5RML0|A0A1Z5RML0_SORBI Coatomer subunit beta OS=Sorghum bicolor OX=4558 GN=SORBI_3004G088450 PE=3 SV=1;tr|A0A194YNK5|A0A194YNK5_SORBI C	103.76	85928000	102340000	80499000	109090000	46967000	88216000	104960000	85921000	96163000	79794000	117500000	107590000	122010000	101380000	116210000	109020000	100740000	105740000	112350000	97419000	99674000	111230000	107780000	111900000
tr|A0A194YNK2|A0A194YNK2_SORBI;tr|C5XXZ0|C5XXZ0_SORBI;tr|C5XXZ1|C5XXZ1_SORBI	tr|A0A194YNK2|A0A194YNK2_SORBI;tr|C5XXZ0|C5XXZ0_SORBI;tr|C5XXZ1|C5XXZ1_SORBI	tr|A0A194YNK2|A0A194YNK2_SORBI Uncharacterized protein OS=Sorghum bicolor OX=4558 GN=SORBI_3004G087700 PE=3 SV=1;tr|C5XXZ0|C5XXZ0_SORBI Uncharacterized protein OS=Sorghum bicolor OX=4558 GN=SORBI_3004G087700 PE=3 SV=1;tr|C5XXZ1|C5XXZ1_SORBI Uncharacterized	152.83	0	0	0	0	0	0	0	0	0	0	0	0	39370000	0	0	0	0	0	0	0	0	0	0	0
tr|A0A194YNL2|A0A194YNL2_SORBI	tr|A0A194YNL2|A0A194YNL2_SORBI	tr|A0A194YNL2|A0A194YNL2_SORBI Uncharacterized protein OS=Sorghum bicolor OX=4558 GN=SORBI_3004G035800 PE=4 SV=1	71.759	0	0	0	0	0	0	0	0	0	0	0	0	0	0	0	0	0	0	0	0	0	32030000	0	0
tr|A0A194YNQ0|A0A194YNQ0_SORBI	tr|A0A194YNQ0|A0A194YNQ0_SORBI	tr|A0A194YNQ0|A0A194YNQ0_SORBI Uncharacterized protein OS=Sorghum bicolor OX=4558 GN=SORBI_3004G099300 PE=3 SV=1	79.65	0	0	0	0	0	0	0	0	0	0	0	0	0	0	0	0	0	0	0	15084000	13612000	0	0	0
tr|A0A194YNT6|A0A194YNT6_SORBI;tr|A0A194YNT9|A0A194YNT9_SORBI	tr|A0A194YNT6|A0A194YNT6_SORBI;tr|A0A194YNT9|A0A194YNT9_SORBI	tr|A0A194YNT6|A0A194YNT6_SORBI Aspartate aminotransferase OS=Sorghum bicolor OX=4558 GN=SORBI_3004G104700 PE=4 SV=1;tr|A0A194YNT9|A0A194YNT9_SORBI Aspartate aminotransferase OS=Sorghum bicolor OX=4558 GN=SORBI_3004G104700 PE=4 SV=1	47.665	140690000	43206000	127440000	129400000	106350000	215150000	209570000	87331000	149850000	123820000	167760000	176570000	126010000	121510000	122140000	197990000	186800000	193190000	83663000	146360000	151600000	136530000	122580000	145250000
tr|A0A194YNW8|A0A194YNW8_SORBI	tr|A0A194YNW8|A0A194YNW8_SORBI	tr|A0A194YNW8|A0A194YNW8_SORBI Peroxidase OS=Sorghum bicolor OX=4558 GN=SORBI_3004G105200 PE=3 SV=1	32.785	0	0	15834000	0	0	0	0	0	0	0	0	0	0	0	0	15451000	17075000	0	0	0	0	0	0	0
tr|A0A194YP12|A0A194YP12_SORBI;tr|A0A194YMY4|A0A194YMY4_SORBI;tr|A0A194YMX1|A0A194YMX1_SORBI;tr|A0A194YN18|A0A194YN18_SORBI	tr|A0A194YP12|A0A194YP12_SORBI;tr|A0A194YMY4|A0A194YMY4_SORBI;tr|A0A194YMX1|A0A194YMX1_SORBI;tr|A0A194YN18|A0A194YN18_SORBI	tr|A0A194YP12|A0A194YP12_SORBI Succinate-semialdehyde dehydrogenase OS=Sorghum bicolor OX=4558 GN=SORBI_3004G058600 PE=3 SV=1;tr|A0A194YMY4|A0A194YMY4_SORBI Uncharacterized protein OS=Sorghum bicolor OX=4558 GN=SORBI_3004G058600 PE=3 SV=1;tr|A0A194YMX1|A0A	52.408	0	0	45408000	0	0	0	0	0	56579000	46048000	0	0	44971000	0	0	0	0	0	44673000	0	0	0	0	33681000
tr|A0A194YP96|A0A194YP96_SORBI	tr|A0A194YP96|A0A194YP96_SORBI	tr|A0A194YP96|A0A194YP96_SORBI Uncharacterized protein OS=Sorghum bicolor OX=4558 GN=SORBI_3004G127700 PE=4 SV=1	91.352	37358000	0	35556000	0	0	48611000	32351000	36727000	35791000	36286000	51336000	38766000	43259000	48767000	41818000	37061000	46646000	47872000	52916000	43884000	38413000	48439000	39172000	38581000
tr|A0A194YP97|A0A194YP97_SORBI	tr|A0A194YP97|A0A194YP97_SORBI	tr|A0A194YP97|A0A194YP97_SORBI Uncharacterized protein OS=Sorghum bicolor OX=4558 GN=SORBI_3004G072000 PE=3 SV=1	15.819	174980000	190590000	287900000	235270000	176180000	178100000	234460000	263890000	239170000	275980000	148350000	219310000	289640000	290210000	276700000	266130000	295040000	281410000	220070000	343580000	266780000	371410000	302080000	362550000
tr|A0A194YPA2|A0A194YPA2_SORBI	tr|A0A194YPA2|A0A194YPA2_SORBI	tr|A0A194YPA2|A0A194YPA2_SORBI Uncharacterized protein OS=Sorghum bicolor OX=4558 GN=SORBI_3004G128900 PE=4 SV=1	73.714	0	0	80907000	57413000	0	107090000	27924000	19724000	50223000	49159000	0	0	34221000	31996000	31570000	48677000	0	34738000	86543000	33385000	46851000	71183000	58403000	63332000
tr|A0A194YPD4|A0A194YPD4_SORBI;tr|A0A194YND2|A0A194YND2_SORBI	tr|A0A194YPD4|A0A194YPD4_SORBI;tr|A0A194YND2|A0A194YND2_SORBI	tr|A0A194YPD4|A0A194YPD4_SORBI Citrate synthase OS=Sorghum bicolor OX=4558 GN=SORBI_3004G078000 PE=3 SV=1;tr|A0A194YND2|A0A194YND2_SORBI Citrate synthase OS=Sorghum bicolor OX=4558 GN=SORBI_3004G078000 PE=3 SV=1	52.415	116930000	153950000	196580000	184580000	0	147220000	195430000	165040000	193670000	205880000	211530000	187020000	196870000	198630000	218840000	217580000	331140000	219450000	199510000	192540000	166800000	188980000	177240000	222010000
tr|A0A194YPE1|A0A194YPE1_SORBI	tr|A0A194YPE1|A0A194YPE1_SORBI	tr|A0A194YPE1|A0A194YPE1_SORBI Uncharacterized protein OS=Sorghum bicolor OX=4558 GN=SORBI_3004G130400 PE=3 SV=1	89.134	0	5179400	0	0	0	0	0	0	0	0	0	0	0	0	0	0	0	0	0	0	0	0	0	0
tr|A0A194YPE9|A0A194YPE9_SORBI;tr|A0A194YNE6|A0A194YNE6_SORBI	tr|A0A194YPE9|A0A194YPE9_SORBI;tr|A0A194YNE6|A0A194YNE6_SORBI	tr|A0A194YPE9|A0A194YPE9_SORBI Fumarylacetoacetase OS=Sorghum bicolor OX=4558 GN=SORBI_3004G080100 PE=3 SV=1;tr|A0A194YNE6|A0A194YNE6_SORBI Fumarylacetoacetase OS=Sorghum bicolor OX=4558 GN=SORBI_3004G080100 PE=3 SV=1	47.083	137890000	182440000	183150000	130330000	142340000	175410000	194590000	197770000	229500000	221760000	200160000	191680000	214800000	195870000	180630000	277130000	323240000	247270000	214890000	171210000	235870000	196550000	222520000	211610000
tr|A0A194YPI2|A0A194YPI2_SORBI	tr|A0A194YPI2|A0A194YPI2_SORBI	tr|A0A194YPI2|A0A194YPI2_SORBI Uncharacterized protein OS=Sorghum bicolor OX=4558 GN=SORBI_3004G134200 PE=4 SV=1	121.3	0	0	0	0	0	0	0	0	0	0	0	0	0	0	0	0	0	0	40676000	0	0	0	0	0
tr|A0A194YPR8|A0A194YPR8_SORBI	tr|A0A194YPR8|A0A194YPR8_SORBI	tr|A0A194YPR8|A0A194YPR8_SORBI Uncharacterized protein OS=Sorghum bicolor OX=4558 GN=SORBI_3004G095000 PE=4 SV=1	97.859	0	0	0	0	0	0	0	0	0	0	0	0	0	0	0	0	0	0	0	0	0	0	0	206150000
tr|A0A194YPV1|A0A194YPV1_SORBI;tr|A0A194YPV6|A0A194YPV6_SORBI	tr|A0A194YPV1|A0A194YPV1_SORBI;tr|A0A194YPV6|A0A194YPV6_SORBI	tr|A0A194YPV1|A0A194YPV1_SORBI Uncharacterized protein OS=Sorghum bicolor OX=4558 GN=SORBI_3004G153000 PE=4 SV=1;tr|A0A194YPV6|A0A194YPV6_SORBI Uncharacterized protein OS=Sorghum bicolor OX=4558 GN=SORBI_3004G153000 PE=4 SV=1	42.845	0	0	0	0	0	0	0	0	0	0	0	0	0	0	0	0	0	0	4095500	0	0	0	0	0
tr|A0A194YPY4|A0A194YPY4_SORBI;tr|C5YF89|C5YF89_SORBI;tr|A0A1B6PKG7|A0A1B6PKG7_SORBI;tr|A0A1B6PKH4|A0A1B6PKH4_SORBI;tr|A0A1B6PKF9|A0A1B6PKF9_SORBI	tr|A0A194YPY4|A0A194YPY4_SORBI;tr|C5YF89|C5YF89_SORBI;tr|A0A1B6PKG7|A0A1B6PKG7_SORBI;tr|A0A1B6PKH4|A0A1B6PKH4_SORBI;tr|A0A1B6PKF9|A0A1B6PKF9_SORBI	tr|A0A194YPY4|A0A194YPY4_SORBI Uncharacterized protein OS=Sorghum bicolor OX=4558 GN=SORBI_3004G158300 PE=4 SV=1;tr|C5YF89|C5YF89_SORBI Uncharacterized protein OS=Sorghum bicolor OX=4558 GN=SORBI_3006G058400 PE=4 SV=1;tr|A0A1B6PKG7|A0A1B6PKG7_SORBI Unchara	37.496	0	0	0	0	0	0	0	0	0	0	0	0	0	0	0	0	0	0	9536300	0	0	0	0	0
tr|A0A194YQ00|A0A194YQ00_SORBI	tr|A0A194YQ00|A0A194YQ00_SORBI	tr|A0A194YQ00|A0A194YQ00_SORBI Uncharacterized protein OS=Sorghum bicolor OX=4558 GN=SORBI_3004G154300 PE=4 SV=1	52.98	0	0	0	0	0	0	0	0	0	0	18788000	16657000	0	0	0	0	0	0	0	0	0	0	12090000	0
tr|A0A194YQ11|A0A194YQ11_SORBI	tr|A0A194YQ11|A0A194YQ11_SORBI	tr|A0A194YQ11|A0A194YQ11_SORBI Uncharacterized protein OS=Sorghum bicolor OX=4558 GN=SORBI_3004G156600 PE=4 SV=1	47.825	0	0	0	0	0	0	0	0	0	0	0	0	0	0	0	0	0	0	0	0	0	0	0	1774300000
tr|A0A194YQ30|A0A194YQ30_SORBI;tr|A0A194YPY7|A0A194YPY7_SORBI	tr|A0A194YQ30|A0A194YQ30_SORBI;tr|A0A194YPY7|A0A194YPY7_SORBI	tr|A0A194YQ30|A0A194YQ30_SORBI Cytochrome b-c1 complex subunit Rieske, mitochondrial OS=Sorghum bicolor OX=4558 GN=SORBI_3004G159000 PE=4 SV=1;tr|A0A194YPY7|A0A194YPY7_SORBI Cytochrome b-c1 complex subunit Rieske, mitochondrial OS=Sorghum bicolor OX=4558 G	29.423	0	0	0	0	0	0	0	0	0	0	15287000	0	0	0	0	0	0	0	0	0	0	0	0	0
tr|A0A194YQ38|A0A194YQ38_SORBI	tr|A0A194YQ38|A0A194YQ38_SORBI	tr|A0A194YQ38|A0A194YQ38_SORBI Uncharacterized protein OS=Sorghum bicolor OX=4558 GN=SORBI_3004G167100 PE=4 SV=1	24.957	0	0	0	0	0	0	0	0	0	10006000	0	0	0	0	0	0	0	0	0	0	0	0	0	0
tr|A0A194YQ67|A0A194YQ67_SORBI	tr|A0A194YQ67|A0A194YQ67_SORBI	tr|A0A194YQ67|A0A194YQ67_SORBI Uncharacterized protein OS=Sorghum bicolor OX=4558 GN=SORBI_3004G165900 PE=4 SV=1	32.604	0	0	0	24023000	0	0	0	0	0	0	0	21226000	0	0	0	0	0	0	0	0	0	0	0	0
tr|A0A194YQ88|A0A194YQ88_SORBI;tr|A0A194YQ83|A0A194YQ83_SORBI	tr|A0A194YQ88|A0A194YQ88_SORBI;tr|A0A194YQ83|A0A194YQ83_SORBI	tr|A0A194YQ88|A0A194YQ88_SORBI Uncharacterized protein OS=Sorghum bicolor OX=4558 GN=SORBI_3004G175500 PE=3 SV=1;tr|A0A194YQ83|A0A194YQ83_SORBI Uncharacterized protein OS=Sorghum bicolor OX=4558 GN=SORBI_3004G175500 PE=3 SV=1	51.165	3642200000	3374700000	3853100000	3274200000	3753700000	3457600000	3108900000	3425100000	3478400000	3094400000	2592000000	3047200000	3259900000	2595700000	2602200000	3202000000	2471700000	2950400000	3163300000	3091800000	3008100000	2969000000	3423400000	3163000000
tr|A0A194YQ92|A0A194YQ92_SORBI;tr|A0A1Z5RMS0|A0A1Z5RMS0_SORBI	tr|A0A194YQ92|A0A194YQ92_SORBI	tr|A0A194YQ92|A0A194YQ92_SORBI Uncharacterized protein OS=Sorghum bicolor OX=4558 GN=SORBI_3004G120100 PE=4 SV=1	133.55	236960000	260680000	205430000	259830000	0	257930000	256690000	200560000	130150000	180370000	346090000	292680000	192880000	207820000	179170000	307980000	242950000	283210000	174670000	253600000	229770000	252210000	237680000	252110000
tr|A0A194YQC8|A0A194YQC8_SORBI	tr|A0A194YQC8|A0A194YQC8_SORBI	tr|A0A194YQC8|A0A194YQC8_SORBI Uncharacterized protein OS=Sorghum bicolor OX=4558 GN=SORBI_3004G125700 PE=4 SV=1	26.858	0	0	0	0	0	0	0	0	0	0	0	0	0	0	0	0	0	0	0	0	0	0	0	9247000
tr|A0A194YQG2|A0A194YQG2_SORBI	tr|A0A194YQG2|A0A194YQG2_SORBI	tr|A0A194YQG2|A0A194YQG2_SORBI Uncharacterized protein OS=Sorghum bicolor OX=4558 GN=SORBI_3004G130800 PE=4 SV=2	36.694	0	0	0	0	0	0	0	0	13837000	0	0	0	16301000	0	0	0	0	0	0	0	0	0	0	18523000
tr|A0A194YQG6|A0A194YQG6_SORBI;tr|A0A1Z5RMH1|A0A1Z5RMH1_SORBI	tr|A0A194YQG6|A0A194YQG6_SORBI;tr|A0A1Z5RMH1|A0A1Z5RMH1_SORBI	tr|A0A194YQG6|A0A194YQG6_SORBI Glycosyltransferase OS=Sorghum bicolor OX=4558 GN=SORBI_3004G186600 PE=3 SV=1;tr|A0A1Z5RMH1|A0A1Z5RMH1_SORBI Uncharacterized protein OS=Sorghum bicolor OX=4558 GN=SORBI_3004G122700 PE=4 SV=1	54.668	0	0	0	0	0	0	0	0	0	0	0	0	0	0	0	0	0	0	0	0	5425600	0	0	0
tr|A0A194YQK0|A0A194YQK0_SORBI	tr|A0A194YQK0|A0A194YQK0_SORBI	tr|A0A194YQK0|A0A194YQK0_SORBI Uncharacterized protein OS=Sorghum bicolor OX=4558 GN=SORBI_3004G193400 PE=4 SV=1	11.243	1680800000	1449000000	1695300000	1797900000	3299300000	2123000000	2477900000	1674200000	1038500000	1775500000	1918400000	2438000000	1944800000	1770500000	1640200000	0	2448100000	2379300000	2296700000	3095600000	2443700000	1685400000	0	2081200000
tr|A0A194YQT4|A0A194YQT4_SORBI	tr|A0A194YQT4|A0A194YQT4_SORBI	tr|A0A194YQT4|A0A194YQT4_SORBI Uncharacterized protein OS=Sorghum bicolor OX=4558 GN=SORBI_3004G208600 PE=4 SV=1	27.865	0	0	0	0	0	0	0	0	0	0	0	0	0	0	0	0	0	0	0	0	0	0	0	4251800
tr|A0A194YQU6|A0A194YQU6_SORBI	tr|A0A194YQU6|A0A194YQU6_SORBI	tr|A0A194YQU6|A0A194YQU6_SORBI Glucose-6-phosphate 1-dehydrogenase OS=Sorghum bicolor OX=4558 GN=SORBI_3004G204900 PE=3 SV=1	58.804	0	26222000	21195000	32097000	0	0	15235000	27316000	15498000	0	0	19078000	0	0	19775000	18482000	0	0	0	21425000	21880000	23965000	0	0
tr|A0A194YQU8|A0A194YQU8_SORBI	tr|A0A194YQU8|A0A194YQU8_SORBI	tr|A0A194YQU8|A0A194YQU8_SORBI Uncharacterized protein OS=Sorghum bicolor OX=4558 GN=SORBI_3004G209900 PE=4 SV=1	54.495	0	0	0	0	0	0	0	0	0	0	0	2807800	0	0	0	0	0	0	0	0	0	0	0	0
tr|A0A194YR04|A0A194YR04_SORBI	tr|A0A194YR04|A0A194YR04_SORBI	tr|A0A194YR04|A0A194YR04_SORBI Uncharacterized protein OS=Sorghum bicolor OX=4558 GN=SORBI_3004G220000 PE=4 SV=1	37.049	794220000	1098400000	831480000	1072200000	940060000	763420000	916940000	995030000	1034900000	1065700000	900600000	949720000	968050000	927240000	1001000000	860900000	935600000	942370000	961020000	784530000	970290000	1074000000	1291100000	1205300000
tr|A0A194YR44|A0A194YR44_SORBI	tr|A0A194YR44|A0A194YR44_SORBI	tr|A0A194YR44|A0A194YR44_SORBI Uncharacterized protein OS=Sorghum bicolor OX=4558 GN=SORBI_3004G227200 PE=4 SV=1	17.066	87646000	90149000	124160000	123210000	53768000	111730000	86690000	87952000	0	111010000	70506000	94287000	57832000	81271000	0	69832000	0	81787000	68967000	81498000	91712000	81163000	92990000	111360000
tr|A0A194YR69|A0A194YR69_SORBI	tr|A0A194YR69|A0A194YR69_SORBI	tr|A0A194YR69|A0A194YR69_SORBI Uncharacterized protein OS=Sorghum bicolor OX=4558 GN=SORBI_3004G230900 PE=4 SV=1	33.113	0	0	0	0	0	0	0	0	0	0	0	0	0	0	0	0	0	0	0	0	0	0	0	0
tr|A0A194YR85|A0A194YR85_SORBI;tr|A0A194YQ33|A0A194YQ33_SORBI;tr|A0A194YQ72|A0A194YQ72_SORBI;tr|C5YFW1|C5YFW1_SORBI;tr|A0A109ND96|A0A109ND96_SORBI;tr|A0A125QUG5|A0A125QUG5_SORBI;tr|C5WLV6|C5WLV6_SORBI;tr|A0A1W0W1H5|A0A1W0W1H5_SORBI	tr|A0A194YR85|A0A194YR85_SORBI;tr|A0A194YQ33|A0A194YQ33_SORBI;tr|A0A194YQ72|A0A194YQ72_SORBI	tr|A0A194YR85|A0A194YR85_SORBI Uncharacterized protein OS=Sorghum bicolor OX=4558 GN=SORBI_3004G166700 PE=3 SV=1;tr|A0A194YQ33|A0A194YQ33_SORBI Uncharacterized protein OS=Sorghum bicolor OX=4558 GN=SORBI_3004G166700 PE=3 SV=1;tr|A0A194YQ72|A0A194YQ72_SORBI	57.026	28258000	49151000	15914000	12630000	0	25611000	33704000	56215000	30751000	53989000	0	24519000	33732000	25964000	0	128110000	168660000	135020000	46341000	33088000	31621000	80339000	66133000	61650000
tr|A0A194YRC1|A0A194YRC1_SORBI;tr|C5XY68|C5XY68_SORBI	tr|A0A194YRC1|A0A194YRC1_SORBI;tr|C5XY68|C5XY68_SORBI	tr|A0A194YRC1|A0A194YRC1_SORBI Carboxypeptidase OS=Sorghum bicolor OX=4558 GN=SORBI_3004G224766 PE=3 SV=2;tr|C5XY68|C5XY68_SORBI Carboxypeptidase OS=Sorghum bicolor OX=4558 GN=SORBI_3004G224700 PE=3 SV=1	39.211	24589000	41916000	43745000	32079000	0	28091000	33682000	50120000	28002000	41953000	44737000	63770000	29461000	50458000	40429000	44183000	66806000	48553000	46395000	45830000	54592000	51714000	80923000	51746000
tr|A0A194YRE8|A0A194YRE8_SORBI	tr|A0A194YRE8|A0A194YRE8_SORBI	tr|A0A194YRE8|A0A194YRE8_SORBI Uncharacterized protein OS=Sorghum bicolor OX=4558 GN=SORBI_3004G238900 PE=4 SV=1	31.16	0	0	19007000	0	0	0	0	0	0	0	0	25367000	0	0	0	0	0	0	0	0	0	0	0	0
tr|A0A194YRE9|A0A194YRE9_SORBI;tr|A0A194YRJ6|A0A194YRJ6_SORBI;tr|A0A194YRF0|A0A194YRF0_SORBI;tr|A0A194YSK5|A0A194YSK5_SORBI	tr|A0A194YRE9|A0A194YRE9_SORBI;tr|A0A194YRJ6|A0A194YRJ6_SORBI;tr|A0A194YRF0|A0A194YRF0_SORBI;tr|A0A194YSK5|A0A194YSK5_SORBI	tr|A0A194YRE9|A0A194YRE9_SORBI Glutamine synthetase OS=Sorghum bicolor OX=4558 GN=SORBI_3004G247000 PE=3 SV=1;tr|A0A194YRJ6|A0A194YRJ6_SORBI Glutamine synthetase OS=Sorghum bicolor OX=4558 GN=SORBI_3004G247000 PE=3 SV=1;tr|A0A194YRF0|A0A194YRF0_SORBI Gluta	39.183	7995000000	8477200000	6001500000	7096800000	7929800000	7842600000	7442100000	8658600000	6848400000	7435400000	8585900000	8795400000	5629900000	3706100000	4935000000	6834500000	7105200000	6412500000	5378700000	4301300000	5130800000	6140700000	4839000000	5808500000
tr|A0A194YRG8|A0A194YRG8_SORBI	tr|A0A194YRG8|A0A194YRG8_SORBI	tr|A0A194YRG8|A0A194YRG8_SORBI Uncharacterized protein OS=Sorghum bicolor OX=4558 GN=SORBI_3004G242400 PE=4 SV=1	226.3	26296000	0	0	18238000	0	0	0	17373000	0	0	0	14666000	0	0	0	15669000	0	0	0	0	0	0	0	0
tr|A0A194YRH0|A0A194YRH0_SORBI;tr|Q8LST5|Q8LST5_SORBI	tr|A0A194YRH0|A0A194YRH0_SORBI;tr|Q8LST5|Q8LST5_SORBI	tr|A0A194YRH0|A0A194YRH0_SORBI Uncharacterized protein OS=Sorghum bicolor OX=4558 GN=SORBI_3004G250900 PE=4 SV=1;tr|Q8LST5|Q8LST5_SORBI Mitochondrial aldehyde dehydrogenase OS=Sorghum bicolor OX=4558 GN=ALDH2a PE=2 SV=1	45.673	0	0	0	0	0	0	0	0	0	0	9286400	0	0	0	0	0	0	0	0	0	0	0	0	0
tr|A0A194YRK3|A0A194YRK3_SORBI;tr|A0A194YRG5|A0A194YRG5_SORBI	tr|A0A194YRK3|A0A194YRK3_SORBI;tr|A0A194YRG5|A0A194YRG5_SORBI	tr|A0A194YRK3|A0A194YRK3_SORBI Uncharacterized protein OS=Sorghum bicolor OX=4558 GN=SORBI_3004G250200 PE=4 SV=1;tr|A0A194YRG5|A0A194YRG5_SORBI Uncharacterized protein OS=Sorghum bicolor OX=4558 GN=SORBI_3004G250200 PE=4 SV=1	43.392	0	0	0	0	0	0	0	0	0	0	0	0	0	5103400	0	0	0	0	0	0	0	0	0	0
tr|A0A194YRM0|A0A194YRM0_SORBI;tr|A0A194YRL9|A0A194YRL9_SORBI;tr|A0A1B6Q2Z9|A0A1B6Q2Z9_SORBI;tr|A0A1W0VX97|A0A1W0VX97_SORBI;tr|C5XHZ9|C5XHZ9_SORBI;tr|A0A1B6Q315|A0A1B6Q315_SORBI;tr|A0A1W0VXC1|A0A1W0VXC1_SORBI	tr|A0A194YRM0|A0A194YRM0_SORBI;tr|A0A194YRL9|A0A194YRL9_SORBI;tr|A0A1B6Q2Z9|A0A1B6Q2Z9_SORBI;tr|A0A1W0VX97|A0A1W0VX97_SORBI	tr|A0A194YRM0|A0A194YRM0_SORBI Uncharacterized protein OS=Sorghum bicolor OX=4558 GN=SORBI_3004G260000 PE=4 SV=1;tr|A0A194YRL9|A0A194YRL9_SORBI Uncharacterized protein OS=Sorghum bicolor OX=4558 GN=SORBI_3004G260000 PE=4 SV=1;tr|A0A1B6Q2Z9|A0A1B6Q2Z9_SORBI	39.41	0	109290000	99916000	113730000	0	97332000	129840000	149980000	162690000	0	0	122240000	0	0	107530000	90338000	0	0	0	90446000	0	0	0	0
tr|A0A194YRN2|A0A194YRN2_SORBI;tr|C5XZY5|C5XZY5_SORBI;tr|A0A194YRS4|A0A194YRS4_SORBI	tr|A0A194YRN2|A0A194YRN2_SORBI;tr|C5XZY5|C5XZY5_SORBI;tr|A0A194YRS4|A0A194YRS4_SORBI	tr|A0A194YRN2|A0A194YRN2_SORBI Uncharacterized protein OS=Sorghum bicolor OX=4558 GN=SORBI_3004G263200 PE=4 SV=1;tr|C5XZY5|C5XZY5_SORBI Uncharacterized protein OS=Sorghum bicolor OX=4558 GN=SORBI_3004G263200 PE=4 SV=1;tr|A0A194YRS4|A0A194YRS4_SORBI Unchara	42.215	0	0	12579000	0	0	0	15116000	15453000	13275000	14782000	0	0	0	0	0	0	21408000	0	16961000	17083000	16601000	0	0	0
tr|A0A194YRQ8|A0A194YRQ8_SORBI	tr|A0A194YRQ8|A0A194YRQ8_SORBI	tr|A0A194YRQ8|A0A194YRQ8_SORBI Uncharacterized protein OS=Sorghum bicolor OX=4558 GN=SORBI_3004G267700 PE=4 SV=1	41.621	0	0	0	0	0	0	0	0	0	0	0	0	0	0	0	0	0	0	0	0	0	0	0	10206000
tr|A0A194YRR0|A0A194YRR0_SORBI	tr|A0A194YRR0|A0A194YRR0_SORBI	tr|A0A194YRR0|A0A194YRR0_SORBI Uncharacterized protein OS=Sorghum bicolor OX=4558 GN=SORBI_3004G259200 PE=3 SV=1	42.254	3343800000	3200700000	2400500000	2823300000	2520700000	3192700000	2707800000	2536700000	2815800000	2595700000	3281200000	2555700000	3294200000	2154700000	2807600000	2732400000	2584900000	2890100000	3346900000	2868900000	3111600000	2745900000	3442800000	2654800000
tr|A0A194YRR3|A0A194YRR3_SORBI	tr|A0A194YRR3|A0A194YRR3_SORBI	tr|A0A194YRR3|A0A194YRR3_SORBI Uncharacterized protein OS=Sorghum bicolor OX=4558 GN=SORBI_3004G268500 PE=3 SV=1	68.326	0	0	62365000	30890000	0	26384000	106990000	0	39073000	0	0	58979000	0	43881000	22358000	0	0	0	0	53059000	29099000	0	0	0
tr|A0A194YRR5|A0A194YRR5_SORBI	tr|A0A194YRR5|A0A194YRR5_SORBI	tr|A0A194YRR5|A0A194YRR5_SORBI Uncharacterized protein OS=Sorghum bicolor OX=4558 GN=SORBI_3004G260800 PE=4 SV=1	44.35	0	0	0	0	0	0	0	0	0	0	0	0	0	0	0	0	0	0	0	0	0	0	13879000	0
tr|A0A194YRS5|A0A194YRS5_SORBI	tr|A0A194YRS5|A0A194YRS5_SORBI	tr|A0A194YRS5|A0A194YRS5_SORBI Uncharacterized protein OS=Sorghum bicolor OX=4558 GN=SORBI_3004G262700 PE=4 SV=1	120.21	0	0	0	18044000	0	0	0	0	0	0	21884000	21221000	0	0	0	0	0	15180000	16530000	0	0	11993000	0	9196200
tr|A0A194YRT1|A0A194YRT1_SORBI;tr|A0A194YRT0|A0A194YRT0_SORBI	tr|A0A194YRT1|A0A194YRT1_SORBI;tr|A0A194YRT0|A0A194YRT0_SORBI	tr|A0A194YRT1|A0A194YRT1_SORBI Uncharacterized protein OS=Sorghum bicolor OX=4558 GN=SORBI_3004G263500 PE=3 SV=1;tr|A0A194YRT0|A0A194YRT0_SORBI Uncharacterized protein OS=Sorghum bicolor OX=4558 GN=SORBI_3004G263500 PE=3 SV=1	99.108	0	0	0	0	0	0	15227000	26319000	0	0	0	0	0	0	37719000	21894000	0	0	0	0	0	0	0	0
tr|A0A194YRT7|A0A194YRT7_SORBI	tr|A0A194YRT7|A0A194YRT7_SORBI	tr|A0A194YRT7|A0A194YRT7_SORBI Uncharacterized protein OS=Sorghum bicolor OX=4558 GN=SORBI_3004G264300 PE=4 SV=1	132.15	69251000	133080000	32143000	55599000	48252000	85123000	55734000	30347000	0	36463000	64519000	76079000	75799000	56568000	68547000	87599000	39364000	58286000	110610000	50564000	72600000	95111000	65747000	62299000
tr|A0A194YRU4|A0A194YRU4_SORBI	tr|A0A194YRU4|A0A194YRU4_SORBI	tr|A0A194YRU4|A0A194YRU4_SORBI Uncharacterized protein OS=Sorghum bicolor OX=4558 GN=SORBI_3004G272800 PE=4 SV=1	43.689	25469000	26784000	0	31149000	0	21725000	0	31842000	31563000	31491000	28481000	28637000	35760000	0	26515000	24187000	30291000	29106000	41961000	32020000	34375000	34384000	28617000	0
tr|A0A194YRV2|A0A194YRV2_SORBI;tr|A0A194YQU0|A0A194YQU0_SORBI;tr|A0A1Z5RND7|A0A1Z5RND7_SORBI	tr|A0A194YRV2|A0A194YRV2_SORBI;tr|A0A194YQU0|A0A194YQU0_SORBI	tr|A0A194YRV2|A0A194YRV2_SORBI Uncharacterized protein OS=Sorghum bicolor OX=4558 GN=SORBI_3004G204500 PE=4 SV=1;tr|A0A194YQU0|A0A194YQU0_SORBI Uncharacterized protein OS=Sorghum bicolor OX=4558 GN=SORBI_3004G204500 PE=4 SV=1	28.641	185410000	284530000	273440000	244860000	117700000	249640000	263890000	214100000	178440000	176830000	199260000	262600000	239790000	207180000	260450000	305500000	218220000	240090000	234790000	255980000	250200000	298520000	316950000	252630000
tr|A0A194YRV7|A0A194YRV7_SORBI;tr|A0A194YRR2|A0A194YRR2_SORBI	tr|A0A194YRV7|A0A194YRV7_SORBI;tr|A0A194YRR2|A0A194YRR2_SORBI	tr|A0A194YRV7|A0A194YRV7_SORBI Uncharacterized protein OS=Sorghum bicolor OX=4558 GN=SORBI_3004G268000 PE=3 SV=1;tr|A0A194YRR2|A0A194YRR2_SORBI Uncharacterized protein OS=Sorghum bicolor OX=4558 GN=SORBI_3004G268000 PE=3 SV=1	22.838	0	97965000	138490000	126970000	0	0	0	0	0	78188000	0	0	83188000	90127000	0	79652000	0	0	109300000	87577000	82051000	67183000	105270000	60533000
tr|A0A194YRW3|A0A194YRW3_SORBI;tr|A0A1B6PAV1|A0A1B6PAV1_SORBI;tr|A0A1B6PBR1|A0A1B6PBR1_SORBI;tr|A0A1Z5RJT9|A0A1Z5RJT9_SORBI	tr|A0A194YRW3|A0A194YRW3_SORBI;tr|A0A1B6PAV1|A0A1B6PAV1_SORBI;tr|A0A1B6PBR1|A0A1B6PBR1_SORBI	tr|A0A194YRW3|A0A194YRW3_SORBI Uncharacterized protein OS=Sorghum bicolor OX=4558 GN=SORBI_3004G269800 PE=3 SV=1;tr|A0A1B6PAV1|A0A1B6PAV1_SORBI Uncharacterized protein OS=Sorghum bicolor OX=4558 GN=SORBI_3008G022000 PE=3 SV=1;tr|A0A1B6PBR1|A0A1B6PBR1_SORBI	38.644	0	25921000	19875000	30033000	0	0	42161000	29741000	0	26956000	0	45382000	19321000	0	20013000	27267000	22426000	26211000	0	26561000	0	0	16141000	0
tr|A0A194YRX7|A0A194YRX7_SORBI;tr|A0A194YRT4|A0A194YRT4_SORBI	tr|A0A194YRX7|A0A194YRX7_SORBI;tr|A0A194YRT4|A0A194YRT4_SORBI	tr|A0A194YRX7|A0A194YRX7_SORBI Phosphoribulokinase OS=Sorghum bicolor OX=4558 GN=SORBI_3004G272100 PE=3 SV=1;tr|A0A194YRT4|A0A194YRT4_SORBI Phosphoribulokinase OS=Sorghum bicolor OX=4558 GN=SORBI_3004G272100 PE=3 SV=1	45.871	14269000000	10773000000	13609000000	12491000000	15476000000	14103000000	13307000000	10682000000	12145000000	11320000000	11572000000	12661000000	12177000000	12008000000	11249000000	13740000000	9151900000	11705000000	13129000000	11911000000	12544000000	11628000000	12626000000	11982000000
tr|A0A194YS45|A0A194YS45_SORBI	tr|A0A194YS45|A0A194YS45_SORBI	tr|A0A194YS45|A0A194YS45_SORBI Glutathione peroxidase OS=Sorghum bicolor OX=4558 GN=SORBI_3004G290100 PE=3 SV=1	15.426	0	13746000	0	0	0	0	0	0	0	0	0	0	0	0	0	0	0	0	0	0	0	0	0	0
tr|A0A194YS53|A0A194YS53_SORBI;tr|A0A194YT47|A0A194YT47_SORBI	tr|A0A194YS53|A0A194YS53_SORBI;tr|A0A194YT47|A0A194YT47_SORBI	tr|A0A194YS53|A0A194YS53_SORBI Uncharacterized protein OS=Sorghum bicolor OX=4558 GN=SORBI_3004G281300 PE=4 SV=1;tr|A0A194YT47|A0A194YT47_SORBI Uncharacterized protein OS=Sorghum bicolor OX=4558 GN=SORBI_3004G281300 PE=4 SV=1	61.651	0	0	0	0	0	0	0	2321200	0	0	0	0	0	0	0	0	0	0	0	0	0	0	0	0
tr|A0A194YS86|A0A194YS86_SORBI;tr|A0A194YR77|A0A194YR77_SORBI;tr|C5YCH4|C5YCH4_SORBI	tr|A0A194YS86|A0A194YS86_SORBI;tr|A0A194YR77|A0A194YR77_SORBI	tr|A0A194YS86|A0A194YS86_SORBI Uncharacterized protein OS=Sorghum bicolor OX=4558 GN=SORBI_3004G225100 PE=4 SV=1;tr|A0A194YR77|A0A194YR77_SORBI Uncharacterized protein OS=Sorghum bicolor OX=4558 GN=SORBI_3004G225100 PE=4 SV=1	38.499	494930000	342990000	354350000	382660000	348570000	537990000	392950000	472130000	422640000	442460000	666760000	467890000	562760000	544510000	632770000	784460000	771980000	749590000	725530000	628000000	647620000	472040000	279700000	479100000
tr|A0A194YSD6|A0A194YSD6_SORBI	tr|A0A194YSD6|A0A194YSD6_SORBI	tr|A0A194YSD6|A0A194YSD6_SORBI Peptidylprolyl isomerase OS=Sorghum bicolor OX=4558 GN=SORBI_3004G234200 PE=4 SV=1	22.948	1155500000	805960000	996900000	939090000	995420000	1011700000	781830000	770660000	705450000	608100000	725540000	817110000	1008200000	942100000	938630000	1035800000	643240000	823200000	955930000	1102100000	1131100000	844780000	1087100000	998720000
tr|A0A194YSE7|A0A194YSE7_SORBI	tr|A0A194YSE7|A0A194YSE7_SORBI	tr|A0A194YSE7|A0A194YSE7_SORBI Uncharacterized protein OS=Sorghum bicolor OX=4558 GN=SORBI_3004G307500 PE=4 SV=1	56.124	19202000	17197000	21334000	21581000	0	24494000	0	17791000	0	16955000	20506000	23186000	25602000	0	22954000	20888000	0	24587000	29645000	21514000	28592000	27710000	29559000	21069000
tr|A0A194YSH7|A0A194YSH7_SORBI	tr|A0A194YSH7|A0A194YSH7_SORBI	tr|A0A194YSH7|A0A194YSH7_SORBI Uncharacterized protein OS=Sorghum bicolor OX=4558 GN=SORBI_3004G314500 PE=4 SV=1	45.509	0	0	27513000	30273000	0	0	19656000	32451000	25276000	23071000	32175000	0	0	24559000	18503000	0	24695000	25340000	23439000	0	0	0	0	0
tr|A0A194YSI2|A0A194YSI2_SORBI;tr|A0A194YSN0|A0A194YSN0_SORBI	tr|A0A194YSI2|A0A194YSI2_SORBI	tr|A0A194YSI2|A0A194YSI2_SORBI Uncharacterized protein OS=Sorghum bicolor OX=4558 GN=SORBI_3004G315100 PE=4 SV=1	21.451	46420000	0	0	40538000	64485000	65971000	47062000	40185000	40965000	0	39500000	45117000	46474000	62707000	52350000	43352000	38927000	41229000	38877000	47253000	0	39569000	43616000	0
tr|A0A194YSN2|A0A194YSN2_SORBI;tr|A0A1Z5RQ09|A0A1Z5RQ09_SORBI;tr|C5XUB2|C5XUB2_SORBI;tr|C5XUA8|C5XUA8_SORBI	tr|A0A194YSN2|A0A194YSN2_SORBI;tr|A0A1Z5RQ09|A0A1Z5RQ09_SORBI;tr|C5XUB2|C5XUB2_SORBI;tr|C5XUA8|C5XUA8_SORBI	tr|A0A194YSN2|A0A194YSN2_SORBI Uncharacterized protein OS=Sorghum bicolor OX=4558 GN=SORBI_3004G324800 PE=4 SV=1;tr|A0A1Z5RQ09|A0A1Z5RQ09_SORBI Uncharacterized protein OS=Sorghum bicolor OX=4558 GN=SORBI_3004G324800 PE=4 SV=1;tr|C5XUB2|C5XUB2_SORBI Unchara	42.205	0	0	0	32683000	0	0	0	0	35291000	32738000	0	0	0	0	37649000	0	0	0	34250000	0	0	0	0	0
tr|A0A194YSP3|A0A194YSP3_SORBI;tr|A0A1Z5RQ27|A0A1Z5RQ27_SORBI	tr|A0A194YSP3|A0A194YSP3_SORBI;tr|A0A1Z5RQ27|A0A1Z5RQ27_SORBI	tr|A0A194YSP3|A0A194YSP3_SORBI Uncharacterized protein OS=Sorghum bicolor OX=4558 GN=SORBI_3004G327700 PE=4 SV=1;tr|A0A1Z5RQ27|A0A1Z5RQ27_SORBI Uncharacterized protein OS=Sorghum bicolor OX=4558 GN=SORBI_3004G327700 PE=4 SV=1	191.87	40000000	149830000	147120000	151020000	93400000	51465000	0	27007000	0	0	0	0	0	76477000	63407000	84335000	36576000	60486000	47779000	0	36083000	246590000	93432000	204490000
tr|A0A194YSP9|A0A194YSP9_SORBI	tr|A0A194YSP9|A0A194YSP9_SORBI	tr|A0A194YSP9|A0A194YSP9_SORBI Uncharacterized protein OS=Sorghum bicolor OX=4558 GN=SORBI_3004G255700 PE=4 SV=1	46.597	238830000	223280000	219750000	244440000	241420000	265080000	318120000	354450000	266520000	315350000	289130000	290560000	223020000	255450000	259220000	206370000	245420000	237960000	294860000	266180000	247860000	177730000	166430000	162440000
tr|A0A194YSR2|A0A194YSR2_SORBI	tr|A0A194YSR2|A0A194YSR2_SORBI	tr|A0A194YSR2|A0A194YSR2_SORBI Transmembrane 9 superfamily member OS=Sorghum bicolor OX=4558 GN=SORBI_3004G331900 PE=3 SV=1	73.948	0	0	0	0	0	0	0	0	0	0	0	0	0	0	0	0	0	0	15740000	0	0	0	0	0
tr|A0A194YSS1|A0A194YSS1_SORBI;tr|A0A194YSX3|A0A194YSX3_SORBI	tr|A0A194YSS1|A0A194YSS1_SORBI;tr|A0A194YSX3|A0A194YSX3_SORBI	tr|A0A194YSS1|A0A194YSS1_SORBI Uncharacterized protein OS=Sorghum bicolor OX=4558 GN=SORBI_3004G333400 PE=4 SV=1;tr|A0A194YSX3|A0A194YSX3_SORBI Uncharacterized protein OS=Sorghum bicolor OX=4558 GN=SORBI_3004G333400 PE=4 SV=1	50.129	132060000	140630000	145680000	119460000	0	132170000	127240000	126250000	177860000	152560000	88982000	119160000	99910000	96291000	90170000	120870000	87027000	82086000	140870000	130800000	101030000	146640000	98573000	123350000
tr|A0A194YST1|A0A194YST1_SORBI;tr|A0A194YSY5|A0A194YSY5_SORBI	tr|A0A194YST1|A0A194YST1_SORBI;tr|A0A194YSY5|A0A194YSY5_SORBI	tr|A0A194YST1|A0A194YST1_SORBI Uncharacterized protein OS=Sorghum bicolor OX=4558 GN=SORBI_3004G335000 PE=3 SV=1;tr|A0A194YSY5|A0A194YSY5_SORBI Uncharacterized protein OS=Sorghum bicolor OX=4558 GN=SORBI_3004G335000 PE=3 SV=1	47.688	0	0	0	0	0	0	0	0	0	0	0	0	0	0	0	0	0	0	0	0	0	0	14955000	0
tr|A0A194YSU9|A0A194YSU9_SORBI;tr|A0A194YTZ9|A0A194YTZ9_SORBI;tr|A0A1Z5RQ80|A0A1Z5RQ80_SORBI	tr|A0A194YSU9|A0A194YSU9_SORBI;tr|A0A194YTZ9|A0A194YTZ9_SORBI;tr|A0A1Z5RQ80|A0A1Z5RQ80_SORBI	tr|A0A194YSU9|A0A194YSU9_SORBI Uncharacterized protein OS=Sorghum bicolor OX=4558 GN=SORBI_3004G338300 PE=4 SV=1;tr|A0A194YTZ9|A0A194YTZ9_SORBI Uncharacterized protein OS=Sorghum bicolor OX=4558 GN=SORBI_3004G338300 PE=4 SV=1;tr|A0A1Z5RQ80|A0A1Z5RQ80_SORBI	42.671	0	0	40124000	39556000	41199000	38678000	40799000	45712000	35669000	0	0	0	44382000	0	0	43211000	28045000	50212000	0	0	0	0	0	0
tr|A0A194YSV0|A0A194YSV0_SORBI	tr|A0A194YSV0|A0A194YSV0_SORBI	tr|A0A194YSV0|A0A194YSV0_SORBI Uncharacterized protein OS=Sorghum bicolor OX=4558 GN=SORBI_3004G317700 PE=3 SV=2	112.88	0	0	30057000	24217000	0	0	0	0	28560000	27395000	0	26812000	22971000	31915000	0	0	20296000	0	26447000	29198000	0	31425000	41782000	0
tr|A0A194YSX5|A0A194YSX5_SORBI;tr|A0A194YSW3|A0A194YSW3_SORBI	tr|A0A194YSX5|A0A194YSX5_SORBI;tr|A0A194YSW3|A0A194YSW3_SORBI	tr|A0A194YSX5|A0A194YSX5_SORBI Uncharacterized protein OS=Sorghum bicolor OX=4558 GN=SORBI_3004G331700 PE=4 SV=1;tr|A0A194YSW3|A0A194YSW3_SORBI Uncharacterized protein OS=Sorghum bicolor OX=4558 GN=SORBI_3004G331700 PE=4 SV=1	50.431	3238000000	3431400000	4618400000	3865500000	4326400000	3337500000	3785500000	3067900000	4118100000	3781800000	3011100000	3397900000	3651700000	4998500000	4320400000	3498000000	4900600000	4301000000	4488300000	4554800000	4478300000	4445200000	4587000000	4637900000
tr|A0A194YSZ1|A0A194YSZ1_SORBI	tr|A0A194YSZ1|A0A194YSZ1_SORBI	tr|A0A194YSZ1|A0A194YSZ1_SORBI Uncharacterized protein OS=Sorghum bicolor OX=4558 GN=SORBI_3004G335500 PE=3 SV=1	56.34	564480000	1021200000	3826800000	2425200000	1871600000	1034100000	1266500000	944910000	4505300000	3074600000	346720000	967270000	5959500000	10058000000	7626300000	5951800000	9783400000	7738500000	6735300000	5406100000	5815500000	5581600000	6781600000	6261600000
tr|A0A194YT12|A0A194YT12_SORBI;tr|A0A1Z5RR49|A0A1Z5RR49_SORBI	tr|A0A194YT12|A0A194YT12_SORBI;tr|A0A1Z5RR49|A0A1Z5RR49_SORBI	tr|A0A194YT12|A0A194YT12_SORBI Uncharacterized protein OS=Sorghum bicolor OX=4558 GN=SORBI_3004G337800 PE=4 SV=1;tr|A0A1Z5RR49|A0A1Z5RR49_SORBI Uncharacterized protein OS=Sorghum bicolor OX=4558 GN=SORBI_3004G337800 PE=4 SV=1	182.17	0	0	0	0	0	0	0	0	0	0	19994000	0	0	0	0	0	0	0	0	0	0	0	0	0
tr|A0A194YT20|A0A194YT20_SORBI	tr|A0A194YT20|A0A194YT20_SORBI	tr|A0A194YT20|A0A194YT20_SORBI Uncharacterized protein OS=Sorghum bicolor OX=4558 GN=SORBI_3004G339200 PE=3 SV=1	52.804	0	0	0	0	0	0	0	0	0	0	0	0	0	0	0	0	0	0	0	0	0	0	170650000	0
tr|A0A194YT39|A0A194YT39_SORBI;tr|A0A1Z5RQI5|A0A1Z5RQI5_SORBI	tr|A0A194YT39|A0A194YT39_SORBI;tr|A0A1Z5RQI5|A0A1Z5RQI5_SORBI	tr|A0A194YT39|A0A194YT39_SORBI Uncharacterized protein OS=Sorghum bicolor OX=4558 GN=SORBI_3004G343500 PE=4 SV=1;tr|A0A1Z5RQI5|A0A1Z5RQI5_SORBI Uncharacterized protein OS=Sorghum bicolor OX=4558 GN=SORBI_3004G343500 PE=4 SV=1	57.83	0	61406000	0	52531000	0	0	0	48329000	0	0	0	0	57425000	65801000	77280000	110420000	78948000	107160000	47445000	69541000	56274000	66408000	44414000	62418000
tr|A0A194YT53|A0A194YT53_SORBI;tr|A0A194YT56|A0A194YT56_SORBI	tr|A0A194YT53|A0A194YT53_SORBI;tr|A0A194YT56|A0A194YT56_SORBI	tr|A0A194YT53|A0A194YT53_SORBI Uncharacterized protein OS=Sorghum bicolor OX=4558 GN=SORBI_3004G345800 PE=3 SV=1;tr|A0A194YT56|A0A194YT56_SORBI Uncharacterized protein OS=Sorghum bicolor OX=4558 GN=SORBI_3004G345800 PE=3 SV=1	48.166	477310000	574780000	274780000	466980000	496320000	609820000	466310000	680800000	464870000	478210000	604210000	468310000	372630000	366400000	486870000	697920000	576550000	561980000	458700000	388630000	426580000	434960000	429930000	402100000
tr|A0A194YT59|A0A194YT59_SORBI	tr|A0A194YT59|A0A194YT59_SORBI	tr|A0A194YT59|A0A194YT59_SORBI Sucrose synthase OS=Sorghum bicolor OX=4558 GN=SORBI_3004G357600 PE=3 SV=1	97.698	0	0	0	0	0	0	0	0	3762600	0	0	0	0	0	0	0	0	0	0	0	0	0	0	0
tr|A0A194YT80|A0A194YT80_SORBI;tr|A0A194YTD0|A0A194YTD0_SORBI	tr|A0A194YT80|A0A194YT80_SORBI;tr|A0A194YTD0|A0A194YTD0_SORBI	tr|A0A194YT80|A0A194YT80_SORBI Ubiquitin carboxyl-terminal hydrolase OS=Sorghum bicolor OX=4558 GN=SORBI_3004G350100 PE=3 SV=1;tr|A0A194YTD0|A0A194YTD0_SORBI Ubiquitin carboxyl-terminal hydrolase OS=Sorghum bicolor OX=4558 GN=SORBI_3004G350100 PE=3 SV=2	37.778	0	0	0	0	0	0	0	0	0	0	0	0	0	0	0	0	0	0	0	0	0	3198200	0	0
tr|A0A194YT87|A0A194YT87_SORBI	tr|A0A194YT87|A0A194YT87_SORBI	tr|A0A194YT87|A0A194YT87_SORBI Uncharacterized protein OS=Sorghum bicolor OX=4558 GN=SORBI_3004G287300 PE=3 SV=1	35.705	31772000	75579000	48393000	43926000	37376000	23033000	0	32270000	25570000	0	0	24806000	0	0	19449000	42210000	32603000	24898000	0	0	0	83493000	68939000	85096000
tr|A0A194YTJ5|A0A194YTJ5_SORBI	tr|A0A194YTJ5|A0A194YTJ5_SORBI	tr|A0A194YTJ5|A0A194YTJ5_SORBI Uncharacterized protein OS=Sorghum bicolor OX=4558 GN=SORBI_3004G307100 PE=4 SV=1	121.73	516550000	536790000	607810000	565740000	283720000	577750000	598470000	586600000	694710000	657790000	585780000	586210000	574320000	659430000	577120000	405340000	438550000	408770000	588070000	626730000	586390000	402760000	428380000	418900000
tr|A0A194YTY4|A0A194YTY4_SORBI	tr|A0A194YTY4|A0A194YTY4_SORBI	tr|A0A194YTY4|A0A194YTY4_SORBI Uncharacterized protein OS=Sorghum bicolor OX=4558 GN=SORBI_3004G336000 PE=3 SV=1	53.028	0	0	33552000	0	0	0	41974000	50079000	32563000	0	0	51652000	0	46987000	0	0	0	0	56501000	0	0	43803000	53887000	53923000
tr|A0A194YU12|A0A194YU12_SORBI	tr|A0A194YU12|A0A194YU12_SORBI	tr|A0A194YU12|A0A194YU12_SORBI Glutathione reductase OS=Sorghum bicolor OX=4558 GN=SORBI_3004G341200 PE=3 SV=1	53.038	254440000	222410000	199290000	179560000	138620000	205630000	259670000	337380000	414900000	364770000	297880000	275830000	196830000	160510000	164500000	219650000	276840000	224270000	227020000	151710000	202400000	153730000	121440000	131630000
tr|A0A194YU41|A0A194YU41_SORBI	tr|A0A194YU41|A0A194YU41_SORBI	tr|A0A194YU41|A0A194YU41_SORBI Uncharacterized protein OS=Sorghum bicolor OX=4558 GN=SORBI_3004G346000 PE=3 SV=1	70.059	0	0	29523000	27468000	0	0	0	0	0	0	0	0	0	0	0	0	0	0	0	0	0	29489000	31051000	27906000
tr|A0A194YU99|A0A194YU99_SORBI	tr|A0A194YU99|A0A194YU99_SORBI	tr|A0A194YU99|A0A194YU99_SORBI Uncharacterized protein OS=Sorghum bicolor OX=4558 GN=SORBI_3004G356700 PE=3 SV=1	88.348	517480000	467710000	483240000	475740000	318400000	594960000	456290000	521150000	470040000	463690000	462920000	434000000	375340000	326910000	410140000	563950000	440790000	457260000	365830000	371540000	390850000	430280000	375070000	413600000
tr|A0A194YUB4|A0A194YUB4_SORBI;tr|A0A194YT70|A0A194YT70_SORBI;tr|A0A194YTC8|A0A194YTC8_SORBI	tr|A0A194YUB4|A0A194YUB4_SORBI;tr|A0A194YT70|A0A194YT70_SORBI;tr|A0A194YTC8|A0A194YTC8_SORBI	tr|A0A194YUB4|A0A194YUB4_SORBI Uncharacterized protein OS=Sorghum bicolor OX=4558 GN=SORBI_3004G359600 PE=4 SV=1;tr|A0A194YT70|A0A194YT70_SORBI Uncharacterized protein OS=Sorghum bicolor OX=4558 GN=SORBI_3004G359600 PE=4 SV=1;tr|A0A194YTC8|A0A194YTC8_SORBI	40.116	114560000	98437000	115010000	102340000	0	100350000	135050000	102490000	101540000	116940000	125280000	117670000	114320000	146860000	97323000	0	95372000	107230000	87147000	131280000	131210000	87338000	125180000	105740000
tr|A0A1B6P5L2|A0A1B6P5L2_SORBI;tr|A0A1B6P5V3|A0A1B6P5V3_SORBI;tr|A0A1B6P5Q8|A0A1B6P5Q8_SORBI;tr|C5XR19|C5XR19_SORBI	tr|A0A1B6P5L2|A0A1B6P5L2_SORBI;tr|A0A1B6P5V3|A0A1B6P5V3_SORBI;tr|A0A1B6P5Q8|A0A1B6P5Q8_SORBI	tr|A0A1B6P5L2|A0A1B6P5L2_SORBI Uncharacterized protein OS=Sorghum bicolor OX=4558 GN=SORBI_3009G000500 PE=4 SV=1;tr|A0A1B6P5V3|A0A1B6P5V3_SORBI Uncharacterized protein OS=Sorghum bicolor OX=4558 GN=SORBI_3009G000500 PE=4 SV=1;tr|A0A1B6P5Q8|A0A1B6P5Q8_SORBI	51.664	0	17618000	0	0	0	0	0	11054000	0	0	0	0	0	0	0	0	0	0	0	0	0	0	0	0
tr|A0A1B6P662|A0A1B6P662_SORBI	tr|A0A1B6P662|A0A1B6P662_SORBI	tr|A0A1B6P662|A0A1B6P662_SORBI Uncharacterized protein OS=Sorghum bicolor OX=4558 GN=SORBI_3009G026200 PE=4 SV=1	51.941	0	0	0	0	0	0	0	0	0	0	0	0	0	0	0	0	0	0	0	0	0	0	0	6084000
tr|A0A1B6P687|A0A1B6P687_SORBI;tr|A0A1B6P680|A0A1B6P680_SORBI	tr|A0A1B6P687|A0A1B6P687_SORBI;tr|A0A1B6P680|A0A1B6P680_SORBI	tr|A0A1B6P687|A0A1B6P687_SORBI Uncharacterized protein OS=Sorghum bicolor OX=4558 GN=SORBI_3009G031400 PE=4 SV=1;tr|A0A1B6P680|A0A1B6P680_SORBI Uncharacterized protein OS=Sorghum bicolor OX=4558 GN=SORBI_3009G031400 PE=4 SV=1	74.989	0	0	0	0	0	0	0	0	15812000	20491000	0	0	0	37227000	40260000	15594000	38115000	31650000	0	0	0	30678000	32268000	49501000
tr|A0A1B6P694|A0A1B6P694_SORBI;tr|A0A1B6P6H1|A0A1B6P6H1_SORBI	tr|A0A1B6P694|A0A1B6P694_SORBI;tr|A0A1B6P6H1|A0A1B6P6H1_SORBI	tr|A0A1B6P694|A0A1B6P694_SORBI Lambda glutathione transferase 2 OS=Sorghum bicolor OX=4558 GN=GSTL2 PE=2 SV=1;tr|A0A1B6P6H1|A0A1B6P6H1_SORBI Uncharacterized protein OS=Sorghum bicolor OX=4558 GN=SORBI_3009G033200 PE=3 SV=1	29.263	109900000	154520000	87559000	137940000	0	70689000	115890000	209020000	181530000	202460000	78179000	142040000	172400000	222400000	219590000	135440000	172380000	138470000	204810000	125930000	132280000	124410000	104240000	102710000
tr|A0A1B6P6F8|A0A1B6P6F8_SORBI	tr|A0A1B6P6F8|A0A1B6P6F8_SORBI	tr|A0A1B6P6F8|A0A1B6P6F8_SORBI Uncharacterized protein OS=Sorghum bicolor OX=4558 GN=SORBI_3009G041800 PE=4 SV=2	50.669	0	0	0	0	0	0	0	0	0	0	0	0	0	0	0	0	4202700	0	0	0	0	0	0	0
tr|A0A1B6P6G7|A0A1B6P6G7_SORBI	tr|A0A1B6P6G7|A0A1B6P6G7_SORBI	tr|A0A1B6P6G7|A0A1B6P6G7_SORBI Uncharacterized protein OS=Sorghum bicolor OX=4558 GN=SORBI_3009G034700 PE=3 SV=1	55.786	98375000	38674000	37840000	34853000	0	59692000	51257000	68356000	47466000	57392000	93175000	74264000	55249000	58603000	71033000	61407000	93252000	81103000	39576000	46479000	58872000	0	20927000	0
tr|A0A1B6P6N7|A0A1B6P6N7_SORBI;tr|A0A1B6P6P7|A0A1B6P6P7_SORBI	tr|A0A1B6P6N7|A0A1B6P6N7_SORBI	tr|A0A1B6P6N7|A0A1B6P6N7_SORBI Uncharacterized protein OS=Sorghum bicolor OX=4558 GN=SORBI_3009G043000 PE=4 SV=1	20.188	1900400000	1664900000	1942100000	1864700000	1910400000	2246900000	1686800000	2024900000	1529800000	1624200000	1440100000	1595500000	1525700000	999560000	1444200000	1619800000	1319000000	1349300000	1406300000	1838300000	1416600000	1137400000	1428800000	1266400000
tr|A0A1B6P6Y2|A0A1B6P6Y2_SORBI;tr|C5Z100|C5Z100_SORBI	tr|A0A1B6P6Y2|A0A1B6P6Y2_SORBI;tr|C5Z100|C5Z100_SORBI	tr|A0A1B6P6Y2|A0A1B6P6Y2_SORBI Uncharacterized protein OS=Sorghum bicolor OX=4558 GN=SORBI_3009G057300 PE=3 SV=1;tr|C5Z100|C5Z100_SORBI Uncharacterized protein OS=Sorghum bicolor OX=4558 GN=SORBI_3009G057300 PE=3 SV=2	40.14	0	0	0	0	0	0	0	0	27204000	0	33061000	0	0	0	0	0	0	0	0	0	0	0	0	0
tr|A0A1B6P731|A0A1B6P731_SORBI;tr|A0A1B6P6V7|A0A1B6P6V7_SORBI;REV__tr|C5XSB2|C5XSB2_SORBI	tr|A0A1B6P731|A0A1B6P731_SORBI;tr|A0A1B6P6V7|A0A1B6P6V7_SORBI	tr|A0A1B6P731|A0A1B6P731_SORBI Uncharacterized protein OS=Sorghum bicolor OX=4558 GN=SORBI_3009G056200 PE=3 SV=1;tr|A0A1B6P6V7|A0A1B6P6V7_SORBI Uncharacterized protein OS=Sorghum bicolor OX=4558 GN=SORBI_3009G056200 PE=3 SV=1	68.119	55163000	45342000	49358000	41464000	0	0	50643000	51500000	55082000	57902000	38466000	42679000	57876000	49166000	54338000	47766000	44547000	47261000	42418000	43122000	45459000	53137000	64129000	52348000
tr|A0A1B6P733|A0A1B6P733_SORBI	tr|A0A1B6P733|A0A1B6P733_SORBI	tr|A0A1B6P733|A0A1B6P733_SORBI Uncharacterized protein OS=Sorghum bicolor OX=4558 GN=SORBI_3009G062800 PE=4 SV=1	79.332	908830000	700470000	0	0	0	0	636630000	0	0	0	763770000	736430000	1105600000	783750000	799160000	1334400000	812780000	995840000	634730000	1111000000	893020000	1256200000	682700000	734420000
tr|A0A1B6P7A4|A0A1B6P7A4_SORBI;tr|A0A1B6P780|A0A1B6P780_SORBI;tr|A0A1Z5R2I9|A0A1Z5R2I9_SORBI;tr|A0A1B6P764|A0A1B6P764_SORBI;tr|C5YUC4|C5YUC4_SORBI;tr|A0A1Z5R1C1|A0A1Z5R1C1_SORBI	tr|A0A1B6P7A4|A0A1B6P7A4_SORBI;tr|A0A1B6P780|A0A1B6P780_SORBI;tr|A0A1Z5R2I9|A0A1Z5R2I9_SORBI;tr|A0A1B6P764|A0A1B6P764_SORBI	tr|A0A1B6P7A4|A0A1B6P7A4_SORBI Uncharacterized protein OS=Sorghum bicolor OX=4558 GN=SORBI_3009G070800 PE=4 SV=1;tr|A0A1B6P780|A0A1B6P780_SORBI Uncharacterized protein OS=Sorghum bicolor OX=4558 GN=SORBI_3009G070800 PE=4 SV=1;tr|A0A1Z5R2I9|A0A1Z5R2I9_SORBI	32.631	240240000	706480000	1237100000	927550000	894990000	471210000	656000000	708650000	1642900000	1089800000	288660000	417670000	1690600000	1984400000	1831600000	1254300000	3378100000	1976300000	1595200000	1372600000	1424600000	1694100000	2864800000	2150300000
tr|A0A1B6P7E7|A0A1B6P7E7_SORBI;tr|A0A1B6P750|A0A1B6P750_SORBI	tr|A0A1B6P7E7|A0A1B6P7E7_SORBI;tr|A0A1B6P750|A0A1B6P750_SORBI	tr|A0A1B6P7E7|A0A1B6P7E7_SORBI Uncharacterized protein OS=Sorghum bicolor OX=4558 GN=SORBI_3009G078500 PE=4 SV=1;tr|A0A1B6P750|A0A1B6P750_SORBI Uncharacterized protein OS=Sorghum bicolor OX=4558 GN=SORBI_3009G078500 PE=4 SV=1	39.549	0	0	0	0	0	0	0	0	0	0	0	0	28666000	0	0	0	0	26390000	0	0	0	23554000	0	0
tr|A0A1B6P7Q6|A0A1B6P7Q6_SORBI	tr|A0A1B6P7Q6|A0A1B6P7Q6_SORBI	tr|A0A1B6P7Q6|A0A1B6P7Q6_SORBI 40S ribosomal protein S7 OS=Sorghum bicolor OX=4558 GN=SORBI_3009G101700 PE=3 SV=2	22.071	0	0	0	0	0	0	0	0	0	0	0	0	0	0	0	13767000	19431000	0	0	0	0	0	0	0
tr|A0A1B6P7R6|A0A1B6P7R6_SORBI;tr|C5YVQ6|C5YVQ6_SORBI	tr|A0A1B6P7R6|A0A1B6P7R6_SORBI;tr|C5YVQ6|C5YVQ6_SORBI	tr|A0A1B6P7R6|A0A1B6P7R6_SORBI Uncharacterized protein OS=Sorghum bicolor OX=4558 GN=SORBI_3009G092900 PE=3 SV=1;tr|C5YVQ6|C5YVQ6_SORBI Uncharacterized protein OS=Sorghum bicolor OX=4558 GN=SORBI_3009G092900 PE=3 SV=1	46.216	0	0	0	0	0	0	0	0	0	0	0	0	0	0	0	2988500	0	0	0	0	0	0	0	0
tr|A0A1B6P7U8|A0A1B6P7U8_SORBI	tr|A0A1B6P7U8|A0A1B6P7U8_SORBI	tr|A0A1B6P7U8|A0A1B6P7U8_SORBI Uncharacterized protein OS=Sorghum bicolor OX=4558 GN=SORBI_3009G101200 PE=4 SV=1	114.01	0	0	0	0	0	0	0	0	0	0	7975500	0	0	0	0	0	0	0	0	0	0	0	0	0
tr|A0A1B6P848|A0A1B6P848_SORBI;tr|A0A1B6P8E4|A0A1B6P8E4_SORBI;tr|A0A1B6P820|A0A1B6P820_SORBI	tr|A0A1B6P848|A0A1B6P848_SORBI;tr|A0A1B6P8E4|A0A1B6P8E4_SORBI;tr|A0A1B6P820|A0A1B6P820_SORBI	tr|A0A1B6P848|A0A1B6P848_SORBI Uncharacterized protein OS=Sorghum bicolor OX=4558 GN=SORBI_3009G121900 PE=4 SV=1;tr|A0A1B6P8E4|A0A1B6P8E4_SORBI Uncharacterized protein OS=Sorghum bicolor OX=4558 GN=SORBI_3009G121900 PE=4 SV=1;tr|A0A1B6P820|A0A1B6P820_SORBI	36.357	0	13385000	0	19318000	0	0	0	0	0	0	0	0	14152000	0	0	0	0	0	0	0	0	0	0	0
tr|A0A1B6P878|A0A1B6P878_SORBI;tr|A0A1B6P873|A0A1B6P873_SORBI	tr|A0A1B6P878|A0A1B6P878_SORBI;tr|A0A1B6P873|A0A1B6P873_SORBI	tr|A0A1B6P878|A0A1B6P878_SORBI Uncharacterized protein OS=Sorghum bicolor OX=4558 GN=SORBI_3009G119200 PE=3 SV=1;tr|A0A1B6P873|A0A1B6P873_SORBI Uncharacterized protein OS=Sorghum bicolor OX=4558 GN=SORBI_3009G119200 PE=3 SV=1	31.533	43747000	0	0	0	0	0	0	0	0	0	0	0	0	0	0	0	0	0	0	0	0	0	0	0
tr|A0A1B6P889|A0A1B6P889_SORBI	tr|A0A1B6P889|A0A1B6P889_SORBI	tr|A0A1B6P889|A0A1B6P889_SORBI Uncharacterized protein OS=Sorghum bicolor OX=4558 GN=SORBI_3009G133700 PE=4 SV=1	42.79	187170000	171950000	248220000	194060000	280300000	185680000	193190000	130490000	238840000	204690000	135860000	176570000	210370000	215220000	186050000	208320000	206150000	196620000	210000000	198890000	201000000	183830000	253080000	212690000
tr|A0A1B6P8G3|A0A1B6P8G3_SORBI;tr|A0A1B6P8G4|A0A1B6P8G4_SORBI;tr|A0A1Z5S932|A0A1Z5S932_SORBI;tr|C5WVL2|C5WVL2_SORBI	tr|A0A1B6P8G3|A0A1B6P8G3_SORBI;tr|A0A1B6P8G4|A0A1B6P8G4_SORBI	tr|A0A1B6P8G3|A0A1B6P8G3_SORBI Guanosine nucleotide diphosphate dissociation inhibitor OS=Sorghum bicolor OX=4558 GN=SORBI_3009G139800 PE=3 SV=1;tr|A0A1B6P8G4|A0A1B6P8G4_SORBI Guanosine nucleotide diphosphate dissociation inhibitor OS=Sorghum bicolor OX=45	49.674	0	0	0	0	0	0	0	0	0	0	0	0	0	0	0	0	34855000	0	0	0	0	0	0	0
tr|A0A1B6P8M2|A0A1B6P8M2_SORBI;tr|A0A1B6P8T6|A0A1B6P8T6_SORBI;tr|A0A1B6P872|A0A1B6P872_SORBI	tr|A0A1B6P8M2|A0A1B6P8M2_SORBI;tr|A0A1B6P8T6|A0A1B6P8T6_SORBI;tr|A0A1B6P872|A0A1B6P872_SORBI	tr|A0A1B6P8M2|A0A1B6P8M2_SORBI Pyruvate, phosphate dikinase OS=Sorghum bicolor OX=4558 GN=SORBI_3009G132900 PE=3 SV=1;tr|A0A1B6P8T6|A0A1B6P8T6_SORBI Pyruvate, phosphate dikinase OS=Sorghum bicolor OX=4558 GN=SORBI_3009G132900 PE=3 SV=1;tr|A0A1B6P872|A0A1B6	102.49	121140000000	114130000000	148460000000	135930000000	159450000000	138400000000	114800000000	101600000000	99729000000	101980000000	99344000000	114980000000	98134000000	116200000000	112830000000	110800000000	104600000000	105070000000	108470000000	128850000000	124230000000	99431000000	127590000000	123390000000
tr|A0A1B6P8M9|A0A1B6P8M9_SORBI	tr|A0A1B6P8M9|A0A1B6P8M9_SORBI	tr|A0A1B6P8M9|A0A1B6P8M9_SORBI Uncharacterized protein OS=Sorghum bicolor OX=4558 GN=SORBI_3009G151000 PE=4 SV=1	80.746	0	0	0	0	0	0	15784000	0	0	0	23617000	21884000	0	0	0	0	0	0	0	0	0	0	0	0
tr|A0A1B6P8N4|A0A1B6P8N4_SORBI;tr|A0A1B6P8P1|A0A1B6P8P1_SORBI	tr|A0A1B6P8N4|A0A1B6P8N4_SORBI;tr|A0A1B6P8P1|A0A1B6P8P1_SORBI	tr|A0A1B6P8N4|A0A1B6P8N4_SORBI Uncharacterized protein OS=Sorghum bicolor OX=4558 GN=SORBI_3009G152700 PE=3 SV=1;tr|A0A1B6P8P1|A0A1B6P8P1_SORBI Uncharacterized protein OS=Sorghum bicolor OX=4558 GN=SORBI_3009G152700 PE=3 SV=1	37.105	0	0	0	0	0	38389000	51194000	35018000	29083000	36933000	35213000	33503000	24972000	28516000	30420000	34978000	40073000	37658000	35483000	37885000	28147000	39841000	31260000	0
tr|A0A1B6P8N6|A0A1B6P8N6_SORBI;tr|A0A1B6Q7F9|A0A1B6Q7F9_SORBI	tr|A0A1B6P8N6|A0A1B6P8N6_SORBI;tr|A0A1B6Q7F9|A0A1B6Q7F9_SORBI	tr|A0A1B6P8N6|A0A1B6P8N6_SORBI Beta-hexosaminidase OS=Sorghum bicolor OX=4558 GN=SORBI_3009G138300 PE=3 SV=1;tr|A0A1B6Q7F9|A0A1B6Q7F9_SORBI Beta-hexosaminidase OS=Sorghum bicolor OX=4558 GN=SORBI_3003G384200 PE=3 SV=1	59.022	0	0	0	0	0	0	0	0	15564000	0	0	0	0	0	0	0	0	0	0	0	0	0	0	0
tr|A0A1B6P8U3|A0A1B6P8U3_SORBI	tr|A0A1B6P8U3|A0A1B6P8U3_SORBI	tr|A0A1B6P8U3|A0A1B6P8U3_SORBI Uncharacterized protein OS=Sorghum bicolor OX=4558 GN=SORBI_3009G161500 PE=4 SV=1	12.456	0	0	0	0	0	0	0	0	0	0	0	0	0	0	0	0	0	0	0	0	0	34826000	0	0
tr|A0A1B6P8U4|A0A1B6P8U4_SORBI;tr|C5XPN5|C5XPN5_SORBI	tr|A0A1B6P8U4|A0A1B6P8U4_SORBI	tr|A0A1B6P8U4|A0A1B6P8U4_SORBI 60S ribosomal protein L36 OS=Sorghum bicolor OX=4558 GN=SORBI_3009G163800 PE=3 SV=1	12.5	389160000	373460000	385360000	290230000	330340000	315480000	323530000	461180000	397270000	516170000	354280000	318580000	342010000	448360000	370140000	391170000	425600000	395860000	357700000	248820000	293170000	492860000	353540000	378440000
tr|A0A1B6P8W9|A0A1B6P8W9_SORBI	tr|A0A1B6P8W9|A0A1B6P8W9_SORBI	tr|A0A1B6P8W9|A0A1B6P8W9_SORBI Uncharacterized protein OS=Sorghum bicolor OX=4558 GN=SORBI_3009G155600 PE=3 SV=1	15.396	23666000	0	0	0	0	28375000	0	0	0	0	0	0	0	0	0	0	0	0	0	0	0	0	0	0
tr|A0A1B6P903|A0A1B6P903_SORBI	tr|A0A1B6P903|A0A1B6P903_SORBI	tr|A0A1B6P903|A0A1B6P903_SORBI Uncharacterized protein OS=Sorghum bicolor OX=4558 GN=SORBI_3009G153200 PE=4 SV=1	46.86	0	0	0	0	0	0	0	0	0	0	0	0	0	0	0	0	0	0	0	0	0	0	10549000	0
tr|A0A1B6P913|A0A1B6P913_SORBI	tr|A0A1B6P913|A0A1B6P913_SORBI	tr|A0A1B6P913|A0A1B6P913_SORBI Uncharacterized protein OS=Sorghum bicolor OX=4558 GN=SORBI_3009G175500 PE=4 SV=1	26.654	0	0	0	0	0	0	0	0	20050000	0	0	14614000	0	0	0	0	0	0	0	13953000	0	0	0	0
tr|A0A1B6P940|A0A1B6P940_SORBI	tr|A0A1B6P940|A0A1B6P940_SORBI	tr|A0A1B6P940|A0A1B6P940_SORBI Uncharacterized protein OS=Sorghum bicolor OX=4558 GN=SORBI_3009G170200 PE=3 SV=1	105.01	71191000	96431000	110200000	93434000	0	96700000	75992000	73157000	48960000	61683000	83221000	85209000	71431000	108360000	94472000	106250000	100030000	104320000	90719000	95075000	88355000	113180000	89978000	106200000
tr|A0A1B6P960|A0A1B6P960_SORBI;tr|A0A1Z5R312|A0A1Z5R312_SORBI;tr|A0A1Z5SBF3|A0A1Z5SBF3_SORBI	tr|A0A1B6P960|A0A1B6P960_SORBI;tr|A0A1Z5R312|A0A1Z5R312_SORBI	tr|A0A1B6P960|A0A1B6P960_SORBI Uncharacterized protein OS=Sorghum bicolor OX=4558 GN=SORBI_3009G164000 PE=3 SV=1;tr|A0A1Z5R312|A0A1Z5R312_SORBI Uncharacterized protein OS=Sorghum bicolor OX=4558 GN=SORBI_3009G164000 PE=4 SV=1	63.535	45662000	0	46275000	63148000	58784000	40978000	11699000	46891000	0	0	39213000	0	52268000	0	49619000	74101000	0	0	55400000	0	46580000	49683000	0	71470000
tr|A0A1B6P963|A0A1B6P963_SORBI;tr|A0A1B6P9A3|A0A1B6P9A3_SORBI	tr|A0A1B6P963|A0A1B6P963_SORBI;tr|A0A1B6P9A3|A0A1B6P9A3_SORBI	tr|A0A1B6P963|A0A1B6P963_SORBI Uncharacterized protein OS=Sorghum bicolor OX=4558 GN=SORBI_3009G172400 PE=4 SV=1;tr|A0A1B6P9A3|A0A1B6P9A3_SORBI Uncharacterized protein OS=Sorghum bicolor OX=4558 GN=SORBI_3009G172400 PE=4 SV=1	55.794	0	0	0	0	0	0	0	0	0	0	0	0	0	0	0	0	0	0	0	0	7386500	0	0	0
tr|A0A1B6P988|A0A1B6P988_SORBI	tr|A0A1B6P988|A0A1B6P988_SORBI	tr|A0A1B6P988|A0A1B6P988_SORBI Uncharacterized protein OS=Sorghum bicolor OX=4558 GN=SORBI_3009G180800 PE=3 SV=1	50.102	1401900000	1853900000	2122800000	1973800000	1648600000	1390400000	1550900000	1328900000	1648900000	1702500000	1070800000	1452900000	1773000000	2756800000	2159800000	1753500000	1933200000	1805100000	2173100000	1728400000	2108000000	2929400000	3098000000	2924900000
tr|A0A1B6P993|A0A1B6P993_SORBI	tr|A0A1B6P993|A0A1B6P993_SORBI	tr|A0A1B6P993|A0A1B6P993_SORBI PRA1 family protein OS=Sorghum bicolor OX=4558 GN=SORBI_3009G171100 PE=3 SV=1	22.692	0	0	0	0	0	0	0	0	0	0	0	0	0	0	0	0	0	0	0	0	0	0	0	5668400
tr|A0A1B6P999|A0A1B6P999_SORBI	tr|A0A1B6P999|A0A1B6P999_SORBI	tr|A0A1B6P999|A0A1B6P999_SORBI Uncharacterized protein OS=Sorghum bicolor OX=4558 GN=SORBI_3009G191400 PE=4 SV=1	30.555	148450000	132310000	104500000	109270000	0	116710000	115380000	123790000	101900000	89543000	146840000	144340000	163590000	144820000	148140000	152650000	143690000	141800000	157380000	156410000	136920000	132030000	163410000	119460000
tr|A0A1B6P9F4|A0A1B6P9F4_SORBI	tr|A0A1B6P9F4|A0A1B6P9F4_SORBI	tr|A0A1B6P9F4|A0A1B6P9F4_SORBI Uncharacterized protein OS=Sorghum bicolor OX=4558 GN=SORBI_3009G188000 PE=4 SV=1	21.711	0	0	0	0	0	0	0	0	0	0	0	0	0	25857000	22693000	0	27534000	0	0	0	0	29109000	0	23950000
tr|A0A1B6P9I0|A0A1B6P9I0_SORBI;tr|C5YT18|C5YT18_SORBI;tr|A0A1W0W053|A0A1W0W053_SORBI	tr|A0A1B6P9I0|A0A1B6P9I0_SORBI;tr|C5YT18|C5YT18_SORBI;tr|A0A1W0W053|A0A1W0W053_SORBI	tr|A0A1B6P9I0|A0A1B6P9I0_SORBI Uncharacterized protein OS=Sorghum bicolor OX=4558 GN=SORBI_3009G177400 PE=3 SV=1;tr|C5YT18|C5YT18_SORBI Uncharacterized protein OS=Sorghum bicolor OX=4558 GN=SORBI_3008G190000 PE=3 SV=1;tr|A0A1W0W053|A0A1W0W053_SORBI Unchara	104.87	0	0	0	0	0	0	0	0	0	0	0	0	0	0	0	0	0	0	0	0	0	0	0	4514800
tr|A0A1B6P9I7|A0A1B6P9I7_SORBI;tr|A0A1Z5R3X3|A0A1Z5R3X3_SORBI	tr|A0A1B6P9I7|A0A1B6P9I7_SORBI;tr|A0A1Z5R3X3|A0A1Z5R3X3_SORBI	tr|A0A1B6P9I7|A0A1B6P9I7_SORBI Uncharacterized protein OS=Sorghum bicolor OX=4558 GN=SORBI_3009G161100 PE=4 SV=1;tr|A0A1Z5R3X3|A0A1Z5R3X3_SORBI Uncharacterized protein OS=Sorghum bicolor OX=4558 GN=SORBI_3009G161100 PE=4 SV=1	40.514	91553000	76638000	65976000	92029000	0	71730000	96614000	72658000	107120000	79850000	48859000	64930000	190330000	243520000	209400000	166450000	204820000	147100000	177640000	118590000	138930000	148930000	175150000	143230000
tr|A0A1B6P9J3|A0A1B6P9J3_SORBI;tr|A0A1B6PA37|A0A1B6PA37_SORBI	tr|A0A1B6P9J3|A0A1B6P9J3_SORBI;tr|A0A1B6PA37|A0A1B6PA37_SORBI	tr|A0A1B6P9J3|A0A1B6P9J3_SORBI Proline iminopeptidase OS=Sorghum bicolor OX=4558 GN=SORBI_3009G195700 PE=3 SV=1;tr|A0A1B6PA37|A0A1B6PA37_SORBI Proline iminopeptidase OS=Sorghum bicolor OX=4558 GN=SORBI_3009G195700 PE=3 SV=1	37.036	20627000	21879000	0	23540000	0	21158000	24060000	23863000	33198000	26736000	23446000	26969000	21870000	28261000	26071000	25152000	34901000	27769000	23950000	29976000	0	19936000	21204000	27634000
tr|A0A1B6P9J6|A0A1B6P9J6_SORBI	tr|A0A1B6P9J6|A0A1B6P9J6_SORBI	tr|A0A1B6P9J6|A0A1B6P9J6_SORBI Uncharacterized protein OS=Sorghum bicolor OX=4558 GN=SORBI_3009G212200 PE=4 SV=1	8.6884	0	0	0	0	0	0	0	0	0	0	0	0	0	0	0	0	0	0	9261400	0	0	0	0	0
tr|A0A1B6P9J7|A0A1B6P9J7_SORBI	tr|A0A1B6P9J7|A0A1B6P9J7_SORBI	tr|A0A1B6P9J7|A0A1B6P9J7_SORBI Eukaryotic translation initiation factor 3 subunit F OS=Sorghum bicolor OX=4558 GN=SORBI_3009G212300 PE=3 SV=1	31.566	0	0	31017000	0	0	0	0	0	52544000	40597000	58917000	52162000	42198000	65115000	49923000	0	73296000	73527000	52481000	38772000	35881000	47993000	46141000	57063000
tr|A0A1B6P9K4|A0A1B6P9K4_SORBI;tr|A0A1B6P937|A0A1B6P937_SORBI;tr|A0A1B6P910|A0A1B6P910_SORBI;tr|A0A1B6P8V4|A0A1B6P8V4_SORBI	tr|A0A1B6P9K4|A0A1B6P9K4_SORBI;tr|A0A1B6P937|A0A1B6P937_SORBI;tr|A0A1B6P910|A0A1B6P910_SORBI;tr|A0A1B6P8V4|A0A1B6P8V4_SORBI	tr|A0A1B6P9K4|A0A1B6P9K4_SORBI Uncharacterized protein OS=Sorghum bicolor OX=4558 GN=SORBI_3009G164500 PE=4 SV=1;tr|A0A1B6P937|A0A1B6P937_SORBI Uncharacterized protein OS=Sorghum bicolor OX=4558 GN=SORBI_3009G164500 PE=4 SV=1;tr|A0A1B6P910|A0A1B6P910_SORBI	21.816	0	0	47336000	0	0	29472000	54212000	31841000	46923000	42139000	48403000	52927000	49079000	0	49062000	43542000	48218000	0	44792000	0	46654000	45469000	36190000	41484000
tr|A0A1B6P9L2|A0A1B6P9L2_SORBI;tr|A0A1Z5R344|A0A1Z5R344_SORBI	tr|A0A1B6P9L2|A0A1B6P9L2_SORBI;tr|A0A1Z5R344|A0A1Z5R344_SORBI	tr|A0A1B6P9L2|A0A1B6P9L2_SORBI Uncharacterized protein OS=Sorghum bicolor OX=4558 GN=SORBI_3009G166100 PE=4 SV=1;tr|A0A1Z5R344|A0A1Z5R344_SORBI Uncharacterized protein OS=Sorghum bicolor OX=4558 GN=SORBI_3009G166100 PE=4 SV=1	147.59	0	0	0	0	0	0	0	0	0	0	0	0	0	0	0	0	0	0	0	0	0	0	0	3439100
tr|A0A1B6P9L7|A0A1B6P9L7_SORBI	tr|A0A1B6P9L7|A0A1B6P9L7_SORBI	tr|A0A1B6P9L7|A0A1B6P9L7_SORBI Uncharacterized protein OS=Sorghum bicolor OX=4558 GN=SORBI_3009G215200 PE=4 SV=1	16.38	236050000	488660000	406750000	341000000	390540000	317470000	279530000	396690000	373630000	357260000	290210000	333730000	381360000	413660000	457790000	451280000	381010000	347780000	323620000	318820000	365070000	412200000	439330000	429330000
tr|A0A1B6P9M6|A0A1B6P9M6_SORBI	tr|A0A1B6P9M6|A0A1B6P9M6_SORBI	tr|A0A1B6P9M6|A0A1B6P9M6_SORBI Uncharacterized protein OS=Sorghum bicolor OX=4558 GN=SORBI_3009G209100 PE=4 SV=2	40.273	225020000	196670000	161550000	166610000	216280000	289340000	213360000	212880000	243070000	203910000	207540000	186610000	183620000	190040000	203380000	190040000	152460000	161580000	200430000	169140000	161800000	229500000	164050000	225710000
tr|A0A1B6P9P3|A0A1B6P9P3_SORBI;tr|A0A1B6Q5Q6|A0A1B6Q5Q6_SORBI;tr|A0A1B6Q5Q5|A0A1B6Q5Q5_SORBI	tr|A0A1B6P9P3|A0A1B6P9P3_SORBI;tr|A0A1B6Q5Q6|A0A1B6Q5Q6_SORBI;tr|A0A1B6Q5Q5|A0A1B6Q5Q5_SORBI	tr|A0A1B6P9P3|A0A1B6P9P3_SORBI Uncharacterized protein OS=Sorghum bicolor OX=4558 GN=SORBI_3009G212100 PE=4 SV=1;tr|A0A1B6Q5Q6|A0A1B6Q5Q6_SORBI Uncharacterized protein OS=Sorghum bicolor OX=4558 GN=SORBI_3003G277200 PE=4 SV=1;tr|A0A1B6Q5Q5|A0A1B6Q5Q5_SORBI	63.575	0	0	0	0	0	0	0	0	0	0	0	0	0	0	0	0	0	0	0	0	0	14180000	0	0
tr|A0A1B6P9P7|A0A1B6P9P7_SORBI	tr|A0A1B6P9P7|A0A1B6P9P7_SORBI	tr|A0A1B6P9P7|A0A1B6P9P7_SORBI Uncharacterized protein OS=Sorghum bicolor OX=4558 GN=SORBI_3009G213100 PE=3 SV=2	92.152	0	0	0	0	0	0	0	0	0	0	0	0	0	0	0	0	0	0	0	0	0	39968000	0	0
tr|A0A1B6P9S4|A0A1B6P9S4_SORBI	tr|A0A1B6P9S4|A0A1B6P9S4_SORBI	tr|A0A1B6P9S4|A0A1B6P9S4_SORBI Uncharacterized protein OS=Sorghum bicolor OX=4558 GN=SORBI_3009G171300 PE=4 SV=1	80.724	0	0	0	0	0	0	0	0	0	0	0	0	0	0	11723000	0	0	0	0	0	0	0	0	0
tr|A0A1B6P9U7|A0A1B6P9U7_SORBI;tr|A0A1B6P9Z6|A0A1B6P9Z6_SORBI	tr|A0A1B6P9U7|A0A1B6P9U7_SORBI;tr|A0A1B6P9Z6|A0A1B6P9Z6_SORBI	tr|A0A1B6P9U7|A0A1B6P9U7_SORBI Uncharacterized protein OS=Sorghum bicolor OX=4558 GN=SORBI_3009G213500 PE=3 SV=1;tr|A0A1B6P9Z6|A0A1B6P9Z6_SORBI Uncharacterized protein OS=Sorghum bicolor OX=4558 GN=SORBI_3009G213500 PE=3 SV=1	42.432	274780000	248500000	238820000	220890000	229740000	273270000	229800000	271190000	253740000	247200000	188340000	230750000	236240000	176180000	207980000	277070000	236650000	244850000	216860000	207590000	201860000	245430000	260690000	230790000
tr|A0A1B6P9W0|A0A1B6P9W0_SORBI;tr|A0A1B6P9S5|A0A1B6P9S5_SORBI	tr|A0A1B6P9W0|A0A1B6P9W0_SORBI;tr|A0A1B6P9S5|A0A1B6P9S5_SORBI	tr|A0A1B6P9W0|A0A1B6P9W0_SORBI Uncharacterized protein OS=Sorghum bicolor OX=4558 GN=SORBI_3009G219100 PE=4 SV=1;tr|A0A1B6P9S5|A0A1B6P9S5_SORBI Uncharacterized protein OS=Sorghum bicolor OX=4558 GN=SORBI_3009G219100 PE=4 SV=1	62.876	36736000	42206000	90265000	87479000	0	46851000	45718000	39727000	38494000	26846000	51636000	65380000	46081000	48839000	37544000	0	75888000	46076000	0	73828000	67570000	42095000	84649000	81956000
tr|A0A1B6P9X2|A0A1B6P9X2_SORBI;tr|A0A1B6Q6N4|A0A1B6Q6N4_SORBI	tr|A0A1B6P9X2|A0A1B6P9X2_SORBI;tr|A0A1B6Q6N4|A0A1B6Q6N4_SORBI	tr|A0A1B6P9X2|A0A1B6P9X2_SORBI Uncharacterized protein OS=Sorghum bicolor OX=4558 GN=SORBI_3009G182200 PE=4 SV=1;tr|A0A1B6Q6N4|A0A1B6Q6N4_SORBI Uncharacterized protein OS=Sorghum bicolor OX=4558 GN=SORBI_3003G327600 PE=4 SV=1	39.154	0	0	0	0	0	0	0	0	0	0	0	0	0	0	0	0	0	0	0	0	0	0	14162000	0
tr|A0A1B6PA06|A0A1B6PA06_SORBI;tr|A0A1B6PA67|A0A1B6PA67_SORBI;tr|A0A1B6Q5E4|A0A1B6Q5E4_SORBI	tr|A0A1B6PA06|A0A1B6PA06_SORBI;tr|A0A1B6PA67|A0A1B6PA67_SORBI;tr|A0A1B6Q5E4|A0A1B6Q5E4_SORBI	tr|A0A1B6PA06|A0A1B6PA06_SORBI ATP synthase subunit beta OS=Sorghum bicolor OX=4558 GN=SORBI_3009G224400 PE=3 SV=1;tr|A0A1B6PA67|A0A1B6PA67_SORBI ATP synthase subunit beta OS=Sorghum bicolor OX=4558 GN=SORBI_3009G224400 PE=3 SV=1;tr|A0A1B6Q5E4|A0A1B6Q5E4_S	58.979	5258400000	4582200000	4567800000	4471200000	7247700000	5433400000	5852400000	5178400000	5200300000	5256300000	5573200000	6201800000	5357200000	4869200000	4589700000	4939600000	5507200000	5224900000	5299700000	5119000000	5206700000	4789100000	4604000000	4789800000
tr|A0A1B6PA15|A0A1B6PA15_SORBI	tr|A0A1B6PA15|A0A1B6PA15_SORBI	tr|A0A1B6PA15|A0A1B6PA15_SORBI Uncharacterized protein OS=Sorghum bicolor OX=4558 GN=SORBI_3009G225600 PE=4 SV=1	19.018	0	20754000	32843000	0	0	28547000	35318000	0	21779000	14356000	0	0	23582000	0	11475000	0	0	0	0	30007000	0	0	0	13443000
tr|A0A1B6PA21|A0A1B6PA21_SORBI;tr|A0A1B6PA46|A0A1B6PA46_SORBI	tr|A0A1B6PA21|A0A1B6PA21_SORBI;tr|A0A1B6PA46|A0A1B6PA46_SORBI	tr|A0A1B6PA21|A0A1B6PA21_SORBI Uncharacterized protein OS=Sorghum bicolor OX=4558 GN=SORBI_3009G229600 PE=4 SV=1;tr|A0A1B6PA46|A0A1B6PA46_SORBI Uncharacterized protein OS=Sorghum bicolor OX=4558 GN=SORBI_3009G229600 PE=4 SV=1	97.081	0	0	0	0	0	0	0	0	0	0	0	0	0	0	0	0	0	0	0	0	0	35890000	0	0
tr|A0A1B6PA74|A0A1B6PA74_SORBI;tr|A0A1B6PA87|A0A1B6PA87_SORBI	tr|A0A1B6PA74|A0A1B6PA74_SORBI;tr|A0A1B6PA87|A0A1B6PA87_SORBI	tr|A0A1B6PA74|A0A1B6PA74_SORBI Uncharacterized protein OS=Sorghum bicolor OX=4558 GN=SORBI_3009G242100 PE=4 SV=1;tr|A0A1B6PA87|A0A1B6PA87_SORBI Uncharacterized protein OS=Sorghum bicolor OX=4558 GN=SORBI_3009G242100 PE=4 SV=1	113.35	31915000	0	24505000	19960000	0	17314000	18292000	20462000	0	19208000	0	21394000	36770000	20163000	19497000	18313000	0	0	37755000	27587000	25236000	25267000	17068000	20926000
tr|A0A1B6PA78|A0A1B6PA78_SORBI;tr|C5XPF3|C5XPF3_SORBI	tr|A0A1B6PA78|A0A1B6PA78_SORBI;tr|C5XPF3|C5XPF3_SORBI	tr|A0A1B6PA78|A0A1B6PA78_SORBI Uncharacterized protein OS=Sorghum bicolor OX=4558 GN=SORBI_3009G255700 PE=4 SV=1;tr|C5XPF3|C5XPF3_SORBI Uncharacterized protein OS=Sorghum bicolor OX=4558 GN=SORBI_3003G200200 PE=4 SV=1	84.014	0	0	0	0	0	0	0	0	0	0	0	0	0	0	0	0	0	0	4085300	0	0	0	0	0
tr|A0A1B6PAA3|A0A1B6PAA3_SORBI;tr|A0A1B6P9Z7|A0A1B6P9Z7_SORBI	tr|A0A1B6PAA3|A0A1B6PAA3_SORBI;tr|A0A1B6P9Z7|A0A1B6P9Z7_SORBI	tr|A0A1B6PAA3|A0A1B6PAA3_SORBI Uncharacterized protein OS=Sorghum bicolor OX=4558 GN=SORBI_3009G233700 PE=3 SV=1;tr|A0A1B6P9Z7|A0A1B6P9Z7_SORBI Uncharacterized protein OS=Sorghum bicolor OX=4558 GN=SORBI_3009G233700 PE=3 SV=1	30.072	0	0	0	18676000	0	13412000	0	0	0	0	0	0	0	0	0	0	0	0	0	0	0	0	0	0
tr|A0A1B6PAB5|A0A1B6PAB5_SORBI	tr|A0A1B6PAB5|A0A1B6PAB5_SORBI	tr|A0A1B6PAB5|A0A1B6PAB5_SORBI Uncharacterized protein OS=Sorghum bicolor OX=4558 GN=SORBI_3009G245800 PE=4 SV=2	88.022	0	18413000	0	11628000	0	0	0	0	0	0	15065000	0	0	17163000	17756000	17597000	0	0	0	0	0	0	0	0
tr|A0A1B6PAC3|A0A1B6PAC3_SORBI;tr|A0A1Z5S6Y2|A0A1Z5S6Y2_SORBI	tr|A0A1B6PAC3|A0A1B6PAC3_SORBI	tr|A0A1B6PAC3|A0A1B6PAC3_SORBI Uncharacterized protein OS=Sorghum bicolor OX=4558 GN=SORBI_3009G255100 PE=4 SV=1	31.505	663990000	557340000	380280000	495460000	688200000	458460000	612310000	751570000	420890000	566720000	525550000	543000000	495280000	327210000	410160000	623110000	529800000	691050000	546300000	437850000	448900000	482510000	398310000	397080000
tr|A0A1B6PAE0|A0A1B6PAE0_SORBI	tr|A0A1B6PAE0|A0A1B6PAE0_SORBI	tr|A0A1B6PAE0|A0A1B6PAE0_SORBI Uncharacterized protein OS=Sorghum bicolor OX=4558 GN=SORBI_3009G255800 PE=4 SV=1	143.65	0	0	13813000	16249000	0	0	0	0	0	0	0	0	0	14803000	0	0	0	0	0	0	0	16260000	0	12524000
tr|A0A1B6PAK6|A0A1B6PAK6_SORBI	tr|A0A1B6PAK6|A0A1B6PAK6_SORBI	tr|A0A1B6PAK6|A0A1B6PAK6_SORBI Structural maintenance of chromosomes protein OS=Sorghum bicolor OX=4558 GN=SORBI_3009G251500 PE=3 SV=1	138.81	0	0	0	0	0	0	0	0	0	0	0	0	0	0	4498300	0	0	0	0	0	0	0	0	0
tr|A0A1B6PAL8|A0A1B6PAL8_SORBI	tr|A0A1B6PAL8|A0A1B6PAL8_SORBI	tr|A0A1B6PAL8|A0A1B6PAL8_SORBI Uncharacterized protein OS=Sorghum bicolor OX=4558 GN=SORBI_3009G255600 PE=4 SV=1	121.54	0	0	12472000	0	0	0	0	0	0	0	0	16639000	0	14996000	13691000	0	17018000	0	0	0	0	0	0	0
tr|A0A1B6PAQ4|A0A1B6PAQ4_SORBI;tr|A0A1B6PAB8|A0A1B6PAB8_SORBI	tr|A0A1B6PAQ4|A0A1B6PAQ4_SORBI;tr|A0A1B6PAB8|A0A1B6PAB8_SORBI	tr|A0A1B6PAQ4|A0A1B6PAQ4_SORBI U6 snRNA-associated Sm-like protein LSm8 OS=Sorghum bicolor OX=4558 GN=LSM8 PE=3 SV=1;tr|A0A1B6PAB8|A0A1B6PAB8_SORBI U6 snRNA-associated Sm-like protein LSm8 OS=Sorghum bicolor OX=4558 GN=LSM8 PE=3 SV=1	10.788	0	0	0	0	0	0	0	0	12398000	0	0	0	0	0	0	0	0	0	0	0	0	0	0	0
tr|A0A1B6PAQ6|A0A1B6PAQ6_SORBI	tr|A0A1B6PAQ6|A0A1B6PAQ6_SORBI	tr|A0A1B6PAQ6|A0A1B6PAQ6_SORBI Uncharacterized protein OS=Sorghum bicolor OX=4558 GN=SORBI_3009G257600 PE=4 SV=1	48.587	104880000	86258000	114050000	108510000	0	69297000	105550000	0	142990000	126210000	108640000	136820000	126230000	137960000	119480000	124720000	0	116670000	122730000	124180000	122400000	153730000	103460000	105810000
tr|A0A1B6PAR6|A0A1B6PAR6_SORBI	tr|A0A1B6PAR6|A0A1B6PAR6_SORBI	tr|A0A1B6PAR6|A0A1B6PAR6_SORBI V-type proton ATPase subunit C OS=Sorghum bicolor OX=4558 GN=SORBI_3008G021200 PE=3 SV=1	46.291	20648000	0	0	0	0	0	0	0	0	0	0	0	0	0	0	0	23136000	0	0	0	0	0	0	0
tr|A0A1B6PAU7|A0A1B6PAU7_SORBI;tr|A0A1B6PA25|A0A1B6PA25_SORBI;tr|A0A1B6Q541|A0A1B6Q541_SORBI;tr|A0A1B6Q547|A0A1B6Q547_SORBI	tr|A0A1B6PAU7|A0A1B6PAU7_SORBI;tr|A0A1B6PA25|A0A1B6PA25_SORBI;tr|A0A1B6Q541|A0A1B6Q541_SORBI;tr|A0A1B6Q547|A0A1B6Q547_SORBI	tr|A0A1B6PAU7|A0A1B6PAU7_SORBI Uncharacterized protein OS=Sorghum bicolor OX=4558 GN=SORBI_3009G234800 PE=3 SV=1;tr|A0A1B6PA25|A0A1B6PA25_SORBI Uncharacterized protein OS=Sorghum bicolor OX=4558 GN=SORBI_3009G234800 PE=3 SV=1;tr|A0A1B6Q541|A0A1B6Q541_SORBI	54.372	0	0	0	0	0	0	0	0	0	0	0	0	0	0	0	0	0	0	0	98111000	0	0	0	0
tr|A0A1B6PB01|A0A1B6PB01_SORBI	tr|A0A1B6PB01|A0A1B6PB01_SORBI	tr|A0A1B6PB01|A0A1B6PB01_SORBI Uncharacterized protein OS=Sorghum bicolor OX=4558 GN=SORBI_3008G024800 PE=4 SV=1	26.51	0	0	0	0	0	0	0	0	0	0	0	0	0	0	0	0	0	0	0	0	0	0	0	8739100
tr|A0A1B6PB54|A0A1B6PB54_SORBI;tr|A0A1B6PBV5|A0A1B6PBV5_SORBI;REV__tr|A0A1B6Q666|A0A1B6Q666_SORBI;REV__tr|A0A1B6Q655|A0A1B6Q655_SORBI;REV__tr|A0A1B6Q665|A0A1B6Q665_SORBI	tr|A0A1B6PB54|A0A1B6PB54_SORBI;tr|A0A1B6PBV5|A0A1B6PBV5_SORBI	tr|A0A1B6PB54|A0A1B6PB54_SORBI Pyruvate kinase OS=Sorghum bicolor OX=4558 GN=SORBI_3008G033600 PE=3 SV=1;tr|A0A1B6PBV5|A0A1B6PBV5_SORBI Pyruvate kinase OS=Sorghum bicolor OX=4558 GN=SORBI_3008G033600 PE=3 SV=1	57.346	601740000	479100000	396890000	524090000	576530000	523410000	540120000	525440000	577670000	552940000	584830000	575320000	547360000	430550000	467770000	489900000	579920000	552480000	558290000	498780000	442580000	539740000	423860000	479020000
tr|A0A1B6PB85|A0A1B6PB85_SORBI;tr|A0A1B6PB49|A0A1B6PB49_SORBI;tr|A0A1B6PB24|A0A1B6PB24_SORBI;tr|A0A1B6PBB7|A0A1B6PBB7_SORBI;tr|A0A1Z5R4J1|A0A1Z5R4J1_SORBI;tr|C5Y4K7|C5Y4K7_SORBI	tr|A0A1B6PB85|A0A1B6PB85_SORBI;tr|A0A1B6PB49|A0A1B6PB49_SORBI;tr|A0A1B6PB24|A0A1B6PB24_SORBI;tr|A0A1B6PBB7|A0A1B6PBB7_SORBI;tr|A0A1Z5R4J1|A0A1Z5R4J1_SORBI	tr|A0A1B6PB85|A0A1B6PB85_SORBI Uncharacterized protein OS=Sorghum bicolor OX=4558 GN=SORBI_3008G033200 PE=4 SV=1;tr|A0A1B6PB49|A0A1B6PB49_SORBI Uncharacterized protein OS=Sorghum bicolor OX=4558 GN=SORBI_3008G033200 PE=4 SV=1;tr|A0A1B6PB24|A0A1B6PB24_SORBI	25.294	445660000	365480000	387350000	379060000	219760000	397440000	317210000	375660000	242660000	251860000	506430000	334290000	341990000	169080000	155360000	213510000	174670000	151600000	279790000	314820000	271790000	229760000	160090000	219930000
tr|A0A1B6PBA3|A0A1B6PBA3_SORBI;tr|A0A1B6PB28|A0A1B6PB28_SORBI	tr|A0A1B6PBA3|A0A1B6PBA3_SORBI;tr|A0A1B6PB28|A0A1B6PB28_SORBI	tr|A0A1B6PBA3|A0A1B6PBA3_SORBI Chalcone-flavonone isomerase family protein OS=Sorghum bicolor OX=4558 GN=SORBI_3008G030100 PE=3 SV=1;tr|A0A1B6PB28|A0A1B6PB28_SORBI Chalcone-flavonone isomerase family protein OS=Sorghum bicolor OX=4558 GN=SORBI_3008G030100	23.532	41440000	66904000	60316000	46789000	0	49592000	87237000	73251000	91294000	75292000	102290000	65674000	60155000	70152000	49465000	0	169460000	114580000	62954000	0	39238000	64298000	103510000	76561000
tr|A0A1B6PBB3|A0A1B6PBB3_SORBI	tr|A0A1B6PBB3|A0A1B6PBB3_SORBI	tr|A0A1B6PBB3|A0A1B6PBB3_SORBI Nucleoside diphosphate kinase OS=Sorghum bicolor OX=4558 GN=SORBI_3009G259200 PE=3 SV=1	26.462	227810000	194800000	204920000	214470000	104560000	209300000	242480000	192800000	200330000	210580000	223000000	274220000	179030000	149320000	153920000	163370000	172170000	147840000	189920000	168930000	174820000	112760000	160440000	139670000
tr|A0A1B6PBC1|A0A1B6PBC1_SORBI	tr|A0A1B6PBC1|A0A1B6PBC1_SORBI	tr|A0A1B6PBC1|A0A1B6PBC1_SORBI Uncharacterized protein OS=Sorghum bicolor OX=4558 GN=SORBI_3008G051300 PE=4 SV=1	76.631	94878000	107910000	174090000	146630000	94982000	149720000	149870000	103720000	124090000	107970000	87067000	119620000	114560000	104720000	120710000	126430000	114340000	112280000	112700000	99785000	110560000	114480000	140660000	136500000
tr|A0A1B6PBD9|A0A1B6PBD9_SORBI;tr|A0A1B6PBT0|A0A1B6PBT0_SORBI	tr|A0A1B6PBD9|A0A1B6PBD9_SORBI;tr|A0A1B6PBT0|A0A1B6PBT0_SORBI	tr|A0A1B6PBD9|A0A1B6PBD9_SORBI Uncharacterized protein OS=Sorghum bicolor OX=4558 GN=SORBI_3008G049200 PE=4 SV=1;tr|A0A1B6PBT0|A0A1B6PBT0_SORBI Uncharacterized protein OS=Sorghum bicolor OX=4558 GN=SORBI_3008G049200 PE=4 SV=2	14.449	0	0	0	0	0	0	63354000	0	133770000	109880000	0	0	118610000	50376000	82026000	61115000	86693000	74038000	88052000	0	48050000	0	81628000	82812000
tr|A0A1B6PBJ7|A0A1B6PBJ7_SORBI	tr|A0A1B6PBJ7|A0A1B6PBJ7_SORBI	tr|A0A1B6PBJ7|A0A1B6PBJ7_SORBI Uncharacterized protein OS=Sorghum bicolor OX=4558 GN=SORBI_3008G047000 PE=3 SV=1	41.668	908210000	848410000	770280000	854290000	488880000	787780000	929380000	898550000	766100000	893810000	920310000	937630000	1127000000	781790000	968850000	740500000	648890000	812390000	966870000	948080000	828830000	735730000	876890000	797100000
tr|A0A1B6PBN2|A0A1B6PBN2_SORBI	tr|A0A1B6PBN2|A0A1B6PBN2_SORBI	tr|A0A1B6PBN2|A0A1B6PBN2_SORBI Uncharacterized protein OS=Sorghum bicolor OX=4558 GN=SORBI_3008G017100 PE=4 SV=1	47.226	0	0	0	0	0	0	0	0	0	0	0	0	0	0	0	0	0	0	0	0	0	0	19889000	0
tr|A0A1B6PBN4|A0A1B6PBN4_SORBI	tr|A0A1B6PBN4|A0A1B6PBN4_SORBI	tr|A0A1B6PBN4|A0A1B6PBN4_SORBI Uncharacterized protein OS=Sorghum bicolor OX=4558 GN=SORBI_3008G054000 PE=3 SV=1	67.427	0	0	0	0	0	0	0	0	0	0	0	0	0	0	0	0	0	0	0	0	8619200	0	0	0
tr|A0A1B6PBR5|A0A1B6PBR5_SORBI;tr|A0A1B6PBH4|A0A1B6PBH4_SORBI	tr|A0A1B6PBR5|A0A1B6PBR5_SORBI;tr|A0A1B6PBH4|A0A1B6PBH4_SORBI	tr|A0A1B6PBR5|A0A1B6PBR5_SORBI Uncharacterized protein OS=Sorghum bicolor OX=4558 GN=SORBI_3008G047800 PE=4 SV=1;tr|A0A1B6PBH4|A0A1B6PBH4_SORBI Uncharacterized protein OS=Sorghum bicolor OX=4558 GN=SORBI_3008G047800 PE=4 SV=1	82.159	0	0	0	0	0	0	0	0	0	0	0	0	0	0	0	0	0	0	0	0	0	2314300	0	0
tr|A0A1B6PBS3|A0A1B6PBS3_SORBI;tr|A0A1B6PAX7|A0A1B6PAX7_SORBI;tr|A0A1B6PJ41|A0A1B6PJ41_SORBI	tr|A0A1B6PBS3|A0A1B6PBS3_SORBI;tr|A0A1B6PAX7|A0A1B6PAX7_SORBI	tr|A0A1B6PBS3|A0A1B6PBS3_SORBI Uncharacterized protein OS=Sorghum bicolor OX=4558 GN=SORBI_3008G026800 PE=3 SV=1;tr|A0A1B6PAX7|A0A1B6PAX7_SORBI Uncharacterized protein OS=Sorghum bicolor OX=4558 GN=SORBI_3008G026800 PE=3 SV=1	74.849	31775000	0	44403000	0	0	0	19974000	0	0	26933000	0	29248000	0	0	0	0	0	0	0	0	14480000	0	0	15349000
tr|A0A1B6PBT7|A0A1B6PBT7_SORBI	tr|A0A1B6PBT7|A0A1B6PBT7_SORBI	tr|A0A1B6PBT7|A0A1B6PBT7_SORBI Non-specific lipid-transfer protein OS=Sorghum bicolor OX=4558 GN=SORBI_3008G030600 PE=3 SV=1	15.103	0	477470000	227140000	393230000	391120000	274230000	294650000	440300000	426060000	452960000	169940000	214280000	592800000	666010000	581830000	506170000	937770000	821630000	501050000	327280000	266340000	1309000000	1358600000	1073000000
tr|A0A1B6PBW1|A0A1B6PBW1_SORBI;tr|A0A1B6PBT1|A0A1B6PBT1_SORBI	tr|A0A1B6PBW1|A0A1B6PBW1_SORBI;tr|A0A1B6PBT1|A0A1B6PBT1_SORBI	tr|A0A1B6PBW1|A0A1B6PBW1_SORBI Uncharacterized protein OS=Sorghum bicolor OX=4558 GN=SORBI_3008G063200 PE=4 SV=1;tr|A0A1B6PBT1|A0A1B6PBT1_SORBI Uncharacterized protein OS=Sorghum bicolor OX=4558 GN=SORBI_3008G063200 PE=4 SV=1	27.027	0	0	0	0	0	0	0	0	0	0	0	15196000	0	0	0	0	0	0	0	0	0	0	0	0
tr|A0A1B6PC52|A0A1B6PC52_SORBI;tr|A0A1B6PC05|A0A1B6PC05_SORBI;tr|A0A1B6PC54|A0A1B6PC54_SORBI;tr|A0A1Z5R585|A0A1Z5R585_SORBI;tr|C5YTM6|C5YTM6_SORBI;tr|A0A1B6PBX0|A0A1B6PBX0_SORBI	tr|A0A1B6PC52|A0A1B6PC52_SORBI;tr|A0A1B6PC05|A0A1B6PC05_SORBI;tr|A0A1B6PC54|A0A1B6PC54_SORBI	tr|A0A1B6PC52|A0A1B6PC52_SORBI Carboxypeptidase OS=Sorghum bicolor OX=4558 GN=SORBI_3008G073900 PE=3 SV=1;tr|A0A1B6PC05|A0A1B6PC05_SORBI Carboxypeptidase OS=Sorghum bicolor OX=4558 GN=SORBI_3008G073900 PE=3 SV=1;tr|A0A1B6PC54|A0A1B6PC54_SORBI Carboxypeptid	55.651	141340000	128820000	0	119000000	138590000	119760000	119400000	155860000	85990000	121320000	210670000	131530000	287860000	263320000	294650000	324780000	227860000	261840000	361090000	354480000	305050000	233570000	162060000	185900000
tr|A0A1B6PC64|A0A1B6PC64_SORBI	tr|A0A1B6PC64|A0A1B6PC64_SORBI	tr|A0A1B6PC64|A0A1B6PC64_SORBI Uncharacterized protein OS=Sorghum bicolor OX=4558 GN=SORBI_3008G075200 PE=3 SV=1	31.692	209900000	184800000	223960000	149800000	294510000	177570000	165800000	180470000	257560000	231800000	165900000	158860000	157920000	229270000	201940000	180880000	207270000	226630000	106770000	204100000	168960000	192720000	169930000	196560000
tr|A0A1B6PCC8|A0A1B6PCC8_SORBI;tr|A0A1Z5R5X6|A0A1Z5R5X6_SORBI	tr|A0A1B6PCC8|A0A1B6PCC8_SORBI	tr|A0A1B6PCC8|A0A1B6PCC8_SORBI Uncharacterized protein OS=Sorghum bicolor OX=4558 GN=SORBI_3008G063500 PE=4 SV=1	22.673	23963000000	21980000000	20565000000	20259000000	26912000000	24667000000	19019000000	22048000000	13637000000	16267000000	19480000000	17535000000	17698000000	18164000000	19127000000	19270000000	16888000000	16155000000	16189000000	20954000000	19272000000	12839000000	13209000000	14949000000
tr|A0A1B6PCD7|A0A1B6PCD7_SORBI;tr|A0A1B6PCA2|A0A1B6PCA2_SORBI	tr|A0A1B6PCD7|A0A1B6PCD7_SORBI;tr|A0A1B6PCA2|A0A1B6PCA2_SORBI	tr|A0A1B6PCD7|A0A1B6PCD7_SORBI Uncharacterized protein OS=Sorghum bicolor OX=4558 GN=SORBI_3008G077800 PE=4 SV=1;tr|A0A1B6PCA2|A0A1B6PCA2_SORBI Uncharacterized protein OS=Sorghum bicolor OX=4558 GN=SORBI_3008G077800 PE=4 SV=1	40.92	0	0	0	0	0	0	0	0	0	0	0	0	17906000	0	15335000	0	15901000	0	0	0	0	0	0	0
tr|A0A1B6PCE4|A0A1B6PCE4_SORBI	tr|A0A1B6PCE4|A0A1B6PCE4_SORBI	tr|A0A1B6PCE4|A0A1B6PCE4_SORBI RING-type E3 ubiquitin transferase OS=Sorghum bicolor OX=4558 GN=SORBI_3008G089100 PE=4 SV=1	69.645	0	0	0	0	0	0	0	0	0	0	0	0	0	0	0	0	0	0	0	0	0	0	0	3368100
tr|A0A1B6PCG3|A0A1B6PCG3_SORBI;tr|A0A1Z5R7U3|A0A1Z5R7U3_SORBI;tr|A0A1Z5RNB2|A0A1Z5RNB2_SORBI	tr|A0A1B6PCG3|A0A1B6PCG3_SORBI	tr|A0A1B6PCG3|A0A1B6PCG3_SORBI Uncharacterized protein OS=Sorghum bicolor OX=4558 GN=SORBI_3008G081900 PE=3 SV=1	102.07	5616900000	5031200000	5949000000	5775900000	6150500000	5583600000	5527300000	5248400000	6065600000	5233000000	5353900000	5476700000	5083700000	5591000000	5052600000	6157000000	4945000000	5790600000	6086200000	5339000000	5335800000	6153200000	5758200000	5724100000
tr|A0A1B6PCI2|A0A1B6PCI2_SORBI	tr|A0A1B6PCI2|A0A1B6PCI2_SORBI	tr|A0A1B6PCI2|A0A1B6PCI2_SORBI Uncharacterized protein OS=Sorghum bicolor OX=4558 GN=SORBI_3008G087900 PE=3 SV=1	20.384	0	0	0	0	0	0	0	0	0	0	0	0	0	0	0	0	0	0	0	0	0	0	0	45610000
tr|A0A1B6PCW2|A0A1B6PCW2_SORBI	tr|A0A1B6PCW2|A0A1B6PCW2_SORBI	tr|A0A1B6PCW2|A0A1B6PCW2_SORBI Uncharacterized protein OS=Sorghum bicolor OX=4558 GN=SORBI_3008G103700 PE=4 SV=1	10.176	0	0	0	0	0	0	0	0	0	0	0	0	51646000	33598000	40421000	0	0	0	32881000	18315000	18275000	0	15915000	0
tr|A0A1B6PCX9|A0A1B6PCX9_SORBI	tr|A0A1B6PCX9|A0A1B6PCX9_SORBI	tr|A0A1B6PCX9|A0A1B6PCX9_SORBI Uncharacterized protein OS=Sorghum bicolor OX=4558 GN=SORBI_3008G107900 PE=4 SV=1	17.937	0	0	0	0	0	0	0	0	0	0	0	6194300	0	0	0	0	0	0	0	0	0	0	0	0
tr|A0A1B6PCY6|A0A1B6PCY6_SORBI;tr|A0A1B6PCS5|A0A1B6PCS5_SORBI;tr|A0A1B6PCU9|A0A1B6PCU9_SORBI	tr|A0A1B6PCY6|A0A1B6PCY6_SORBI;tr|A0A1B6PCS5|A0A1B6PCS5_SORBI;tr|A0A1B6PCU9|A0A1B6PCU9_SORBI	tr|A0A1B6PCY6|A0A1B6PCY6_SORBI Uncharacterized protein OS=Sorghum bicolor OX=4558 GN=SORBI_3008G103200 PE=4 SV=1;tr|A0A1B6PCS5|A0A1B6PCS5_SORBI Uncharacterized protein OS=Sorghum bicolor OX=4558 GN=SORBI_3008G103200 PE=4 SV=1;tr|A0A1B6PCU9|A0A1B6PCU9_SORBI	86.553	30537000	29414000	0	28909000	0	0	0	0	0	35628000	32691000	0	32421000	0	23148000	0	24302000	0	29791000	19978000	0	0	0	27026000
tr|A0A1B6PD09|A0A1B6PD09_SORBI;tr|A0A1Z5S7N4|A0A1Z5S7N4_SORBI	tr|A0A1B6PD09|A0A1B6PD09_SORBI;tr|A0A1Z5S7N4|A0A1Z5S7N4_SORBI	tr|A0A1B6PD09|A0A1B6PD09_SORBI Uncharacterized protein OS=Sorghum bicolor OX=4558 GN=SORBI_3008G114300 PE=4 SV=1;tr|A0A1Z5S7N4|A0A1Z5S7N4_SORBI Uncharacterized protein OS=Sorghum bicolor OX=4558 GN=SORBI_3001G262400 PE=4 SV=1	252.82	184800000	304880000	272930000	249070000	93629000	244830000	327260000	294290000	281210000	258920000	323570000	349520000	200150000	263090000	220040000	129070000	258970000	198460000	210800000	124610000	134620000	181730000	293140000	246900000
tr|A0A1B6PD28|A0A1B6PD28_SORBI;tr|A0A1B6PD27|A0A1B6PD27_SORBI	tr|A0A1B6PD28|A0A1B6PD28_SORBI;tr|A0A1B6PD27|A0A1B6PD27_SORBI	tr|A0A1B6PD28|A0A1B6PD28_SORBI Purple acid phosphatase OS=Sorghum bicolor OX=4558 GN=SORBI_3008G113000 PE=3 SV=1;tr|A0A1B6PD27|A0A1B6PD27_SORBI Purple acid phosphatase OS=Sorghum bicolor OX=4558 GN=SORBI_3008G113000 PE=3 SV=1	53.222	0	46374000	0	35195000	0	0	54887000	48193000	0	43894000	0	53204000	0	0	0	50528000	40568000	44204000	30251000	35819000	35697000	0	0	0
tr|A0A1B6PD58|A0A1B6PD58_SORBI;tr|A0A1B6PDJ7|A0A1B6PDJ7_SORBI	tr|A0A1B6PD58|A0A1B6PD58_SORBI	tr|A0A1B6PD58|A0A1B6PD58_SORBI Uncharacterized protein OS=Sorghum bicolor OX=4558 GN=SORBI_3008G116000 PE=3 SV=1	56.943	20602000	51530000	36704000	0	0	43945000	52073000	42535000	56672000	29861000	51154000	57228000	62074000	0	37394000	31959000	47426000	0	76021000	59898000	72834000	113740000	76358000	101220000
tr|A0A1B6PDD7|A0A1B6PDD7_SORBI	tr|A0A1B6PDD7|A0A1B6PDD7_SORBI	tr|A0A1B6PDD7|A0A1B6PDD7_SORBI Uncharacterized protein OS=Sorghum bicolor OX=4558 GN=SORBI_3008G132600 PE=4 SV=1	163.35	0	13802000	0	0	0	0	0	11075000	0	0	0	0	0	0	0	0	0	0	0	0	0	0	0	0
tr|A0A1B6PDG7|A0A1B6PDG7_SORBI;tr|A0A1B6PDF1|A0A1B6PDF1_SORBI	tr|A0A1B6PDG7|A0A1B6PDG7_SORBI	tr|A0A1B6PDG7|A0A1B6PDG7_SORBI Uncharacterized protein OS=Sorghum bicolor OX=4558 GN=SORBI_3008G133600 PE=3 SV=1	37.83	90518000	93096000	113040000	131470000	140570000	122170000	102280000	76927000	130500000	124480000	127950000	103750000	121800000	101940000	104380000	116940000	132590000	138700000	129300000	91584000	103770000	122380000	112470000	133860000
tr|A0A1B6PDK7|A0A1B6PDK7_SORBI	tr|A0A1B6PDK7|A0A1B6PDK7_SORBI	tr|A0A1B6PDK7|A0A1B6PDK7_SORBI Uncharacterized protein OS=Sorghum bicolor OX=4558 GN=SORBI_3008G139900 PE=4 SV=1	20.183	304140000	291230000	308520000	286880000	461430000	303270000	386540000	387840000	278450000	320710000	447810000	345060000	374220000	286160000	308850000	321240000	288780000	316190000	380730000	306980000	327110000	301150000	313340000	281730000
tr|A0A1B6PDK9|A0A1B6PDK9_SORBI	tr|A0A1B6PDK9|A0A1B6PDK9_SORBI	tr|A0A1B6PDK9|A0A1B6PDK9_SORBI Uncharacterized protein OS=Sorghum bicolor OX=4558 GN=SORBI_3008G118600 PE=4 SV=1	30.978	0	0	0	0	0	0	0	0	0	0	0	13069000	0	22732000	0	0	0	0	0	0	23427000	0	0	0
tr|A0A1B6PDL7|A0A1B6PDL7_SORBI	tr|A0A1B6PDL7|A0A1B6PDL7_SORBI	tr|A0A1B6PDL7|A0A1B6PDL7_SORBI Uncharacterized protein OS=Sorghum bicolor OX=4558 GN=SORBI_3008G139900 PE=4 SV=1	20.311	73691000	0	0	0	98494000	79318000	80313000	0	0	0	99040000	87748000	107450000	67520000	82961000	59800000	56020000	84147000	82669000	87630000	95709000	71280000	93194000	53446000
tr|A0A1B6PDX0|A0A1B6PDX0_SORBI;tr|A0A1B6PDW4|A0A1B6PDW4_SORBI	tr|A0A1B6PDX0|A0A1B6PDX0_SORBI;tr|A0A1B6PDW4|A0A1B6PDW4_SORBI	tr|A0A1B6PDX0|A0A1B6PDX0_SORBI Uncharacterized protein OS=Sorghum bicolor OX=4558 GN=SORBI_3008G156300 PE=4 SV=1;tr|A0A1B6PDW4|A0A1B6PDW4_SORBI Uncharacterized protein OS=Sorghum bicolor OX=4558 GN=SORBI_3008G156300 PE=4 SV=1	34.111	0	0	0	0	0	0	0	10068000	0	0	0	0	0	9444700	0	0	0	0	0	0	0	0	0	0
tr|A0A1B6PDX5|A0A1B6PDX5_SORBI	tr|A0A1B6PDX5|A0A1B6PDX5_SORBI	tr|A0A1B6PDX5|A0A1B6PDX5_SORBI Uncharacterized protein OS=Sorghum bicolor OX=4558 GN=SORBI_3008G145800 PE=4 SV=1	60.658	0	0	0	0	0	0	0	0	0	0	0	0	0	0	0	0	0	0	0	0	11684000	0	0	0
tr|A0A1B6PDX6|A0A1B6PDX6_SORBI;tr|A0A1B6PE00|A0A1B6PE00_SORBI	tr|A0A1B6PDX6|A0A1B6PDX6_SORBI;tr|A0A1B6PE00|A0A1B6PE00_SORBI	tr|A0A1B6PDX6|A0A1B6PDX6_SORBI Uncharacterized protein OS=Sorghum bicolor OX=4558 GN=SORBI_3008G157600 PE=4 SV=1;tr|A0A1B6PE00|A0A1B6PE00_SORBI Uncharacterized protein OS=Sorghum bicolor OX=4558 GN=SORBI_3008G157600 PE=4 SV=1	29.888	0	0	0	0	0	0	0	0	0	0	0	0	0	0	0	0	0	0	0	0	0	0	0	0
tr|A0A1B6PE21|A0A1B6PE21_SORBI;tr|A0A1Z5R8L8|A0A1Z5R8L8_SORBI;tr|C5YW43|C5YW43_SORBI;tr|C5XEK6|C5XEK6_SORBI;tr|C5X171|C5X171_SORBI;tr|C5YFK8|C5YFK8_SORBI;tr|C5YIX5|C5YIX5_SORBI;tr|C5XW65|C5XW65_SORBI;tr|A0A1Z5R643|A0A1Z5R643_SORBI	tr|A0A1B6PE21|A0A1B6PE21_SORBI	tr|A0A1B6PE21|A0A1B6PE21_SORBI Uncharacterized protein OS=Sorghum bicolor OX=4558 GN=SORBI_3008G161000 PE=4 SV=1	40.99	0	0	0	0	5190000	0	0	0	0	0	0	0	0	0	0	0	0	0	0	0	0	0	0	0
tr|A0A1B6PE61|A0A1B6PE61_SORBI;tr|A0A1Z5R743|A0A1Z5R743_SORBI;tr|A0A1Z5R747|A0A1Z5R747_SORBI	tr|A0A1B6PE61|A0A1B6PE61_SORBI	tr|A0A1B6PE61|A0A1B6PE61_SORBI Uncharacterized protein OS=Sorghum bicolor OX=4558 GN=SORBI_3008G166400 PE=3 SV=1	176.01	0	5275300	0	0	0	0	10600000	0	0	0	12088000	0	0	0	0	0	0	0	0	0	0	0	0	0
tr|A0A1B6PE96|A0A1B6PE96_SORBI;tr|C5YSD4|C5YSD4_SORBI;tr|C5WR61|C5WR61_SORBI	tr|A0A1B6PE96|A0A1B6PE96_SORBI;tr|C5YSD4|C5YSD4_SORBI;tr|C5WR61|C5WR61_SORBI	tr|A0A1B6PE96|A0A1B6PE96_SORBI Serine/threonine-protein phosphatase OS=Sorghum bicolor OX=4558 GN=SORBI_3008G173900 PE=3 SV=1;tr|C5YSD4|C5YSD4_SORBI Serine/threonine-protein phosphatase OS=Sorghum bicolor OX=4558 GN=SORBI_3008G173900 PE=3 SV=1;tr|C5WR61|C5	106.29	0	0	0	0	0	9199600	0	0	0	0	7481200	0	0	0	0	0	0	0	0	0	0	0	0	5860200
tr|A0A1B6PEC9|A0A1B6PEC9_SORBI	tr|A0A1B6PEC9|A0A1B6PEC9_SORBI	tr|A0A1B6PEC9|A0A1B6PEC9_SORBI Uncharacterized protein OS=Sorghum bicolor OX=4558 GN=SORBI_3008G178800 PE=3 SV=1	84.406	1736900000	2527800000	2379700000	2495900000	1406300000	1771100000	2344900000	2479600000	3096700000	2874700000	2053000000	2382600000	3077500000	3711300000	3235500000	1770900000	3387300000	2458000000	2291400000	1883600000	2212200000	2717000000	3247200000	3119900000
tr|A0A1B6PED8|A0A1B6PED8_SORBI;tr|A0A1B6PED3|A0A1B6PED3_SORBI	tr|A0A1B6PED8|A0A1B6PED8_SORBI;tr|A0A1B6PED3|A0A1B6PED3_SORBI	tr|A0A1B6PED8|A0A1B6PED8_SORBI Uncharacterized protein OS=Sorghum bicolor OX=4558 GN=SORBI_3008G177200 PE=4 SV=1;tr|A0A1B6PED3|A0A1B6PED3_SORBI Uncharacterized protein OS=Sorghum bicolor OX=4558 GN=SORBI_3008G177200 PE=4 SV=1	64.195	11912000	0	0	0	0	0	0	0	0	0	11142000	0	0	0	0	0	0	0	0	10091000	0	0	0	0
tr|A0A1B6PEF6|A0A1B6PEF6_SORBI;tr|A0A1B6PEV4|A0A1B6PEV4_SORBI	tr|A0A1B6PEF6|A0A1B6PEF6_SORBI;tr|A0A1B6PEV4|A0A1B6PEV4_SORBI	tr|A0A1B6PEF6|A0A1B6PEF6_SORBI Cysteine synthase OS=Sorghum bicolor OX=4558 GN=SORBI_3008G179900 PE=3 SV=1;tr|A0A1B6PEV4|A0A1B6PEV4_SORBI Cysteine synthase OS=Sorghum bicolor OX=4558 GN=SORBI_3008G179900 PE=3 SV=1	34.187	479100000	650620000	730680000	572540000	730820000	598340000	739850000	516450000	732560000	666290000	647010000	766580000	1169900000	1211000000	994270000	1008400000	1102700000	1045100000	1102400000	1202000000	1340000000	967000000	1018000000	968180000
tr|A0A1B6PEG5|A0A1B6PEG5_SORBI	tr|A0A1B6PEG5|A0A1B6PEG5_SORBI	tr|A0A1B6PEG5|A0A1B6PEG5_SORBI Uncharacterized protein OS=Sorghum bicolor OX=4558 GN=SORBI_3008G180900 PE=4 SV=1	30.467	0	0	0	0	0	0	0	0	0	0	20375000	0	0	0	0	0	0	0	0	0	0	0	0	0
tr|A0A1B6PEI1|A0A1B6PEI1_SORBI	tr|A0A1B6PEI1|A0A1B6PEI1_SORBI	tr|A0A1B6PEI1|A0A1B6PEI1_SORBI Uncharacterized protein OS=Sorghum bicolor OX=4558 GN=SORBI_3008G185400 PE=4 SV=1	22.148	0	0	0	0	0	0	0	0	0	0	0	0	0	0	0	0	0	0	10334000	0	0	0	0	0
tr|A0A1B6PEI8|A0A1B6PEI8_SORBI	tr|A0A1B6PEI8|A0A1B6PEI8_SORBI	tr|A0A1B6PEI8|A0A1B6PEI8_SORBI Uncharacterized protein OS=Sorghum bicolor OX=4558 GN=SORBI_3008G186200 PE=4 SV=1	47.099	0	194340000	389410000	0	0	0	326440000	47508000	0	209250000	0	0	233340000	55030000	0	0	166230000	251690000	0	290540000	378760000	380540000	286550000	0
tr|A0A1B6PEL7|A0A1B6PEL7_SORBI	tr|A0A1B6PEL7|A0A1B6PEL7_SORBI	tr|A0A1B6PEL7|A0A1B6PEL7_SORBI Uncharacterized protein OS=Sorghum bicolor OX=4558 GN=SORBI_3008G190100 PE=3 SV=1	41.073	51515000	54685000	42045000	0	0	56715000	62981000	27931000	35592000	32932000	0	74453000	74648000	71311000	68877000	79947000	102890000	101150000	64257000	49968000	60806000	76343000	82412000	88283000
tr|A0A1B6PEP8|A0A1B6PEP8_SORBI	tr|A0A1B6PEP8|A0A1B6PEP8_SORBI	tr|A0A1B6PEP8|A0A1B6PEP8_SORBI Lipoxygenase OS=Sorghum bicolor OX=4558 GN=SORBI_3008G191000 PE=3 SV=1	96.731	0	0	0	0	0	0	0	0	0	0	0	0	0	0	0	0	0	0	0	0	0	37407000	0	0
tr|A0A1B6PES8|A0A1B6PES8_SORBI;tr|C5YLG2|C5YLG2_SORBI	tr|A0A1B6PES8|A0A1B6PES8_SORBI;tr|C5YLG2|C5YLG2_SORBI	tr|A0A1B6PES8|A0A1B6PES8_SORBI Ferredoxin OS=Sorghum bicolor OX=4558 GN=SORBI_3007G004800 PE=3 SV=1;tr|C5YLG2|C5YLG2_SORBI Ferredoxin OS=Sorghum bicolor OX=4558 GN=SORBI_3007G004600 PE=3 SV=1	15.605	143580000	0	190020000	0	0	251270000	215160000	179900000	0	151310000	189790000	146030000	0	0	0	238680000	0	0	149330000	121380000	112080000	119720000	0	0
tr|A0A1B6PEV7|A0A1B6PEV7_SORBI	tr|A0A1B6PEV7|A0A1B6PEV7_SORBI	tr|A0A1B6PEV7|A0A1B6PEV7_SORBI Uncharacterized protein OS=Sorghum bicolor OX=4558 GN=SORBI_3007G009100 PE=4 SV=1	44.655	0	22716000	0	0	0	0	20303000	0	0	0	0	0	27154000	0	0	0	0	0	0	0	21175000	27951000	0	0
tr|A0A1B6PEY5|A0A1B6PEY5_SORBI	tr|A0A1B6PEY5|A0A1B6PEY5_SORBI	tr|A0A1B6PEY5|A0A1B6PEY5_SORBI Uncharacterized protein OS=Sorghum bicolor OX=4558 GN=SORBI_3007G013400 PE=3 SV=2	29.376	1138600000	1299900000	1211000000	1233100000	1757900000	1221700000	1387200000	1174300000	1026100000	998000000	1118600000	1354100000	1205100000	1397100000	1354700000	1782300000	1835300000	1629500000	1170800000	1383600000	1405700000	1524900000	1347900000	1460400000
tr|A0A1B6PEZ5|A0A1B6PEZ5_SORBI;tr|A0A1B6PEZ4|A0A1B6PEZ4_SORBI;tr|A0A1B6PEY2|A0A1B6PEY2_SORBI	tr|A0A1B6PEZ5|A0A1B6PEZ5_SORBI;tr|A0A1B6PEZ4|A0A1B6PEZ4_SORBI;tr|A0A1B6PEY2|A0A1B6PEY2_SORBI	tr|A0A1B6PEZ5|A0A1B6PEZ5_SORBI Uncharacterized protein OS=Sorghum bicolor OX=4558 GN=SORBI_3007G014700 PE=4 SV=1;tr|A0A1B6PEZ4|A0A1B6PEZ4_SORBI Uncharacterized protein OS=Sorghum bicolor OX=4558 GN=SORBI_3007G014700 PE=4 SV=1;tr|A0A1B6PEY2|A0A1B6PEY2_SORBI	35.511	291830000	395770000	295300000	312930000	270840000	264120000	302560000	425510000	431850000	466690000	286110000	280490000	542680000	639550000	498480000	303850000	519560000	429480000	476250000	344040000	443730000	527790000	561830000	567290000
tr|A0A1B6PEZ6|A0A1B6PEZ6_SORBI;tr|C5YM16|C5YM16_SORBI	tr|A0A1B6PEZ6|A0A1B6PEZ6_SORBI;tr|C5YM16|C5YM16_SORBI	tr|A0A1B6PEZ6|A0A1B6PEZ6_SORBI Uncharacterized protein OS=Sorghum bicolor OX=4558 GN=SORBI_3007G017400 PE=4 SV=1;tr|C5YM16|C5YM16_SORBI Uncharacterized protein OS=Sorghum bicolor OX=4558 GN=SORBI_3007G017400 PE=4 SV=1	52.346	0	24515000	17736000	20478000	0	28168000	0	0	0	0	0	0	0	24158000	23380000	29152000	0	22903000	25404000	22740000	27769000	0	16423000	23655000
tr|A0A1B6PF00|A0A1B6PF00_SORBI;tr|A0A1B6PEX1|A0A1B6PEX1_SORBI	tr|A0A1B6PF00|A0A1B6PF00_SORBI;tr|A0A1B6PEX1|A0A1B6PEX1_SORBI	tr|A0A1B6PF00|A0A1B6PF00_SORBI Uncharacterized protein OS=Sorghum bicolor OX=4558 GN=SORBI_3007G013900 PE=4 SV=1;tr|A0A1B6PEX1|A0A1B6PEX1_SORBI Uncharacterized protein OS=Sorghum bicolor OX=4558 GN=SORBI_3007G013900 PE=4 SV=1	15.619	0	0	0	0	0	0	0	0	0	0	0	0	0	0	0	0	0	0	0	0	0	0	4149200	0
tr|A0A1B6PF06|A0A1B6PF06_SORBI	tr|A0A1B6PF06|A0A1B6PF06_SORBI	tr|A0A1B6PF06|A0A1B6PF06_SORBI Uncharacterized protein OS=Sorghum bicolor OX=4558 GN=SORBI_3007G016600 PE=4 SV=1	30.202	0	0	0	16736000	0	0	0	0	0	0	0	0	0	0	0	0	0	0	0	0	0	0	0	0
tr|A0A1B6PF13|A0A1B6PF13_SORBI;tr|A0A1B6PEN8|A0A1B6PEN8_SORBI;tr|A0A1Z5R4K7|A0A1Z5R4K7_SORBI;tr|C5YRS3|C5YRS3_SORBI	tr|A0A1B6PF13|A0A1B6PF13_SORBI;tr|A0A1B6PEN8|A0A1B6PEN8_SORBI	tr|A0A1B6PF13|A0A1B6PF13_SORBI Purple acid phosphatase OS=Sorghum bicolor OX=4558 GN=SORBI_3008G189500 PE=3 SV=1;tr|A0A1B6PEN8|A0A1B6PEN8_SORBI Purple acid phosphatase OS=Sorghum bicolor OX=4558 GN=SORBI_3008G189500 PE=3 SV=1	54.727	0	0	0	0	0	0	0	0	67238000	0	0	0	68302000	287460000	86605000	51335000	149840000	89849000	57979000	49467000	34913000	0	157100000	102840000
tr|A0A1B6PF45|A0A1B6PF45_SORBI;tr|A0A1B6PF53|A0A1B6PF53_SORBI;tr|C5XSS6|C5XSS6_SORBI;tr|C5YMK0|C5YMK0_SORBI	tr|A0A1B6PF45|A0A1B6PF45_SORBI;tr|A0A1B6PF53|A0A1B6PF53_SORBI	tr|A0A1B6PF45|A0A1B6PF45_SORBI Uncharacterized protein OS=Sorghum bicolor OX=4558 GN=SORBI_3007G025500 PE=4 SV=1;tr|A0A1B6PF53|A0A1B6PF53_SORBI Uncharacterized protein OS=Sorghum bicolor OX=4558 GN=SORBI_3007G025500 PE=4 SV=1	50.016	0	0	0	0	0	0	0	0	0	0	19158000	12366000	0	0	0	0	0	0	0	11505000	0	13362000	0	0
tr|A0A1B6PF49|A0A1B6PF49_SORBI;tr|A0A1B6PF72|A0A1B6PF72_SORBI;tr|A0A1B6PFC1|A0A1B6PFC1_SORBI;tr|A0A1B6PF41|A0A1B6PF41_SORBI	tr|A0A1B6PF49|A0A1B6PF49_SORBI;tr|A0A1B6PF72|A0A1B6PF72_SORBI;tr|A0A1B6PFC1|A0A1B6PFC1_SORBI;tr|A0A1B6PF41|A0A1B6PF41_SORBI	tr|A0A1B6PF49|A0A1B6PF49_SORBI Glyceraldehyde-3-phosphate dehydrogenase OS=Sorghum bicolor OX=4558 GN=SORBI_3007G025400 PE=3 SV=1;tr|A0A1B6PF72|A0A1B6PF72_SORBI Glyceraldehyde-3-phosphate dehydrogenase OS=Sorghum bicolor OX=4558 GN=SORBI_3007G025400 PE=3 S	36.541	0	157210000	0	0	0	0	0	178010000	0	0	0	0	0	136160000	110220000	0	0	0	0	0	0	0	0	0
tr|A0A1B6PFD2|A0A1B6PFD2_SORBI	tr|A0A1B6PFD2|A0A1B6PFD2_SORBI	tr|A0A1B6PFD2|A0A1B6PFD2_SORBI Uncharacterized protein OS=Sorghum bicolor OX=4558 GN=SORBI_3007G014800 PE=4 SV=1	94.554	0	0	0	0	0	0	0	0	0	0	0	0	0	0	0	0	0	0	0	0	0	4019400	0	0
tr|A0A1B6PFE9|A0A1B6PFE9_SORBI	tr|A0A1B6PFE9|A0A1B6PFE9_SORBI	tr|A0A1B6PFE9|A0A1B6PFE9_SORBI Uncharacterized protein OS=Sorghum bicolor OX=4558 GN=SORBI_3007G038600 PE=4 SV=1	53.889	73190000	147180000	208240000	183450000	67528000	64636000	90370000	170210000	219600000	202400000	42253000	100800000	118730000	156260000	127030000	63453000	103600000	93240000	133730000	168230000	149480000	36508000	48558000	37298000
tr|A0A1B6PFF2|A0A1B6PFF2_SORBI	tr|A0A1B6PFF2|A0A1B6PFF2_SORBI	tr|A0A1B6PFF2|A0A1B6PFF2_SORBI Uncharacterized protein OS=Sorghum bicolor OX=4558 GN=SORBI_3007G037800 PE=4 SV=1	47.215	0	0	0	0	0	0	0	0	0	0	0	0	62853000	0	0	0	0	0	0	0	0	0	0	0
tr|A0A1B6PFG4|A0A1B6PFG4_SORBI;tr|A0A1B6PFF5|A0A1B6PFF5_SORBI	tr|A0A1B6PFG4|A0A1B6PFG4_SORBI;tr|A0A1B6PFF5|A0A1B6PFF5_SORBI	tr|A0A1B6PFG4|A0A1B6PFG4_SORBI Uncharacterized protein OS=Sorghum bicolor OX=4558 GN=SORBI_3007G039400 PE=3 SV=1;tr|A0A1B6PFF5|A0A1B6PFF5_SORBI Uncharacterized protein OS=Sorghum bicolor OX=4558 GN=SORBI_3007G039400 PE=3 SV=1	42.679	80938000	0	0	0	0	67260000	0	0	0	0	0	0	0	35681000	44742000	48990000	50490000	59423000	0	0	0	0	0	55521000
tr|A0A1B6PFN9|A0A1B6PFN9_SORBI	tr|A0A1B6PFN9|A0A1B6PFN9_SORBI	tr|A0A1B6PFN9|A0A1B6PFN9_SORBI Uncharacterized protein OS=Sorghum bicolor OX=4558 GN=SORBI_3007G051700 PE=4 SV=1	125.3	0	0	0	27032000	0	21191000	0	0	0	0	37551000	29153000	0	0	24001000	23015000	0	0	0	0	0	0	0	0
tr|A0A1B6PFP2|A0A1B6PFP2_SORBI	tr|A0A1B6PFP2|A0A1B6PFP2_SORBI	tr|A0A1B6PFP2|A0A1B6PFP2_SORBI Uncharacterized protein OS=Sorghum bicolor OX=4558 GN=SORBI_3007G051000 PE=4 SV=1	11.687	0	55981000	0	83305000	173030000	0	64495000	56934000	39817000	0	0	0	69316000	70383000	0	0	0	0	113470000	64443000	55658000	48906000	56558000	45852000
tr|A0A1B6PFW6|A0A1B6PFW6_SORBI;tr|A0A1B6PG21|A0A1B6PG21_SORBI	tr|A0A1B6PFW6|A0A1B6PFW6_SORBI;tr|A0A1B6PG21|A0A1B6PG21_SORBI	tr|A0A1B6PFW6|A0A1B6PFW6_SORBI Uncharacterized protein OS=Sorghum bicolor OX=4558 GN=SORBI_3007G061000 PE=4 SV=1;tr|A0A1B6PG21|A0A1B6PG21_SORBI Uncharacterized protein OS=Sorghum bicolor OX=4558 GN=SORBI_3007G061000 PE=4 SV=1	38.076	0	0	0	0	46207000	0	57377000	74951000	0	0	0	0	0	0	0	0	0	0	0	0	0	0	0	0
tr|A0A1B6PFY2|A0A1B6PFY2_SORBI;tr|A0A1Z5R9B7|A0A1Z5R9B7_SORBI	tr|A0A1B6PFY2|A0A1B6PFY2_SORBI;tr|A0A1Z5R9B7|A0A1Z5R9B7_SORBI	tr|A0A1B6PFY2|A0A1B6PFY2_SORBI Uncharacterized protein OS=Sorghum bicolor OX=4558 GN=SORBI_3007G061600 PE=4 SV=1;tr|A0A1Z5R9B7|A0A1Z5R9B7_SORBI Uncharacterized protein OS=Sorghum bicolor OX=4558 GN=SORBI_3007G061600 PE=4 SV=1	49.689	0	0	0	0	0	0	0	0	0	0	0	0	0	0	0	0	0	0	0	0	0	56053000	0	0
tr|A0A1B6PG02|A0A1B6PG02_SORBI;tr|A0A1Z5RBB0|A0A1Z5RBB0_SORBI	tr|A0A1B6PG02|A0A1B6PG02_SORBI;tr|A0A1Z5RBB0|A0A1Z5RBB0_SORBI	tr|A0A1B6PG02|A0A1B6PG02_SORBI Uncharacterized protein OS=Sorghum bicolor OX=4558 GN=SORBI_3007G058700 PE=4 SV=1;tr|A0A1Z5RBB0|A0A1Z5RBB0_SORBI Uncharacterized protein OS=Sorghum bicolor OX=4558 GN=SORBI_3006G005950 PE=4 SV=1	7.9821	0	0	0	20282000	0	0	0	0	0	0	21319000	0	0	0	0	0	0	0	0	0	0	0	0	0
tr|A0A1B6PG13|A0A1B6PG13_SORBI;tr|A0A1B6PFV7|A0A1B6PFV7_SORBI	tr|A0A1B6PG13|A0A1B6PG13_SORBI;tr|A0A1B6PFV7|A0A1B6PFV7_SORBI	tr|A0A1B6PG13|A0A1B6PG13_SORBI Uncharacterized protein OS=Sorghum bicolor OX=4558 GN=SORBI_3007G059900 PE=4 SV=1;tr|A0A1B6PFV7|A0A1B6PFV7_SORBI Uncharacterized protein OS=Sorghum bicolor OX=4558 GN=SORBI_3007G059900 PE=4 SV=1	56.893	0	0	0	0	0	0	0	0	0	0	0	0	19395000	0	0	0	0	0	29183000	0	21074000	0	0	0
tr|A0A1B6PG41|A0A1B6PG41_SORBI;tr|A0A1B6PG37|A0A1B6PG37_SORBI	tr|A0A1B6PG41|A0A1B6PG41_SORBI	tr|A0A1B6PG41|A0A1B6PG41_SORBI Lactoylglutathione lyase OS=Sorghum bicolor OX=4558 GN=SORBI_3007G069200 PE=3 SV=1	32.91	372850000	396930000	413080000	386230000	209720000	403440000	497290000	512930000	591980000	547820000	431410000	462300000	532280000	637790000	580370000	630000000	724750000	634680000	546250000	476830000	528980000	601950000	526950000	579260000
tr|A0A1B6PG44|A0A1B6PG44_SORBI;tr|A0A1B6PGE2|A0A1B6PGE2_SORBI	tr|A0A1B6PG44|A0A1B6PG44_SORBI;tr|A0A1B6PGE2|A0A1B6PGE2_SORBI	tr|A0A1B6PG44|A0A1B6PG44_SORBI Uncharacterized protein OS=Sorghum bicolor OX=4558 GN=SORBI_3007G067700 PE=4 SV=2;tr|A0A1B6PGE2|A0A1B6PGE2_SORBI Uncharacterized protein OS=Sorghum bicolor OX=4558 GN=SORBI_3007G067700 PE=4 SV=1	49.208	29089000	0	26459000	0	0	0	26358000	0	0	29674000	0	0	0	26194000	0	0	0	0	37448000	0	33354000	0	0	31659000
tr|A0A1B6PG49|A0A1B6PG49_SORBI	tr|A0A1B6PG49|A0A1B6PG49_SORBI	tr|A0A1B6PG49|A0A1B6PG49_SORBI Uncharacterized protein OS=Sorghum bicolor OX=4558 GN=SORBI_3007G070400 PE=3 SV=1	39.227	121170000	127930000	86430000	101180000	92454000	160690000	128880000	151590000	83485000	104340000	123010000	124900000	0	28674000	0	43355000	76828000	80412000	0	30912000	0	0	19056000	36844000
tr|A0A1B6PG96|A0A1B6PG96_SORBI	tr|A0A1B6PG96|A0A1B6PG96_SORBI	tr|A0A1B6PG96|A0A1B6PG96_SORBI Methionine aminopeptidase OS=Sorghum bicolor OX=4558 GN=SORBI_3007G076900 PE=3 SV=1	38.488	0	0	0	0	0	0	2357800	0	0	0	0	0	0	0	0	0	0	0	0	0	0	0	0	0
tr|A0A1B6PGH6|A0A1B6PGH6_SORBI;tr|C5YJJ3|C5YJJ3_SORBI	tr|A0A1B6PGH6|A0A1B6PGH6_SORBI	tr|A0A1B6PGH6|A0A1B6PGH6_SORBI Uncharacterized protein OS=Sorghum bicolor OX=4558 GN=SORBI_3007G088200 PE=4 SV=1	31.906	0	0	0	30597000	0	0	0	0	0	0	0	0	18864000	0	0	0	0	0	0	0	0	0	16462000	0
tr|A0A1B6PGM1|A0A1B6PGM1_SORBI;tr|A0A1B6PGM0|A0A1B6PGM0_SORBI	tr|A0A1B6PGM1|A0A1B6PGM1_SORBI;tr|A0A1B6PGM0|A0A1B6PGM0_SORBI	tr|A0A1B6PGM1|A0A1B6PGM1_SORBI Uncharacterized protein OS=Sorghum bicolor OX=4558 GN=SORBI_3007G092200 PE=3 SV=1;tr|A0A1B6PGM0|A0A1B6PGM0_SORBI Uncharacterized protein OS=Sorghum bicolor OX=4558 GN=SORBI_3007G092200 PE=3 SV=1	34.364	0	0	0	0	0	0	0	0	0	0	0	0	0	0	0	0	0	0	3394100	0	0	0	0	0
tr|A0A1B6PGN7|A0A1B6PGN7_SORBI	tr|A0A1B6PGN7|A0A1B6PGN7_SORBI	tr|A0A1B6PGN7|A0A1B6PGN7_SORBI Uncharacterized protein OS=Sorghum bicolor OX=4558 GN=SORBI_3007G095500 PE=4 SV=1	32.882	0	0	0	0	0	0	0	0	0	0	0	0	18729000	0	0	0	0	0	0	0	0	0	0	0
tr|A0A1B6PGT5|A0A1B6PGT5_SORBI	tr|A0A1B6PGT5|A0A1B6PGT5_SORBI	tr|A0A1B6PGT5|A0A1B6PGT5_SORBI Uncharacterized protein OS=Sorghum bicolor OX=4558 GN=SORBI_3007G098500 PE=4 SV=1	563.24	0	0	0	0	0	0	0	0	0	0	0	0	0	0	0	9596200	0	0	0	0	0	0	0	0
tr|A0A1B6PH65|A0A1B6PH65_SORBI	tr|A0A1B6PH65|A0A1B6PH65_SORBI	tr|A0A1B6PH65|A0A1B6PH65_SORBI Uncharacterized protein OS=Sorghum bicolor OX=4558 GN=SORBI_3007G112100 PE=4 SV=1	39.002	70833000	87527000	100640000	100550000	91196000	75265000	92033000	92615000	99775000	85540000	67662000	93534000	117800000	104510000	92918000	93110000	116180000	120360000	97733000	102330000	98513000	99947000	105230000	113210000
tr|A0A1B6PH82|A0A1B6PH82_SORBI;tr|A0A1B6PHD8|A0A1B6PHD8_SORBI;tr|A0A1B6PH89|A0A1B6PH89_SORBI;tr|C5X8B2|C5X8B2_SORBI	tr|A0A1B6PH82|A0A1B6PH82_SORBI;tr|A0A1B6PHD8|A0A1B6PHD8_SORBI;tr|A0A1B6PH89|A0A1B6PH89_SORBI;tr|C5X8B2|C5X8B2_SORBI	tr|A0A1B6PH82|A0A1B6PH82_SORBI GrpE protein homolog OS=Sorghum bicolor OX=4558 GN=SORBI_3007G112600 PE=3 SV=1;tr|A0A1B6PHD8|A0A1B6PHD8_SORBI GrpE protein homolog OS=Sorghum bicolor OX=4558 GN=SORBI_3007G112600 PE=3 SV=1;tr|A0A1B6PH89|A0A1B6PH89_SORBI GrpE	36.096	0	12984000	0	13003000	0	0	0	0	0	0	0	0	0	14923000	0	0	0	0	0	14515000	0	0	0	0
tr|A0A1B6PH86|A0A1B6PH86_SORBI	tr|A0A1B6PH86|A0A1B6PH86_SORBI	tr|A0A1B6PH86|A0A1B6PH86_SORBI Uncharacterized protein OS=Sorghum bicolor OX=4558 GN=SORBI_3007G113600 PE=3 SV=1	65.935	0	0	0	0	0	0	0	0	0	0	0	0	0	0	21195000	39039000	28138000	0	46633000	24914000	23639000	29272000	29214000	0
tr|A0A1B6PHC9|A0A1B6PHC9_SORBI;tr|A0A1B6PHH9|A0A1B6PHH9_SORBI	tr|A0A1B6PHC9|A0A1B6PHC9_SORBI;tr|A0A1B6PHH9|A0A1B6PHH9_SORBI	tr|A0A1B6PHC9|A0A1B6PHC9_SORBI Uncharacterized protein OS=Sorghum bicolor OX=4558 GN=SORBI_3007G116700 PE=4 SV=1;tr|A0A1B6PHH9|A0A1B6PHH9_SORBI Uncharacterized protein OS=Sorghum bicolor OX=4558 GN=SORBI_3007G116700 PE=4 SV=1	40.998	480910000	429010000	453350000	467120000	787810000	584490000	465820000	407460000	465270000	399570000	411270000	484690000	374510000	415990000	400560000	439120000	299300000	357500000	337450000	445730000	381030000	386970000	394770000	385040000
tr|A0A1B6PHD0|A0A1B6PHD0_SORBI;tr|A0A1B6PH60|A0A1B6PH60_SORBI	tr|A0A1B6PHD0|A0A1B6PHD0_SORBI;tr|A0A1B6PH60|A0A1B6PH60_SORBI	tr|A0A1B6PHD0|A0A1B6PHD0_SORBI Uncharacterized protein OS=Sorghum bicolor OX=4558 GN=SORBI_3007G111500 PE=4 SV=1;tr|A0A1B6PH60|A0A1B6PH60_SORBI Uncharacterized protein OS=Sorghum bicolor OX=4558 GN=SORBI_3007G111500 PE=4 SV=1	51.377	2809100000	2553000000	3008400000	2911000000	3247800000	3118400000	2572200000	2621200000	2234100000	2165900000	2595700000	2682100000	2284600000	2957000000	2676200000	2756200000	1962000000	2409100000	2343100000	3114300000	2757400000	2495600000	2012200000	2454100000
tr|A0A1B6PHL2|A0A1B6PHL2_SORBI;tr|A0A1B6PHE0|A0A1B6PHE0_SORBI	tr|A0A1B6PHL2|A0A1B6PHL2_SORBI;tr|A0A1B6PHE0|A0A1B6PHE0_SORBI	tr|A0A1B6PHL2|A0A1B6PHL2_SORBI Aminopeptidase OS=Sorghum bicolor OX=4558 GN=SORBI_3007G120800 PE=3 SV=1;tr|A0A1B6PHE0|A0A1B6PHE0_SORBI Aminopeptidase OS=Sorghum bicolor OX=4558 GN=SORBI_3007G120800 PE=3 SV=1	86.257	0	39099000	31496000	34171000	0	26488000	34945000	40615000	47792000	49318000	40938000	40037000	43599000	0	35645000	59134000	37813000	52511000	45381000	43864000	0	47907000	43774000	32619000
tr|A0A1B6PHM8|A0A1B6PHM8_SORBI	tr|A0A1B6PHM8|A0A1B6PHM8_SORBI	tr|A0A1B6PHM8|A0A1B6PHM8_SORBI Uncharacterized protein OS=Sorghum bicolor OX=4558 GN=SORBI_3007G134400 PE=4 SV=1	41.898	49734000	75877000	91092000	93236000	90234000	58534000	95611000	33144000	60152000	75978000	62972000	77288000	135000000	114620000	121750000	117720000	75063000	100320000	98237000	123350000	125840000	95525000	87360000	109560000
tr|A0A1B6PHN3|A0A1B6PHN3_SORBI;tr|C5XPG9|C5XPG9_SORBI	tr|A0A1B6PHN3|A0A1B6PHN3_SORBI	tr|A0A1B6PHN3|A0A1B6PHN3_SORBI Uncharacterized protein OS=Sorghum bicolor OX=4558 GN=SORBI_3007G120401 PE=4 SV=2	45.018	415250000	568930000	570190000	472340000	331680000	510690000	655070000	636980000	721610000	713150000	544840000	553490000	441030000	265140000	368880000	667810000	634900000	730240000	450550000	374220000	302800000	518440000	514440000	451350000
tr|A0A1B6PHN8|A0A1B6PHN8_SORBI	tr|A0A1B6PHN8|A0A1B6PHN8_SORBI	tr|A0A1B6PHN8|A0A1B6PHN8_SORBI Uncharacterized protein OS=Sorghum bicolor OX=4558 GN=SORBI_3007G134000 PE=3 SV=1	28.928	0	0	0	0	0	0	0	0	0	0	0	0	126610000	154130000	81166000	0	0	0	163180000	79894000	86156000	0	0	0
tr|A0A1B6PHP7|A0A1B6PHP7_SORBI	tr|A0A1B6PHP7|A0A1B6PHP7_SORBI	tr|A0A1B6PHP7|A0A1B6PHP7_SORBI Chlorophyll a-b binding protein, chloroplastic OS=Sorghum bicolor OX=4558 GN=SORBI_3007G136900 PE=3 SV=1	27.34	3093900000	1606300000	2102400000	1675000000	2385100000	2528000000	1366800000	1994500000	1427100000	1521200000	2721500000	2070300000	2649300000	2407600000	2556800000	2141000000	2271100000	2073800000	2652300000	2462000000	2639600000	2058100000	1786200000	2028300000
tr|A0A1B6PHR1|A0A1B6PHR1_SORBI	tr|A0A1B6PHR1|A0A1B6PHR1_SORBI	tr|A0A1B6PHR1|A0A1B6PHR1_SORBI Uncharacterized protein OS=Sorghum bicolor OX=4558 GN=SORBI_3007G137400 PE=4 SV=1	65.092	0	0	0	0	0	0	0	0	0	0	0	0	0	0	0	0	0	0	0	0	0	0	0	27140000
tr|A0A1B6PHU5|A0A1B6PHU5_SORBI;tr|C5YRG2|C5YRG2_SORBI;sp|A1E9X6|NU4LC_SORBI	tr|A0A1B6PHU5|A0A1B6PHU5_SORBI;tr|C5YRG2|C5YRG2_SORBI;sp|A1E9X6|NU4LC_SORBI	tr|A0A1B6PHU5|A0A1B6PHU5_SORBI Uncharacterized protein OS=Sorghum bicolor OX=4558 GN=SORBI_3007G133500 PE=4 SV=1;tr|C5YRG2|C5YRG2_SORBI Uncharacterized protein OS=Sorghum bicolor OX=4558 GN=SORBI_3008G160300 PE=3 SV=2;sp|A1E9X6|NU4LC_SORBI NAD(P)H-quinone	7.4686	0	79618000	0	89787000	0	0	0	67349000	0	79657000	0	82245000	0	77817000	0	97769000	0	97746000	0	108370000	0	74322000	0	81879000
tr|A0A1B6PI02|A0A1B6PI02_SORBI	tr|A0A1B6PI02|A0A1B6PI02_SORBI	tr|A0A1B6PI02|A0A1B6PI02_SORBI Peptidylprolyl isomerase OS=Sorghum bicolor OX=4558 GN=SORBI_3007G143700 PE=4 SV=1	23.447	97343000	76885000	66133000	94022000	91732000	81738000	95541000	115410000	106220000	71797000	83434000	89945000	112890000	113070000	101300000	122290000	139580000	112940000	75674000	96528000	100500000	96157000	86574000	100080000
tr|A0A1B6PI18|A0A1B6PI18_SORBI;tr|C5YPR0|C5YPR0_SORBI;tr|A0A1B6P7K4|A0A1B6P7K4_SORBI	tr|A0A1B6PI18|A0A1B6PI18_SORBI	tr|A0A1B6PI18|A0A1B6PI18_SORBI Uncharacterized protein OS=Sorghum bicolor OX=4558 GN=SORBI_3007G157900 PE=4 SV=1	35.617	0	0	0	0	0	0	0	0	0	0	0	0	0	0	0	0	0	0	45526000	0	0	25615000	33909000	0
tr|A0A1B6PI23|A0A1B6PI23_SORBI;tr|A0A1B6PI22|A0A1B6PI22_SORBI	tr|A0A1B6PI23|A0A1B6PI23_SORBI;tr|A0A1B6PI22|A0A1B6PI22_SORBI	tr|A0A1B6PI23|A0A1B6PI23_SORBI Uncharacterized protein OS=Sorghum bicolor OX=4558 GN=SORBI_3007G159200 PE=4 SV=1;tr|A0A1B6PI22|A0A1B6PI22_SORBI Uncharacterized protein OS=Sorghum bicolor OX=4558 GN=SORBI_3007G159200 PE=4 SV=1	33.141	0	3457100	0	0	0	0	0	0	0	0	0	0	0	0	0	0	0	0	0	0	0	0	0	0
tr|A0A1B6PI36|A0A1B6PI36_SORBI	tr|A0A1B6PI36|A0A1B6PI36_SORBI	tr|A0A1B6PI36|A0A1B6PI36_SORBI Structural maintenance of chromosomes protein OS=Sorghum bicolor OX=4558 GN=SORBI_3007G161000 PE=3 SV=1	141.07	0	0	0	0	0	0	0	0	0	0	0	0	0	0	0	0	0	0	0	0	0	2429200	0	0
tr|A0A1B6PI37|A0A1B6PI37_SORBI;tr|A0A1B6PI98|A0A1B6PI98_SORBI	tr|A0A1B6PI37|A0A1B6PI37_SORBI;tr|A0A1B6PI98|A0A1B6PI98_SORBI	tr|A0A1B6PI37|A0A1B6PI37_SORBI Uncharacterized protein OS=Sorghum bicolor OX=4558 GN=SORBI_3007G161400 PE=3 SV=1;tr|A0A1B6PI98|A0A1B6PI98_SORBI Uncharacterized protein OS=Sorghum bicolor OX=4558 GN=SORBI_3007G161400 PE=3 SV=1	16.324	0	0	0	0	2881300	0	0	0	0	0	0	0	0	0	0	0	0	0	0	0	0	0	0	0
tr|A0A1B6PI60|A0A1B6PI60_SORBI;tr|A0A1B6PI58|A0A1B6PI58_SORBI	tr|A0A1B6PI60|A0A1B6PI60_SORBI;tr|A0A1B6PI58|A0A1B6PI58_SORBI	tr|A0A1B6PI60|A0A1B6PI60_SORBI Uncharacterized protein OS=Sorghum bicolor OX=4558 GN=SORBI_3007G166200 PE=4 SV=1;tr|A0A1B6PI58|A0A1B6PI58_SORBI Uncharacterized protein OS=Sorghum bicolor OX=4558 GN=SORBI_3007G166200 PE=4 SV=1	46.88	0	58619000	0	0	0	0	41414000	57780000	0	49380000	48590000	61069000	69190000	102290000	54068000	25987000	40801000	35115000	64570000	54793000	53223000	61031000	0	52739000
tr|A0A1B6PIA7|A0A1B6PIA7_SORBI;tr|A0A1B6PIG1|A0A1B6PIG1_SORBI	tr|A0A1B6PIA7|A0A1B6PIA7_SORBI;tr|A0A1B6PIG1|A0A1B6PIG1_SORBI	tr|A0A1B6PIA7|A0A1B6PIA7_SORBI Uncharacterized protein OS=Sorghum bicolor OX=4558 GN=SORBI_3007G171500 PE=4 SV=1;tr|A0A1B6PIG1|A0A1B6PIG1_SORBI Uncharacterized protein OS=Sorghum bicolor OX=4558 GN=SORBI_3007G171500 PE=4 SV=1	33.15	264000000	375220000	215650000	264460000	262150000	149060000	311810000	239100000	264600000	259410000	303010000	271660000	339700000	281040000	404240000	346550000	289410000	359870000	268540000	384710000	360040000	245670000	301990000	307980000
tr|A0A1B6PII2|A0A1B6PII2_SORBI;tr|A0A1B6PIG9|A0A1B6PIG9_SORBI	tr|A0A1B6PII2|A0A1B6PII2_SORBI;tr|A0A1B6PIG9|A0A1B6PIG9_SORBI	tr|A0A1B6PII2|A0A1B6PII2_SORBI Uncharacterized protein OS=Sorghum bicolor OX=4558 GN=SORBI_3007G186000 PE=3 SV=1;tr|A0A1B6PIG9|A0A1B6PIG9_SORBI Uncharacterized protein OS=Sorghum bicolor OX=4558 GN=SORBI_3007G186000 PE=4 SV=1	41.734	20932000	0	0	0	0	0	0	0	0	0	18592000	0	0	0	0	0	0	0	0	0	0	0	0	0
tr|A0A1B6PIL1|A0A1B6PIL1_SORBI;tr|A0A1B6PIQ7|A0A1B6PIQ7_SORBI;tr|A0A1B6PIJ8|A0A1B6PIJ8_SORBI	tr|A0A1B6PIL1|A0A1B6PIL1_SORBI;tr|A0A1B6PIQ7|A0A1B6PIQ7_SORBI;tr|A0A1B6PIJ8|A0A1B6PIJ8_SORBI	tr|A0A1B6PIL1|A0A1B6PIL1_SORBI Pyruvate dehydrogenase E1 component subunit beta OS=Sorghum bicolor OX=4558 GN=SORBI_3007G190100 PE=4 SV=1;tr|A0A1B6PIQ7|A0A1B6PIQ7_SORBI Pyruvate dehydrogenase E1 component subunit beta OS=Sorghum bicolor OX=4558 GN=SORBI_30	39.714	0	0	0	0	0	0	0	0	0	46601000	0	0	0	0	0	0	0	0	0	0	0	0	0	0
tr|A0A1B6PIL9|A0A1B6PIL9_SORBI;tr|A0A1B6PIF2|A0A1B6PIF2_SORBI	tr|A0A1B6PIL9|A0A1B6PIL9_SORBI;tr|A0A1B6PIF2|A0A1B6PIF2_SORBI	tr|A0A1B6PIL9|A0A1B6PIL9_SORBI Uncharacterized protein OS=Sorghum bicolor OX=4558 GN=SORBI_3007G183900 PE=4 SV=1;tr|A0A1B6PIF2|A0A1B6PIF2_SORBI Uncharacterized protein OS=Sorghum bicolor OX=4558 GN=SORBI_3007G183900 PE=4 SV=1	94.887	0	0	0	0	0	16446000	0	0	0	0	0	0	0	0	22766000	0	0	0	0	0	0	0	0	0
tr|A0A1B6PIQ0|A0A1B6PIQ0_SORBI;tr|A0A1B6PIP6|A0A1B6PIP6_SORBI	tr|A0A1B6PIQ0|A0A1B6PIQ0_SORBI;tr|A0A1B6PIP6|A0A1B6PIP6_SORBI	tr|A0A1B6PIQ0|A0A1B6PIQ0_SORBI Peptidylprolyl isomerase OS=Sorghum bicolor OX=4558 GN=SORBI_3007G197200 PE=4 SV=1;tr|A0A1B6PIP6|A0A1B6PIP6_SORBI Peptidylprolyl isomerase OS=Sorghum bicolor OX=4558 GN=SORBI_3007G197200 PE=4 SV=1	61.69	105340000	92604000	97345000	79300000	89636000	78644000	117500000	136920000	152390000	158140000	113500000	98854000	141560000	122080000	136940000	116850000	141350000	139440000	147340000	163610000	145990000	133670000	122620000	152420000
tr|A0A1B6PIR7|A0A1B6PIR7_SORBI	tr|A0A1B6PIR7|A0A1B6PIR7_SORBI	tr|A0A1B6PIR7|A0A1B6PIR7_SORBI Uncharacterized protein OS=Sorghum bicolor OX=4558 GN=SORBI_3007G200900 PE=4 SV=1	39.26	0	0	0	0	0	0	0	0	0	0	0	0	0	0	0	0	0	0	0	0	0	0	0	4535300
tr|A0A1B6PIT8|A0A1B6PIT8_SORBI;tr|A0A1B6PIT4|A0A1B6PIT4_SORBI	tr|A0A1B6PIT8|A0A1B6PIT8_SORBI;tr|A0A1B6PIT4|A0A1B6PIT4_SORBI	tr|A0A1B6PIT8|A0A1B6PIT8_SORBI Uncharacterized protein OS=Sorghum bicolor OX=4558 GN=SORBI_3007G201800 PE=4 SV=1;tr|A0A1B6PIT4|A0A1B6PIT4_SORBI Uncharacterized protein OS=Sorghum bicolor OX=4558 GN=SORBI_3007G201800 PE=4 SV=1	50.711	93397000	82414000	75064000	65388000	0	84050000	65041000	0	99794000	102600000	96903000	85899000	78842000	59256000	79618000	73879000	79537000	48451000	55383000	53614000	58260000	54098000	83703000	0
tr|A0A1B6PIV3|A0A1B6PIV3_SORBI;tr|A0A1B6PIX8|A0A1B6PIX8_SORBI	tr|A0A1B6PIV3|A0A1B6PIV3_SORBI;tr|A0A1B6PIX8|A0A1B6PIX8_SORBI	tr|A0A1B6PIV3|A0A1B6PIV3_SORBI Uncharacterized protein OS=Sorghum bicolor OX=4558 GN=SORBI_3007G205800 PE=4 SV=1;tr|A0A1B6PIX8|A0A1B6PIX8_SORBI Uncharacterized protein OS=Sorghum bicolor OX=4558 GN=SORBI_3007G205800 PE=4 SV=1	41.451	0	0	0	0	0	0	0	0	0	0	0	0	0	0	0	0	0	10767000	0	0	0	0	0	0
tr|A0A1B6PIX9|A0A1B6PIX9_SORBI;tr|A0A1B6PIW5|A0A1B6PIW5_SORBI;tr|A0A1Z5RB01|A0A1Z5RB01_SORBI	tr|A0A1B6PIX9|A0A1B6PIX9_SORBI;tr|A0A1B6PIW5|A0A1B6PIW5_SORBI;tr|A0A1Z5RB01|A0A1Z5RB01_SORBI	tr|A0A1B6PIX9|A0A1B6PIX9_SORBI Uncharacterized protein OS=Sorghum bicolor OX=4558 GN=SORBI_3007G205000 PE=4 SV=1;tr|A0A1B6PIW5|A0A1B6PIW5_SORBI Uncharacterized protein OS=Sorghum bicolor OX=4558 GN=SORBI_3007G205000 PE=4 SV=1;tr|A0A1Z5RB01|A0A1Z5RB01_SORBI	30.824	0	0	0	0	0	0	0	14178000	0	0	0	0	0	0	0	0	0	0	0	0	0	0	0	0
tr|A0A1B6PJ39|A0A1B6PJ39_SORBI;tr|A0A1B6PIZ5|A0A1B6PIZ5_SORBI;tr|A0A1B6PIZ2|A0A1B6PIZ2_SORBI;tr|A0A1B6PJ28|A0A1B6PJ28_SORBI	tr|A0A1B6PJ39|A0A1B6PJ39_SORBI;tr|A0A1B6PIZ5|A0A1B6PIZ5_SORBI;tr|A0A1B6PIZ2|A0A1B6PIZ2_SORBI;tr|A0A1B6PJ28|A0A1B6PJ28_SORBI	tr|A0A1B6PJ39|A0A1B6PJ39_SORBI Uncharacterized protein OS=Sorghum bicolor OX=4558 GN=SORBI_3007G213600 PE=4 SV=1;tr|A0A1B6PIZ5|A0A1B6PIZ5_SORBI Uncharacterized protein OS=Sorghum bicolor OX=4558 GN=SORBI_3007G213600 PE=4 SV=1;tr|A0A1B6PIZ2|A0A1B6PIZ2_SORBI	45.828	0	0	0	0	0	0	0	0	0	0	0	0	0	0	4310900	0	0	0	0	0	0	0	0	0
tr|A0A1B6PJ82|A0A1B6PJ82_SORBI;tr|A0A1B6PJ81|A0A1B6PJ81_SORBI;tr|A0A1Z5RB92|A0A1Z5RB92_SORBI;tr|A0A1Z5RC24|A0A1Z5RC24_SORBI;tr|A0A1Z5RCB2|A0A1Z5RCB2_SORBI;tr|A0A1B6PJ83|A0A1B6PJ83_SORBI	tr|A0A1B6PJ82|A0A1B6PJ82_SORBI;tr|A0A1B6PJ81|A0A1B6PJ81_SORBI;tr|A0A1Z5RB92|A0A1Z5RB92_SORBI;tr|A0A1Z5RC24|A0A1Z5RC24_SORBI;tr|A0A1Z5RCB2|A0A1Z5RCB2_SORBI;tr|A0A1B6PJ83|A0A1B6PJ83_SORBI	tr|A0A1B6PJ82|A0A1B6PJ82_SORBI Uncharacterized protein OS=Sorghum bicolor OX=4558 GN=SORBI_3007G225300 PE=4 SV=1;tr|A0A1B6PJ81|A0A1B6PJ81_SORBI Uncharacterized protein OS=Sorghum bicolor OX=4558 GN=SORBI_3007G225300 PE=4 SV=1;tr|A0A1Z5RB92|A0A1Z5RB92_SORBI	29.867	0	0	0	0	0	0	0	0	0	0	0	0	0	0	0	0	0	0	0	0	0	0	0	4425500
tr|A0A1B6PJB8|A0A1B6PJB8_SORBI;tr|A0A1B6PJA9|A0A1B6PJA9_SORBI;tr|A0A1B6PJA3|A0A1B6PJA3_SORBI;tr|A0A1Z5RB90|A0A1Z5RB90_SORBI;tr|A0A1Z5RB99|A0A1Z5RB99_SORBI	tr|A0A1B6PJB8|A0A1B6PJB8_SORBI;tr|A0A1B6PJA9|A0A1B6PJA9_SORBI;tr|A0A1B6PJA3|A0A1B6PJA3_SORBI;tr|A0A1Z5RB90|A0A1Z5RB90_SORBI;tr|A0A1Z5RB99|A0A1Z5RB99_SORBI	tr|A0A1B6PJB8|A0A1B6PJB8_SORBI Uncharacterized protein OS=Sorghum bicolor OX=4558 GN=SORBI_3006G002000 PE=4 SV=1;tr|A0A1B6PJA9|A0A1B6PJA9_SORBI Uncharacterized protein OS=Sorghum bicolor OX=4558 GN=SORBI_3006G002000 PE=4 SV=1;tr|A0A1B6PJA3|A0A1B6PJA3_SORBI	27.51	23165000	26340000	0	20966000	0	26338000	0	20085000	26185000	0	27404000	27935000	0	0	14571000	26332000	0	0	35559000	0	20079000	22005000	0	0
tr|A0A1B6PJC4|A0A1B6PJC4_SORBI	tr|A0A1B6PJC4|A0A1B6PJC4_SORBI	tr|A0A1B6PJC4|A0A1B6PJC4_SORBI Uncharacterized protein OS=Sorghum bicolor OX=4558 GN=SORBI_3006G007600 PE=4 SV=1	26.161	0	0	0	0	0	0	0	20049000	0	0	0	0	0	0	0	0	0	0	0	0	0	0	0	0
tr|A0A1B6PJC6|A0A1B6PJC6_SORBI;tr|A0A1B6PJF9|A0A1B6PJF9_SORBI;tr|A0A1B6PJB7|A0A1B6PJB7_SORBI	tr|A0A1B6PJC6|A0A1B6PJC6_SORBI;tr|A0A1B6PJF9|A0A1B6PJF9_SORBI;tr|A0A1B6PJB7|A0A1B6PJB7_SORBI	tr|A0A1B6PJC6|A0A1B6PJC6_SORBI Uncharacterized protein OS=Sorghum bicolor OX=4558 GN=SORBI_3006G005400 PE=4 SV=1;tr|A0A1B6PJF9|A0A1B6PJF9_SORBI Uncharacterized protein OS=Sorghum bicolor OX=4558 GN=SORBI_3006G005400 PE=4 SV=1;tr|A0A1B6PJB7|A0A1B6PJB7_SORBI	50.054	0	133640000	195640000	129590000	0	0	101770000	204060000	270100000	197660000	0	59846000	225710000	158690000	185310000	244470000	409580000	372010000	268380000	160390000	204600000	225380000	187640000	185060000
tr|A0A1B6PJD8|A0A1B6PJD8_SORBI;tr|A0A1B6PJE6|A0A1B6PJE6_SORBI;tr|A0A1B6QAP0|A0A1B6QAP0_SORBI	tr|A0A1B6PJD8|A0A1B6PJD8_SORBI;tr|A0A1B6PJE6|A0A1B6PJE6_SORBI	tr|A0A1B6PJD8|A0A1B6PJD8_SORBI Uncharacterized protein OS=Sorghum bicolor OX=4558 GN=SORBI_3006G012900 PE=4 SV=1;tr|A0A1B6PJE6|A0A1B6PJE6_SORBI Uncharacterized protein OS=Sorghum bicolor OX=4558 GN=SORBI_3006G012900 PE=4 SV=1	66.219	0	0	0	0	0	0	0	0	0	0	0	0	0	0	0	0	0	0	0	0	0	0	16331000	0
tr|A0A1B6PJG0|A0A1B6PJG0_SORBI;tr|A0A1B6PJI0|A0A1B6PJI0_SORBI	tr|A0A1B6PJG0|A0A1B6PJG0_SORBI;tr|A0A1B6PJI0|A0A1B6PJI0_SORBI	tr|A0A1B6PJG0|A0A1B6PJG0_SORBI Uncharacterized protein OS=Sorghum bicolor OX=4558 GN=SORBI_3006G017000 PE=4 SV=1;tr|A0A1B6PJI0|A0A1B6PJI0_SORBI Uncharacterized protein OS=Sorghum bicolor OX=4558 GN=SORBI_3006G017000 PE=4 SV=1	52.612	0	0	0	0	0	0	0	0	0	0	0	0	0	0	7921100	0	0	0	0	0	0	0	0	0
tr|A0A1B6PJG3|A0A1B6PJG3_SORBI;tr|A0A1B6PJH1|A0A1B6PJH1_SORBI	tr|A0A1B6PJG3|A0A1B6PJG3_SORBI;tr|A0A1B6PJH1|A0A1B6PJH1_SORBI	tr|A0A1B6PJG3|A0A1B6PJG3_SORBI Uncharacterized protein OS=Sorghum bicolor OX=4558 GN=SORBI_3006G015800 PE=4 SV=1;tr|A0A1B6PJH1|A0A1B6PJH1_SORBI Uncharacterized protein OS=Sorghum bicolor OX=4558 GN=SORBI_3006G015800 PE=4 SV=1	93.583	12064000	0	23044000	0	0	12521000	20811000	0	23424000	23329000	0	0	0	15519000	14041000	0	0	14156000	0	0	14598000	0	0	10370000
tr|A0A1B6PJJ9|A0A1B6PJJ9_SORBI;tr|A0A1B6PJL3|A0A1B6PJL3_SORBI	tr|A0A1B6PJJ9|A0A1B6PJJ9_SORBI;tr|A0A1B6PJL3|A0A1B6PJL3_SORBI	tr|A0A1B6PJJ9|A0A1B6PJJ9_SORBI GDT1 family protein OS=Sorghum bicolor OX=4558 GN=SORBI_3006G021800 PE=3 SV=1;tr|A0A1B6PJL3|A0A1B6PJL3_SORBI GDT1 family protein OS=Sorghum bicolor OX=4558 GN=SORBI_3006G021800 PE=3 SV=1	37.84	0	0	0	0	0	0	0	0	0	0	13027000	0	0	0	0	0	0	0	0	0	0	0	0	0
tr|A0A1B6PJK4|A0A1B6PJK4_SORBI;tr|A0A1B6PJJ5|A0A1B6PJJ5_SORBI;tr|A0A1Z5RC69|A0A1Z5RC69_SORBI;tr|A0A1B6PJJ2|A0A1B6PJJ2_SORBI	tr|A0A1B6PJK4|A0A1B6PJK4_SORBI;tr|A0A1B6PJJ5|A0A1B6PJJ5_SORBI;tr|A0A1Z5RC69|A0A1Z5RC69_SORBI	tr|A0A1B6PJK4|A0A1B6PJK4_SORBI Uncharacterized protein OS=Sorghum bicolor OX=4558 GN=SORBI_3006G021600 PE=4 SV=1;tr|A0A1B6PJJ5|A0A1B6PJJ5_SORBI Uncharacterized protein OS=Sorghum bicolor OX=4558 GN=SORBI_3006G021600 PE=4 SV=1;tr|A0A1Z5RC69|A0A1Z5RC69_SORBI	26.027	0	16531000	0	18022000	0	0	20376000	21873000	0	0	0	24520000	0	27772000	0	21485000	0	0	19005000	21383000	20804000	23891000	0	0
tr|A0A1B6PJN8|A0A1B6PJN8_SORBI;tr|A0A1B6PJL8|A0A1B6PJL8_SORBI;tr|A0A1B6PJM0|A0A1B6PJM0_SORBI	tr|A0A1B6PJN8|A0A1B6PJN8_SORBI;tr|A0A1B6PJL8|A0A1B6PJL8_SORBI;tr|A0A1B6PJM0|A0A1B6PJM0_SORBI	tr|A0A1B6PJN8|A0A1B6PJN8_SORBI Uncharacterized protein OS=Sorghum bicolor OX=4558 GN=SORBI_3006G024500 PE=4 SV=1;tr|A0A1B6PJL8|A0A1B6PJL8_SORBI Uncharacterized protein OS=Sorghum bicolor OX=4558 GN=SORBI_3006G024500 PE=4 SV=1;tr|A0A1B6PJM0|A0A1B6PJM0_SORBI	17.21	326540000	246220000	190500000	210120000	297670000	277980000	233010000	257540000	230830000	238080000	186120000	210850000	177420000	149970000	131410000	193410000	181760000	167270000	175700000	161120000	168380000	173790000	138130000	143900000
tr|A0A1B6PJQ8|A0A1B6PJQ8_SORBI;tr|A0A1B6PJR8|A0A1B6PJR8_SORBI	tr|A0A1B6PJQ8|A0A1B6PJQ8_SORBI;tr|A0A1B6PJR8|A0A1B6PJR8_SORBI	tr|A0A1B6PJQ8|A0A1B6PJQ8_SORBI Lactoylglutathione lyase OS=Sorghum bicolor OX=4558 GN=SORBI_3006G029800 PE=3 SV=1;tr|A0A1B6PJR8|A0A1B6PJR8_SORBI Uncharacterized protein OS=Sorghum bicolor OX=4558 GN=SORBI_3006G029800 PE=4 SV=1	25.65	0	0	20142000	0	0	0	0	14747000	0	0	0	0	0	23810000	0	0	0	0	0	0	23338000	13197000	0	0
tr|A0A1B6PK73|A0A1B6PK73_SORBI;tr|A0A1B6PK61|A0A1B6PK61_SORBI;tr|A0A1B6PK72|A0A1B6PK72_SORBI;tr|A0A1B6PK84|A0A1B6PK84_SORBI	tr|A0A1B6PK73|A0A1B6PK73_SORBI;tr|A0A1B6PK61|A0A1B6PK61_SORBI;tr|A0A1B6PK72|A0A1B6PK72_SORBI;tr|A0A1B6PK84|A0A1B6PK84_SORBI	tr|A0A1B6PK73|A0A1B6PK73_SORBI Uncharacterized protein OS=Sorghum bicolor OX=4558 GN=SORBI_3006G047000 PE=4 SV=1;tr|A0A1B6PK61|A0A1B6PK61_SORBI Uncharacterized protein OS=Sorghum bicolor OX=4558 GN=SORBI_3006G047000 PE=4 SV=1;tr|A0A1B6PK72|A0A1B6PK72_SORBI	36.43	0	0	0	0	0	0	0	0	0	0	10912000	9822000	0	0	0	0	0	0	0	9269000	0	0	0	0
tr|A0A1B6PKH7|A0A1B6PKH7_SORBI	tr|A0A1B6PKH7|A0A1B6PKH7_SORBI	tr|A0A1B6PKH7|A0A1B6PKH7_SORBI Uncharacterized protein OS=Sorghum bicolor OX=4558 GN=SORBI_3006G060800 PE=4 SV=1	26.098	0	0	0	0	0	0	0	0	0	0	0	0	0	0	0	0	0	0	0	0	0	0	0	6828300
tr|A0A1B6PKJ9|A0A1B6PKJ9_SORBI;tr|A0A1B6PKJ7|A0A1B6PKJ7_SORBI;tr|A0A1B6PKJ2|A0A1B6PKJ2_SORBI;tr|A0A1B6PKJ4|A0A1B6PKJ4_SORBI;tr|A0A1B6PKJ5|A0A1B6PKJ5_SORBI	tr|A0A1B6PKJ9|A0A1B6PKJ9_SORBI;tr|A0A1B6PKJ7|A0A1B6PKJ7_SORBI;tr|A0A1B6PKJ2|A0A1B6PKJ2_SORBI;tr|A0A1B6PKJ4|A0A1B6PKJ4_SORBI;tr|A0A1B6PKJ5|A0A1B6PKJ5_SORBI	tr|A0A1B6PKJ9|A0A1B6PKJ9_SORBI Uncharacterized protein OS=Sorghum bicolor OX=4558 GN=SORBI_3006G062500 PE=3 SV=1;tr|A0A1B6PKJ7|A0A1B6PKJ7_SORBI Uncharacterized protein OS=Sorghum bicolor OX=4558 GN=SORBI_3006G062500 PE=3 SV=1;tr|A0A1B6PKJ2|A0A1B6PKJ2_SORBI	53.632	223030000	233490000	162070000	211110000	70228000	182430000	253350000	238940000	221320000	240310000	248080000	259180000	244620000	208140000	240910000	229110000	243430000	269050000	217410000	200740000	246240000	216230000	225050000	225500000
tr|A0A1B6PKL7|A0A1B6PKL7_SORBI;tr|C5XTB7|C5XTB7_SORBI	tr|A0A1B6PKL7|A0A1B6PKL7_SORBI	tr|A0A1B6PKL7|A0A1B6PKL7_SORBI Uncharacterized protein OS=Sorghum bicolor OX=4558 GN=SORBI_3006G064600 PE=3 SV=1	81.103	0	0	0	22213000	0	35125000	34298000	26929000	30042000	0	0	23164000	33370000	0	0	0	28903000	30300000	28667000	22624000	26858000	30988000	0	25569000
tr|A0A1B6PKM3|A0A1B6PKM3_SORBI;tr|A0A1Z5RCL5|A0A1Z5RCL5_SORBI	tr|A0A1B6PKM3|A0A1B6PKM3_SORBI	tr|A0A1B6PKM3|A0A1B6PKM3_SORBI Uncharacterized protein OS=Sorghum bicolor OX=4558 GN=SORBI_3006G067400 PE=4 SV=1	57.213	22107000	0	29283000	0	0	0	20463000	0	0	32581000	0	20265000	20762000	17053000	22013000	0	28274000	0	18163000	0	22472000	27118000	19512000	22404000
tr|A0A1B6PKS4|A0A1B6PKS4_SORBI;tr|A0A1Z5RD67|A0A1Z5RD67_SORBI;tr|C5YG94|C5YG94_SORBI	tr|A0A1B6PKS4|A0A1B6PKS4_SORBI;tr|A0A1Z5RD67|A0A1Z5RD67_SORBI;tr|C5YG94|C5YG94_SORBI	tr|A0A1B6PKS4|A0A1B6PKS4_SORBI HVA22-like protein OS=Sorghum bicolor OX=4558 GN=SORBI_3006G073900 PE=3 SV=1;tr|A0A1Z5RD67|A0A1Z5RD67_SORBI HVA22-like protein OS=Sorghum bicolor OX=4558 GN=SORBI_3006G073900 PE=3 SV=1;tr|C5YG94|C5YG94_SORBI HVA22-like protei	16.678	0	0	0	0	0	0	0	4755900	0	0	0	0	0	0	0	0	0	0	0	0	0	0	0	0
tr|A0A1B6PL40|A0A1B6PL40_SORBI	tr|A0A1B6PL40|A0A1B6PL40_SORBI	tr|A0A1B6PL40|A0A1B6PL40_SORBI Uncharacterized protein OS=Sorghum bicolor OX=4558 GN=SORBI_3006G093900 PE=4 SV=1	16.369	287660000	261430000	360720000	313770000	377260000	262730000	427660000	275770000	228270000	281890000	235420000	334140000	250370000	331580000	268940000	312830000	360600000	349900000	258530000	295910000	282440000	366940000	494550000	373530000
tr|A0A1B6PL66|A0A1B6PL66_SORBI;tr|A0A1B6PL71|A0A1B6PL71_SORBI	tr|A0A1B6PL66|A0A1B6PL66_SORBI;tr|A0A1B6PL71|A0A1B6PL71_SORBI	tr|A0A1B6PL66|A0A1B6PL66_SORBI Uncharacterized protein OS=Sorghum bicolor OX=4558 GN=SORBI_3006G096400 PE=4 SV=1;tr|A0A1B6PL71|A0A1B6PL71_SORBI Uncharacterized protein OS=Sorghum bicolor OX=4558 GN=SORBI_3006G096400 PE=4 SV=1	35.734	71087000	54241000	31469000	48955000	69562000	68021000	60923000	59365000	32397000	56753000	95250000	53078000	55913000	55757000	45141000	39941000	45372000	55209000	72054000	54703000	50461000	0	38129000	32528000
tr|A0A1B6PL89|A0A1B6PL89_SORBI	tr|A0A1B6PL89|A0A1B6PL89_SORBI	tr|A0A1B6PL89|A0A1B6PL89_SORBI Uncharacterized protein OS=Sorghum bicolor OX=4558 GN=SORBI_3006G099700 PE=4 SV=1	28.481	0	0	0	0	0	0	0	0	8584400	0	0	0	0	0	0	0	0	0	0	0	0	0	0	0
tr|A0A1B6PL99|A0A1B6PL99_SORBI;tr|C5Y9P5|C5Y9P5_SORBI;tr|C5XYU2|C5XYU2_SORBI	tr|A0A1B6PL99|A0A1B6PL99_SORBI;tr|C5Y9P5|C5Y9P5_SORBI;tr|C5XYU2|C5XYU2_SORBI	tr|A0A1B6PL99|A0A1B6PL99_SORBI Uncharacterized protein OS=Sorghum bicolor OX=4558 GN=SORBI_3006G101500 PE=4 SV=1;tr|C5Y9P5|C5Y9P5_SORBI Uncharacterized protein OS=Sorghum bicolor OX=4558 GN=SORBI_3006G101500 PE=4 SV=1;tr|C5XYU2|C5XYU2_SORBI Uncharacterized	20.203	134080000	134860000	132350000	162380000	0	147800000	92072000	120030000	124470000	104210000	146510000	108590000	104340000	75514000	120670000	156570000	109470000	138010000	95823000	119620000	117460000	60997000	0	121240000
tr|A0A1B6PLA9|A0A1B6PLA9_SORBI;tr|A0A1Z5RD89|A0A1Z5RD89_SORBI	tr|A0A1B6PLA9|A0A1B6PLA9_SORBI;tr|A0A1Z5RD89|A0A1Z5RD89_SORBI	tr|A0A1B6PLA9|A0A1B6PLA9_SORBI Uncharacterized protein OS=Sorghum bicolor OX=4558 GN=SORBI_3006G104300 PE=4 SV=1;tr|A0A1Z5RD89|A0A1Z5RD89_SORBI Uncharacterized protein OS=Sorghum bicolor OX=4558 GN=SORBI_3006G104300 PE=4 SV=1	62.055	0	0	0	0	0	0	0	0	0	0	0	5141000	0	0	0	0	0	0	0	0	0	0	0	0
tr|A0A1B6PLC6|A0A1B6PLC6_SORBI;tr|A0A1B6PLC5|A0A1B6PLC5_SORBI;tr|A0A1B6PLB7|A0A1B6PLB7_SORBI;tr|A0A1B6PLB3|A0A1B6PLB3_SORBI;tr|A0A1B6PLD2|A0A1B6PLD2_SORBI	tr|A0A1B6PLC6|A0A1B6PLC6_SORBI;tr|A0A1B6PLC5|A0A1B6PLC5_SORBI;tr|A0A1B6PLB7|A0A1B6PLB7_SORBI;tr|A0A1B6PLB3|A0A1B6PLB3_SORBI;tr|A0A1B6PLD2|A0A1B6PLD2_SORBI	tr|A0A1B6PLC6|A0A1B6PLC6_SORBI Glyceraldehyde-3-phosphate dehydrogenase OS=Sorghum bicolor OX=4558 GN=SORBI_3006G105900 PE=3 SV=1;tr|A0A1B6PLC5|A0A1B6PLC5_SORBI Glyceraldehyde-3-phosphate dehydrogenase OS=Sorghum bicolor OX=4558 GN=SORBI_3006G105900 PE=3 S	39.321	23977000000	17772000000	20029000000	19886000000	23508000000	22238000000	19578000000	19755000000	19006000000	20299000000	20322000000	19583000000	22466000000	20160000000	19976000000	21209000000	15692000000	18102000000	17129000000	23541000000	22670000000	19152000000	20528000000	18774000000
tr|A0A1B6PLM9|A0A1B6PLM9_SORBI;tr|A0A1B6PLK5|A0A1B6PLK5_SORBI	tr|A0A1B6PLM9|A0A1B6PLM9_SORBI;tr|A0A1B6PLK5|A0A1B6PLK5_SORBI	tr|A0A1B6PLM9|A0A1B6PLM9_SORBI Uncharacterized protein OS=Sorghum bicolor OX=4558 GN=SORBI_3006G120900 PE=4 SV=1;tr|A0A1B6PLK5|A0A1B6PLK5_SORBI Uncharacterized protein OS=Sorghum bicolor OX=4558 GN=SORBI_3006G120900 PE=4 SV=1	39.801	0	32972000	0	42190000	0	61663000	46253000	37956000	0	22928000	59530000	53022000	28678000	17883000	0	31419000	35371000	36298000	29688000	34712000	29606000	0	19951000	24793000
tr|A0A1B6PLP8|A0A1B6PLP8_SORBI	tr|A0A1B6PLP8|A0A1B6PLP8_SORBI	tr|A0A1B6PLP8|A0A1B6PLP8_SORBI Glucose-6-phosphate 1-dehydrogenase OS=Sorghum bicolor OX=4558 GN=SORBI_3006G126300 PE=3 SV=1	57.81	26634000	0	0	0	0	0	0	0	0	0	0	0	0	0	0	0	0	0	28546000	0	0	0	19378000	0
tr|A0A1B6PLV2|A0A1B6PLV2_SORBI;tr|A0A194YHL5|A0A194YHL5_SORBI;tr|A0A1B6PLV6|A0A1B6PLV6_SORBI	tr|A0A1B6PLV2|A0A1B6PLV2_SORBI;tr|A0A194YHL5|A0A194YHL5_SORBI;tr|A0A1B6PLV6|A0A1B6PLV6_SORBI	tr|A0A1B6PLV2|A0A1B6PLV2_SORBI Uncharacterized protein OS=Sorghum bicolor OX=4558 GN=SORBI_3006G137100 PE=3 SV=1;tr|A0A194YHL5|A0A194YHL5_SORBI Uncharacterized protein OS=Sorghum bicolor OX=4558 GN=SORBI_3010G060500 PE=3 SV=1;tr|A0A1B6PLV6|A0A1B6PLV6_SORBI	17.011	690670000	706670000	594910000	664890000	828480000	689140000	501090000	710880000	698710000	712380000	741260000	615870000	728920000	811260000	812400000	818940000	788510000	805490000	785380000	591010000	599840000	765890000	769860000	808340000
tr|A0A1B6PLX6|A0A1B6PLX6_SORBI;tr|A0A1B6PLR2|A0A1B6PLR2_SORBI;tr|A0A1B6PLX2|A0A1B6PLX2_SORBI;tr|A0A1B6PLY1|A0A1B6PLY1_SORBI	tr|A0A1B6PLX6|A0A1B6PLX6_SORBI;tr|A0A1B6PLR2|A0A1B6PLR2_SORBI;tr|A0A1B6PLX2|A0A1B6PLX2_SORBI	tr|A0A1B6PLX6|A0A1B6PLX6_SORBI Uncharacterized protein OS=Sorghum bicolor OX=4558 GN=SORBI_3006G140700 PE=4 SV=1;tr|A0A1B6PLR2|A0A1B6PLR2_SORBI Uncharacterized protein OS=Sorghum bicolor OX=4558 GN=SORBI_3006G140700 PE=4 SV=2;tr|A0A1B6PLX2|A0A1B6PLX2_SORBI	41.114	592110000	635440000	939890000	757200000	630160000	787270000	834670000	611160000	738160000	716490000	511720000	608800000	1147200000	1033800000	1077600000	780430000	949430000	822870000	1143300000	967640000	1078400000	772440000	1012400000	882110000
tr|A0A1B6PLX8|A0A1B6PLX8_SORBI	tr|A0A1B6PLX8|A0A1B6PLX8_SORBI	tr|A0A1B6PLX8|A0A1B6PLX8_SORBI Uncharacterized protein OS=Sorghum bicolor OX=4558 GN=SORBI_3006G140600 PE=4 SV=1	159.72	0	0	0	0	0	0	0	0	0	0	0	0	0	0	0	0	0	0	0	0	0	0	0	6255700
tr|A0A1B6PLZ0|A0A1B6PLZ0_SORBI	tr|A0A1B6PLZ0|A0A1B6PLZ0_SORBI	tr|A0A1B6PLZ0|A0A1B6PLZ0_SORBI Uncharacterized protein OS=Sorghum bicolor OX=4558 GN=SORBI_3006G142600 PE=4 SV=1	97.511	0	0	0	0	0	0	0	0	0	0	0	0	0	0	0	0	0	0	0	0	0	3917400	0	0
tr|A0A1B6PM13|A0A1B6PM13_SORBI;tr|A0A1Z5RDZ6|A0A1Z5RDZ6_SORBI;tr|A0A1Z5RDY2|A0A1Z5RDY2_SORBI;tr|A0A1Z5RDX9|A0A1Z5RDX9_SORBI;tr|C5YC13|C5YC13_SORBI;tr|A0A1Z5REE0|A0A1Z5REE0_SORBI;tr|A0A1Z5REL9|A0A1Z5REL9_SORBI;tr|A0A1B6PM12|A0A1B6PM12_SORBI;tr|A0A1Z5RDY5|A0A1Z5RDY5_SORBI;tr|C5YC07|C5YC07_SORBI;tr|A0A1Z5RDW8|A0A1Z5RDW8_SORBI;tr|A0A1Z5RDX2|A0A1Z5RDX2_SORBI;tr|A0A1B6PM06|A0A1B6PM06_SORBI	tr|A0A1B6PM13|A0A1B6PM13_SORBI;tr|A0A1Z5RDZ6|A0A1Z5RDZ6_SORBI;tr|A0A1Z5RDY2|A0A1Z5RDY2_SORBI;tr|A0A1Z5RDX9|A0A1Z5RDX9_SORBI;tr|C5YC13|C5YC13_SORBI;tr|A0A1Z5REE0|A0A1Z5REE0_SORBI;tr|A0A1Z5REL9|A0A1Z5REL9_SORBI;tr|A0A1B6PM12|A0A1B6PM12_SORBI;tr|A0A1Z5RDY5|A0A1Z5RDY5_SORBI;tr|C5YC07|C5YC07_SORBI;tr|A0A1Z5RDW8|A0A1Z5RDW8_SORBI;tr|A0A1Z5RDX2|A0A1Z5RDX2_SORBI;tr|A0A1B6PM06|A0A1B6PM06_SORBI	tr|A0A1B6PM13|A0A1B6PM13_SORBI Uncharacterized protein OS=Sorghum bicolor OX=4558 GN=SORBI_3006G145500 PE=3 SV=1;tr|A0A1Z5RDZ6|A0A1Z5RDZ6_SORBI Uncharacterized protein OS=Sorghum bicolor OX=4558 GN=SORBI_3006G145500 PE=3 SV=1;tr|A0A1Z5RDY2|A0A1Z5RDY2_SORBI	46.537	0	0	0	0	0	0	0	0	3689000	0	0	0	0	0	0	0	0	0	0	0	0	0	0	0
tr|A0A1B6PM26|A0A1B6PM26_SORBI	tr|A0A1B6PM26|A0A1B6PM26_SORBI	tr|A0A1B6PM26|A0A1B6PM26_SORBI Uncharacterized protein OS=Sorghum bicolor OX=4558 GN=SORBI_3006G147600 PE=4 SV=1	39.382	23746000	31957000	20880000	27560000	0	0	27955000	35470000	36255000	32236000	28691000	33058000	30700000	16440000	18061000	26828000	23223000	21769000	0	0	19893000	24913000	24745000	17081000
tr|A0A1B6PM29|A0A1B6PM29_SORBI;tr|B3VTC7|B3VTC7_SORBI;tr|C5YCD9|C5YCD9_SORBI	tr|A0A1B6PM29|A0A1B6PM29_SORBI;tr|B3VTC7|B3VTC7_SORBI;tr|C5YCD9|C5YCD9_SORBI	tr|A0A1B6PM29|A0A1B6PM29_SORBI Small nuclear ribonucleoprotein Sm D2 OS=Sorghum bicolor OX=4558 GN=SORBI_3006G149200 PE=3 SV=1;tr|B3VTC7|B3VTC7_SORBI Small nuclear ribonucleoprotein Sm D2 OS=Sorghum bicolor OX=4558 GN=SORBI_3009G012700 PE=3 SV=1;tr|C5YCD9|	11.905	0	0	0	0	0	0	0	69460000	63069000	0	0	51863000	58322000	0	54937000	0	0	0	61887000	0	51158000	45394000	38497000	62418000
tr|A0A1B6PM37|A0A1B6PM37_SORBI	tr|A0A1B6PM37|A0A1B6PM37_SORBI	tr|A0A1B6PM37|A0A1B6PM37_SORBI Uncharacterized protein OS=Sorghum bicolor OX=4558 GN=SORBI_3006G151100 PE=4 SV=1	33.115	19815000	26917000	38422000	20689000	0	23982000	30901000	25305000	29241000	25397000	21969000	25973000	31641000	35299000	23888000	33635000	21265000	22198000	23764000	33770000	48355000	25504000	39536000	36964000
tr|A0A1B6PM68|A0A1B6PM68_SORBI	tr|A0A1B6PM68|A0A1B6PM68_SORBI	tr|A0A1B6PM68|A0A1B6PM68_SORBI ATP-dependent Clp protease proteolytic subunit OS=Sorghum bicolor OX=4558 GN=SORBI_3006G153200 PE=3 SV=1	31.911	0	0	0	0	0	0	0	0	0	0	0	0	0	0	0	0	0	0	0	0	27088000	0	0	0
tr|A0A1B6PMB6|A0A1B6PMB6_SORBI;tr|A0A1B6PMB1|A0A1B6PMB1_SORBI	tr|A0A1B6PMB6|A0A1B6PMB6_SORBI;tr|A0A1B6PMB1|A0A1B6PMB1_SORBI	tr|A0A1B6PMB6|A0A1B6PMB6_SORBI Uncharacterized protein OS=Sorghum bicolor OX=4558 GN=SORBI_3006G164300 PE=4 SV=1;tr|A0A1B6PMB1|A0A1B6PMB1_SORBI Uncharacterized protein OS=Sorghum bicolor OX=4558 GN=SORBI_3006G164300 PE=4 SV=1	73.642	0	0	13585000	0	0	0	0	0	0	0	0	0	0	0	22507000	0	0	0	30953000	35523000	32656000	0	0	0
tr|A0A1B6PMC7|A0A1B6PMC7_SORBI	tr|A0A1B6PMC7|A0A1B6PMC7_SORBI	tr|A0A1B6PMC7|A0A1B6PMC7_SORBI Uncharacterized protein OS=Sorghum bicolor OX=4558 GN=SORBI_3006G165000 PE=4 SV=1	87.62	0	0	0	0	0	0	0	32923000	0	0	34150000	0	27429000	0	26614000	0	0	27296000	32959000	0	0	22730000	0	0
tr|A0A1B6PMH2|A0A1B6PMH2_SORBI	tr|A0A1B6PMH2|A0A1B6PMH2_SORBI	tr|A0A1B6PMH2|A0A1B6PMH2_SORBI Uncharacterized protein OS=Sorghum bicolor OX=4558 GN=SORBI_3006G173600 PE=4 SV=1	35.664	0	0	0	0	0	0	0	0	0	0	0	0	0	9879000	0	0	0	10828000	0	9798400	0	0	0	0
tr|A0A1B6PMI6|A0A1B6PMI6_SORBI;tr|A0A1B6PMK4|A0A1B6PMK4_SORBI	tr|A0A1B6PMI6|A0A1B6PMI6_SORBI	tr|A0A1B6PMI6|A0A1B6PMI6_SORBI Uncharacterized protein OS=Sorghum bicolor OX=4558 GN=SORBI_3006G175800 PE=4 SV=1	48.026	0	0	0	0	0	0	0	0	0	0	0	0	0	0	0	0	0	0	14068000	0	0	0	0	13688000
tr|A0A1B6PMT4|A0A1B6PMT4_SORBI	tr|A0A1B6PMT4|A0A1B6PMT4_SORBI	tr|A0A1B6PMT4|A0A1B6PMT4_SORBI Uncharacterized protein OS=Sorghum bicolor OX=4558 GN=SORBI_3006G187100 PE=4 SV=1	35.365	0	0	0	0	0	0	0	0	0	0	0	0	0	0	0	0	0	0	0	0	0	0	11600000	0
tr|A0A1B6PMT8|A0A1B6PMT8_SORBI	tr|A0A1B6PMT8|A0A1B6PMT8_SORBI	tr|A0A1B6PMT8|A0A1B6PMT8_SORBI Uncharacterized protein OS=Sorghum bicolor OX=4558 GN=SORBI_3006G204000 PE=3 SV=2	38.274	3329000000	2697700000	2457800000	2859700000	2802000000	3208300000	3164700000	3830000000	3342500000	2897000000	2584500000	2876900000	2399600000	2281300000	2795600000	2917500000	3061600000	3013700000	2123400000	2843500000	2932600000	2260200000	2211400000	2261700000
tr|A0A1B6PMU0|A0A1B6PMU0_SORBI	tr|A0A1B6PMU0|A0A1B6PMU0_SORBI	tr|A0A1B6PMU0|A0A1B6PMU0_SORBI Uncharacterized protein OS=Sorghum bicolor OX=4558 GN=SORBI_3006G192600 PE=4 SV=1	97.534	0	0	0	0	0	0	0	0	0	0	0	0	0	0	0	0	0	0	0	0	0	0	0	50379000
tr|A0A1B6PMW7|A0A1B6PMW7_SORBI	tr|A0A1B6PMW7|A0A1B6PMW7_SORBI	tr|A0A1B6PMW7|A0A1B6PMW7_SORBI Uncharacterized protein OS=Sorghum bicolor OX=4558 GN=SORBI_3006G211300 PE=4 SV=2	67.133	0	0	0	0	0	0	0	0	0	0	0	0	0	0	0	0	0	0	0	0	3694300	0	0	0
tr|A0A1B6PMZ2|A0A1B6PMZ2_SORBI;tr|A0A1B6PN59|A0A1B6PN59_SORBI	tr|A0A1B6PMZ2|A0A1B6PMZ2_SORBI;tr|A0A1B6PN59|A0A1B6PN59_SORBI	tr|A0A1B6PMZ2|A0A1B6PMZ2_SORBI Uncharacterized protein OS=Sorghum bicolor OX=4558 GN=SORBI_3006G210500 PE=4 SV=2;tr|A0A1B6PN59|A0A1B6PN59_SORBI Uncharacterized protein OS=Sorghum bicolor OX=4558 GN=SORBI_3006G210500 PE=4 SV=1	34.446	0	0	0	0	0	0	0	0	28300000	0	0	0	0	0	0	0	0	0	0	0	0	0	0	0
tr|A0A1B6PN20|A0A1B6PN20_SORBI	tr|A0A1B6PN20|A0A1B6PN20_SORBI	tr|A0A1B6PN20|A0A1B6PN20_SORBI 26S proteasome non-ATPase regulatory subunit 1 homolog OS=Sorghum bicolor OX=4558 GN=SORBI_3006G208500 PE=3 SV=1	109.52	0	26646000	16175000	0	0	0	21434000	25831000	21535000	22950000	16562000	19758000	26209000	19696000	18347000	15790000	0	0	18772000	20370000	23451000	19530000	23117000	25566000
tr|A0A1B6PN72|A0A1B6PN72_SORBI	tr|A0A1B6PN72|A0A1B6PN72_SORBI	tr|A0A1B6PN72|A0A1B6PN72_SORBI Uncharacterized protein OS=Sorghum bicolor OX=4558 GN=SORBI_3006G215400 PE=4 SV=1	114.72	0	0	0	0	0	0	0	0	0	0	0	0	0	0	0	0	0	0	0	0	8652600	0	0	0
tr|A0A1B6PN78|A0A1B6PN78_SORBI;tr|A0A1B6PN94|A0A1B6PN94_SORBI	tr|A0A1B6PN78|A0A1B6PN78_SORBI;tr|A0A1B6PN94|A0A1B6PN94_SORBI	tr|A0A1B6PN78|A0A1B6PN78_SORBI Uncharacterized protein OS=Sorghum bicolor OX=4558 GN=SORBI_3006G219600 PE=4 SV=1;tr|A0A1B6PN94|A0A1B6PN94_SORBI Uncharacterized protein OS=Sorghum bicolor OX=4558 GN=SORBI_3006G219600 PE=4 SV=1	61.357	0	0	2261400	0	0	0	0	0	0	0	0	0	0	0	0	0	0	0	0	0	0	0	0	0
tr|A0A1B6PN82|A0A1B6PN82_SORBI;tr|C5YIJ9|C5YIJ9_SORBI	tr|A0A1B6PN82|A0A1B6PN82_SORBI	tr|A0A1B6PN82|A0A1B6PN82_SORBI Uncharacterized protein OS=Sorghum bicolor OX=4558 GN=SORBI_3006G213100 PE=4 SV=1	54.433	0	0	0	11377000	0	0	0	0	0	0	0	0	0	9621700	0	0	0	0	0	0	0	0	0	11369000
tr|A0A1B6PN84|A0A1B6PN84_SORBI	tr|A0A1B6PN84|A0A1B6PN84_SORBI	tr|A0A1B6PN84|A0A1B6PN84_SORBI Uncharacterized protein OS=Sorghum bicolor OX=4558 GN=SORBI_3006G231266 PE=4 SV=2	25.162	55186000	48959000	85698000	79533000	0	84304000	69019000	62431000	41545000	49710000	48727000	73065000	72050000	67141000	70511000	50542000	46772000	63897000	54135000	0	57005000	64798000	0	0
tr|A0A1B6PN88|A0A1B6PN88_SORBI	tr|A0A1B6PN88|A0A1B6PN88_SORBI	tr|A0A1B6PN88|A0A1B6PN88_SORBI Uncharacterized protein OS=Sorghum bicolor OX=4558 GN=SORBI_3006G215000 PE=3 SV=1	116.54	0	0	0	0	0	0	0	0	0	0	0	14383000	0	0	0	0	0	0	0	0	0	0	0	0
tr|A0A1B6PN98|A0A1B6PN98_SORBI;tr|A0A1B6PG50|A0A1B6PG50_SORBI	tr|A0A1B6PN98|A0A1B6PN98_SORBI	tr|A0A1B6PN98|A0A1B6PN98_SORBI Uncharacterized protein OS=Sorghum bicolor OX=4558 GN=SORBI_3006G221000 PE=3 SV=1	134.24	85897000	95677000	187850000	144850000	101370000	134760000	139710000	77671000	98469000	112120000	120760000	115530000	96740000	114050000	101470000	143560000	72135000	93927000	105520000	153820000	136740000	112400000	144560000	141220000
tr|A0A1B6PNA9|A0A1B6PNA9_SORBI	tr|A0A1B6PNA9|A0A1B6PNA9_SORBI	tr|A0A1B6PNA9|A0A1B6PNA9_SORBI Uncharacterized protein OS=Sorghum bicolor OX=4558 GN=SORBI_3006G222400 PE=4 SV=1	46.979	29726000	34519000	0	34356000	27168000	32007000	0	35137000	0	0	34675000	0	0	0	0	0	0	17919000	0	0	0	0	0	0
tr|A0A1B6PNB8|A0A1B6PNB8_SORBI;tr|Q38JB7|Q38JB7_SORBI	tr|A0A1B6PNB8|A0A1B6PNB8_SORBI;tr|Q38JB7|Q38JB7_SORBI	tr|A0A1B6PNB8|A0A1B6PNB8_SORBI Uncharacterized protein OS=Sorghum bicolor OX=4558 GN=SORBI_3006G222700 PE=3 SV=1;tr|Q38JB7|Q38JB7_SORBI Chloroplast lipocalin OS=Sorghum bicolor OX=4558 GN=CHL PE=2 SV=1	37.354	28604000	29873000	34920000	34665000	0	31675000	38975000	32216000	19398000	21753000	38893000	28704000	34155000	54622000	54799000	49344000	45495000	52837000	26751000	69196000	61411000	0	23713000	42306000
tr|A0A1B6PNG4|A0A1B6PNG4_SORBI;tr|A0A1B6PNF5|A0A1B6PNF5_SORBI;tr|C5YGP7|C5YGP7_SORBI;tr|A0A1Z5RFW8|A0A1Z5RFW8_SORBI;tr|A0A1Z5RF61|A0A1Z5RF61_SORBI;tr|A0A1Z5R405|A0A1Z5R405_SORBI;tr|A0A1Z5RF79|A0A1Z5RF79_SORBI;tr|A0A1B6QJV5|A0A1B6QJV5_SORBI;tr|A0A1B6PNF9|A0A1B6PNF9_SORBI;tr|C5XLS4|C5XLS4_SORBI	tr|A0A1B6PNG4|A0A1B6PNG4_SORBI	tr|A0A1B6PNG4|A0A1B6PNG4_SORBI Uncharacterized protein OS=Sorghum bicolor OX=4558 GN=SORBI_3006G229300 PE=4 SV=1	94.666	0	0	0	0	0	0	22070000	0	0	23954000	26125000	0	0	0	0	0	0	0	0	28176000	0	0	20621000	0
tr|A0A1B6PNG7|A0A1B6PNG7_SORBI	tr|A0A1B6PNG7|A0A1B6PNG7_SORBI	tr|A0A1B6PNG7|A0A1B6PNG7_SORBI Uncharacterized protein OS=Sorghum bicolor OX=4558 GN=SORBI_3006G232200 PE=4 SV=1	25.886	0	0	0	0	0	0	0	0	0	0	0	0	0	0	0	0	0	0	0	9598600	0	0	0	0
tr|A0A1B6PNI1|A0A1B6PNI1_SORBI;tr|A0A1Z5SB33|A0A1Z5SB33_SORBI	tr|A0A1B6PNI1|A0A1B6PNI1_SORBI	tr|A0A1B6PNI1|A0A1B6PNI1_SORBI Uncharacterized protein OS=Sorghum bicolor OX=4558 GN=SORBI_3006G232600 PE=4 SV=1	63.987	85034000	103170000	93975000	102650000	0	87687000	107510000	94923000	82534000	89172000	93705000	97709000	91103000	112210000	91573000	96231000	101740000	114130000	101240000	103050000	105300000	118840000	123670000	127810000
tr|A0A1B6PNK3|A0A1B6PNK3_SORBI;tr|C5Y910|C5Y910_SORBI	tr|A0A1B6PNK3|A0A1B6PNK3_SORBI	tr|A0A1B6PNK3|A0A1B6PNK3_SORBI Uncharacterized protein OS=Sorghum bicolor OX=4558 GN=SORBI_3006G238200 PE=4 SV=1	43.547	58472000	0	92734000	72180000	0	0	39804000	0	68328000	69465000	0	49724000	0	52974000	51195000	76801000	65206000	62334000	42546000	58547000	59116000	61659000	58763000	54616000
tr|A0A1B6PNK5|A0A1B6PNK5_SORBI	tr|A0A1B6PNK5|A0A1B6PNK5_SORBI	tr|A0A1B6PNK5|A0A1B6PNK5_SORBI Uncharacterized protein OS=Sorghum bicolor OX=4558 GN=SORBI_3006G239000 PE=4 SV=1	188.63	0	0	0	0	0	0	0	0	0	0	0	0	0	0	0	0	0	0	14672000	0	0	0	0	0
tr|A0A1B6PNM7|A0A1B6PNM7_SORBI;tr|A0A1B6PNL9|A0A1B6PNL9_SORBI;tr|A0A1B6PNM1|A0A1B6PNM1_SORBI	tr|A0A1B6PNM7|A0A1B6PNM7_SORBI;tr|A0A1B6PNL9|A0A1B6PNL9_SORBI;tr|A0A1B6PNM1|A0A1B6PNM1_SORBI	tr|A0A1B6PNM7|A0A1B6PNM7_SORBI Uncharacterized protein OS=Sorghum bicolor OX=4558 GN=SORBI_3006G242000 PE=3 SV=1;tr|A0A1B6PNL9|A0A1B6PNL9_SORBI Uncharacterized protein OS=Sorghum bicolor OX=4558 GN=SORBI_3006G242000 PE=3 SV=1;tr|A0A1B6PNM1|A0A1B6PNM1_SORBI	49.179	931320000	812010000	656320000	722300000	1027600000	1097100000	866790000	943860000	676860000	705590000	1262900000	1152700000	979410000	876000000	948500000	1791300000	1426300000	1547400000	917270000	935560000	976500000	1032600000	827560000	879980000
tr|A0A1B6PNN6|A0A1B6PNN6_SORBI;tr|A0A1Z5RGG5|A0A1Z5RGG5_SORBI;tr|C5YRV0|C5YRV0_SORBI	tr|A0A1B6PNN6|A0A1B6PNN6_SORBI;tr|A0A1Z5RGG5|A0A1Z5RGG5_SORBI	tr|A0A1B6PNN6|A0A1B6PNN6_SORBI Uncharacterized protein OS=Sorghum bicolor OX=4558 GN=SORBI_3006G242900 PE=4 SV=1;tr|A0A1Z5RGG5|A0A1Z5RGG5_SORBI Uncharacterized protein OS=Sorghum bicolor OX=4558 GN=SORBI_3006G242200 PE=4 SV=1	51.472	38601000	33303000	0	33826000	0	0	36844000	40155000	0	0	28381000	37125000	0	0	0	21137000	0	23552000	0	0	16956000	0	0	0
tr|A0A1B6PNQ1|A0A1B6PNQ1_SORBI;tr|A0A1B6PNP8|A0A1B6PNP8_SORBI	tr|A0A1B6PNQ1|A0A1B6PNQ1_SORBI;tr|A0A1B6PNP8|A0A1B6PNP8_SORBI	tr|A0A1B6PNQ1|A0A1B6PNQ1_SORBI Uncharacterized protein OS=Sorghum bicolor OX=4558 GN=SORBI_3006G245700 PE=4 SV=1;tr|A0A1B6PNP8|A0A1B6PNP8_SORBI Uncharacterized protein OS=Sorghum bicolor OX=4558 GN=SORBI_3006G245700 PE=4 SV=1	41.214	0	0	0	0	0	0	0	0	0	0	0	0	10576000	0	0	0	0	0	0	0	0	0	0	0
tr|A0A1B6PNR5|A0A1B6PNR5_SORBI	tr|A0A1B6PNR5|A0A1B6PNR5_SORBI	tr|A0A1B6PNR5|A0A1B6PNR5_SORBI Uncharacterized protein OS=Sorghum bicolor OX=4558 GN=SORBI_3006G247900 PE=3 SV=1	155.32	0	0	0	0	0	0	0	0	0	0	0	0	0	15567000	0	0	0	0	0	0	0	0	0	0
tr|A0A1B6PNS7|A0A1B6PNS7_SORBI	tr|A0A1B6PNS7|A0A1B6PNS7_SORBI	tr|A0A1B6PNS7|A0A1B6PNS7_SORBI Glutamine synthetase OS=Sorghum bicolor OX=4558 GN=SORBI_3006G249400 PE=3 SV=1	47.038	1766500000	1273700000	1860800000	1704500000	2191700000	1858200000	1767500000	1132300000	2006600000	1850300000	936650000	1420600000	1653400000	2472800000	1945400000	1584100000	1739000000	1793500000	1843800000	2246400000	2226100000	1610100000	1570500000	1671600000
tr|A0A1B6PNV2|A0A1B6PNV2_SORBI;tr|C5Y9Z2|C5Y9Z2_SORBI	tr|A0A1B6PNV2|A0A1B6PNV2_SORBI	tr|A0A1B6PNV2|A0A1B6PNV2_SORBI Uncharacterized protein OS=Sorghum bicolor OX=4558 GN=SORBI_3006G255600 PE=3 SV=1	68.297	0	0	0	0	0	0	0	0	0	0	0	12332000	0	0	0	0	0	0	0	0	0	0	0	0
tr|A0A1B6PNZ3|A0A1B6PNZ3_SORBI;tr|A0A1B6PP10|A0A1B6PP10_SORBI;tr|A0A1B6PNY5|A0A1B6PNY5_SORBI	tr|A0A1B6PNZ3|A0A1B6PNZ3_SORBI;tr|A0A1B6PP10|A0A1B6PP10_SORBI	tr|A0A1B6PNZ3|A0A1B6PNZ3_SORBI Uncharacterized protein OS=Sorghum bicolor OX=4558 GN=SORBI_3006G259700 PE=3 SV=1;tr|A0A1B6PP10|A0A1B6PP10_SORBI Uncharacterized protein OS=Sorghum bicolor OX=4558 GN=SORBI_3006G259700 PE=3 SV=1	47.998	55488000	44452000	15018000	45037000	0	38366000	37783000	55437000	31986000	47175000	51505000	44688000	65321000	61811000	59511000	52093000	65401000	55272000	85693000	70038000	73760000	40964000	48006000	33229000
tr|A0A1B6PP02|A0A1B6PP02_SORBI;tr|A0A1B6PN76|A0A1B6PN76_SORBI	tr|A0A1B6PP02|A0A1B6PP02_SORBI;tr|A0A1B6PN76|A0A1B6PN76_SORBI	tr|A0A1B6PP02|A0A1B6PP02_SORBI Uncharacterized protein OS=Sorghum bicolor OX=4558 GN=SORBI_3006G261400 PE=4 SV=1;tr|A0A1B6PN76|A0A1B6PN76_SORBI Uncharacterized protein OS=Sorghum bicolor OX=4558 GN=SORBI_3006G214400 PE=4 SV=1	63.835	0	0	0	0	0	0	0	0	0	0	0	0	0	0	0	0	0	0	0	0	0	0	11207000	0
tr|A0A1B6PP06|A0A1B6PP06_SORBI	tr|A0A1B6PP06|A0A1B6PP06_SORBI	tr|A0A1B6PP06|A0A1B6PP06_SORBI Auxin response factor OS=Sorghum bicolor OX=4558 GN=SORBI_3006G262100 PE=3 SV=1	91.05	0	13316000	0	0	0	0	0	0	0	0	0	0	0	0	0	0	0	0	0	0	0	0	0	0
tr|A0A1B6PP24|A0A1B6PP24_SORBI	tr|A0A1B6PP24|A0A1B6PP24_SORBI	tr|A0A1B6PP24|A0A1B6PP24_SORBI Anamorsin homolog OS=Sorghum bicolor OX=4558 GN=SORBI_3006G264300 PE=3 SV=1	27.443	0	0	0	0	0	0	0	0	0	0	0	0	0	0	0	0	0	0	14768000	0	0	0	0	0
tr|A0A1B6PP30|A0A1B6PP30_SORBI;tr|C5YAF9|C5YAF9_SORBI	tr|A0A1B6PP30|A0A1B6PP30_SORBI;tr|C5YAF9|C5YAF9_SORBI	tr|A0A1B6PP30|A0A1B6PP30_SORBI Uncharacterized protein OS=Sorghum bicolor OX=4558 GN=SORBI_3006G263800 PE=4 SV=1;tr|C5YAF9|C5YAF9_SORBI Uncharacterized protein OS=Sorghum bicolor OX=4558 GN=SORBI_3006G263800 PE=4 SV=1	33.76	98559000	135050000	102600000	81427000	105110000	101890000	93955000	85842000	76112000	88072000	110770000	121900000	87147000	104720000	91432000	105710000	73449000	96018000	102900000	105920000	95847000	95527000	87115000	123700000
tr|A0A1B6PP73|A0A1B6PP73_SORBI	tr|A0A1B6PP73|A0A1B6PP73_SORBI	tr|A0A1B6PP73|A0A1B6PP73_SORBI Uncharacterized protein OS=Sorghum bicolor OX=4558 GN=SORBI_3006G273000 PE=4 SV=1	42.978	56986000	66024000	62973000	50306000	50622000	69840000	58985000	67614000	33065000	80494000	73963000	54176000	72635000	66604000	65306000	64206000	45847000	50241000	70261000	61104000	69531000	61991000	67882000	46157000
tr|A0A1B6PP80|A0A1B6PP80_SORBI	tr|A0A1B6PP80|A0A1B6PP80_SORBI	tr|A0A1B6PP80|A0A1B6PP80_SORBI Uncharacterized protein OS=Sorghum bicolor OX=4558 GN=SORBI_3006G272600 PE=4 SV=1	55.393	0	0	0	0	0	0	21379000	13054000	19021000	0	0	23067000	0	31051000	22739000	0	30003000	29103000	25334000	22669000	25474000	0	0	0
tr|A0A1B6PPB3|A0A1B6PPB3_SORBI;tr|A0A1B6PP94|A0A1B6PP94_SORBI;tr|C5YYQ6|C5YYQ6_SORBI;tr|A0A1Z5S7B1|A0A1Z5S7B1_SORBI;tr|C5WM76|C5WM76_SORBI;tr|A0A1W0W0L0|A0A1W0W0L0_SORBI	tr|A0A1B6PPB3|A0A1B6PPB3_SORBI;tr|A0A1B6PP94|A0A1B6PP94_SORBI;tr|C5YYQ6|C5YYQ6_SORBI	tr|A0A1B6PPB3|A0A1B6PPB3_SORBI Uncharacterized protein OS=Sorghum bicolor OX=4558 GN=SORBI_3006G276700 PE=3 SV=1;tr|A0A1B6PP94|A0A1B6PP94_SORBI Uncharacterized protein OS=Sorghum bicolor OX=4558 GN=SORBI_3006G276700 PE=4 SV=1;tr|C5YYQ6|C5YYQ6_SORBI Unchara	24.354	137670000	164700000	125610000	184190000	116500000	172370000	136370000	174500000	139980000	149790000	114350000	141920000	215030000	209180000	219430000	211190000	169410000	182230000	221140000	188610000	205480000	131230000	56253000	139510000
tr|A0A1B6PPD4|A0A1B6PPD4_SORBI	tr|A0A1B6PPD4|A0A1B6PPD4_SORBI	tr|A0A1B6PPD4|A0A1B6PPD4_SORBI Dolichyl-diphosphooligosaccharide--protein glycosyltransferase subunit 1 OS=Sorghum bicolor OX=4558 GN=SORBI_3006G282200 PE=3 SV=1	53.993	0	0	0	0	0	0	0	0	0	0	17005000	0	0	0	0	0	0	0	0	0	0	0	0	0
tr|A0A1B6PPF6|A0A1B6PPF6_SORBI;tr|A0A1B6PPF8|A0A1B6PPF8_SORBI;tr|A0A1B6PAG3|A0A1B6PAG3_SORBI	tr|A0A1B6PPF6|A0A1B6PPF6_SORBI;tr|A0A1B6PPF8|A0A1B6PPF8_SORBI;tr|A0A1B6PAG3|A0A1B6PAG3_SORBI	tr|A0A1B6PPF6|A0A1B6PPF6_SORBI Ferritin OS=Sorghum bicolor OX=4558 GN=SORBI_3005G004500 PE=3 SV=1;tr|A0A1B6PPF8|A0A1B6PPF8_SORBI Ferritin OS=Sorghum bicolor OX=4558 GN=SORBI_3005G004500 PE=3 SV=1;tr|A0A1B6PAG3|A0A1B6PAG3_SORBI Ferritin OS=Sorghum bicolor O	28.091	658570000	422010000	760810000	474390000	323030000	607880000	719440000	443280000	636470000	599050000	1538000000	1220000000	427640000	348320000	407990000	646520000	622690000	616170000	660810000	300160000	338100000	556020000	685980000	475100000
tr|A0A1B6PPN4|A0A1B6PPN4_SORBI;tr|A0A1Z5RG64|A0A1Z5RG64_SORBI;tr|A0A1B6PPN2|A0A1B6PPN2_SORBI;tr|C5Y0K0|C5Y0K0_SORBI	tr|A0A1B6PPN4|A0A1B6PPN4_SORBI;tr|A0A1Z5RG64|A0A1Z5RG64_SORBI;tr|A0A1B6PPN2|A0A1B6PPN2_SORBI	tr|A0A1B6PPN4|A0A1B6PPN4_SORBI Uncharacterized protein OS=Sorghum bicolor OX=4558 GN=SORBI_3005G014700 PE=4 SV=1;tr|A0A1Z5RG64|A0A1Z5RG64_SORBI Uncharacterized protein OS=Sorghum bicolor OX=4558 GN=SORBI_3005G014700 PE=4 SV=1;tr|A0A1B6PPN2|A0A1B6PPN2_SORBI	56.662	0	0	0	37637000	38100000	35636000	0	0	28305000	23666000	0	0	18222000	0	0	38707000	0	35680000	19363000	0	27571000	45369000	59704000	48678000
tr|A0A1B6PPQ8|A0A1B6PPQ8_SORBI	tr|A0A1B6PPQ8|A0A1B6PPQ8_SORBI	tr|A0A1B6PPQ8|A0A1B6PPQ8_SORBI Uncharacterized protein OS=Sorghum bicolor OX=4558 GN=SORBI_3005G020300 PE=4 SV=1	80.05	37720000	64139000	0	62383000	0	56142000	61129000	49125000	54337000	0	66597000	48723000	92104000	60653000	103780000	79856000	68899000	83536000	77295000	56437000	55227000	0	48377000	65460000
tr|A0A1B6PPR6|A0A1B6PPR6_SORBI;tr|A0A1B6PPS8|A0A1B6PPS8_SORBI	tr|A0A1B6PPR6|A0A1B6PPR6_SORBI;tr|A0A1B6PPS8|A0A1B6PPS8_SORBI	tr|A0A1B6PPR6|A0A1B6PPR6_SORBI Uncharacterized protein OS=Sorghum bicolor OX=4558 GN=SORBI_3005G022500 PE=4 SV=1;tr|A0A1B6PPS8|A0A1B6PPS8_SORBI Uncharacterized protein OS=Sorghum bicolor OX=4558 GN=SORBI_3005G022500 PE=4 SV=1	72.354	0	0	0	0	0	0	0	0	0	0	0	0	0	0	0	0	0	0	0	5630800	0	0	0	0
tr|A0A1B6PPU6|A0A1B6PPU6_SORBI;tr|C5Y466|C5Y466_SORBI	tr|A0A1B6PPU6|A0A1B6PPU6_SORBI;tr|C5Y466|C5Y466_SORBI	tr|A0A1B6PPU6|A0A1B6PPU6_SORBI Uncharacterized protein OS=Sorghum bicolor OX=4558 GN=SORBI_3005G029100 PE=4 SV=2;tr|C5Y466|C5Y466_SORBI Uncharacterized protein OS=Sorghum bicolor OX=4558 GN=SORBI_3005G029100 PE=4 SV=1	35.936	0	0	0	0	0	0	0	0	0	0	0	0	0	0	0	0	0	0	0	5501600	0	0	0	0
tr|A0A1B6PPV1|A0A1B6PPV1_SORBI;tr|C5Y458|C5Y458_SORBI	tr|A0A1B6PPV1|A0A1B6PPV1_SORBI;tr|C5Y458|C5Y458_SORBI	tr|A0A1B6PPV1|A0A1B6PPV1_SORBI Calcium-transporting ATPase OS=Sorghum bicolor OX=4558 GN=SORBI_3005G028400 PE=3 SV=1;tr|C5Y458|C5Y458_SORBI Calcium-transporting ATPase OS=Sorghum bicolor OX=4558 GN=SORBI_3005G028400 PE=3 SV=1	97.426	0	0	0	0	0	0	0	0	0	0	0	0	0	0	0	0	0	0	0	0	5062200	0	0	0
tr|A0A1B6PPW0|A0A1B6PPW0_SORBI;tr|A0A1B6PPV8|A0A1B6PPV8_SORBI;tr|A0A1Z5RGN7|A0A1Z5RGN7_SORBI	tr|A0A1B6PPW0|A0A1B6PPW0_SORBI;tr|A0A1B6PPV8|A0A1B6PPV8_SORBI	tr|A0A1B6PPW0|A0A1B6PPW0_SORBI Uncharacterized protein OS=Sorghum bicolor OX=4558 GN=SORBI_3005G031000 PE=4 SV=1;tr|A0A1B6PPV8|A0A1B6PPV8_SORBI Uncharacterized protein OS=Sorghum bicolor OX=4558 GN=SORBI_3005G031000 PE=4 SV=1	65.786	17337000	17011000	0	17278000	0	0	13272000	20703000	0	14515000	19496000	0	14785000	0	0	0	0	9853100	0	19569000	0	0	0	0
tr|A0A1B6PQ07|A0A1B6PQ07_SORBI	tr|A0A1B6PQ07|A0A1B6PQ07_SORBI	tr|A0A1B6PQ07|A0A1B6PQ07_SORBI Uncharacterized protein OS=Sorghum bicolor OX=4558 GN=SORBI_3005G039500 PE=3 SV=1	60.227	0	17509000	16776000	17891000	0	0	0	14468000	0	0	0	0	0	21253000	18092000	13656000	18040000	0	15979000	14529000	0	18925000	27128000	19828000
tr|A0A1B6PQ50|A0A1B6PQ50_SORBI	tr|A0A1B6PQ50|A0A1B6PQ50_SORBI	tr|A0A1B6PQ50|A0A1B6PQ50_SORBI Uncharacterized protein OS=Sorghum bicolor OX=4558 GN=SORBI_3005G047500 PE=4 SV=1	47.005	0	0	0	0	0	0	183890000	0	0	0	0	0	0	0	0	0	0	0	0	0	0	260530000	0	0
tr|A0A1B6PQ54|A0A1B6PQ54_SORBI	tr|A0A1B6PQ54|A0A1B6PQ54_SORBI	tr|A0A1B6PQ54|A0A1B6PQ54_SORBI Uncharacterized protein OS=Sorghum bicolor OX=4558 GN=SORBI_3005G046500 PE=4 SV=1	58.898	0	0	0	0	0	0	0	0	0	0	0	0	0	0	0	0	0	10346000	0	0	0	0	0	0
tr|A0A1B6PQ87|A0A1B6PQ87_SORBI	tr|A0A1B6PQ87|A0A1B6PQ87_SORBI	tr|A0A1B6PQ87|A0A1B6PQ87_SORBI Uncharacterized protein OS=Sorghum bicolor OX=4558 GN=SORBI_3005G050500 PE=3 SV=1	44.501	672670000	726070000	676290000	653240000	815780000	722810000	582300000	716210000	799010000	737950000	632060000	604660000	695680000	685280000	679510000	708170000	736880000	731710000	706470000	618420000	676750000	831870000	725630000	831620000
tr|A0A1B6PQ96|A0A1B6PQ96_SORBI;tr|C5XT32|C5XT32_SORBI;tr|C5YLT2|C5YLT2_SORBI;tr|C5YLT5|C5YLT5_SORBI;tr|C5YXJ4|C5YXJ4_SORBI;tr|A0A1Z5RPF6|A0A1Z5RPF6_SORBI;tr|C5Y0E0|C5Y0E0_SORBI;tr|C5WM29|C5WM29_SORBI;tr|C5YXH5|C5YXH5_SORBI;tr|C5YKD6|C5YKD6_SORBI;tr|C5XSB2|C5XSB2_SORBI	tr|A0A1B6PQ96|A0A1B6PQ96_SORBI;tr|C5XT32|C5XT32_SORBI;tr|C5YLT2|C5YLT2_SORBI;tr|C5YLT5|C5YLT5_SORBI;tr|C5YXJ4|C5YXJ4_SORBI;tr|A0A1Z5RPF6|A0A1Z5RPF6_SORBI;tr|C5Y0E0|C5Y0E0_SORBI;tr|C5WM29|C5WM29_SORBI;tr|C5YXH5|C5YXH5_SORBI;tr|C5YKD6|C5YKD6_SORBI;tr|C5XSB2|C5XSB2_SORBI	tr|A0A1B6PQ96|A0A1B6PQ96_SORBI Uncharacterized protein OS=Sorghum bicolor OX=4558 GN=SORBI_3005G052000 PE=3 SV=1;tr|C5XT32|C5XT32_SORBI Uncharacterized protein OS=Sorghum bicolor OX=4558 GN=SORBI_3004G021000 PE=3 SV=1;tr|C5YLT2|C5YLT2_SORBI Uncharacterized	46.219	0	0	0	0	0	0	0	0	0	0	0	0	0	0	0	0	0	0	4874300	0	0	0	0	0
tr|A0A1B6PQI9|A0A1B6PQI9_SORBI;tr|A0A1Z5REV8|A0A1Z5REV8_SORBI	tr|A0A1B6PQI9|A0A1B6PQI9_SORBI	tr|A0A1B6PQI9|A0A1B6PQI9_SORBI Aldehyde dehydrogenase OS=Sorghum bicolor OX=4558 GN=SORBI_3005G064800 PE=3 SV=1	52.058	126170000	106580000	93125000	88043000	0	120930000	113810000	97932000	108500000	113740000	153460000	139850000	228050000	173590000	188780000	126370000	127730000	122170000	199290000	215670000	229820000	93068000	72469000	95624000
tr|A0A1B6PQQ6|A0A1B6PQQ6_SORBI;tr|A0A1B6PQR2|A0A1B6PQR2_SORBI	tr|A0A1B6PQQ6|A0A1B6PQQ6_SORBI;tr|A0A1B6PQR2|A0A1B6PQR2_SORBI	tr|A0A1B6PQQ6|A0A1B6PQQ6_SORBI Protein disulfide-isomerase OS=Sorghum bicolor OX=4558 GN=SORBI_3005G074400 PE=3 SV=1;tr|A0A1B6PQR2|A0A1B6PQR2_SORBI Protein disulfide-isomerase OS=Sorghum bicolor OX=4558 GN=SORBI_3005G074400 PE=3 SV=1	54.531	899630000	980200000	1104300000	1012000000	985750000	840120000	974860000	1183600000	1353800000	1434500000	900050000	964020000	1025000000	1092100000	952220000	890140000	1016600000	992930000	1091100000	997860000	971870000	997170000	826780000	885500000
tr|A0A1B6PR17|A0A1B6PR17_SORBI;tr|A0A1Z5RHF6|A0A1Z5RHF6_SORBI;tr|A0A1Z5RHT8|A0A1Z5RHT8_SORBI;tr|A0A1B6PR20|A0A1B6PR20_SORBI;tr|A0A1Z5RI12|A0A1Z5RI12_SORBI;tr|A0A1Z5RHD0|A0A1Z5RHD0_SORBI	tr|A0A1B6PR17|A0A1B6PR17_SORBI;tr|A0A1Z5RHF6|A0A1Z5RHF6_SORBI;tr|A0A1Z5RHT8|A0A1Z5RHT8_SORBI;tr|A0A1B6PR20|A0A1B6PR20_SORBI;tr|A0A1Z5RI12|A0A1Z5RI12_SORBI;tr|A0A1Z5RHD0|A0A1Z5RHD0_SORBI	tr|A0A1B6PR17|A0A1B6PR17_SORBI Uncharacterized protein OS=Sorghum bicolor OX=4558 GN=SORBI_3005G087400 PE=4 SV=1;tr|A0A1Z5RHF6|A0A1Z5RHF6_SORBI Uncharacterized protein OS=Sorghum bicolor OX=4558 GN=SORBI_3005G087400 PE=4 SV=1;tr|A0A1Z5RHT8|A0A1Z5RHT8_SORBI	72.127	0	0	0	0	0	0	0	0	0	0	0	0	0	0	0	0	0	0	0	0	0	0	2215000	0
tr|A0A1B6PR48|A0A1B6PR48_SORBI;tr|A0A1Z5RHP3|A0A1Z5RHP3_SORBI	tr|A0A1B6PR48|A0A1B6PR48_SORBI;tr|A0A1Z5RHP3|A0A1Z5RHP3_SORBI	tr|A0A1B6PR48|A0A1B6PR48_SORBI Uncharacterized protein OS=Sorghum bicolor OX=4558 GN=SORBI_3005G089600 PE=4 SV=1;tr|A0A1Z5RHP3|A0A1Z5RHP3_SORBI Uncharacterized protein OS=Sorghum bicolor OX=4558 GN=SORBI_3005G089600 PE=4 SV=1	115.85	442790000	408350000	535550000	454090000	516200000	411560000	498510000	295160000	392640000	364530000	372740000	429650000	343180000	328780000	358270000	365410000	362120000	340880000	402100000	398900000	368990000	322430000	476800000	428100000
tr|A0A1B6PRD6|A0A1B6PRD6_SORBI;tr|A0A1B6PRF6|A0A1B6PRF6_SORBI	tr|A0A1B6PRD6|A0A1B6PRD6_SORBI;tr|A0A1B6PRF6|A0A1B6PRF6_SORBI	tr|A0A1B6PRD6|A0A1B6PRD6_SORBI Methylthioribose-1-phosphate isomerase OS=Sorghum bicolor OX=4558 GN=SORBI_3005G100800 PE=3 SV=1;tr|A0A1B6PRF6|A0A1B6PRF6_SORBI Methylthioribose-1-phosphate isomerase OS=Sorghum bicolor OX=4558 GN=SORBI_3005G100800 PE=3 SV=1	33.37	0	24541000	20675000	0	0	0	23862000	27433000	0	27531000	0	0	24112000	30090000	24146000	0	22404000	0	0	20747000	23458000	23449000	23064000	24109000
tr|A0A1B6PRE5|A0A1B6PRE5_SORBI;tr|A0A1B6PRD4|A0A1B6PRD4_SORBI	tr|A0A1B6PRE5|A0A1B6PRE5_SORBI;tr|A0A1B6PRD4|A0A1B6PRD4_SORBI	tr|A0A1B6PRE5|A0A1B6PRE5_SORBI Uncharacterized protein OS=Sorghum bicolor OX=4558 GN=SORBI_3005G101200 PE=4 SV=1;tr|A0A1B6PRD4|A0A1B6PRD4_SORBI Uncharacterized protein OS=Sorghum bicolor OX=4558 GN=SORBI_3005G101200 PE=4 SV=1	76.783	0	15057000	16291000	0	0	0	0	0	0	0	0	0	0	13292000	0	0	0	0	0	0	0	0	0	0
tr|A0A1B6PRG4|A0A1B6PRG4_SORBI	tr|A0A1B6PRG4|A0A1B6PRG4_SORBI	tr|A0A1B6PRG4|A0A1B6PRG4_SORBI Uncharacterized protein OS=Sorghum bicolor OX=4558 GN=SORBI_3005G103700 PE=4 SV=1	8.4577	0	0	0	0	0	0	0	0	0	0	0	0	0	0	31190000	0	0	0	35481000	22523000	41621000	0	0	0
tr|A0A1B6PRP0|A0A1B6PRP0_SORBI;tr|A0A1B6PRR1|A0A1B6PRR1_SORBI	tr|A0A1B6PRP0|A0A1B6PRP0_SORBI;tr|A0A1B6PRR1|A0A1B6PRR1_SORBI	tr|A0A1B6PRP0|A0A1B6PRP0_SORBI Adenosylhomocysteinase OS=Sorghum bicolor OX=4558 GN=SORBI_3005G112800 PE=3 SV=1;tr|A0A1B6PRR1|A0A1B6PRR1_SORBI Adenosylhomocysteinase OS=Sorghum bicolor OX=4558 GN=SORBI_3005G112800 PE=3 SV=1	53.226	1627100000	1900500000	1572100000	1777600000	1678900000	1361600000	1736900000	1864700000	2016500000	2021800000	1736600000	1685000000	1664700000	1748300000	1700700000	1620300000	2071500000	1664500000	1858100000	1350700000	1570100000	2244600000	2487100000	2346000000
tr|A0A1B6PSF9|A0A1B6PSF9_SORBI;tr|A0A1B6PSG3|A0A1B6PSG3_SORBI	tr|A0A1B6PSF9|A0A1B6PSF9_SORBI;tr|A0A1B6PSG3|A0A1B6PSG3_SORBI	tr|A0A1B6PSF9|A0A1B6PSF9_SORBI Uncharacterized protein OS=Sorghum bicolor OX=4558 GN=SORBI_3005G142900 PE=4 SV=1;tr|A0A1B6PSG3|A0A1B6PSG3_SORBI Uncharacterized protein OS=Sorghum bicolor OX=4558 GN=SORBI_3005G142900 PE=4 SV=1	51.27	0	0	0	0	0	0	0	7590400	0	0	0	0	0	0	0	0	0	0	0	0	0	0	0	0
tr|A0A1B6PSM3|A0A1B6PSM3_SORBI	tr|A0A1B6PSM3|A0A1B6PSM3_SORBI	tr|A0A1B6PSM3|A0A1B6PSM3_SORBI Uncharacterized protein OS=Sorghum bicolor OX=4558 GN=SORBI_3005G149700 PE=4 SV=1	21.938	0	0	0	0	0	0	0	0	0	0	0	0	0	0	0	0	0	0	0	0	0	0	7616800	0
tr|A0A1B6PT02|A0A1B6PT02_SORBI	tr|A0A1B6PT02|A0A1B6PT02_SORBI	tr|A0A1B6PT02|A0A1B6PT02_SORBI Uncharacterized protein OS=Sorghum bicolor OX=4558 GN=SORBI_3005G168600 PE=4 SV=1	42.086	51935000	39076000	0	0	0	32562000	0	62366000	0	0	0	0	0	0	0	0	0	0	0	0	0	0	0	0
tr|A0A1B6PT29|A0A1B6PT29_SORBI;tr|A0A1B6QI42|A0A1B6QI42_SORBI;tr|C5XX54|C5XX54_SORBI;tr|A0A1B6QQC9|A0A1B6QQC9_SORBI	tr|A0A1B6PT29|A0A1B6PT29_SORBI;tr|A0A1B6QI42|A0A1B6QI42_SORBI;tr|C5XX54|C5XX54_SORBI;tr|A0A1B6QQC9|A0A1B6QQC9_SORBI	tr|A0A1B6PT29|A0A1B6PT29_SORBI Histone H2A OS=Sorghum bicolor OX=4558 GN=SORBI_3005G168500 PE=3 SV=1;tr|A0A1B6QI42|A0A1B6QI42_SORBI Histone H2A OS=Sorghum bicolor OX=4558 GN=SORBI_3001G094500 PE=3 SV=1;tr|C5XX54|C5XX54_SORBI Histone H2A OS=Sorghum bicolor	14.068	404880000	233860000	245980000	229440000	374630000	297850000	322210000	279950000	269100000	0	332740000	325900000	315520000	253570000	272500000	264760000	192350000	290080000	253220000	266910000	243100000	309820000	0	0
tr|A0A1B6PT78|A0A1B6PT78_SORBI	tr|A0A1B6PT78|A0A1B6PT78_SORBI	tr|A0A1B6PT78|A0A1B6PT78_SORBI Uncharacterized protein OS=Sorghum bicolor OX=4558 GN=SORBI_3005G175100 PE=4 SV=1	66.161	63820000	47271000	53886000	68371000	0	48186000	55505000	55635000	93517000	85140000	59508000	58670000	78058000	81037000	89664000	54466000	75039000	85088000	72297000	73844000	83616000	66235000	75058000	65923000
tr|A0A1B6PTD7|A0A1B6PTD7_SORBI;tr|A0A1B6PTD8|A0A1B6PTD8_SORBI	tr|A0A1B6PTD7|A0A1B6PTD7_SORBI	tr|A0A1B6PTD7|A0A1B6PTD7_SORBI Carboxypeptidase OS=Sorghum bicolor OX=4558 GN=SORBI_3005G186800 PE=3 SV=1	55.995	0	0	0	0	0	0	0	0	0	0	0	0	34614000	34122000	0	37644000	50920000	61356000	34671000	46005000	40201000	30384000	37239000	35738000
tr|A0A1B6PTM5|A0A1B6PTM5_SORBI	tr|A0A1B6PTM5|A0A1B6PTM5_SORBI	tr|A0A1B6PTM5|A0A1B6PTM5_SORBI Dirigent protein OS=Sorghum bicolor OX=4558 GN=SORBI_3005G200600 PE=3 SV=1	17.482	0	27874000	0	0	0	0	0	0	0	0	0	0	0	0	0	0	0	0	0	0	0	0	0	0
tr|A0A1B6PTS3|A0A1B6PTS3_SORBI;tr|A0A1B6PTS5|A0A1B6PTS5_SORBI;tr|A0A1W0W7U1|A0A1W0W7U1_SORBI;tr|C5X0M8|C5X0M8_SORBI	tr|A0A1B6PTS3|A0A1B6PTS3_SORBI;tr|A0A1B6PTS5|A0A1B6PTS5_SORBI;tr|A0A1W0W7U1|A0A1W0W7U1_SORBI;tr|C5X0M8|C5X0M8_SORBI	tr|A0A1B6PTS3|A0A1B6PTS3_SORBI Uncharacterized protein OS=Sorghum bicolor OX=4558 GN=SORBI_3005G207500 PE=4 SV=1;tr|A0A1B6PTS5|A0A1B6PTS5_SORBI Uncharacterized protein OS=Sorghum bicolor OX=4558 GN=SORBI_3005G207500 PE=4 SV=1;tr|A0A1W0W7U1|A0A1W0W7U1_SORBI	130.96	0	0	0	0	0	0	0	0	0	0	0	0	0	0	0	0	3405200	0	0	0	0	0	0	0
tr|A0A1B6PTZ1|A0A1B6PTZ1_SORBI;tr|A0A1B6PTZ2|A0A1B6PTZ2_SORBI	tr|A0A1B6PTZ1|A0A1B6PTZ1_SORBI;tr|A0A1B6PTZ2|A0A1B6PTZ2_SORBI	tr|A0A1B6PTZ1|A0A1B6PTZ1_SORBI Uncharacterized protein OS=Sorghum bicolor OX=4558 GN=SORBI_3005G217900 PE=4 SV=1;tr|A0A1B6PTZ2|A0A1B6PTZ2_SORBI Uncharacterized protein OS=Sorghum bicolor OX=4558 GN=SORBI_3005G217900 PE=4 SV=1	37.557	0	0	0	0	0	0	0	0	0	0	0	0	171680000	81365000	145510000	123350000	194100000	219830000	173150000	262450000	249650000	167820000	83399000	101900000
tr|A0A1B6PU39|A0A1B6PU39_SORBI	tr|A0A1B6PU39|A0A1B6PU39_SORBI	tr|A0A1B6PU39|A0A1B6PU39_SORBI Uncharacterized protein OS=Sorghum bicolor OX=4558 GN=SORBI_3005G222700 PE=4 SV=1	80.175	16091000	21903000	0	12985000	0	16902000	0	25244000	0	0	0	0	0	0	0	14242000	0	0	0	13402000	11805000	6177300	0	0
tr|A0A1B6PU65|A0A1B6PU65_SORBI;tr|C5XE18|C5XE18_SORBI	tr|A0A1B6PU65|A0A1B6PU65_SORBI;tr|C5XE18|C5XE18_SORBI	tr|A0A1B6PU65|A0A1B6PU65_SORBI 40S ribosomal protein SA OS=Sorghum bicolor OX=4558 GN=SORBI_3005G229300 PE=3 SV=1;tr|C5XE18|C5XE18_SORBI 40S ribosomal protein SA OS=Sorghum bicolor OX=4558 GN=SORBI_3002G375100 PE=3 SV=1	32.773	1763000000	1806400000	1724200000	1758200000	1789200000	1837800000	1381900000	1780800000	2191100000	2164200000	1862600000	1763800000	2146100000	1975200000	1825300000	1915700000	1824300000	1733000000	2127600000	1856500000	1867300000	2421100000	2148800000	2186100000
tr|A0A1B6Q0L3|A0A1B6Q0L3_SORBI	tr|A0A1B6Q0L3|A0A1B6Q0L3_SORBI	tr|A0A1B6Q0L3|A0A1B6Q0L3_SORBI Uncharacterized protein OS=Sorghum bicolor OX=4558 GN=SORBI_3003G005000 PE=4 SV=1	18.922	52528000	53742000	96730000	0	0	75621000	99370000	73828000	86242000	72593000	60144000	60779000	52449000	51320000	38042000	69916000	52893000	63180000	64369000	65661000	63875000	68494000	67906000	48580000
tr|A0A1B6Q0M4|A0A1B6Q0M4_SORBI;tr|A0A1B6Q0N0|A0A1B6Q0N0_SORBI	tr|A0A1B6Q0M4|A0A1B6Q0M4_SORBI;tr|A0A1B6Q0N0|A0A1B6Q0N0_SORBI	tr|A0A1B6Q0M4|A0A1B6Q0M4_SORBI Uncharacterized protein OS=Sorghum bicolor OX=4558 GN=SORBI_3003G005800 PE=4 SV=1;tr|A0A1B6Q0N0|A0A1B6Q0N0_SORBI Uncharacterized protein OS=Sorghum bicolor OX=4558 GN=SORBI_3003G005800 PE=4 SV=1	22.397	2786800000	1825800000	1426300000	1679500000	2416200000	2445900000	2012700000	2378600000	1298000000	1762500000	2468700000	2482500000	1949000000	1386500000	1513200000	1712200000	1095900000	1420600000	1901600000	1187100000	1508900000	1490900000	1320400000	1442200000
tr|A0A1B6Q0N8|A0A1B6Q0N8_SORBI	tr|A0A1B6Q0N8|A0A1B6Q0N8_SORBI	tr|A0A1B6Q0N8|A0A1B6Q0N8_SORBI Uncharacterized protein OS=Sorghum bicolor OX=4558 GN=SORBI_3003G006300 PE=4 SV=1	74.259	0	0	0	0	0	0	0	13042000	0	0	0	0	0	0	0	0	0	0	0	0	0	0	0	0
tr|A0A1B6Q0Q0|A0A1B6Q0Q0_SORBI	tr|A0A1B6Q0Q0|A0A1B6Q0Q0_SORBI	tr|A0A1B6Q0Q0|A0A1B6Q0Q0_SORBI Uncharacterized protein OS=Sorghum bicolor OX=4558 GN=SORBI_3003G004200 PE=4 SV=2	42.534	6666400	0	0	0	0	0	0	0	0	0	0	0	0	0	0	0	0	0	0	0	0	0	0	0
tr|A0A1B6Q0R4|A0A1B6Q0R4_SORBI;tr|A0A1B6Q0R1|A0A1B6Q0R1_SORBI	tr|A0A1B6Q0R4|A0A1B6Q0R4_SORBI;tr|A0A1B6Q0R1|A0A1B6Q0R1_SORBI	tr|A0A1B6Q0R4|A0A1B6Q0R4_SORBI Reticulon-like protein OS=Sorghum bicolor OX=4558 GN=SORBI_3003G011100 PE=4 SV=1;tr|A0A1B6Q0R1|A0A1B6Q0R1_SORBI Reticulon-like protein OS=Sorghum bicolor OX=4558 GN=SORBI_3003G011100 PE=4 SV=1	22.978	0	18033000	0	0	0	0	0	0	0	0	0	0	0	0	0	0	0	0	0	0	0	0	0	0
tr|A0A1B6Q0S3|A0A1B6Q0S3_SORBI;tr|A0A1B6Q0S0|A0A1B6Q0S0_SORBI;tr|A0A1B6Q0W6|A0A1B6Q0W6_SORBI;tr|A0A1Z5RKZ5|A0A1Z5RKZ5_SORBI	tr|A0A1B6Q0S3|A0A1B6Q0S3_SORBI;tr|A0A1B6Q0S0|A0A1B6Q0S0_SORBI;tr|A0A1B6Q0W6|A0A1B6Q0W6_SORBI	tr|A0A1B6Q0S3|A0A1B6Q0S3_SORBI Uncharacterized protein OS=Sorghum bicolor OX=4558 GN=SORBI_3003G012200 PE=3 SV=1;tr|A0A1B6Q0S0|A0A1B6Q0S0_SORBI Uncharacterized protein OS=Sorghum bicolor OX=4558 GN=SORBI_3003G012200 PE=4 SV=1;tr|A0A1B6Q0W6|A0A1B6Q0W6_SORBI	60.969	228910000	218430000	189770000	213330000	91607000	165510000	204660000	221410000	209430000	206440000	255570000	214170000	275270000	225890000	264570000	219740000	275040000	268390000	250430000	222400000	266850000	215660000	232490000	238740000
tr|A0A1B6Q0U1|A0A1B6Q0U1_SORBI	tr|A0A1B6Q0U1|A0A1B6Q0U1_SORBI	tr|A0A1B6Q0U1|A0A1B6Q0U1_SORBI Uncharacterized protein OS=Sorghum bicolor OX=4558 GN=SORBI_3003G008900 PE=3 SV=1	34.227	381880000	371730000	384150000	415120000	414240000	456620000	372370000	411220000	498190000	504810000	382620000	367960000	584450000	445590000	480940000	664870000	592010000	607580000	541950000	560740000	516860000	513590000	476030000	438900000
tr|A0A1B6Q0X6|A0A1B6Q0X6_SORBI	tr|A0A1B6Q0X6|A0A1B6Q0X6_SORBI	tr|A0A1B6Q0X6|A0A1B6Q0X6_SORBI Uncharacterized protein OS=Sorghum bicolor OX=4558 GN=SORBI_3003G014000 PE=4 SV=1	39.528	0	0	16437000	0	0	0	16426000	0	11609000	0	0	0	7953700	10424000	0	0	0	0	12600000	0	0	10185000	0	12231000
tr|A0A1B6Q0X8|A0A1B6Q0X8_SORBI;tr|A0A1B6Q109|A0A1B6Q109_SORBI	tr|A0A1B6Q0X8|A0A1B6Q0X8_SORBI;tr|A0A1B6Q109|A0A1B6Q109_SORBI	tr|A0A1B6Q0X8|A0A1B6Q0X8_SORBI Uncharacterized protein OS=Sorghum bicolor OX=4558 GN=SORBI_3003G021500 PE=3 SV=1;tr|A0A1B6Q109|A0A1B6Q109_SORBI Uncharacterized protein OS=Sorghum bicolor OX=4558 GN=SORBI_3003G021500 PE=3 SV=1	57.125	202540000	155440000	169940000	178630000	157260000	298850000	205440000	162870000	182710000	174840000	187890000	184600000	141990000	157910000	182090000	150380000	179870000	140880000	163960000	175410000	147970000	143720000	121470000	175130000
tr|A0A1B6Q0Z3|A0A1B6Q0Z3_SORBI;tr|A0A194YJK4|A0A194YJK4_SORBI;tr|C5YUN3|C5YUN3_SORBI	tr|A0A1B6Q0Z3|A0A1B6Q0Z3_SORBI;tr|A0A194YJK4|A0A194YJK4_SORBI	tr|A0A1B6Q0Z3|A0A1B6Q0Z3_SORBI Uncharacterized protein OS=Sorghum bicolor OX=4558 GN=SORBI_3003G025200 PE=3 SV=2;tr|A0A194YJK4|A0A194YJK4_SORBI Uncharacterized protein OS=Sorghum bicolor OX=4558 GN=SORBI_3010G163100 PE=3 SV=1	20.82	164990000	155480000	135060000	165370000	73532000	127940000	162260000	210250000	223700000	206610000	226250000	192840000	214690000	257910000	215770000	195640000	272520000	245070000	228250000	167330000	211740000	239880000	191990000	199830000
tr|A0A1B6Q117|A0A1B6Q117_SORBI	tr|A0A1B6Q117|A0A1B6Q117_SORBI	tr|A0A1B6Q117|A0A1B6Q117_SORBI Coatomer subunit alpha OS=Sorghum bicolor OX=4558 GN=SORBI_3003G029600 PE=4 SV=1	136.44	0	0	0	26032000	0	0	0	0	0	0	0	35537000	22458000	0	0	0	24999000	0	0	0	26956000	0	20694000	23492000
tr|A0A1B6Q140|A0A1B6Q140_SORBI	tr|A0A1B6Q140|A0A1B6Q140_SORBI	tr|A0A1B6Q140|A0A1B6Q140_SORBI Uncharacterized protein OS=Sorghum bicolor OX=4558 GN=SORBI_3003G034900 PE=4 SV=2	53.859	459350000	353380000	347200000	364350000	324530000	517270000	421780000	353790000	431970000	406860000	409300000	430370000	533290000	395040000	405070000	452450000	531030000	453000000	453300000	485940000	445030000	334040000	375450000	378550000
tr|A0A1B6Q184|A0A1B6Q184_SORBI	tr|A0A1B6Q184|A0A1B6Q184_SORBI	tr|A0A1B6Q184|A0A1B6Q184_SORBI FRIGIDA-like protein OS=Sorghum bicolor OX=4558 GN=SORBI_3003G041300 PE=3 SV=2	68.197	0	0	0	0	0	0	0	13606000	0	0	0	0	0	0	16493000	0	0	0	0	0	0	0	0	0
tr|A0A1B6Q1B9|A0A1B6Q1B9_SORBI;tr|A0A1B6Q1A9|A0A1B6Q1A9_SORBI	tr|A0A1B6Q1B9|A0A1B6Q1B9_SORBI;tr|A0A1B6Q1A9|A0A1B6Q1A9_SORBI	tr|A0A1B6Q1B9|A0A1B6Q1B9_SORBI Uncharacterized protein OS=Sorghum bicolor OX=4558 GN=SORBI_3003G045600 PE=4 SV=1;tr|A0A1B6Q1A9|A0A1B6Q1A9_SORBI Uncharacterized protein OS=Sorghum bicolor OX=4558 GN=SORBI_3003G045600 PE=4 SV=1	43.571	0	47695000	44292000	42866000	0	37689000	54526000	70421000	57319000	60509000	53349000	62778000	53092000	48804000	65045000	54320000	72012000	69448000	76112000	56465000	68711000	55815000	44953000	0
tr|A0A1B6Q1C4|A0A1B6Q1C4_SORBI	tr|A0A1B6Q1C4|A0A1B6Q1C4_SORBI	tr|A0A1B6Q1C4|A0A1B6Q1C4_SORBI Uncharacterized protein OS=Sorghum bicolor OX=4558 GN=SORBI_3003G048600 PE=4 SV=1	20.01	18887000	19673000	0	0	0	0	25816000	17813000	0	24799000	27639000	22446000	0	0	0	0	0	24053000	0	0	0	0	0	23539000
tr|A0A1B6Q1F1|A0A1B6Q1F1_SORBI;tr|A0A1Z5R170|A0A1Z5R170_SORBI	tr|A0A1B6Q1F1|A0A1B6Q1F1_SORBI	tr|A0A1B6Q1F1|A0A1B6Q1F1_SORBI Phospholipase D OS=Sorghum bicolor OX=4558 GN=SORBI_3003G050400 PE=3 SV=1	92.548	244340000	251750000	183220000	219570000	116190000	201040000	267890000	253480000	363300000	335730000	229670000	262120000	341580000	292390000	315580000	527150000	782620000	686430000	257110000	288560000	313260000	523290000	650920000	551880000
tr|A0A1B6Q1G2|A0A1B6Q1G2_SORBI	tr|A0A1B6Q1G2|A0A1B6Q1G2_SORBI	tr|A0A1B6Q1G2|A0A1B6Q1G2_SORBI Uncharacterized protein OS=Sorghum bicolor OX=4558 GN=SORBI_3003G052400 PE=4 SV=1	61.929	0	0	0	0	0	0	0	0	0	0	0	29050000	0	0	0	0	18743000	0	0	0	0	0	0	0
tr|A0A1B6Q1G9|A0A1B6Q1G9_SORBI	tr|A0A1B6Q1G9|A0A1B6Q1G9_SORBI	tr|A0A1B6Q1G9|A0A1B6Q1G9_SORBI Glycosyltransferase OS=Sorghum bicolor OX=4558 GN=SORBI_3003G047700 PE=3 SV=1	56.315	0	0	0	0	0	0	0	0	0	0	0	0	0	0	0	0	9488800	0	0	0	0	0	0	0
tr|A0A1B6Q1I8|A0A1B6Q1I8_SORBI	tr|A0A1B6Q1I8|A0A1B6Q1I8_SORBI	tr|A0A1B6Q1I8|A0A1B6Q1I8_SORBI Uncharacterized protein OS=Sorghum bicolor OX=4558 GN=SORBI_3003G048500 PE=4 SV=1	26.951	73381000	44520000	65070000	53779000	55476000	85452000	68509000	56848000	67083000	67351000	66216000	88488000	47595000	34965000	39040000	44260000	32298000	44820000	56260000	47106000	48478000	41143000	54394000	44503000
tr|A0A1B6Q1J6|A0A1B6Q1J6_SORBI	tr|A0A1B6Q1J6|A0A1B6Q1J6_SORBI	tr|A0A1B6Q1J6|A0A1B6Q1J6_SORBI Uncharacterized protein OS=Sorghum bicolor OX=4558 GN=SORBI_3003G058900 PE=4 SV=1	47.03	0	0	0	0	0	0	0	14987000	11876000	17879000	0	0	0	0	0	0	0	0	0	0	0	0	0	0
tr|A0A1B6Q1J7|A0A1B6Q1J7_SORBI	tr|A0A1B6Q1J7|A0A1B6Q1J7_SORBI	tr|A0A1B6Q1J7|A0A1B6Q1J7_SORBI Uncharacterized protein OS=Sorghum bicolor OX=4558 GN=SORBI_3003G052500 PE=4 SV=1	22.502	1880700000	1479800000	1065200000	1520000000	1844600000	1879000000	1321800000	1247700000	1100100000	1052100000	1684900000	1380100000	1661300000	1431300000	1661900000	1537100000	1096500000	1176300000	1259300000	1374300000	1687200000	1086900000	1061900000	1369100000
tr|A0A1B6Q1K5|A0A1B6Q1K5_SORBI	tr|A0A1B6Q1K5|A0A1B6Q1K5_SORBI	tr|A0A1B6Q1K5|A0A1B6Q1K5_SORBI Uncharacterized protein OS=Sorghum bicolor OX=4558 GN=SORBI_3003G054200 PE=4 SV=1	16.388	0	0	0	0	0	0	0	0	0	0	0	0	0	0	0	0	0	0	0	0	0	0	10931000	0
tr|A0A1B6Q1K6|A0A1B6Q1K6_SORBI	tr|A0A1B6Q1K6|A0A1B6Q1K6_SORBI	tr|A0A1B6Q1K6|A0A1B6Q1K6_SORBI Uncharacterized protein OS=Sorghum bicolor OX=4558 GN=SORBI_3003G058700 PE=4 SV=1	34.708	0	0	31023000	0	0	27947000	0	0	0	0	0	0	24530000	31850000	0	46388000	48407000	64800000	0	30668000	0	34425000	54955000	48268000
tr|A0A1B6Q1N1|A0A1B6Q1N1_SORBI	tr|A0A1B6Q1N1|A0A1B6Q1N1_SORBI	tr|A0A1B6Q1N1|A0A1B6Q1N1_SORBI Uncharacterized protein OS=Sorghum bicolor OX=4558 GN=SORBI_3003G064700 PE=4 SV=1	76.834	0	0	0	0	0	0	0	0	0	0	0	0	0	0	0	0	0	3089700	0	0	0	0	0	0
tr|A0A1B6Q1P0|A0A1B6Q1P0_SORBI;tr|A0A1B6Q1I0|A0A1B6Q1I0_SORBI	tr|A0A1B6Q1P0|A0A1B6Q1P0_SORBI;tr|A0A1B6Q1I0|A0A1B6Q1I0_SORBI	tr|A0A1B6Q1P0|A0A1B6Q1P0_SORBI Uncharacterized protein OS=Sorghum bicolor OX=4558 GN=SORBI_3003G055700 PE=4 SV=1;tr|A0A1B6Q1I0|A0A1B6Q1I0_SORBI Uncharacterized protein OS=Sorghum bicolor OX=4558 GN=SORBI_3003G055700 PE=4 SV=1	24.22	15574000	13302000	0	0	0	13253000	0	18362000	12029000	0	28001000	16423000	22656000	0	21151000	18927000	23566000	19977000	19365000	17756000	18887000	12000000	0	19487000
tr|A0A1B6Q1Q5|A0A1B6Q1Q5_SORBI;tr|A0A1W0VW18|A0A1W0VW18_SORBI	tr|A0A1B6Q1Q5|A0A1B6Q1Q5_SORBI;tr|A0A1W0VW18|A0A1W0VW18_SORBI	tr|A0A1B6Q1Q5|A0A1B6Q1Q5_SORBI Uncharacterized protein OS=Sorghum bicolor OX=4558 GN=SORBI_3003G067100 PE=3 SV=1;tr|A0A1W0VW18|A0A1W0VW18_SORBI Uncharacterized protein OS=Sorghum bicolor OX=4558 GN=SORBI_3003G067100 PE=4 SV=1	56.876	32228000	36483000	0	38755000	0	33837000	27665000	31175000	23825000	23806000	0	35433000	32754000	23600000	0	0	0	0	37416000	0	32461000	26546000	25719000	34052000
tr|A0A1B6Q1T5|A0A1B6Q1T5_SORBI;tr|A0A1B6Q1Y4|A0A1B6Q1Y4_SORBI;tr|A0A1W0VW00|A0A1W0VW00_SORBI;tr|A0A1W0VW05|A0A1W0VW05_SORBI	tr|A0A1B6Q1T5|A0A1B6Q1T5_SORBI;tr|A0A1B6Q1Y4|A0A1B6Q1Y4_SORBI;tr|A0A1W0VW00|A0A1W0VW00_SORBI;tr|A0A1W0VW05|A0A1W0VW05_SORBI	tr|A0A1B6Q1T5|A0A1B6Q1T5_SORBI Uncharacterized protein OS=Sorghum bicolor OX=4558 GN=SORBI_3003G070900 PE=3 SV=1;tr|A0A1B6Q1Y4|A0A1B6Q1Y4_SORBI Uncharacterized protein OS=Sorghum bicolor OX=4558 GN=SORBI_3003G070900 PE=3 SV=1;tr|A0A1W0VW00|A0A1W0VW00_SORBI	48.481	92086000	108550000	42223000	0	0	0	34602000	0	0	55827000	0	58804000	46427000	0	0	68121000	38769000	0	0	53559000	70678000	0	0	65199000
tr|A0A1B6Q1U5|A0A1B6Q1U5_SORBI	tr|A0A1B6Q1U5|A0A1B6Q1U5_SORBI	tr|A0A1B6Q1U5|A0A1B6Q1U5_SORBI Phosphatidate cytidylyltransferase OS=Sorghum bicolor OX=4558 GN=SORBI_3003G073800 PE=3 SV=1	49.42	41487000	25491000	0	0	39374000	0	27204000	0	0	0	23569000	23761000	55460000	0	0	0	0	0	27270000	0	22360000	0	0	0
tr|A0A1B6Q1W5|A0A1B6Q1W5_SORBI;tr|C5X6I9|C5X6I9_SORBI	tr|A0A1B6Q1W5|A0A1B6Q1W5_SORBI	tr|A0A1B6Q1W5|A0A1B6Q1W5_SORBI Uncharacterized protein OS=Sorghum bicolor OX=4558 GN=SORBI_3003G076200 PE=3 SV=1	64.001	12987000	0	0	0	12664000	0	0	0	0	0	0	0	0	0	0	0	0	0	0	0	0	0	0	0
tr|A0A1B6Q208|A0A1B6Q208_SORBI;tr|A0A1B6Q226|A0A1B6Q226_SORBI	tr|A0A1B6Q208|A0A1B6Q208_SORBI;tr|A0A1B6Q226|A0A1B6Q226_SORBI	tr|A0A1B6Q208|A0A1B6Q208_SORBI Uncharacterized protein OS=Sorghum bicolor OX=4558 GN=SORBI_3003G084000 PE=3 SV=1;tr|A0A1B6Q226|A0A1B6Q226_SORBI Uncharacterized protein OS=Sorghum bicolor OX=4558 GN=SORBI_3003G084000 PE=3 SV=1	56.763	0	0	0	0	0	0	0	0	0	0	0	0	0	0	0	0	0	0	0	0	0	0	6918300	0
tr|A0A1B6Q229|A0A1B6Q229_SORBI	tr|A0A1B6Q229|A0A1B6Q229_SORBI	tr|A0A1B6Q229|A0A1B6Q229_SORBI Uncharacterized protein OS=Sorghum bicolor OX=4558 GN=SORBI_3003G087200 PE=4 SV=1	34.358	0	0	0	0	0	0	0	0	0	0	0	0	0	0	0	0	4888100	0	0	0	0	0	0	0
tr|A0A1B6Q251|A0A1B6Q251_SORBI	tr|A0A1B6Q251|A0A1B6Q251_SORBI	tr|A0A1B6Q251|A0A1B6Q251_SORBI Uncharacterized protein OS=Sorghum bicolor OX=4558 GN=SORBI_3003G087000 PE=4 SV=1	63.004	33876000	0	0	34053000	0	0	35361000	42262000	46425000	50342000	0	43183000	49740000	0	0	0	0	0	32390000	34579000	33837000	31966000	26460000	36687000
tr|A0A1B6Q258|A0A1B6Q258_SORBI	tr|A0A1B6Q258|A0A1B6Q258_SORBI	tr|A0A1B6Q258|A0A1B6Q258_SORBI Uncharacterized protein OS=Sorghum bicolor OX=4558 GN=SORBI_3003G089100 PE=4 SV=1	73.282	0	0	0	0	0	0	0	0	0	0	0	0	0	0	0	0	0	0	0	7598400	0	0	0	0
tr|A0A1B6Q2B4|A0A1B6Q2B4_SORBI	tr|A0A1B6Q2B4|A0A1B6Q2B4_SORBI	tr|A0A1B6Q2B4|A0A1B6Q2B4_SORBI Fructose-bisphosphate aldolase OS=Sorghum bicolor OX=4558 GN=SORBI_3003G096000 PE=3 SV=2	41.681	59859000	71619000	92804000	96443000	63270000	75981000	82748000	93199000	141300000	122700000	72674000	80993000	84162000	101630000	103270000	78850000	153550000	116000000	81417000	66397000	73498000	152800000	144960000	132120000
tr|A0A1B6Q2F4|A0A1B6Q2F4_SORBI;tr|A0A1B6Q2F5|A0A1B6Q2F5_SORBI;tr|A0A1B6Q2G4|A0A1B6Q2G4_SORBI	tr|A0A1B6Q2F4|A0A1B6Q2F4_SORBI;tr|A0A1B6Q2F5|A0A1B6Q2F5_SORBI;tr|A0A1B6Q2G4|A0A1B6Q2G4_SORBI	tr|A0A1B6Q2F4|A0A1B6Q2F4_SORBI Uncharacterized protein OS=Sorghum bicolor OX=4558 GN=SORBI_3003G100800 PE=3 SV=1;tr|A0A1B6Q2F5|A0A1B6Q2F5_SORBI Uncharacterized protein OS=Sorghum bicolor OX=4558 GN=SORBI_3003G100800 PE=3 SV=1;tr|A0A1B6Q2G4|A0A1B6Q2G4_SORBI	42.14	0	0	0	0	0	0	17509000	0	23999000	0	0	17775000	16198000	0	0	0	0	0	0	0	0	0	12960000	0
tr|A0A1B6Q2G8|A0A1B6Q2G8_SORBI	tr|A0A1B6Q2G8|A0A1B6Q2G8_SORBI	tr|A0A1B6Q2G8|A0A1B6Q2G8_SORBI Uncharacterized protein OS=Sorghum bicolor OX=4558 GN=SORBI_3003G104200 PE=4 SV=1	44.41	0	0	0	0	0	0	0	0	0	0	0	0	0	0	0	0	0	0	0	0	4711700	0	0	0
tr|A0A1B6Q2H9|A0A1B6Q2H9_SORBI;tr|C5YLW5|C5YLW5_SORBI;tr|A0A1B6Q2I0|A0A1B6Q2I0_SORBI	tr|A0A1B6Q2H9|A0A1B6Q2H9_SORBI;tr|C5YLW5|C5YLW5_SORBI;tr|A0A1B6Q2I0|A0A1B6Q2I0_SORBI	tr|A0A1B6Q2H9|A0A1B6Q2H9_SORBI Uncharacterized protein OS=Sorghum bicolor OX=4558 GN=SORBI_3003G105900 PE=4 SV=1;tr|C5YLW5|C5YLW5_SORBI Uncharacterized protein OS=Sorghum bicolor OX=4558 GN=SORBI_3007G010800 PE=4 SV=1;tr|A0A1B6Q2I0|A0A1B6Q2I0_SORBI Unchara	41.108	0	0	0	0	0	0	0	0	0	0	0	0	0	0	0	0	0	0	0	4927900	0	0	0	0
tr|A0A1B6Q2I8|A0A1B6Q2I8_SORBI;tr|A0A1B6Q2G6|A0A1B6Q2G6_SORBI	tr|A0A1B6Q2I8|A0A1B6Q2I8_SORBI;tr|A0A1B6Q2G6|A0A1B6Q2G6_SORBI	tr|A0A1B6Q2I8|A0A1B6Q2I8_SORBI Uncharacterized protein OS=Sorghum bicolor OX=4558 GN=SORBI_3003G103300 PE=3 SV=1;tr|A0A1B6Q2G6|A0A1B6Q2G6_SORBI Uncharacterized protein OS=Sorghum bicolor OX=4558 GN=SORBI_3003G103300 PE=3 SV=1	51.388	0	36051000	73365000	66582000	0	44714000	0	0	55826000	42817000	0	0	77335000	129440000	55700000	72671000	88566000	0	100820000	70942000	83346000	142900000	179660000	144920000
tr|A0A1B6Q2K5|A0A1B6Q2K5_SORBI	tr|A0A1B6Q2K5|A0A1B6Q2K5_SORBI	tr|A0A1B6Q2K5|A0A1B6Q2K5_SORBI Uncharacterized protein OS=Sorghum bicolor OX=4558 GN=SORBI_3003G111100 PE=4 SV=1	26.803	0	0	0	0	0	0	0	0	0	0	0	0	0	0	0	0	0	0	66609000	0	0	0	0	0
tr|A0A1B6Q2L3|A0A1B6Q2L3_SORBI;tr|A0A1B6Q2K4|A0A1B6Q2K4_SORBI	tr|A0A1B6Q2L3|A0A1B6Q2L3_SORBI	tr|A0A1B6Q2L3|A0A1B6Q2L3_SORBI Uncharacterized protein OS=Sorghum bicolor OX=4558 GN=SORBI_3003G108900 PE=3 SV=1	36.782	0	0	0	0	0	0	0	0	0	0	0	8451000	0	0	0	0	0	0	0	11697000	0	0	0	0
tr|A0A1B6Q2M6|A0A1B6Q2M6_SORBI;tr|A0A1B6Q2M8|A0A1B6Q2M8_SORBI	tr|A0A1B6Q2M6|A0A1B6Q2M6_SORBI;tr|A0A1B6Q2M8|A0A1B6Q2M8_SORBI	tr|A0A1B6Q2M6|A0A1B6Q2M6_SORBI Importin subunit alpha OS=Sorghum bicolor OX=4558 GN=SORBI_3003G115100 PE=3 SV=1;tr|A0A1B6Q2M8|A0A1B6Q2M8_SORBI Importin subunit alpha OS=Sorghum bicolor OX=4558 GN=SORBI_3003G115100 PE=3 SV=1	58.079	0	0	0	0	0	0	0	0	0	0	0	0	0	0	0	0	0	0	0	0	0	0	0	5381800
tr|A0A1B6Q2N5|A0A1B6Q2N5_SORBI;tr|C5XFV2|C5XFV2_SORBI	tr|A0A1B6Q2N5|A0A1B6Q2N5_SORBI;tr|C5XFV2|C5XFV2_SORBI	tr|A0A1B6Q2N5|A0A1B6Q2N5_SORBI Uncharacterized protein OS=Sorghum bicolor OX=4558 GN=SORBI_3003G117100 PE=4 SV=1;tr|C5XFV2|C5XFV2_SORBI Uncharacterized protein OS=Sorghum bicolor OX=4558 GN=SORBI_3003G117100 PE=4 SV=1	60.993	22137000	22910000	0	0	15395000	0	24159000	23748000	22729000	0	25393000	23582000	0	0	16616000	0	0	0	0	0	0	0	0	0
tr|A0A1B6Q2N9|A0A1B6Q2N9_SORBI;tr|A0A1B6Q2Q4|A0A1B6Q2Q4_SORBI	tr|A0A1B6Q2N9|A0A1B6Q2N9_SORBI;tr|A0A1B6Q2Q4|A0A1B6Q2Q4_SORBI	tr|A0A1B6Q2N9|A0A1B6Q2N9_SORBI Uncharacterized protein OS=Sorghum bicolor OX=4558 GN=SORBI_3003G115900 PE=4 SV=1;tr|A0A1B6Q2Q4|A0A1B6Q2Q4_SORBI Uncharacterized protein OS=Sorghum bicolor OX=4558 GN=SORBI_3003G115900 PE=4 SV=1	124.37	0	0	0	0	0	0	14996000	0	18272000	0	0	20254000	0	16642000	18387000	14631000	0	0	29045000	0	27981000	20228000	17297000	20252000
tr|A0A1B6Q2S4|A0A1B6Q2S4_SORBI	tr|A0A1B6Q2S4|A0A1B6Q2S4_SORBI	tr|A0A1B6Q2S4|A0A1B6Q2S4_SORBI Uncharacterized protein OS=Sorghum bicolor OX=4558 GN=SORBI_3003G125400 PE=4 SV=1	39.001	30004000	32585000	44023000	26862000	27196000	44126000	37327000	41122000	49505000	49901000	30483000	27079000	0	0	31513000	29353000	30739000	0	0	34712000	37689000	0	38428000	39531000
tr|A0A1B6Q2S5|A0A1B6Q2S5_SORBI;tr|A0A1B6Q2L0|A0A1B6Q2L0_SORBI	tr|A0A1B6Q2S5|A0A1B6Q2S5_SORBI;tr|A0A1B6Q2L0|A0A1B6Q2L0_SORBI	tr|A0A1B6Q2S5|A0A1B6Q2S5_SORBI Uncharacterized protein OS=Sorghum bicolor OX=4558 GN=SORBI_3003G110700 PE=4 SV=1;tr|A0A1B6Q2L0|A0A1B6Q2L0_SORBI Uncharacterized protein OS=Sorghum bicolor OX=4558 GN=SORBI_3003G110700 PE=4 SV=1	21.964	0	33999000	35649000	44699000	0	0	25792000	25570000	0	23882000	29059000	21243000	37041000	39575000	40859000	0	18824000	22201000	44885000	52996000	49228000	22131000	0	0
tr|A0A1B6Q2U7|A0A1B6Q2U7_SORBI;tr|C5XGL6|C5XGL6_SORBI	tr|A0A1B6Q2U7|A0A1B6Q2U7_SORBI;tr|C5XGL6|C5XGL6_SORBI	tr|A0A1B6Q2U7|A0A1B6Q2U7_SORBI Uncharacterized protein OS=Sorghum bicolor OX=4558 GN=SORBI_3003G126300 PE=4 SV=2;tr|C5XGL6|C5XGL6_SORBI Uncharacterized protein OS=Sorghum bicolor OX=4558 GN=SORBI_3003G126300 PE=4 SV=1	25.029	0	0	0	0	0	0	0	0	0	0	0	0	4896900	0	0	0	0	0	0	0	0	0	0	0
tr|A0A1B6Q2V1|A0A1B6Q2V1_SORBI	tr|A0A1B6Q2V1|A0A1B6Q2V1_SORBI	tr|A0A1B6Q2V1|A0A1B6Q2V1_SORBI Uncharacterized protein OS=Sorghum bicolor OX=4558 GN=SORBI_3003G130000 PE=4 SV=1	37.422	0	0	0	0	0	0	0	0	0	0	0	0	0	0	0	4433700	0	0	0	0	0	0	0	0
tr|A0A1B6Q2V7|A0A1B6Q2V7_SORBI;tr|A0A1B6Q2X0|A0A1B6Q2X0_SORBI	tr|A0A1B6Q2V7|A0A1B6Q2V7_SORBI;tr|A0A1B6Q2X0|A0A1B6Q2X0_SORBI	tr|A0A1B6Q2V7|A0A1B6Q2V7_SORBI Uncharacterized protein OS=Sorghum bicolor OX=4558 GN=SORBI_3003G130900 PE=4 SV=1;tr|A0A1B6Q2X0|A0A1B6Q2X0_SORBI Uncharacterized protein OS=Sorghum bicolor OX=4558 GN=SORBI_3003G130900 PE=4 SV=1	67.564	14609000	0	0	16323000	0	0	16167000	0	19924000	17665000	0	18205000	11423000	0	11637000	0	14144000	0	17421000	0	12921000	11738000	0	9833300
tr|A0A1B6Q2W1|A0A1B6Q2W1_SORBI	tr|A0A1B6Q2W1|A0A1B6Q2W1_SORBI	tr|A0A1B6Q2W1|A0A1B6Q2W1_SORBI Uncharacterized protein OS=Sorghum bicolor OX=4558 GN=SORBI_3003G129500 PE=4 SV=1	100.67	11209000	0	0	0	0	0	0	0	0	0	0	0	9114600	0	0	0	0	11599000	0	8524800	8657100	11507000	0	10778000
tr|A0A1B6Q2X9|A0A1B6Q2X9_SORBI;CON__ENSEMBL:ENSBTAP00000025008	tr|A0A1B6Q2X9|A0A1B6Q2X9_SORBI	tr|A0A1B6Q2X9|A0A1B6Q2X9_SORBI Tubulin beta chain OS=Sorghum bicolor OX=4558 GN=SORBI_3003G135400 PE=3 SV=1	50.144	0	70515000	0	55624000	0	0	0	42074000	0	0	0	0	116400000	78919000	81378000	73978000	70868000	84432000	73845000	0	46604000	206690000	238250000	182630000
tr|A0A1B6Q2Y5|A0A1B6Q2Y5_SORBI	tr|A0A1B6Q2Y5|A0A1B6Q2Y5_SORBI	tr|A0A1B6Q2Y5|A0A1B6Q2Y5_SORBI Uncharacterized protein OS=Sorghum bicolor OX=4558 GN=SORBI_3003G134000 PE=4 SV=1	69.645	0	0	0	0	0	0	0	0	0	0	0	0	0	5116900	0	0	0	0	0	0	0	0	0	0
tr|A0A1B6Q307|A0A1B6Q307_SORBI;tr|A0A1W0VQT3|A0A1W0VQT3_SORBI	tr|A0A1B6Q307|A0A1B6Q307_SORBI;tr|A0A1W0VQT3|A0A1W0VQT3_SORBI	tr|A0A1B6Q307|A0A1B6Q307_SORBI Coatomer subunit beta OS=Sorghum bicolor OX=4558 GN=SORBI_3003G134800 PE=4 SV=1;tr|A0A1W0VQT3|A0A1W0VQT3_SORBI Uncharacterized protein (Fragment) OS=Sorghum bicolor OX=4558 GN=SORBI_3K020500 PE=4 SV=1	105.02	106030000	99724000	91915000	95728000	89367000	95312000	137680000	132210000	92950000	97600000	140630000	112130000	130640000	113670000	108960000	115270000	112610000	112180000	133070000	106180000	125430000	115060000	120160000	85471000
tr|A0A1B6Q332|A0A1B6Q332_SORBI;tr|A0A1B6Q317|A0A1B6Q317_SORBI	tr|A0A1B6Q332|A0A1B6Q332_SORBI;tr|A0A1B6Q317|A0A1B6Q317_SORBI	tr|A0A1B6Q332|A0A1B6Q332_SORBI Uncharacterized protein OS=Sorghum bicolor OX=4558 GN=SORBI_3003G138500 PE=3 SV=1;tr|A0A1B6Q317|A0A1B6Q317_SORBI Uncharacterized protein OS=Sorghum bicolor OX=4558 GN=SORBI_3003G138500 PE=3 SV=1	54.778	0	0	0	0	0	0	0	0	0	0	0	0	0	0	0	0	0	0	0	0	7023700	0	0	0
tr|A0A1B6Q384|A0A1B6Q384_SORBI;tr|A0A1B6Q309|A0A1B6Q309_SORBI;tr|A0A1B6Q323|A0A1B6Q323_SORBI;tr|C5XI09|C5XI09_SORBI	tr|A0A1B6Q384|A0A1B6Q384_SORBI;tr|A0A1B6Q309|A0A1B6Q309_SORBI;tr|A0A1B6Q323|A0A1B6Q323_SORBI;tr|C5XI09|C5XI09_SORBI	tr|A0A1B6Q384|A0A1B6Q384_SORBI Uncharacterized protein OS=Sorghum bicolor OX=4558 GN=SORBI_3003G138900 PE=4 SV=1;tr|A0A1B6Q309|A0A1B6Q309_SORBI Uncharacterized protein OS=Sorghum bicolor OX=4558 GN=SORBI_3003G138900 PE=4 SV=1;tr|A0A1B6Q323|A0A1B6Q323_SORBI	51.226	0	0	0	14151000	0	0	0	0	0	0	0	0	0	0	0	0	0	0	0	0	0	0	0	0
tr|A0A1B6Q3A5|A0A1B6Q3A5_SORBI;tr|A0A1B6Q395|A0A1B6Q395_SORBI	tr|A0A1B6Q3A5|A0A1B6Q3A5_SORBI;tr|A0A1B6Q395|A0A1B6Q395_SORBI	tr|A0A1B6Q3A5|A0A1B6Q3A5_SORBI Protein DETOXIFICATION OS=Sorghum bicolor OX=4558 GN=SORBI_3003G149300 PE=3 SV=1;tr|A0A1B6Q395|A0A1B6Q395_SORBI Protein DETOXIFICATION OS=Sorghum bicolor OX=4558 GN=SORBI_3003G149300 PE=3 SV=1	51.5	0	0	0	0	0	0	0	93789000	0	0	0	0	0	0	66716000	0	0	70091000	0	0	0	0	37266000	0
tr|A0A1B6Q3B4|A0A1B6Q3B4_SORBI	tr|A0A1B6Q3B4|A0A1B6Q3B4_SORBI	tr|A0A1B6Q3B4|A0A1B6Q3B4_SORBI S-adenosylmethionine synthase OS=Sorghum bicolor OX=4558 GN=SORBI_3003G151600 PE=3 SV=1	42.785	55256000	53421000	60600000	65895000	0	0	63157000	30869000	72448000	52761000	0	45142000	47563000	84283000	75197000	59730000	76869000	57306000	36312000	54895000	0	83575000	93621000	101830000
tr|A0A1B6Q3C0|A0A1B6Q3C0_SORBI;tr|A0A1B6Q3C5|A0A1B6Q3C5_SORBI	tr|A0A1B6Q3C0|A0A1B6Q3C0_SORBI;tr|A0A1B6Q3C5|A0A1B6Q3C5_SORBI	tr|A0A1B6Q3C0|A0A1B6Q3C0_SORBI Pectin acetylesterase OS=Sorghum bicolor OX=4558 GN=SORBI_3003G150600 PE=3 SV=1;tr|A0A1B6Q3C5|A0A1B6Q3C5_SORBI Pectin acetylesterase OS=Sorghum bicolor OX=4558 GN=SORBI_3003G150600 PE=3 SV=1	48.58	0	50415000	41765000	56542000	0	28557000	0	70941000	39832000	0	28526000	0	0	43771000	45248000	39291000	0	46862000	0	35152000	0	0	0	62622000
tr|A0A1B6Q3C2|A0A1B6Q3C2_SORBI	tr|A0A1B6Q3C2|A0A1B6Q3C2_SORBI	tr|A0A1B6Q3C2|A0A1B6Q3C2_SORBI Uncharacterized protein OS=Sorghum bicolor OX=4558 GN=SORBI_3003G143700 PE=4 SV=1	65.987	395140000	583250000	437540000	513180000	568610000	450140000	424400000	694950000	554770000	591120000	557870000	476200000	579700000	599400000	563480000	429020000	725880000	532980000	536130000	383490000	496490000	639160000	709900000	653240000
tr|A0A1B6Q3D8|A0A1B6Q3D8_SORBI	tr|A0A1B6Q3D8|A0A1B6Q3D8_SORBI	tr|A0A1B6Q3D8|A0A1B6Q3D8_SORBI Uncharacterized protein OS=Sorghum bicolor OX=4558 GN=SORBI_3003G155300 PE=3 SV=1	59.463	103730000	107070000	175240000	119950000	0	124530000	82733000	101650000	108690000	111390000	105810000	102400000	84242000	77058000	92242000	135390000	98768000	98936000	85575000	79817000	83409000	133260000	120190000	136830000
tr|A0A1B6Q3F1|A0A1B6Q3F1_SORBI	tr|A0A1B6Q3F1|A0A1B6Q3F1_SORBI	tr|A0A1B6Q3F1|A0A1B6Q3F1_SORBI Uncharacterized protein OS=Sorghum bicolor OX=4558 GN=SORBI_3003G148900 PE=4 SV=2	20.328	0	29325000	26974000	27575000	0	0	34824000	0	28276000	0	0	32630000	0	0	0	32823000	26549000	26392000	21508000	0	26845000	0	0	34653000
tr|A0A1B6Q3H8|A0A1B6Q3H8_SORBI;tr|A0A1B6Q3L7|A0A1B6Q3L7_SORBI;tr|A0A1B6Q3G1|A0A1B6Q3G1_SORBI	tr|A0A1B6Q3H8|A0A1B6Q3H8_SORBI;tr|A0A1B6Q3L7|A0A1B6Q3L7_SORBI;tr|A0A1B6Q3G1|A0A1B6Q3G1_SORBI	tr|A0A1B6Q3H8|A0A1B6Q3H8_SORBI Uncharacterized protein OS=Sorghum bicolor OX=4558 GN=SORBI_3003G158300 PE=4 SV=1;tr|A0A1B6Q3L7|A0A1B6Q3L7_SORBI Uncharacterized protein OS=Sorghum bicolor OX=4558 GN=SORBI_3003G158300 PE=3 SV=1;tr|A0A1B6Q3G1|A0A1B6Q3G1_SORBI	77.348	33593000	22152000	22231000	0	0	0	17468000	28393000	22736000	17969000	25183000	0	40541000	35837000	41582000	0	40629000	37863000	30771000	0	34274000	33016000	36620000	33697000
tr|A0A1B6Q3I9|A0A1B6Q3I9_SORBI;tr|C5YCN5|C5YCN5_SORBI;tr|A0A1B6Q1D5|A0A1B6Q1D5_SORBI;tr|A0A1Z5SA42|A0A1Z5SA42_SORBI;tr|A0A1Z5SA41|A0A1Z5SA41_SORBI;tr|A0A1Z5SBX3|A0A1Z5SBX3_SORBI;tr|A0A1Z5RCI2|A0A1Z5RCI2_SORBI;tr|A0A1W0VXW7|A0A1W0VXW7_SORBI;tr|A0A1W0VXX5|A0A1W0VXX5_SORBI;tr|A0A1B6QQ96|A0A1B6QQ96_SORBI	tr|A0A1B6Q3I9|A0A1B6Q3I9_SORBI	tr|A0A1B6Q3I9|A0A1B6Q3I9_SORBI Uncharacterized protein OS=Sorghum bicolor OX=4558 GN=SORBI_3003G160200 PE=4 SV=1	166.54	59269000	45343000	71453000	47172000	0	54747000	59064000	38668000	42108000	32226000	60451000	55103000	56704000	39211000	48684000	59197000	44381000	37358000	54566000	58221000	63029000	33165000	57306000	44296000
tr|A0A1B6Q3J5|A0A1B6Q3J5_SORBI	tr|A0A1B6Q3J5|A0A1B6Q3J5_SORBI	tr|A0A1B6Q3J5|A0A1B6Q3J5_SORBI Uncharacterized protein OS=Sorghum bicolor OX=4558 GN=SORBI_3003G162900 PE=4 SV=1	38.262	0	0	0	0	0	0	0	0	0	0	0	0	0	39599000	0	0	0	0	0	0	0	0	0	0
tr|A0A1B6Q3J9|A0A1B6Q3J9_SORBI	tr|A0A1B6Q3J9|A0A1B6Q3J9_SORBI	tr|A0A1B6Q3J9|A0A1B6Q3J9_SORBI Uncharacterized protein OS=Sorghum bicolor OX=4558 GN=SORBI_3003G163200 PE=4 SV=1	128.02	0	0	0	0	0	0	0	0	0	0	0	0	0	0	0	0	0	0	0	0	0	0	0	3221000
tr|A0A1B6Q3N7|A0A1B6Q3N7_SORBI;tr|A0A1W0VXI5|A0A1W0VXI5_SORBI	tr|A0A1B6Q3N7|A0A1B6Q3N7_SORBI;tr|A0A1W0VXI5|A0A1W0VXI5_SORBI	tr|A0A1B6Q3N7|A0A1B6Q3N7_SORBI Uncharacterized protein OS=Sorghum bicolor OX=4558 GN=SORBI_3003G160800 PE=4 SV=1;tr|A0A1W0VXI5|A0A1W0VXI5_SORBI Uncharacterized protein OS=Sorghum bicolor OX=4558 GN=SORBI_3003G160800 PE=4 SV=1	49.619	0	37294000	51224000	35801000	0	42942000	46728000	25772000	26801000	0	0	45139000	41522000	47290000	51790000	40051000	33073000	33071000	35060000	42979000	63285000	66383000	57188000	54204000
tr|A0A1B6Q3T5|A0A1B6Q3T5_SORBI;tr|C5XKN3|C5XKN3_SORBI	tr|A0A1B6Q3T5|A0A1B6Q3T5_SORBI;tr|C5XKN3|C5XKN3_SORBI	tr|A0A1B6Q3T5|A0A1B6Q3T5_SORBI Uncharacterized protein OS=Sorghum bicolor OX=4558 GN=SORBI_3003G166500 PE=4 SV=1;tr|C5XKN3|C5XKN3_SORBI Uncharacterized protein OS=Sorghum bicolor OX=4558 GN=SORBI_3003G166500 PE=4 SV=1	32.873	35560000	31516000	0	0	0	21648000	28541000	0	0	18358000	29317000	38919000	64384000	64630000	52666000	46138000	60908000	50016000	62336000	49808000	78925000	52000000	58620000	60299000
tr|A0A1B6Q438|A0A1B6Q438_SORBI	tr|A0A1B6Q438|A0A1B6Q438_SORBI	tr|A0A1B6Q438|A0A1B6Q438_SORBI Uncharacterized protein OS=Sorghum bicolor OX=4558 GN=SORBI_3003G185200 PE=4 SV=1	42.412	0	0	0	0	0	0	0	0	0	0	0	0	0	0	0	0	0	0	2561900	0	0	0	0	0
tr|A0A1B6Q442|A0A1B6Q442_SORBI	tr|A0A1B6Q442|A0A1B6Q442_SORBI	tr|A0A1B6Q442|A0A1B6Q442_SORBI Uncharacterized protein OS=Sorghum bicolor OX=4558 GN=SORBI_3003G186800 PE=4 SV=1	66.414	0	0	9245900	0	0	0	0	0	0	0	0	0	0	0	0	0	0	0	0	0	0	0	0	0
tr|A0A1B6Q469|A0A1B6Q469_SORBI	tr|A0A1B6Q469|A0A1B6Q469_SORBI	tr|A0A1B6Q469|A0A1B6Q469_SORBI Uncharacterized protein OS=Sorghum bicolor OX=4558 GN=SORBI_3003G186900 PE=4 SV=1	48.436	0	0	0	0	0	0	0	0	0	0	0	0	12110000	0	0	0	0	28683000	0	0	0	0	0	0
tr|A0A1B6Q477|A0A1B6Q477_SORBI;tr|A0A1B6Q486|A0A1B6Q486_SORBI;tr|A0A1B6Q457|A0A1B6Q457_SORBI;tr|C5XNF0|C5XNF0_SORBI;tr|A0A1W0VVT0|A0A1W0VVT0_SORBI	tr|A0A1B6Q477|A0A1B6Q477_SORBI;tr|A0A1B6Q486|A0A1B6Q486_SORBI;tr|A0A1B6Q457|A0A1B6Q457_SORBI	tr|A0A1B6Q477|A0A1B6Q477_SORBI Uncharacterized protein OS=Sorghum bicolor OX=4558 GN=SORBI_3003G187400 PE=3 SV=1;tr|A0A1B6Q486|A0A1B6Q486_SORBI Uncharacterized protein OS=Sorghum bicolor OX=4558 GN=SORBI_3003G187400 PE=3 SV=1;tr|A0A1B6Q457|A0A1B6Q457_SORBI	87.918	0	0	0	0	0	15742000	0	0	0	0	0	0	0	0	0	20583000	0	20590000	0	0	0	0	0	0
tr|A0A1B6Q4A8|A0A1B6Q4A8_SORBI;tr|A0A1B6Q4A5|A0A1B6Q4A5_SORBI	tr|A0A1B6Q4A8|A0A1B6Q4A8_SORBI;tr|A0A1B6Q4A5|A0A1B6Q4A5_SORBI	tr|A0A1B6Q4A8|A0A1B6Q4A8_SORBI Elongation factor Ts, mitochondrial OS=Sorghum bicolor OX=4558 GN=EFTS PE=3 SV=1;tr|A0A1B6Q4A5|A0A1B6Q4A5_SORBI Elongation factor Ts, mitochondrial OS=Sorghum bicolor OX=4558 GN=EFTS PE=3 SV=1	41.165	0	0	0	0	0	0	0	0	0	0	0	0	0	4476300	0	0	0	0	0	0	0	0	0	0
tr|A0A1B6Q4D1|A0A1B6Q4D1_SORBI	tr|A0A1B6Q4D1|A0A1B6Q4D1_SORBI	tr|A0A1B6Q4D1|A0A1B6Q4D1_SORBI Uncharacterized protein OS=Sorghum bicolor OX=4558 GN=SORBI_3003G199800 PE=4 SV=1	19.551	163700000	135730000	0	149870000	92462000	200260000	149330000	191150000	118210000	194890000	204000000	157610000	141600000	110700000	101270000	0	88404000	97592000	0	139980000	118970000	0	0	113280000
tr|A0A1B6Q4F6|A0A1B6Q4F6_SORBI	tr|A0A1B6Q4F6|A0A1B6Q4F6_SORBI	tr|A0A1B6Q4F6|A0A1B6Q4F6_SORBI Uncharacterized protein OS=Sorghum bicolor OX=4558 GN=SORBI_3003G195900 PE=4 SV=1	133.83	0	0	0	0	0	0	0	0	0	0	0	0	0	0	0	0	0	0	0	0	0	0	7476100	0
tr|A0A1B6Q4H1|A0A1B6Q4H1_SORBI;tr|A0A1B6Q4G0|A0A1B6Q4G0_SORBI;tr|A0A194YJY8|A0A194YJY8_SORBI	tr|A0A1B6Q4H1|A0A1B6Q4H1_SORBI;tr|A0A1B6Q4G0|A0A1B6Q4G0_SORBI	tr|A0A1B6Q4H1|A0A1B6Q4H1_SORBI Uncharacterized protein OS=Sorghum bicolor OX=4558 GN=SORBI_3003G203500 PE=3 SV=1;tr|A0A1B6Q4G0|A0A1B6Q4G0_SORBI Uncharacterized protein OS=Sorghum bicolor OX=4558 GN=SORBI_3003G203500 PE=3 SV=1	54.336	27161000	76266000	0	37802000	0	54627000	83047000	92549000	33832000	74374000	66675000	72978000	113810000	154140000	136610000	84510000	167690000	104030000	156320000	43141000	53351000	160220000	161130000	131860000
tr|A0A1B6Q4K9|A0A1B6Q4K9_SORBI;tr|A0A1W0VYF9|A0A1W0VYF9_SORBI;tr|A0A1B6Q4N3|A0A1B6Q4N3_SORBI;tr|A0A1B6Q4K7|A0A1B6Q4K7_SORBI;tr|A0A1W0VYE8|A0A1W0VYE8_SORBI;tr|A0A1W0VYE5|A0A1W0VYE5_SORBI;tr|C5XQX9|C5XQX9_SORBI;tr|A0A1W0VYD9|A0A1W0VYD9_SORBI;tr|C5XQE2|C5XQE2_SORBI	tr|A0A1B6Q4K9|A0A1B6Q4K9_SORBI;tr|A0A1W0VYF9|A0A1W0VYF9_SORBI;tr|A0A1B6Q4N3|A0A1B6Q4N3_SORBI;tr|A0A1B6Q4K7|A0A1B6Q4K7_SORBI	tr|A0A1B6Q4K9|A0A1B6Q4K9_SORBI Uncharacterized protein OS=Sorghum bicolor OX=4558 GN=SORBI_3003G216232 PE=3 SV=1;tr|A0A1W0VYF9|A0A1W0VYF9_SORBI Uncharacterized protein OS=Sorghum bicolor OX=4558 GN=SORBI_3003G215800 PE=3 SV=1;tr|A0A1B6Q4N3|A0A1B6Q4N3_SORBI	162.54	10432000	0	0	0	20572000	0	0	23422000	0	0	0	0	0	0	0	0	0	0	0	0	0	0	0	0
tr|A0A1B6Q4P7|A0A1B6Q4P7_SORBI	tr|A0A1B6Q4P7|A0A1B6Q4P7_SORBI	tr|A0A1B6Q4P7|A0A1B6Q4P7_SORBI Uncharacterized protein OS=Sorghum bicolor OX=4558 GN=SORBI_3003G219700 PE=4 SV=1	45.47	25430000	0	0	26826000	0	32220000	27895000	0	24448000	23867000	32245000	0	24215000	30263000	22699000	27221000	34166000	38028000	25185000	27811000	0	34600000	26124000	0
tr|A0A1B6Q4Q3|A0A1B6Q4Q3_SORBI	tr|A0A1B6Q4Q3|A0A1B6Q4Q3_SORBI	tr|A0A1B6Q4Q3|A0A1B6Q4Q3_SORBI Uncharacterized protein OS=Sorghum bicolor OX=4558 GN=SORBI_3003G222200 PE=4 SV=1	42	0	0	0	0	0	0	0	0	0	0	0	0	0	0	0	0	0	0	0	0	0	0	3646300	0
tr|A0A1B6Q4Q6|A0A1B6Q4Q6_SORBI;tr|A0A1B6Q4T7|A0A1B6Q4T7_SORBI;tr|A0A1B6Q4Q4|A0A1B6Q4Q4_SORBI	tr|A0A1B6Q4Q6|A0A1B6Q4Q6_SORBI;tr|A0A1B6Q4T7|A0A1B6Q4T7_SORBI;tr|A0A1B6Q4Q4|A0A1B6Q4Q4_SORBI	tr|A0A1B6Q4Q6|A0A1B6Q4Q6_SORBI Uncharacterized protein OS=Sorghum bicolor OX=4558 GN=SORBI_3003G221700 PE=4 SV=1;tr|A0A1B6Q4T7|A0A1B6Q4T7_SORBI Uncharacterized protein OS=Sorghum bicolor OX=4558 GN=SORBI_3003G221700 PE=4 SV=1;tr|A0A1B6Q4Q4|A0A1B6Q4Q4_SORBI	28.116	173630000	72956000	84503000	80285000	0	124210000	101840000	70654000	59184000	62950000	111820000	78466000	115730000	99673000	81781000	89098000	83656000	93172000	81843000	96396000	90099000	105740000	86062000	89187000
tr|A0A1B6Q4S1|A0A1B6Q4S1_SORBI	tr|A0A1B6Q4S1|A0A1B6Q4S1_SORBI	tr|A0A1B6Q4S1|A0A1B6Q4S1_SORBI Uncharacterized protein OS=Sorghum bicolor OX=4558 GN=SORBI_3003G222900 PE=3 SV=1	84.834	0	0	0	0	0	0	0	0	0	0	0	0	0	0	0	0	0	0	0	0	0	0	6428900	0
tr|A0A1B6Q4S3|A0A1B6Q4S3_SORBI;tr|A0A1W0VYI2|A0A1W0VYI2_SORBI;tr|A0A1B6Q4S6|A0A1B6Q4S6_SORBI	tr|A0A1B6Q4S3|A0A1B6Q4S3_SORBI	tr|A0A1B6Q4S3|A0A1B6Q4S3_SORBI Uncharacterized protein OS=Sorghum bicolor OX=4558 GN=SORBI_3003G226200 PE=4 SV=1	85.87	0	0	0	0	0	0	0	0	0	12201000	0	0	0	0	0	0	0	0	14750000	0	0	16633000	17295000	16672000
tr|A0A1B6Q4X2|A0A1B6Q4X2_SORBI;tr|A0A1B6Q509|A0A1B6Q509_SORBI;tr|A0A1W0VYL1|A0A1W0VYL1_SORBI;tr|A0A1B6Q4X5|A0A1B6Q4X5_SORBI	tr|A0A1B6Q4X2|A0A1B6Q4X2_SORBI;tr|A0A1B6Q509|A0A1B6Q509_SORBI;tr|A0A1W0VYL1|A0A1W0VYL1_SORBI	tr|A0A1B6Q4X2|A0A1B6Q4X2_SORBI Carbonic anhydrase OS=Sorghum bicolor OX=4558 GN=SORBI_3003G234500 PE=3 SV=1;tr|A0A1B6Q509|A0A1B6Q509_SORBI Carbonic anhydrase OS=Sorghum bicolor OX=4558 GN=SORBI_3003G234500 PE=3 SV=1;tr|A0A1W0VYL1|A0A1W0VYL1_SORBI Carbonic	22.253	0	0	0	0	0	0	0	0	0	0	0	0	0	0	0	0	0	0	0	0	0	10533000	0	0
tr|A0A1B6Q4X6|A0A1B6Q4X6_SORBI	tr|A0A1B6Q4X6|A0A1B6Q4X6_SORBI	tr|A0A1B6Q4X6|A0A1B6Q4X6_SORBI Carbonic anhydrase OS=Sorghum bicolor OX=4558 GN=CA PE=2 SV=1	48.986	23296000000	26126000000	28720000000	26390000000	26100000000	23803000000	25388000000	22946000000	23208000000	21648000000	22347000000	24702000000	22901000000	22744000000	21536000000	24284000000	20369000000	23025000000	22140000000	20049000000	20707000000	21427000000	27911000000	25367000000
tr|A0A1B6Q4Y1|A0A1B6Q4Y1_SORBI	tr|A0A1B6Q4Y1|A0A1B6Q4Y1_SORBI	tr|A0A1B6Q4Y1|A0A1B6Q4Y1_SORBI Carbonic anhydrase OS=Sorghum bicolor OX=4558 GN=SORBI_3003G234400 PE=3 SV=1	22.419	3073600000	3385600000	4994800000	4353800000	2927600000	3797000000	4368700000	4254700000	4474500000	4916400000	4004500000	4870600000	5158100000	4338900000	4398800000	3833600000	3629000000	4169000000	4310300000	4313500000	4265100000	3253000000	4584200000	3533700000
tr|A0A1B6Q4Z8|A0A1B6Q4Z8_SORBI;tr|A0A1B6Q4Z4|A0A1B6Q4Z4_SORBI;tr|A0A1B6Q4Z7|A0A1B6Q4Z7_SORBI;tr|C5XQZ2|C5XQZ2_SORBI	tr|A0A1B6Q4Z8|A0A1B6Q4Z8_SORBI;tr|A0A1B6Q4Z4|A0A1B6Q4Z4_SORBI;tr|A0A1B6Q4Z7|A0A1B6Q4Z7_SORBI;tr|C5XQZ2|C5XQZ2_SORBI	tr|A0A1B6Q4Z8|A0A1B6Q4Z8_SORBI GTP-binding nuclear protein OS=Sorghum bicolor OX=4558 GN=SORBI_3003G238000 PE=3 SV=1;tr|A0A1B6Q4Z4|A0A1B6Q4Z4_SORBI GTP-binding nuclear protein OS=Sorghum bicolor OX=4558 GN=SORBI_3003G238000 PE=3 SV=1;tr|A0A1B6Q4Z7|A0A1B6Q4	20.927	0	0	0	37052000	0	44547000	0	0	0	0	0	0	0	0	0	0	0	0	0	0	0	0	47348000	0
tr|A0A1B6Q508|A0A1B6Q508_SORBI	tr|A0A1B6Q508|A0A1B6Q508_SORBI	tr|A0A1B6Q508|A0A1B6Q508_SORBI Uncharacterized protein OS=Sorghum bicolor OX=4558 GN=SORBI_3003G240700 PE=4 SV=1	146.93	0	0	0	0	0	0	0	0	0	0	0	9380100	0	0	0	0	0	0	0	0	0	0	0	0
tr|A0A1B6Q515|A0A1B6Q515_SORBI	tr|A0A1B6Q515|A0A1B6Q515_SORBI	tr|A0A1B6Q515|A0A1B6Q515_SORBI Uncharacterized protein OS=Sorghum bicolor OX=4558 GN=SORBI_3003G238500 PE=4 SV=1	51.757	41515000	49141000	36183000	0	0	52625000	36537000	59699000	32595000	0	0	42620000	92244000	94365000	57109000	53953000	64692000	58211000	76656000	0	86372000	0	0	91561000
tr|A0A1B6Q525|A0A1B6Q525_SORBI	tr|A0A1B6Q525|A0A1B6Q525_SORBI	tr|A0A1B6Q525|A0A1B6Q525_SORBI Uncharacterized protein OS=Sorghum bicolor OX=4558 GN=SORBI_3003G242900 PE=4 SV=1	222.94	0	0	0	0	0	0	0	0	0	0	5720900	0	0	0	0	0	0	0	0	0	0	0	0	0
tr|A0A1B6Q537|A0A1B6Q537_SORBI	tr|A0A1B6Q537|A0A1B6Q537_SORBI	tr|A0A1B6Q537|A0A1B6Q537_SORBI Uncharacterized protein OS=Sorghum bicolor OX=4558 GN=SORBI_3003G244600 PE=3 SV=1	35.266	0	70074000	56663000	64068000	0	0	0	127990000	65051000	90642000	100530000	76370000	107280000	0	0	0	0	0	150840000	99732000	117010000	0	0	0
tr|A0A1B6Q562|A0A1B6Q562_SORBI	tr|A0A1B6Q562|A0A1B6Q562_SORBI	tr|A0A1B6Q562|A0A1B6Q562_SORBI Uncharacterized protein OS=Sorghum bicolor OX=4558 GN=SORBI_3003G247300 PE=4 SV=1	87.093	0	14576000	0	0	0	13157000	0	15011000	0	0	0	0	0	0	0	0	0	0	0	0	0	0	0	0
tr|A0A1B6Q5I9|A0A1B6Q5I9_SORBI	tr|A0A1B6Q5I9|A0A1B6Q5I9_SORBI	tr|A0A1B6Q5I9|A0A1B6Q5I9_SORBI Uncharacterized protein OS=Sorghum bicolor OX=4558 GN=SORBI_3003G261500 PE=4 SV=1	40.582	0	0	0	4764800	0	0	0	0	0	0	0	0	0	0	0	0	0	0	0	0	0	0	0	0
tr|A0A1B6Q5Q9|A0A1B6Q5Q9_SORBI	tr|A0A1B6Q5Q9|A0A1B6Q5Q9_SORBI	tr|A0A1B6Q5Q9|A0A1B6Q5Q9_SORBI Uncharacterized protein OS=Sorghum bicolor OX=4558 GN=SORBI_3003G277400 PE=4 SV=1	59.745	0	0	0	0	0	0	0	0	0	0	0	0	0	0	0	0	0	0	1934900	0	0	0	0	0
tr|A0A1B6Q5R0|A0A1B6Q5R0_SORBI	tr|A0A1B6Q5R0|A0A1B6Q5R0_SORBI	tr|A0A1B6Q5R0|A0A1B6Q5R0_SORBI Uncharacterized protein OS=Sorghum bicolor OX=4558 GN=SORBI_3003G276400 PE=4 SV=1	98.63	0	0	0	0	0	0	0	0	0	0	38642000	11439000	0	0	0	12007000	0	0	0	0	0	0	0	0
tr|A0A1B6Q5U5|A0A1B6Q5U5_SORBI;tr|A0A1B6Q5U2|A0A1B6Q5U2_SORBI	tr|A0A1B6Q5U5|A0A1B6Q5U5_SORBI;tr|A0A1B6Q5U2|A0A1B6Q5U2_SORBI	tr|A0A1B6Q5U5|A0A1B6Q5U5_SORBI Malic enzyme OS=Sorghum bicolor OX=4558 GN=SORBI_3003G280900 PE=3 SV=1;tr|A0A1B6Q5U2|A0A1B6Q5U2_SORBI Malic enzyme OS=Sorghum bicolor OX=4558 GN=SORBI_3003G280900 PE=3 SV=1	65.551	46019000	48847000	28544000	41272000	0	41064000	35607000	48544000	46108000	50050000	80223000	57835000	72703000	49546000	58065000	58009000	55621000	49348000	67712000	60148000	72015000	39030000	0	29833000
tr|A0A1B6Q5X2|A0A1B6Q5X2_SORBI	tr|A0A1B6Q5X2|A0A1B6Q5X2_SORBI	tr|A0A1B6Q5X2|A0A1B6Q5X2_SORBI Uncharacterized protein OS=Sorghum bicolor OX=4558 GN=SORBI_3003G286100 PE=4 SV=1	7.3205	0	0	0	0	0	0	0	0	0	0	4979900	0	0	0	0	0	0	0	0	0	0	0	0	0
tr|A0A1B6Q5Y0|A0A1B6Q5Y0_SORBI;tr|A0A1B6Q5X5|A0A1B6Q5X5_SORBI	tr|A0A1B6Q5Y0|A0A1B6Q5Y0_SORBI;tr|A0A1B6Q5X5|A0A1B6Q5X5_SORBI	tr|A0A1B6Q5Y0|A0A1B6Q5Y0_SORBI Uncharacterized protein OS=Sorghum bicolor OX=4558 GN=SORBI_3003G287900 PE=4 SV=1;tr|A0A1B6Q5X5|A0A1B6Q5X5_SORBI Uncharacterized protein OS=Sorghum bicolor OX=4558 GN=SORBI_3003G287900 PE=4 SV=1	51.055	0	69199000	92149000	74898000	101580000	74200000	79953000	68711000	65942000	65910000	46189000	60030000	66572000	64712000	48559000	48846000	52085000	62746000	77970000	68326000	68876000	94471000	117110000	92860000
tr|A0A1B6Q5Y2|A0A1B6Q5Y2_SORBI	tr|A0A1B6Q5Y2|A0A1B6Q5Y2_SORBI	tr|A0A1B6Q5Y2|A0A1B6Q5Y2_SORBI Reticulon-like protein OS=Sorghum bicolor OX=4558 GN=SORBI_3003G288600 PE=4 SV=1	28.864	0	0	0	0	0	0	0	0	0	0	0	0	0	0	31562000	0	0	0	0	0	0	0	0	0
tr|A0A1B6Q5Y4|A0A1B6Q5Y4_SORBI	tr|A0A1B6Q5Y4|A0A1B6Q5Y4_SORBI	tr|A0A1B6Q5Y4|A0A1B6Q5Y4_SORBI Uncharacterized protein OS=Sorghum bicolor OX=4558 GN=SORBI_3003G290200 PE=3 SV=1	69.894	0	0	0	0	0	0	0	0	0	0	0	0	0	0	0	0	0	0	0	0	0	0	3777000	0
tr|A0A1B6Q635|A0A1B6Q635_SORBI	tr|A0A1B6Q635|A0A1B6Q635_SORBI	tr|A0A1B6Q635|A0A1B6Q635_SORBI Uncharacterized protein OS=Sorghum bicolor OX=4558 GN=SORBI_3003G298200 PE=4 SV=1	44.323	0	0	0	0	0	0	0	0	0	0	0	0	0	0	0	0	0	0	0	0	0	0	13185000	0
tr|A0A1B6Q670|A0A1B6Q670_SORBI;tr|A0A1B6Q673|A0A1B6Q673_SORBI	tr|A0A1B6Q670|A0A1B6Q670_SORBI;tr|A0A1B6Q673|A0A1B6Q673_SORBI	tr|A0A1B6Q670|A0A1B6Q670_SORBI Aspartate aminotransferase OS=Sorghum bicolor OX=4558 GN=SORBI_3003G303300 PE=4 SV=1;tr|A0A1B6Q673|A0A1B6Q673_SORBI Aspartate aminotransferase OS=Sorghum bicolor OX=4558 GN=SORBI_3003G303300 PE=4 SV=1	50.1	71131000	59081000	36719000	61637000	75635000	63795000	74679000	63999000	110920000	95606000	80321000	75434000	67780000	84374000	79727000	63750000	117080000	91952000	68437000	53589000	69707000	66876000	67870000	64319000
tr|A0A1B6Q680|A0A1B6Q680_SORBI;tr|A0A1W0VZP8|A0A1W0VZP8_SORBI;tr|A0A1B6Q695|A0A1B6Q695_SORBI;tr|A0A1W0VZQ2|A0A1W0VZQ2_SORBI	tr|A0A1B6Q680|A0A1B6Q680_SORBI;tr|A0A1W0VZP8|A0A1W0VZP8_SORBI;tr|A0A1B6Q695|A0A1B6Q695_SORBI;tr|A0A1W0VZQ2|A0A1W0VZQ2_SORBI	tr|A0A1B6Q680|A0A1B6Q680_SORBI Uncharacterized protein OS=Sorghum bicolor OX=4558 GN=SORBI_3003G303900 PE=4 SV=1;tr|A0A1W0VZP8|A0A1W0VZP8_SORBI Uncharacterized protein OS=Sorghum bicolor OX=4558 GN=SORBI_3003G303900 PE=4 SV=1;tr|A0A1B6Q695|A0A1B6Q695_SORBI	61.239	0	0	0	0	0	0	0	0	0	0	0	0	0	0	0	0	12556000	10679000	0	0	0	8793100	0	10016000
tr|A0A1B6Q690|A0A1B6Q690_SORBI	tr|A0A1B6Q690|A0A1B6Q690_SORBI	tr|A0A1B6Q690|A0A1B6Q690_SORBI Uncharacterized protein OS=Sorghum bicolor OX=4558 GN=SORBI_3003G305300 PE=4 SV=1	17.524	0	0	0	0	0	0	0	0	0	0	0	0	0	0	0	0	0	0	0	0	0	0	0	11042000
tr|A0A1B6Q6A3|A0A1B6Q6A3_SORBI;tr|A0A1W0VZR8|A0A1W0VZR8_SORBI	tr|A0A1B6Q6A3|A0A1B6Q6A3_SORBI;tr|A0A1W0VZR8|A0A1W0VZR8_SORBI	tr|A0A1B6Q6A3|A0A1B6Q6A3_SORBI Uncharacterized protein OS=Sorghum bicolor OX=4558 GN=SORBI_3003G306200 PE=4 SV=1;tr|A0A1W0VZR8|A0A1W0VZR8_SORBI Uncharacterized protein OS=Sorghum bicolor OX=4558 GN=SORBI_3003G306200 PE=4 SV=1	37.654	0	0	0	0	0	0	0	0	0	0	0	0	0	0	0	0	7835500	0	0	0	0	0	0	0
tr|A0A1B6Q6B3|A0A1B6Q6B3_SORBI	tr|A0A1B6Q6B3|A0A1B6Q6B3_SORBI	tr|A0A1B6Q6B3|A0A1B6Q6B3_SORBI Uncharacterized protein OS=Sorghum bicolor OX=4558 GN=SORBI_3003G309500 PE=4 SV=1	62.725	0	0	0	0	0	0	0	0	0	0	0	0	0	0	0	0	0	0	0	0	0	0	0	11314000
tr|A0A1B6Q6I7|A0A1B6Q6I7_SORBI;tr|A0A1B6Q6I3|A0A1B6Q6I3_SORBI;tr|A0A1B6Q9S9|A0A1B6Q9S9_SORBI;tr|A0A1Z5RN43|A0A1Z5RN43_SORBI	tr|A0A1B6Q6I7|A0A1B6Q6I7_SORBI;tr|A0A1B6Q6I3|A0A1B6Q6I3_SORBI	tr|A0A1B6Q6I7|A0A1B6Q6I7_SORBI Uncharacterized protein OS=Sorghum bicolor OX=4558 GN=SORBI_3003G319700 PE=4 SV=1;tr|A0A1B6Q6I3|A0A1B6Q6I3_SORBI Uncharacterized protein OS=Sorghum bicolor OX=4558 GN=SORBI_3003G319700 PE=4 SV=1	21.593	410860000	368510000	328600000	319930000	283670000	366720000	408950000	528630000	508240000	497180000	482630000	441330000	333030000	286320000	280460000	249760000	322000000	305400000	328560000	333880000	282230000	304290000	328800000	311100000
tr|A0A1B6Q6K8|A0A1B6Q6K8_SORBI	tr|A0A1B6Q6K8|A0A1B6Q6K8_SORBI	tr|A0A1B6Q6K8|A0A1B6Q6K8_SORBI Uncharacterized protein OS=Sorghum bicolor OX=4558 GN=SORBI_3003G324700 PE=4 SV=1	29.844	88501000	59655000	79087000	79002000	0	90448000	62866000	78447000	77892000	74113000	62092000	60878000	73988000	0	62276000	57451000	0	57896000	54794000	72652000	70720000	58691000	43518000	64404000
tr|A0A1B6Q6M2|A0A1B6Q6M2_SORBI	tr|A0A1B6Q6M2|A0A1B6Q6M2_SORBI	tr|A0A1B6Q6M2|A0A1B6Q6M2_SORBI Uncharacterized protein OS=Sorghum bicolor OX=4558 GN=SORBI_3003G328200 PE=4 SV=1	29.052	683480000	353180000	390190000	363480000	1237800000	566680000	575250000	394030000	379860000	321120000	499250000	516420000	436820000	407080000	461660000	424560000	499720000	463050000	396080000	517020000	485230000	403080000	480590000	410110000
tr|A0A1B6Q6M3|A0A1B6Q6M3_SORBI	tr|A0A1B6Q6M3|A0A1B6Q6M3_SORBI	tr|A0A1B6Q6M3|A0A1B6Q6M3_SORBI Uncharacterized protein OS=Sorghum bicolor OX=4558 GN=SORBI_3003G327200 PE=3 SV=1	48.865	0	53315000	59730000	69312000	0	50143000	60868000	78901000	76037000	89650000	93705000	55969000	83882000	82782000	79581000	72212000	68592000	77160000	64665000	68538000	68116000	72324000	86138000	81834000
tr|A0A1B6Q6N3|A0A1B6Q6N3_SORBI	tr|A0A1B6Q6N3|A0A1B6Q6N3_SORBI	tr|A0A1B6Q6N3|A0A1B6Q6N3_SORBI Uncharacterized protein OS=Sorghum bicolor OX=4558 GN=SORBI_3003G328000 PE=3 SV=1	17.821	0	64640000	100260000	0	0	0	72984000	0	59347000	0	0	44281000	0	0	44293000	0	0	0	0	65534000	57424000	87582000	0	76164000
tr|A0A1B6Q6P5|A0A1B6Q6P5_SORBI;tr|A0A1B6Q6P8|A0A1B6Q6P8_SORBI;tr|A0A1B6Q6Q3|A0A1B6Q6Q3_SORBI;tr|A0A1W0W019|A0A1W0W019_SORBI;tr|A0A1W0W040|A0A1W0W040_SORBI	tr|A0A1B6Q6P5|A0A1B6Q6P5_SORBI;tr|A0A1B6Q6P8|A0A1B6Q6P8_SORBI;tr|A0A1B6Q6Q3|A0A1B6Q6Q3_SORBI;tr|A0A1W0W019|A0A1W0W019_SORBI;tr|A0A1W0W040|A0A1W0W040_SORBI	tr|A0A1B6Q6P5|A0A1B6Q6P5_SORBI Uncharacterized protein OS=Sorghum bicolor OX=4558 GN=SORBI_3003G332700 PE=3 SV=1;tr|A0A1B6Q6P8|A0A1B6Q6P8_SORBI Uncharacterized protein OS=Sorghum bicolor OX=4558 GN=SORBI_3003G332700 PE=3 SV=1;tr|A0A1B6Q6Q3|A0A1B6Q6Q3_SORBI	40.923	0	0	0	0	0	0	0	0	0	0	14316000	0	0	0	0	0	0	0	0	0	0	0	0	0
tr|A0A1B6Q6Q2|A0A1B6Q6Q2_SORBI	tr|A0A1B6Q6Q2|A0A1B6Q6Q2_SORBI	tr|A0A1B6Q6Q2|A0A1B6Q6Q2_SORBI Uncharacterized protein OS=Sorghum bicolor OX=4558 GN=SORBI_3003G332000 PE=4 SV=1	35.164	0	0	0	0	0	0	0	0	0	0	0	0	19243000	16315000	0	0	0	0	23454000	0	18118000	0	20788000	0
tr|A0A1B6Q6S1|A0A1B6Q6S1_SORBI	tr|A0A1B6Q6S1|A0A1B6Q6S1_SORBI	tr|A0A1B6Q6S1|A0A1B6Q6S1_SORBI Uncharacterized protein OS=Sorghum bicolor OX=4558 GN=SORBI_3003G336000 PE=4 SV=1	60.25	1632100000	1930400000	2403800000	2179700000	1978600000	1899300000	1963500000	1823600000	2449100000	2128100000	1820800000	1800500000	1614300000	1896200000	1908700000	2096800000	3084200000	2763900000	1829100000	2069200000	1908900000	2073600000	2501500000	2219400000
tr|A0A1B6Q6T2|A0A1B6Q6T2_SORBI;tr|A0A1B6Q6T8|A0A1B6Q6T8_SORBI	tr|A0A1B6Q6T2|A0A1B6Q6T2_SORBI;tr|A0A1B6Q6T8|A0A1B6Q6T8_SORBI	tr|A0A1B6Q6T2|A0A1B6Q6T2_SORBI Uncharacterized protein OS=Sorghum bicolor OX=4558 GN=SORBI_3003G338100 PE=4 SV=1;tr|A0A1B6Q6T8|A0A1B6Q6T8_SORBI Uncharacterized protein OS=Sorghum bicolor OX=4558 GN=SORBI_3003G338100 PE=4 SV=1	39.133	0	0	26029000	29829000	0	29969000	0	28260000	28690000	0	23626000	0	30008000	28935000	23789000	30086000	27100000	27662000	33724000	18605000	27084000	34759000	18327000	28929000
tr|A0A1B6Q6Z6|A0A1B6Q6Z6_SORBI;tr|A0A1B6Q6Y7|A0A1B6Q6Y7_SORBI;tr|A0A1B6Q6Y4|A0A1B6Q6Y4_SORBI	tr|A0A1B6Q6Z6|A0A1B6Q6Z6_SORBI;tr|A0A1B6Q6Y7|A0A1B6Q6Y7_SORBI;tr|A0A1B6Q6Y4|A0A1B6Q6Y4_SORBI	tr|A0A1B6Q6Z6|A0A1B6Q6Z6_SORBI Uncharacterized protein OS=Sorghum bicolor OX=4558 GN=SORBI_3003G352300 PE=3 SV=1;tr|A0A1B6Q6Y7|A0A1B6Q6Y7_SORBI Uncharacterized protein OS=Sorghum bicolor OX=4558 GN=SORBI_3003G352300 PE=3 SV=1;tr|A0A1B6Q6Y4|A0A1B6Q6Y4_SORBI	25.642	26698000	37620000	24200000	37851000	0	0	28347000	23136000	40934000	32636000	0	30259000	0	25425000	0	29790000	38285000	40866000	0	0	0	35248000	26480000	37081000
tr|A0A1B6Q703|A0A1B6Q703_SORBI	tr|A0A1B6Q703|A0A1B6Q703_SORBI	tr|A0A1B6Q703|A0A1B6Q703_SORBI Uncharacterized protein OS=Sorghum bicolor OX=4558 GN=SORBI_3003G356300 PE=4 SV=1	106.49	0	0	0	0	0	0	0	0	0	0	5386700	0	0	0	0	0	0	0	0	0	0	0	0	0
tr|A0A1B6Q707|A0A1B6Q707_SORBI;tr|A0A1B6Q701|A0A1B6Q701_SORBI	tr|A0A1B6Q707|A0A1B6Q707_SORBI;tr|A0A1B6Q701|A0A1B6Q701_SORBI	tr|A0A1B6Q707|A0A1B6Q707_SORBI Delta-1-pyrroline-5-carboxylate synthase OS=Sorghum bicolor OX=4558 GN=SORBI_3003G356000 PE=3 SV=1;tr|A0A1B6Q701|A0A1B6Q701_SORBI Uncharacterized protein OS=Sorghum bicolor OX=4558 GN=SORBI_3003G356000 PE=3 SV=1	78.361	0	0	0	0	0	0	0	0	8664800	0	0	0	0	0	0	0	0	0	0	0	0	0	0	0
tr|A0A1B6Q718|A0A1B6Q718_SORBI	tr|A0A1B6Q718|A0A1B6Q718_SORBI	tr|A0A1B6Q718|A0A1B6Q718_SORBI Uncharacterized protein OS=Sorghum bicolor OX=4558 GN=SORBI_3003G361400 PE=4 SV=1	74.096	0	0	0	0	0	0	0	0	6457000	0	0	0	0	0	0	0	0	0	0	0	0	0	0	0
tr|A0A1B6Q750|A0A1B6Q750_SORBI	tr|A0A1B6Q750|A0A1B6Q750_SORBI	tr|A0A1B6Q750|A0A1B6Q750_SORBI Uncharacterized protein OS=Sorghum bicolor OX=4558 GN=SORBI_3003G367500 PE=3 SV=1	37.349	1447300000	1420700000	1903800000	1611600000	987750000	1748900000	1870900000	1605600000	1961800000	1836400000	1517300000	1655500000	1405600000	1659500000	1372100000	1266400000	1717600000	1608600000	1747400000	1683800000	1612900000	1419400000	1503200000	1338900000
tr|A0A1B6Q770|A0A1B6Q770_SORBI;tr|A0A1B6Q755|A0A1B6Q755_SORBI	tr|A0A1B6Q770|A0A1B6Q770_SORBI;tr|A0A1B6Q755|A0A1B6Q755_SORBI	tr|A0A1B6Q770|A0A1B6Q770_SORBI Uricase OS=Sorghum bicolor OX=4558 GN=SORBI_3003G366400 PE=3 SV=1;tr|A0A1B6Q755|A0A1B6Q755_SORBI Uricase OS=Sorghum bicolor OX=4558 GN=SORBI_3003G366400 PE=3 SV=1	25.147	0	0	0	0	0	0	0	0	0	0	0	0	0	0	0	0	0	0	0	0	0	0	6249000	0
tr|A0A1B6Q798|A0A1B6Q798_SORBI	tr|A0A1B6Q798|A0A1B6Q798_SORBI	tr|A0A1B6Q798|A0A1B6Q798_SORBI Uncharacterized protein OS=Sorghum bicolor OX=4558 GN=SORBI_3003G370800 PE=4 SV=2	49.087	0	0	0	0	0	0	0	0	0	0	0	0	0	0	0	0	0	0	0	0	0	0	0	29111000
tr|A0A1B6Q7A0|A0A1B6Q7A0_SORBI;tr|C5Y7V0|C5Y7V0_SORBI	tr|A0A1B6Q7A0|A0A1B6Q7A0_SORBI	tr|A0A1B6Q7A0|A0A1B6Q7A0_SORBI Uncharacterized protein OS=Sorghum bicolor OX=4558 GN=SORBI_3003G373100 PE=4 SV=1	64.333	234910000	207520000	221900000	212840000	120820000	176260000	230950000	254950000	220510000	231800000	227050000	259770000	263920000	210340000	220740000	202780000	173270000	211620000	261090000	185230000	233130000	245920000	272310000	222200000
tr|A0A1B6Q7A6|A0A1B6Q7A6_SORBI	tr|A0A1B6Q7A6|A0A1B6Q7A6_SORBI	tr|A0A1B6Q7A6|A0A1B6Q7A6_SORBI Pectinesterase OS=Sorghum bicolor OX=4558 GN=SORBI_3003G376900 PE=4 SV=1	57.418	0	0	0	0	0	0	0	0	0	0	0	0	0	6279400	0	0	0	0	0	0	0	0	0	0
tr|A0A1B6Q7C2|A0A1B6Q7C2_SORBI;sp|P0DKJ3|SWT1A_SORBI	tr|A0A1B6Q7C2|A0A1B6Q7C2_SORBI;sp|P0DKJ3|SWT1A_SORBI	tr|A0A1B6Q7C2|A0A1B6Q7C2_SORBI Bidirectional sugar transporter SWEET OS=Sorghum bicolor OX=4558 GN=SORBI_3003G377700 PE=3 SV=1;sp|P0DKJ3|SWT1A_SORBI Bidirectional sugar transporter SWEET1a OS=Sorghum bicolor OX=4558 GN=SWEET1A PE=3 SV=1	29.077	0	0	0	0	0	0	0	0	0	0	0	0	38540000	34710000	38433000	0	0	0	0	0	34100000	42410000	0	41567000
tr|A0A1B6Q7H8|A0A1B6Q7H8_SORBI	tr|A0A1B6Q7H8|A0A1B6Q7H8_SORBI	tr|A0A1B6Q7H8|A0A1B6Q7H8_SORBI Uncharacterized protein OS=Sorghum bicolor OX=4558 GN=SORBI_3003G386300 PE=4 SV=1	27.516	43741000	0	0	0	52540000	55711000	59264000	0	0	0	36630000	54222000	42323000	55017000	47633000	0	31318000	39204000	41490000	56927000	42477000	0	0	0
tr|A0A1B6Q7J3|A0A1B6Q7J3_SORBI	tr|A0A1B6Q7J3|A0A1B6Q7J3_SORBI	tr|A0A1B6Q7J3|A0A1B6Q7J3_SORBI Uncharacterized protein OS=Sorghum bicolor OX=4558 GN=SORBI_3003G387900 PE=3 SV=1	34.357	650810000	743810000	826260000	664290000	71412000	564840000	689300000	704570000	784800000	773150000	640700000	529380000	766880000	759930000	807800000	857930000	750830000	760180000	643680000	714540000	782200000	1025300000	716810000	867640000
tr|A0A1B6Q7M3|A0A1B6Q7M3_SORBI;tr|A0A1B6Q7M0|A0A1B6Q7M0_SORBI;tr|C5Z3T2|C5Z3T2_SORBI	tr|A0A1B6Q7M3|A0A1B6Q7M3_SORBI;tr|A0A1B6Q7M0|A0A1B6Q7M0_SORBI;tr|C5Z3T2|C5Z3T2_SORBI	tr|A0A1B6Q7M3|A0A1B6Q7M3_SORBI Uncharacterized protein OS=Sorghum bicolor OX=4558 GN=SORBI_3003G390700 PE=4 SV=1;tr|A0A1B6Q7M0|A0A1B6Q7M0_SORBI Uncharacterized protein OS=Sorghum bicolor OX=4558 GN=SORBI_3003G390700 PE=4 SV=1;tr|C5Z3T2|C5Z3T2_SORBI Unchara	53.445	0	0	0	0	0	0	0	0	0	0	0	0	0	0	0	0	0	0	0	0	0	0	3110400	0
tr|A0A1B6Q7S7|A0A1B6Q7S7_SORBI;tr|A0A1B6Q7S5|A0A1B6Q7S5_SORBI	tr|A0A1B6Q7S7|A0A1B6Q7S7_SORBI;tr|A0A1B6Q7S5|A0A1B6Q7S5_SORBI	tr|A0A1B6Q7S7|A0A1B6Q7S7_SORBI Uncharacterized protein OS=Sorghum bicolor OX=4558 GN=SORBI_3003G398100 PE=4 SV=1;tr|A0A1B6Q7S5|A0A1B6Q7S5_SORBI Uncharacterized protein OS=Sorghum bicolor OX=4558 GN=SORBI_3003G398100 PE=4 SV=1	69.562	0	0	31162000	0	0	0	0	0	37642000	32336000	0	0	0	0	0	0	0	0	0	0	0	0	0	0
tr|A0A1B6Q7U3|A0A1B6Q7U3_SORBI;tr|A0A1B6Q7U1|A0A1B6Q7U1_SORBI	tr|A0A1B6Q7U3|A0A1B6Q7U3_SORBI;tr|A0A1B6Q7U1|A0A1B6Q7U1_SORBI	tr|A0A1B6Q7U3|A0A1B6Q7U3_SORBI Uncharacterized protein OS=Sorghum bicolor OX=4558 GN=SORBI_3003G402000 PE=4 SV=1;tr|A0A1B6Q7U1|A0A1B6Q7U1_SORBI Uncharacterized protein OS=Sorghum bicolor OX=4558 GN=SORBI_3003G402000 PE=4 SV=1	35.241	0	0	0	0	0	0	7160800	0	0	0	0	0	0	0	0	0	0	0	0	0	0	0	0	0
tr|A0A1B6Q7X0|A0A1B6Q7X0_SORBI;tr|A0A1B6Q7W7|A0A1B6Q7W7_SORBI;tr|A0A1W0W176|A0A1W0W176_SORBI	tr|A0A1B6Q7X0|A0A1B6Q7X0_SORBI;tr|A0A1B6Q7W7|A0A1B6Q7W7_SORBI;tr|A0A1W0W176|A0A1W0W176_SORBI	tr|A0A1B6Q7X0|A0A1B6Q7X0_SORBI Uncharacterized protein OS=Sorghum bicolor OX=4558 GN=SORBI_3003G408600 PE=4 SV=1;tr|A0A1B6Q7W7|A0A1B6Q7W7_SORBI Uncharacterized protein OS=Sorghum bicolor OX=4558 GN=SORBI_3003G408600 PE=4 SV=1;tr|A0A1W0W176|A0A1W0W176_SORBI	169.96	0	0	8618200	0	0	0	0	0	0	13890000	0	0	0	6272400	0	0	0	0	0	0	0	0	0	0
tr|A0A1B6Q7X2|A0A1B6Q7X2_SORBI	tr|A0A1B6Q7X2|A0A1B6Q7X2_SORBI	tr|A0A1B6Q7X2|A0A1B6Q7X2_SORBI Uncharacterized protein OS=Sorghum bicolor OX=4558 GN=SORBI_3003G409400 PE=4 SV=1	30.742	0	0	0	0	0	0	0	2654500	0	0	0	0	0	0	0	0	0	0	0	0	0	0	0	0
tr|A0A1B6Q7Y9|A0A1B6Q7Y9_SORBI;tr|A0A1B6QN92|A0A1B6QN92_SORBI	tr|A0A1B6Q7Y9|A0A1B6Q7Y9_SORBI;tr|A0A1B6QN92|A0A1B6QN92_SORBI	tr|A0A1B6Q7Y9|A0A1B6Q7Y9_SORBI Uncharacterized protein OS=Sorghum bicolor OX=4558 GN=SORBI_3003G407800 PE=4 SV=1;tr|A0A1B6QN92|A0A1B6QN92_SORBI Uncharacterized protein OS=Sorghum bicolor OX=4558 GN=SORBI_3001G372800 PE=4 SV=1	62.756	0	0	0	14610000	0	0	0	0	0	0	0	0	0	0	0	0	0	0	0	0	0	0	0	0
tr|A0A1B6Q7Z3|A0A1B6Q7Z3_SORBI;tr|A0A1B6Q7Z2|A0A1B6Q7Z2_SORBI	tr|A0A1B6Q7Z3|A0A1B6Q7Z3_SORBI;tr|A0A1B6Q7Z2|A0A1B6Q7Z2_SORBI	tr|A0A1B6Q7Z3|A0A1B6Q7Z3_SORBI Uncharacterized protein OS=Sorghum bicolor OX=4558 GN=SORBI_3003G411000 PE=4 SV=1;tr|A0A1B6Q7Z2|A0A1B6Q7Z2_SORBI Uncharacterized protein OS=Sorghum bicolor OX=4558 GN=SORBI_3003G411000 PE=4 SV=1	36.351	48506000	61556000	21481000	43478000	0	44311000	46041000	50828000	37630000	40455000	70120000	64457000	41198000	44254000	40750000	40400000	40436000	42549000	41724000	44013000	45251000	36035000	40675000	32864000
tr|A0A1B6Q7Z8|A0A1B6Q7Z8_SORBI;tr|A0A1B6Q7Y0|A0A1B6Q7Y0_SORBI;tr|A0A1B6Q7X7|A0A1B6Q7X7_SORBI	tr|A0A1B6Q7Z8|A0A1B6Q7Z8_SORBI;tr|A0A1B6Q7Y0|A0A1B6Q7Y0_SORBI;tr|A0A1B6Q7X7|A0A1B6Q7X7_SORBI	tr|A0A1B6Q7Z8|A0A1B6Q7Z8_SORBI Uncharacterized protein OS=Sorghum bicolor OX=4558 GN=SORBI_3003G410500 PE=3 SV=1;tr|A0A1B6Q7Y0|A0A1B6Q7Y0_SORBI Uncharacterized protein OS=Sorghum bicolor OX=4558 GN=SORBI_3003G410500 PE=3 SV=1;tr|A0A1B6Q7X7|A0A1B6Q7X7_SORBI	40.884	566240000	693210000	692220000	776020000	747770000	580930000	727290000	759050000	912680000	994620000	636590000	659710000	795350000	1100500000	885080000	1419200000	2012500000	1590800000	654420000	750830000	675940000	1588500000	1665300000	1721400000
tr|A0A1B6Q816|A0A1B6Q816_SORBI	tr|A0A1B6Q816|A0A1B6Q816_SORBI	tr|A0A1B6Q816|A0A1B6Q816_SORBI Uncharacterized protein OS=Sorghum bicolor OX=4558 GN=SORBI_3003G414100 PE=4 SV=1	28.371	0	0	0	0	0	0	0	0	0	0	0	0	0	0	0	0	0	0	0	0	0	0	20296000	0
tr|A0A1B6Q818|A0A1B6Q818_SORBI	tr|A0A1B6Q818|A0A1B6Q818_SORBI	tr|A0A1B6Q818|A0A1B6Q818_SORBI Uncharacterized protein OS=Sorghum bicolor OX=4558 GN=SORBI_3003G416300 PE=3 SV=1	23.99	877670000	1033500000	566240000	791720000	652360000	905650000	810930000	1179000000	881400000	812720000	826530000	1009700000	788650000	888970000	902360000	850510000	1311200000	1103500000	698850000	842380000	835870000	915380000	906290000	971720000
tr|A0A1B6Q850|A0A1B6Q850_SORBI	tr|A0A1B6Q850|A0A1B6Q850_SORBI	tr|A0A1B6Q850|A0A1B6Q850_SORBI Uncharacterized protein OS=Sorghum bicolor OX=4558 GN=SORBI_3003G422900 PE=4 SV=1	39.767	0	0	0	0	0	0	0	0	0	0	0	0	0	0	0	0	0	0	0	0	0	4247500	0	0
tr|A0A1B6Q869|A0A1B6Q869_SORBI;tr|C5XHW8|C5XHW8_SORBI	tr|A0A1B6Q869|A0A1B6Q869_SORBI	tr|A0A1B6Q869|A0A1B6Q869_SORBI Uncharacterized protein OS=Sorghum bicolor OX=4558 GN=SORBI_3003G427200 PE=3 SV=1	116.77	0	0	0	0	0	0	25061000	0	0	0	0	0	0	15602000	0	14517000	15923000	18462000	0	16471000	0	0	0	0
tr|A0A1B6Q877|A0A1B6Q877_SORBI;tr|A0A1B6Q873|A0A1B6Q873_SORBI	tr|A0A1B6Q877|A0A1B6Q877_SORBI;tr|A0A1B6Q873|A0A1B6Q873_SORBI	tr|A0A1B6Q877|A0A1B6Q877_SORBI Uncharacterized protein OS=Sorghum bicolor OX=4558 GN=SORBI_3003G428400 PE=3 SV=1;tr|A0A1B6Q873|A0A1B6Q873_SORBI Uncharacterized protein OS=Sorghum bicolor OX=4558 GN=SORBI_3003G428400 PE=3 SV=1	111.97	44157000	0	0	0	0	0	44390000	0	0	0	37371000	0	37551000	0	0	0	0	0	0	0	25791000	0	0	0
tr|A0A1B6Q885|A0A1B6Q885_SORBI	tr|A0A1B6Q885|A0A1B6Q885_SORBI	tr|A0A1B6Q885|A0A1B6Q885_SORBI Uncharacterized protein OS=Sorghum bicolor OX=4558 GN=SORBI_3003G429000 PE=4 SV=1	21.41	22913000	0	0	0	0	27681000	0	29523000	23569000	21855000	33852000	31831000	30128000	27950000	0	0	30502000	24143000	32031000	23285000	26804000	27092000	24158000	27958000
tr|A0A1B6Q8B0|A0A1B6Q8B0_SORBI	tr|A0A1B6Q8B0|A0A1B6Q8B0_SORBI	tr|A0A1B6Q8B0|A0A1B6Q8B0_SORBI Uncharacterized protein OS=Sorghum bicolor OX=4558 GN=SORBI_3003G431900 PE=4 SV=1	43.734	561060000	379030000	449460000	463790000	877920000	551250000	421020000	395280000	353750000	361480000	497070000	471500000	390590000	309730000	484590000	436120000	451810000	480090000	370170000	524200000	420320000	405300000	419870000	450100000
tr|A0A1B6Q8E8|A0A1B6Q8E8_SORBI	tr|A0A1B6Q8E8|A0A1B6Q8E8_SORBI	tr|A0A1B6Q8E8|A0A1B6Q8E8_SORBI Uncharacterized protein OS=Sorghum bicolor OX=4558 GN=SORBI_3003G439100 PE=3 SV=1	40.389	0	15876000	0	0	0	0	0	0	0	0	0	0	0	0	0	0	0	0	0	0	0	0	0	0
tr|A0A1B6Q8F5|A0A1B6Q8F5_SORBI	tr|A0A1B6Q8F5|A0A1B6Q8F5_SORBI	tr|A0A1B6Q8F5|A0A1B6Q8F5_SORBI Uncharacterized protein OS=Sorghum bicolor OX=4558 GN=SORBI_3003G437800 PE=4 SV=1	20.584	28247000	44913000	0	46615000	0	0	43479000	38604000	60122000	40859000	41411000	38016000	0	14614000	21104000	0	0	0	18751000	0	0	0	0	0
tr|A0A1B6Q8I6|A0A1B6Q8I6_SORBI	tr|A0A1B6Q8I6|A0A1B6Q8I6_SORBI	tr|A0A1B6Q8I6|A0A1B6Q8I6_SORBI Uncharacterized protein OS=Sorghum bicolor OX=4558 GN=SORBI_3003G446100 PE=4 SV=1	98.051	0	0	0	0	0	0	25402000	0	0	0	0	18651000	0	0	12956000	0	0	0	0	0	0	0	0	0
tr|A0A1B6Q8L5|A0A1B6Q8L5_SORBI;tr|A0A1B6Q8N2|A0A1B6Q8N2_SORBI	tr|A0A1B6Q8L5|A0A1B6Q8L5_SORBI;tr|A0A1B6Q8N2|A0A1B6Q8N2_SORBI	tr|A0A1B6Q8L5|A0A1B6Q8L5_SORBI Uncharacterized protein OS=Sorghum bicolor OX=4558 GN=SORBI_3002G006600 PE=4 SV=1;tr|A0A1B6Q8N2|A0A1B6Q8N2_SORBI Uncharacterized protein OS=Sorghum bicolor OX=4558 GN=SORBI_3002G006600 PE=4 SV=1	53.305	1321200000	1468900000	1714600000	1531700000	1081500000	1169600000	1497300000	1765800000	1832500000	1658200000	1508800000	1414600000	2337800000	1809600000	1957100000	1744800000	1197300000	1551900000	2078800000	2005100000	2069700000	1852600000	1657300000	1712500000
tr|A0A1B6Q8L9|A0A1B6Q8L9_SORBI	tr|A0A1B6Q8L9|A0A1B6Q8L9_SORBI	tr|A0A1B6Q8L9|A0A1B6Q8L9_SORBI Eukaryotic translation initiation factor 5A OS=Sorghum bicolor OX=4558 GN=SORBI_3002G007100 PE=3 SV=1	17.564	116380000	129690000	93656000	111290000	0	166820000	121560000	114560000	71513000	111710000	110750000	0	98486000	115620000	77970000	76334000	75763000	52816000	85189000	103300000	101610000	94833000	76822000	78959000
tr|A0A1B6Q8W1|A0A1B6Q8W1_SORBI;tr|A0A1Z5RA54|A0A1Z5RA54_SORBI;tr|A0A1Z5R971|A0A1Z5R971_SORBI	tr|A0A1B6Q8W1|A0A1B6Q8W1_SORBI	tr|A0A1B6Q8W1|A0A1B6Q8W1_SORBI Pyrophosphate--fructose 6-phosphate 1-phosphotransferase subunit alpha OS=Sorghum bicolor OX=4558 GN=PFP-ALPHA PE=3 SV=1	67.393	0	7613500	0	0	0	0	0	0	0	0	0	0	0	0	0	0	0	0	0	0	0	0	0	0
tr|A0A1B6Q8X0|A0A1B6Q8X0_SORBI;tr|A0A1B6Q8Z1|A0A1B6Q8Z1_SORBI	tr|A0A1B6Q8X0|A0A1B6Q8X0_SORBI;tr|A0A1B6Q8Z1|A0A1B6Q8Z1_SORBI	tr|A0A1B6Q8X0|A0A1B6Q8X0_SORBI Reticulon-like protein OS=Sorghum bicolor OX=4558 GN=SORBI_3002G030500 PE=4 SV=1;tr|A0A1B6Q8Z1|A0A1B6Q8Z1_SORBI Reticulon-like protein OS=Sorghum bicolor OX=4558 GN=SORBI_3002G030500 PE=4 SV=1	27.543	133980000	0	0	0	0	0	0	0	0	0	0	0	208660000	121960000	170230000	145980000	117950000	141550000	111300000	188190000	193430000	115040000	120280000	107410000
tr|A0A1B6Q8Y3|A0A1B6Q8Y3_SORBI;tr|A0A1B6Q8Y2|A0A1B6Q8Y2_SORBI;tr|C5WZ45|C5WZ45_SORBI	tr|A0A1B6Q8Y3|A0A1B6Q8Y3_SORBI;tr|A0A1B6Q8Y2|A0A1B6Q8Y2_SORBI;tr|C5WZ45|C5WZ45_SORBI	tr|A0A1B6Q8Y3|A0A1B6Q8Y3_SORBI Succinate dehydrogenase [ubiquinone] flavoprotein subunit, mitochondrial OS=Sorghum bicolor OX=4558 GN=SORBI_3002G028700 PE=3 SV=1;tr|A0A1B6Q8Y2|A0A1B6Q8Y2_SORBI Succinate dehydrogenase [ubiquinone] flavoprotein subunit, mito	67.997	382390000	221600000	218690000	245120000	312880000	244220000	318720000	230630000	272660000	235370000	313460000	364690000	316630000	292580000	336310000	345380000	358900000	366730000	307280000	322730000	312080000	250810000	234800000	255980000
tr|A0A1B6Q8Z7|A0A1B6Q8Z7_SORBI	tr|A0A1B6Q8Z7|A0A1B6Q8Z7_SORBI	tr|A0A1B6Q8Z7|A0A1B6Q8Z7_SORBI Uncharacterized protein OS=Sorghum bicolor OX=4558 GN=SORBI_3002G034100 PE=4 SV=1	114.28	0	0	0	0	0	0	0	0	0	0	0	0	0	0	0	0	0	0	0	0	0	8762000	0	0
tr|A0A1B6Q901|A0A1B6Q901_SORBI;tr|A0A1B6Q908|A0A1B6Q908_SORBI	tr|A0A1B6Q901|A0A1B6Q901_SORBI;tr|A0A1B6Q908|A0A1B6Q908_SORBI	tr|A0A1B6Q901|A0A1B6Q901_SORBI Uncharacterized protein OS=Sorghum bicolor OX=4558 GN=SORBI_3002G034600 PE=4 SV=1;tr|A0A1B6Q908|A0A1B6Q908_SORBI Uncharacterized protein OS=Sorghum bicolor OX=4558 GN=SORBI_3002G034600 PE=4 SV=1	98.626	0	0	0	0	0	0	0	0	0	0	0	0	0	0	0	0	0	3601200	0	0	0	0	0	0
tr|A0A1B6Q918|A0A1B6Q918_SORBI;tr|A0A1B6Q914|A0A1B6Q914_SORBI;tr|C5YG64|C5YG64_SORBI;tr|C5YG63|C5YG63_SORBI;tr|C5YG56|C5YG56_SORBI	tr|A0A1B6Q918|A0A1B6Q918_SORBI;tr|A0A1B6Q914|A0A1B6Q914_SORBI	tr|A0A1B6Q918|A0A1B6Q918_SORBI Uncharacterized protein OS=Sorghum bicolor OX=4558 GN=SORBI_3002G036000 PE=3 SV=1;tr|A0A1B6Q914|A0A1B6Q914_SORBI Uncharacterized protein OS=Sorghum bicolor OX=4558 GN=SORBI_3002G036000 PE=3 SV=1	40.242	2713900000	1995000000	3296000000	2628500000	2220100000	2532200000	2730500000	1927000000	2999100000	2647400000	2247600000	2404700000	3468300000	2968700000	3091200000	2912300000	2082800000	2469000000	3197200000	3645500000	3172500000	2840900000	2518000000	2551200000
tr|A0A1B6Q949|A0A1B6Q949_SORBI;tr|A0A1B6Q962|A0A1B6Q962_SORBI;tr|A0A1W0W275|A0A1W0W275_SORBI;tr|A0A1W0W296|A0A1W0W296_SORBI;tr|A0A1W0W249|A0A1W0W249_SORBI;tr|A0A1Z5RIH4|A0A1Z5RIH4_SORBI;tr|C5Y4D9|C5Y4D9_SORBI	tr|A0A1B6Q949|A0A1B6Q949_SORBI;tr|A0A1B6Q962|A0A1B6Q962_SORBI;tr|A0A1W0W275|A0A1W0W275_SORBI	tr|A0A1B6Q949|A0A1B6Q949_SORBI Uncharacterized protein OS=Sorghum bicolor OX=4558 GN=SORBI_3002G041200 PE=4 SV=1;tr|A0A1B6Q962|A0A1B6Q962_SORBI Uncharacterized protein OS=Sorghum bicolor OX=4558 GN=SORBI_3002G041100 PE=4 SV=1;tr|A0A1W0W275|A0A1W0W275_SORBI	47.906	120530000	71758000	0	55345000	94597000	102350000	73855000	82982000	36897000	60829000	66827000	75150000	0	0	0	123880000	66332000	106720000	62589000	63388000	63784000	61580000	0	0
tr|A0A1B6Q966|A0A1B6Q966_SORBI;tr|A0A1W0W285|A0A1W0W285_SORBI;tr|A0A1W0W2A0|A0A1W0W2A0_SORBI	tr|A0A1B6Q966|A0A1B6Q966_SORBI	tr|A0A1B6Q966|A0A1B6Q966_SORBI Uncharacterized protein OS=Sorghum bicolor OX=4558 GN=SORBI_3002G042500 PE=3 SV=1	109.74	40249000	51471000	55163000	61229000	0	44541000	51579000	47401000	39728000	38955000	54635000	0	41510000	47188000	50455000	53786000	35212000	62556000	37891000	61961000	35179000	78765000	66626000	71955000
tr|A0A1B6Q969|A0A1B6Q969_SORBI;sp|A1E9Q6|RR16_SORBI	tr|A0A1B6Q969|A0A1B6Q969_SORBI;sp|A1E9Q6|RR16_SORBI	tr|A0A1B6Q969|A0A1B6Q969_SORBI Uncharacterized protein OS=Sorghum bicolor OX=4558 GN=SORBI_3002G044500 PE=3 SV=1;sp|A1E9Q6|RR16_SORBI 30S ribosomal protein S16, chloroplastic OS=Sorghum bicolor OX=4558 GN=rps16 PE=3 SV=1	10.117	0	0	0	0	0	0	0	0	62659000	0	0	0	58462000	0	0	0	0	0	44356000	0	47533000	68600000	59331000	0
tr|A0A1B6Q970|A0A1B6Q970_SORBI	tr|A0A1B6Q970|A0A1B6Q970_SORBI	tr|A0A1B6Q970|A0A1B6Q970_SORBI Small nuclear ribonucleoprotein-associated protein OS=Sorghum bicolor OX=4558 GN=SORBI_3002G045100 PE=3 SV=1	27.591	0	0	0	0	0	0	0	0	0	0	0	0	0	0	0	0	10042000	0	0	0	0	0	0	0
tr|A0A1B6Q972|A0A1B6Q972_SORBI	tr|A0A1B6Q972|A0A1B6Q972_SORBI	tr|A0A1B6Q972|A0A1B6Q972_SORBI Uncharacterized protein OS=Sorghum bicolor OX=4558 GN=SORBI_3002G045700 PE=3 SV=1	95.505	76268000	66782000	114860000	112610000	0	0	86932000	66002000	142390000	131960000	99635000	0	0	105370000	0	87009000	144810000	118830000	103900000	0	0	133510000	108250000	141250000
tr|A0A1B6Q9C3|A0A1B6Q9C3_SORBI;tr|A0A1B6Q9A0|A0A1B6Q9A0_SORBI	tr|A0A1B6Q9C3|A0A1B6Q9C3_SORBI;tr|A0A1B6Q9A0|A0A1B6Q9A0_SORBI	tr|A0A1B6Q9C3|A0A1B6Q9C3_SORBI Uncharacterized protein OS=Sorghum bicolor OX=4558 GN=SORBI_3002G051100 PE=3 SV=1;tr|A0A1B6Q9A0|A0A1B6Q9A0_SORBI Uncharacterized protein OS=Sorghum bicolor OX=4558 GN=SORBI_3002G051100 PE=3 SV=1	28.85	1769900000	975510000	1505200000	1374000000	1696800000	1832500000	1223900000	1251400000	1334700000	1349500000	1381300000	1195600000	963510000	1058200000	1001700000	1343600000	981670000	1319600000	1272200000	1207900000	1176000000	1229500000	1308300000	1142900000
tr|A0A1B6Q9D0|A0A1B6Q9D0_SORBI;tr|A0A1B6Q9E6|A0A1B6Q9E6_SORBI	tr|A0A1B6Q9D0|A0A1B6Q9D0_SORBI;tr|A0A1B6Q9E6|A0A1B6Q9E6_SORBI	tr|A0A1B6Q9D0|A0A1B6Q9D0_SORBI Uncharacterized protein OS=Sorghum bicolor OX=4558 GN=SORBI_3002G054000 PE=4 SV=1;tr|A0A1B6Q9E6|A0A1B6Q9E6_SORBI Uncharacterized protein OS=Sorghum bicolor OX=4558 GN=SORBI_3002G054000 PE=4 SV=1	44.501	554380000	638650000	446310000	629860000	516590000	629670000	407690000	598040000	482610000	583990000	636240000	481590000	591150000	537620000	598240000	566850000	553650000	488720000	597000000	477480000	589470000	619860000	497790000	606730000
tr|A0A1B6Q9G5|A0A1B6Q9G5_SORBI	tr|A0A1B6Q9G5|A0A1B6Q9G5_SORBI	tr|A0A1B6Q9G5|A0A1B6Q9G5_SORBI Uncharacterized protein OS=Sorghum bicolor OX=4558 GN=SORBI_3002G058500 PE=4 SV=1	61.179	0	19743000	0	13036000	0	0	22418000	0	14359000	11009000	0	20043000	24934000	15994000	23452000	18347000	21774000	23863000	23878000	22238000	24311000	0	20742000	0
tr|A0A1B6Q9J6|A0A1B6Q9J6_SORBI	tr|A0A1B6Q9J6|A0A1B6Q9J6_SORBI	tr|A0A1B6Q9J6|A0A1B6Q9J6_SORBI Uncharacterized protein OS=Sorghum bicolor OX=4558 GN=SORBI_3002G064000 PE=4 SV=1	27.57	0	0	15717000	0	0	0	0	0	0	0	0	0	0	0	0	0	0	0	0	0	0	0	15221000	0
tr|A0A1B6Q9L9|A0A1B6Q9L9_SORBI;tr|C5XC02|C5XC02_SORBI	tr|A0A1B6Q9L9|A0A1B6Q9L9_SORBI;tr|C5XC02|C5XC02_SORBI	tr|A0A1B6Q9L9|A0A1B6Q9L9_SORBI Uncharacterized protein OS=Sorghum bicolor OX=4558 GN=SORBI_3002G067300 PE=3 SV=1;tr|C5XC02|C5XC02_SORBI Uncharacterized protein OS=Sorghum bicolor OX=4558 GN=SORBI_3002G067300 PE=3 SV=1	60.315	0	0	0	0	0	0	0	0	0	0	0	28213000	0	0	0	0	0	0	0	0	0	0	0	0
tr|A0A1B6Q9P8|A0A1B6Q9P8_SORBI;tr|A0A1B6Q9N4|A0A1B6Q9N4_SORBI	tr|A0A1B6Q9P8|A0A1B6Q9P8_SORBI;tr|A0A1B6Q9N4|A0A1B6Q9N4_SORBI	tr|A0A1B6Q9P8|A0A1B6Q9P8_SORBI Uncharacterized protein OS=Sorghum bicolor OX=4558 GN=SORBI_3002G071000 PE=4 SV=1;tr|A0A1B6Q9N4|A0A1B6Q9N4_SORBI Uncharacterized protein OS=Sorghum bicolor OX=4558 GN=SORBI_3002G071000 PE=4 SV=1	68.328	37694000	39304000	35098000	42101000	0	0	34542000	43577000	35358000	33047000	42644000	41855000	43067000	46707000	44077000	44728000	0	53852000	42577000	44748000	47321000	53671000	35135000	40566000
tr|A0A1B6Q9S3|A0A1B6Q9S3_SORBI;tr|A0A1B6Q9U3|A0A1B6Q9U3_SORBI	tr|A0A1B6Q9S3|A0A1B6Q9S3_SORBI;tr|A0A1B6Q9U3|A0A1B6Q9U3_SORBI	tr|A0A1B6Q9S3|A0A1B6Q9S3_SORBI Uncharacterized protein OS=Sorghum bicolor OX=4558 GN=SORBI_3002G076800 PE=4 SV=1;tr|A0A1B6Q9U3|A0A1B6Q9U3_SORBI Uncharacterized protein OS=Sorghum bicolor OX=4558 GN=SORBI_3002G076800 PE=4 SV=1	29.765	0	0	0	0	0	0	0	0	0	0	0	0	0	0	0	0	0	0	0	0	0	0	17052000	19779000
tr|A0A1B6Q9T0|A0A1B6Q9T0_SORBI	tr|A0A1B6Q9T0|A0A1B6Q9T0_SORBI	tr|A0A1B6Q9T0|A0A1B6Q9T0_SORBI Zeta-carotene desaturase OS=Sorghum bicolor OX=4558 GN=SORBI_3002G072400 PE=3 SV=1	72.195	34402000	48262000	54173000	45554000	0	36712000	47673000	32520000	51464000	39801000	34228000	39727000	62645000	75711000	60681000	59913000	76947000	65391000	62600000	64949000	71570000	94595000	103840000	96730000
tr|A0A1B6Q9U4|A0A1B6Q9U4_SORBI;tr|A0A1B6Q9V6|A0A1B6Q9V6_SORBI	tr|A0A1B6Q9U4|A0A1B6Q9U4_SORBI;tr|A0A1B6Q9V6|A0A1B6Q9V6_SORBI	tr|A0A1B6Q9U4|A0A1B6Q9U4_SORBI Eukaryotic translation initiation factor 3 subunit E OS=Sorghum bicolor OX=4558 GN=SORBI_3002G077900 PE=3 SV=1;tr|A0A1B6Q9V6|A0A1B6Q9V6_SORBI Eukaryotic translation initiation factor 3 subunit E OS=Sorghum bicolor OX=4558 GN=	45.85	0	0	0	0	0	0	0	0	0	0	0	0	0	0	0	0	0	0	0	47995000	0	0	0	0
tr|A0A1B6Q9X0|A0A1B6Q9X0_SORBI;tr|C5XDB7|C5XDB7_SORBI;tr|C5WSN9|C5WSN9_SORBI	tr|A0A1B6Q9X0|A0A1B6Q9X0_SORBI	tr|A0A1B6Q9X0|A0A1B6Q9X0_SORBI Uncharacterized protein OS=Sorghum bicolor OX=4558 GN=SORBI_3002G077000 PE=4 SV=1	45.606	985890000	684290000	961960000	747510000	1021800000	1064800000	852990000	660840000	853340000	696320000	806270000	794790000	996500000	730820000	789270000	1066600000	471590000	884380000	1031500000	941040000	975720000	1105900000	1136000000	981160000
tr|A0A1B6Q9X2|A0A1B6Q9X2_SORBI	tr|A0A1B6Q9X2|A0A1B6Q9X2_SORBI	tr|A0A1B6Q9X2|A0A1B6Q9X2_SORBI Uncharacterized protein OS=Sorghum bicolor OX=4558 GN=SORBI_3002G082000 PE=4 SV=1	35.687	0	0	0	0	0	0	0	0	0	0	0	0	0	0	0	64091000	0	58257000	0	0	0	0	57727000	48281000
tr|A0A1B6QA23|A0A1B6QA23_SORBI;tr|A0A1B6QA27|A0A1B6QA27_SORBI;tr|A0A1W0W317|A0A1W0W317_SORBI	tr|A0A1B6QA23|A0A1B6QA23_SORBI;tr|A0A1B6QA27|A0A1B6QA27_SORBI;tr|A0A1W0W317|A0A1W0W317_SORBI	tr|A0A1B6QA23|A0A1B6QA23_SORBI Uncharacterized protein OS=Sorghum bicolor OX=4558 GN=SORBI_3002G084300 PE=4 SV=1;tr|A0A1B6QA27|A0A1B6QA27_SORBI Uncharacterized protein OS=Sorghum bicolor OX=4558 GN=SORBI_3002G084300 PE=4 SV=1;tr|A0A1W0W317|A0A1W0W317_SORBI	23.749	0	0	0	0	0	0	0	0	0	0	0	0	0	0	0	0	0	0	0	0	0	25381000	0	0
tr|A0A1B6QA33|A0A1B6QA33_SORBI;tr|A0A1B6QA32|A0A1B6QA32_SORBI;tr|A0A1B6QGZ8|A0A1B6QGZ8_SORBI;tr|A0A1B6QH35|A0A1B6QH35_SORBI	tr|A0A1B6QA33|A0A1B6QA33_SORBI;tr|A0A1B6QA32|A0A1B6QA32_SORBI	tr|A0A1B6QA33|A0A1B6QA33_SORBI Uncharacterized protein OS=Sorghum bicolor OX=4558 GN=SORBI_3002G090500 PE=3 SV=1;tr|A0A1B6QA32|A0A1B6QA32_SORBI Uncharacterized protein OS=Sorghum bicolor OX=4558 GN=SORBI_3002G090500 PE=3 SV=1	48.01	258860000	223100000	226290000	250690000	155460000	260970000	348800000	287750000	252920000	269730000	272600000	269720000	219530000	337750000	269750000	279700000	351660000	319580000	237720000	210820000	205310000	291960000	278860000	275180000
tr|A0A1B6QA87|A0A1B6QA87_SORBI	tr|A0A1B6QA87|A0A1B6QA87_SORBI	tr|A0A1B6QA87|A0A1B6QA87_SORBI Uncharacterized protein OS=Sorghum bicolor OX=4558 GN=SORBI_3002G098800 PE=4 SV=1	27.547	67810000	73822000	84601000	53661000	0	64343000	60609000	43295000	91129000	50489000	0	52665000	42673000	54413000	58368000	0	0	0	42577000	59587000	61596000	0	0	0
tr|A0A1B6QAG2|A0A1B6QAG2_SORBI;tr|A0A1B6QAE5|A0A1B6QAE5_SORBI;tr|A0A1B6QAF9|A0A1B6QAF9_SORBI;tr|A0A1W0W3A8|A0A1W0W3A8_SORBI;tr|A0A1W0W389|A0A1W0W389_SORBI;tr|A0A1B6QAJ4|A0A1B6QAJ4_SORBI	tr|A0A1B6QAG2|A0A1B6QAG2_SORBI;tr|A0A1B6QAE5|A0A1B6QAE5_SORBI	tr|A0A1B6QAG2|A0A1B6QAG2_SORBI Uncharacterized protein OS=Sorghum bicolor OX=4558 GN=SORBI_3002G107000 PE=4 SV=1;tr|A0A1B6QAE5|A0A1B6QAE5_SORBI Uncharacterized protein OS=Sorghum bicolor OX=4558 GN=SORBI_3002G107000 PE=4 SV=1	147.89	0	40147000	99501000	88311000	0	53248000	50739000	22669000	197780000	118090000	111850000	58307000	150230000	127840000	147520000	159410000	352240000	257250000	98785000	216950000	154880000	151330000	193290000	147790000
tr|A0A1B6QAJ5|A0A1B6QAJ5_SORBI;tr|A0A1B6Q802|A0A1B6Q802_SORBI;tr|C5XH02|C5XH02_SORBI	tr|A0A1B6QAJ5|A0A1B6QAJ5_SORBI;tr|A0A1B6Q802|A0A1B6Q802_SORBI;tr|C5XH02|C5XH02_SORBI	tr|A0A1B6QAJ5|A0A1B6QAJ5_SORBI Uncharacterized protein OS=Sorghum bicolor OX=4558 GN=SORBI_3002G111800 PE=4 SV=1;tr|A0A1B6Q802|A0A1B6Q802_SORBI Aspartokinase OS=Sorghum bicolor OX=4558 GN=SORBI_3003G412100 PE=3 SV=1;tr|C5XH02|C5XH02_SORBI Aspartokinase OS=	60.809	0	0	0	0	0	0	0	0	0	0	0	0	0	0	0	0	0	0	0	0	0	0	0	16445000
tr|A0A1B6QAJ9|A0A1B6QAJ9_SORBI;tr|A0A1B6QAN2|A0A1B6QAN2_SORBI;tr|A0A1W0W3F1|A0A1W0W3F1_SORBI	tr|A0A1B6QAJ9|A0A1B6QAJ9_SORBI;tr|A0A1B6QAN2|A0A1B6QAN2_SORBI;tr|A0A1W0W3F1|A0A1W0W3F1_SORBI	tr|A0A1B6QAJ9|A0A1B6QAJ9_SORBI Uncharacterized protein OS=Sorghum bicolor OX=4558 GN=SORBI_3002G112400 PE=4 SV=1;tr|A0A1B6QAN2|A0A1B6QAN2_SORBI Uncharacterized protein OS=Sorghum bicolor OX=4558 GN=SORBI_3002G112400 PE=4 SV=1;tr|A0A1W0W3F1|A0A1W0W3F1_SORBI	36.539	157190000	198360000	160020000	171380000	199030000	167960000	184250000	287890000	245620000	254380000	109810000	201100000	175390000	0	114240000	158680000	0	115030000	123330000	214680000	189360000	105770000	91152000	105650000
tr|A0A1B6QAK5|A0A1B6QAK5_SORBI;tr|A0A1B6QAL0|A0A1B6QAL0_SORBI	tr|A0A1B6QAK5|A0A1B6QAK5_SORBI;tr|A0A1B6QAL0|A0A1B6QAL0_SORBI	tr|A0A1B6QAK5|A0A1B6QAK5_SORBI Uncharacterized protein OS=Sorghum bicolor OX=4558 GN=SORBI_3002G113800 PE=3 SV=1;tr|A0A1B6QAL0|A0A1B6QAL0_SORBI Uncharacterized protein OS=Sorghum bicolor OX=4558 GN=SORBI_3002G113800 PE=3 SV=1	36.061	136630000	108030000	124460000	129230000	0	70256000	114970000	145940000	149260000	165250000	176050000	135210000	119610000	113850000	131450000	117630000	174010000	159020000	122750000	129210000	135160000	116990000	108800000	114330000
tr|A0A1B6QAM8|A0A1B6QAM8_SORBI;tr|A0A1W0W3E5|A0A1W0W3E5_SORBI	tr|A0A1B6QAM8|A0A1B6QAM8_SORBI;tr|A0A1W0W3E5|A0A1W0W3E5_SORBI	tr|A0A1B6QAM8|A0A1B6QAM8_SORBI Uncharacterized protein OS=Sorghum bicolor OX=4558 GN=SORBI_3002G117700 PE=3 SV=2;tr|A0A1W0W3E5|A0A1W0W3E5_SORBI Uncharacterized protein OS=Sorghum bicolor OX=4558 GN=SORBI_3002G117900 PE=3 SV=1	95.885	0	0	0	0	0	0	0	0	0	0	0	0	0	0	0	0	0	16043000	0	0	0	0	0	0
tr|A0A1B6QAN1|A0A1B6QAN1_SORBI	tr|A0A1B6QAN1|A0A1B6QAN1_SORBI	tr|A0A1B6QAN1|A0A1B6QAN1_SORBI Uncharacterized protein OS=Sorghum bicolor OX=4558 GN=SORBI_3002G118000 PE=4 SV=1	10.672	0	0	0	0	0	0	0	0	0	0	0	0	0	0	0	0	0	0	0	0	0	0	0	264850000
tr|A0A1B6QAY1|A0A1B6QAY1_SORBI;tr|A0A1B6QAX9|A0A1B6QAX9_SORBI	tr|A0A1B6QAY1|A0A1B6QAY1_SORBI;tr|A0A1B6QAX9|A0A1B6QAX9_SORBI	tr|A0A1B6QAY1|A0A1B6QAY1_SORBI Uncharacterized protein OS=Sorghum bicolor OX=4558 GN=SORBI_3002G125800 PE=4 SV=1;tr|A0A1B6QAX9|A0A1B6QAX9_SORBI Uncharacterized protein OS=Sorghum bicolor OX=4558 GN=SORBI_3002G125800 PE=4 SV=1	58.411	0	0	0	0	0	0	0	0	0	0	0	0	0	0	0	0	0	0	0	0	0	0	17418000	0
tr|A0A1B6QB11|A0A1B6QB11_SORBI	tr|A0A1B6QB11|A0A1B6QB11_SORBI	tr|A0A1B6QB11|A0A1B6QB11_SORBI Uncharacterized protein OS=Sorghum bicolor OX=4558 GN=SORBI_3002G133800 PE=4 SV=1	46.774	511480000	422090000	338010000	378390000	317780000	478140000	674980000	436390000	605050000	517890000	628950000	587710000	551580000	518750000	511870000	539840000	732580000	675230000	525770000	484550000	580750000	521130000	516080000	519090000
tr|A0A1B6QB70|A0A1B6QB70_SORBI	tr|A0A1B6QB70|A0A1B6QB70_SORBI	tr|A0A1B6QB70|A0A1B6QB70_SORBI Uncharacterized protein OS=Sorghum bicolor OX=4558 GN=SORBI_3002G141800 PE=4 SV=1	7.4622	0	0	0	0	0	0	0	0	112600000	0	0	0	0	0	0	0	0	0	0	0	0	0	0	0
tr|A0A1B6QBF0|A0A1B6QBF0_SORBI;tr|A0A1B6QBF7|A0A1B6QBF7_SORBI	tr|A0A1B6QBF0|A0A1B6QBF0_SORBI;tr|A0A1B6QBF7|A0A1B6QBF7_SORBI	tr|A0A1B6QBF0|A0A1B6QBF0_SORBI Polyadenylate-binding protein OS=Sorghum bicolor OX=4558 GN=SORBI_3002G150700 PE=3 SV=1;tr|A0A1B6QBF7|A0A1B6QBF7_SORBI Polyadenylate-binding protein OS=Sorghum bicolor OX=4558 GN=SORBI_3002G150700 PE=3 SV=1	68.226	363830000	462620000	398060000	447140000	246880000	440370000	423590000	483840000	433330000	520500000	437930000	418130000	428540000	420150000	472530000	518430000	447870000	442330000	447490000	398840000	439430000	522320000	505600000	463300000
tr|A0A1B6QBF1|A0A1B6QBF1_SORBI;tr|A0A1B6QBG3|A0A1B6QBG3_SORBI	tr|A0A1B6QBF1|A0A1B6QBF1_SORBI;tr|A0A1B6QBG3|A0A1B6QBG3_SORBI	tr|A0A1B6QBF1|A0A1B6QBF1_SORBI Uncharacterized protein OS=Sorghum bicolor OX=4558 GN=SORBI_3002G151000 PE=4 SV=1;tr|A0A1B6QBG3|A0A1B6QBG3_SORBI Uncharacterized protein OS=Sorghum bicolor OX=4558 GN=SORBI_3002G151000 PE=4 SV=1	39.389	423230000	294920000	261140000	304890000	600630000	380210000	404450000	330440000	317670000	382880000	373630000	392090000	349720000	294190000	323790000	346090000	381380000	398990000	337070000	426010000	386430000	323280000	374020000	349940000
tr|A0A1B6QBL5|A0A1B6QBL5_SORBI	tr|A0A1B6QBL5|A0A1B6QBL5_SORBI	tr|A0A1B6QBL5|A0A1B6QBL5_SORBI Uncharacterized protein OS=Sorghum bicolor OX=4558 GN=SORBI_3002G155900 PE=4 SV=1	69.951	163940000	134790000	133750000	158860000	92032000	158420000	117240000	133690000	96332000	147440000	145000000	94433000	251660000	116900000	170280000	163000000	0	143540000	232550000	184190000	168790000	92562000	79101000	65360000
tr|A0A1B6QBZ8|A0A1B6QBZ8_SORBI	tr|A0A1B6QBZ8|A0A1B6QBZ8_SORBI	tr|A0A1B6QBZ8|A0A1B6QBZ8_SORBI Uncharacterized protein OS=Sorghum bicolor OX=4558 GN=SORBI_3002G174900 PE=3 SV=1	49.746	0	27483000	26613000	27833000	0	20531000	23131000	20439000	33917000	26137000	30697000	31407000	39551000	27618000	28872000	0	29335000	28261000	31435000	31451000	35147000	25129000	31209000	0
tr|A0A1B6QC39|A0A1B6QC39_SORBI	tr|A0A1B6QC39|A0A1B6QC39_SORBI	tr|A0A1B6QC39|A0A1B6QC39_SORBI Uncharacterized protein OS=Sorghum bicolor OX=4558 GN=SORBI_3002G181600 PE=4 SV=1	14.549	0	0	0	0	0	0	0	0	0	0	0	0	0	0	0	0	0	0	0	0	0	0	9708800	0
tr|A0A1B6QC86|A0A1B6QC86_SORBI	tr|A0A1B6QC86|A0A1B6QC86_SORBI	tr|A0A1B6QC86|A0A1B6QC86_SORBI Uncharacterized protein OS=Sorghum bicolor OX=4558 GN=SORBI_3002G189100 PE=4 SV=1	83.487	0	0	0	0	0	0	0	0	0	0	0	0	29249000	23574000	0	38554000	35021000	41254000	34486000	37963000	50590000	30644000	0	27962000
tr|A0A1B6QC94|A0A1B6QC94_SORBI	tr|A0A1B6QC94|A0A1B6QC94_SORBI	tr|A0A1B6QC94|A0A1B6QC94_SORBI Uncharacterized protein OS=Sorghum bicolor OX=4558 GN=SORBI_3002G186300 PE=4 SV=1	38.211	0	0	0	0	0	0	0	0	0	0	0	0	0	0	0	0	0	0	0	3657200	0	0	0	0
tr|A0A1B6QCA1|A0A1B6QCA1_SORBI	tr|A0A1B6QCA1|A0A1B6QCA1_SORBI	tr|A0A1B6QCA1|A0A1B6QCA1_SORBI Uncharacterized protein OS=Sorghum bicolor OX=4558 GN=SORBI_3002G189400 PE=4 SV=1	78.317	0	21752000	0	0	0	0	0	0	0	0	0	0	0	0	0	0	0	0	0	0	0	0	0	0
tr|A0A1B6QCE6|A0A1B6QCE6_SORBI;tr|A0A1B6QCE9|A0A1B6QCE9_SORBI	tr|A0A1B6QCE6|A0A1B6QCE6_SORBI;tr|A0A1B6QCE9|A0A1B6QCE9_SORBI	tr|A0A1B6QCE6|A0A1B6QCE6_SORBI Uncharacterized protein OS=Sorghum bicolor OX=4558 GN=SORBI_3002G197100 PE=4 SV=1;tr|A0A1B6QCE9|A0A1B6QCE9_SORBI Uncharacterized protein OS=Sorghum bicolor OX=4558 GN=SORBI_3002G197100 PE=4 SV=1	41.545	0	0	0	0	0	0	0	0	0	0	0	0	0	0	0	0	0	0	0	0	0	0	7557500	0
tr|A0A1B6QCQ7|A0A1B6QCQ7_SORBI	tr|A0A1B6QCQ7|A0A1B6QCQ7_SORBI	tr|A0A1B6QCQ7|A0A1B6QCQ7_SORBI Chlorophyll a-b binding protein, chloroplastic OS=Sorghum bicolor OX=4558 GN=SORBI_3002G215000 PE=3 SV=1	30.078	0	0	0	0	0	0	0	0	0	8032700	0	0	0	0	0	0	0	0	0	0	0	0	0	0
tr|A0A1B6QCR4|A0A1B6QCR4_SORBI	tr|A0A1B6QCR4|A0A1B6QCR4_SORBI	tr|A0A1B6QCR4|A0A1B6QCR4_SORBI Uncharacterized protein OS=Sorghum bicolor OX=4558 GN=SORBI_3002G215800 PE=4 SV=1	15.891	131520000	0	0	71198000	0	128220000	0	0	0	0	0	47810000	0	52298000	0	82331000	0	50016000	103240000	0	0	0	54850000	0
tr|A0A1B6QCY1|A0A1B6QCY1_SORBI	tr|A0A1B6QCY1|A0A1B6QCY1_SORBI	tr|A0A1B6QCY1|A0A1B6QCY1_SORBI Uncharacterized protein OS=Sorghum bicolor OX=4558 GN=SORBI_3002G224800 PE=4 SV=1	34.717	7991800	0	0	0	0	0	0	0	0	0	0	9747300	0	0	0	0	0	0	0	0	0	8376000	0	0
tr|A0A1B6QCY7|A0A1B6QCY7_SORBI	tr|A0A1B6QCY7|A0A1B6QCY7_SORBI	tr|A0A1B6QCY7|A0A1B6QCY7_SORBI Uncharacterized protein OS=Sorghum bicolor OX=4558 GN=SORBI_3002G228200 PE=4 SV=1	39.275	0	0	0	0	0	0	0	0	0	0	0	0	0	0	0	0	0	0	0	0	0	0	0	5491300
tr|A0A1B6QD02|A0A1B6QD02_SORBI	tr|A0A1B6QD02|A0A1B6QD02_SORBI	tr|A0A1B6QD02|A0A1B6QD02_SORBI Uncharacterized protein OS=Sorghum bicolor OX=4558 GN=SORBI_3002G228000 PE=4 SV=1	33.537	0	0	0	0	0	0	0	0	0	0	0	0	28494000	0	0	54895000	56621000	61875000	37541000	0	0	62323000	54537000	64734000
tr|A0A1B6QD15|A0A1B6QD15_SORBI;tr|A0A1B6QD28|A0A1B6QD28_SORBI	tr|A0A1B6QD15|A0A1B6QD15_SORBI;tr|A0A1B6QD28|A0A1B6QD28_SORBI	tr|A0A1B6QD15|A0A1B6QD15_SORBI Uncharacterized protein OS=Sorghum bicolor OX=4558 GN=SORBI_3002G232400 PE=4 SV=1;tr|A0A1B6QD28|A0A1B6QD28_SORBI Uncharacterized protein OS=Sorghum bicolor OX=4558 GN=SORBI_3002G232400 PE=4 SV=1	15.006	0	0	0	0	0	0	0	0	0	0	0	0	0	0	0	0	0	0	0	0	0	0	12757000	0
tr|A0A1B6QD19|A0A1B6QD19_SORBI;tr|A0A1W0W5I6|A0A1W0W5I6_SORBI	tr|A0A1B6QD19|A0A1B6QD19_SORBI;tr|A0A1W0W5I6|A0A1W0W5I6_SORBI	tr|A0A1B6QD19|A0A1B6QD19_SORBI Uncharacterized protein OS=Sorghum bicolor OX=4558 GN=SORBI_3002G233600 PE=4 SV=1;tr|A0A1W0W5I6|A0A1W0W5I6_SORBI Uncharacterized protein OS=Sorghum bicolor OX=4558 GN=SORBI_3002G233600 PE=4 SV=1	86.91	0	0	34743000	33217000	0	0	27031000	0	27409000	0	0	28920000	22219000	0	24795000	0	0	0	22600000	25827000	19442000	0	24081000	0
tr|A0A1B6QD95|A0A1B6QD95_SORBI	tr|A0A1B6QD95|A0A1B6QD95_SORBI	tr|A0A1B6QD95|A0A1B6QD95_SORBI Uncharacterized protein OS=Sorghum bicolor OX=4558 GN=SORBI_3002G244300 PE=4 SV=1	27.702	0	0	0	0	0	0	0	0	0	0	0	0	0	0	0	0	0	0	0	0	0	0	5438600	0
tr|A0A1B6QDA1|A0A1B6QDA1_SORBI;tr|A0A1B6QD92|A0A1B6QD92_SORBI;tr|A0A1B6QDB0|A0A1B6QDB0_SORBI	tr|A0A1B6QDA1|A0A1B6QDA1_SORBI;tr|A0A1B6QD92|A0A1B6QD92_SORBI;tr|A0A1B6QDB0|A0A1B6QDB0_SORBI	tr|A0A1B6QDA1|A0A1B6QDA1_SORBI Uncharacterized protein OS=Sorghum bicolor OX=4558 GN=SORBI_3002G244500 PE=4 SV=1;tr|A0A1B6QD92|A0A1B6QD92_SORBI Uncharacterized protein OS=Sorghum bicolor OX=4558 GN=SORBI_3002G244500 PE=3 SV=1;tr|A0A1B6QDB0|A0A1B6QDB0_SORBI	39.324	0	23789000	34140000	21277000	0	0	0	0	0	26184000	0	0	0	19729000	0	0	0	0	21226000	0	19541000	31721000	29139000	39979000
tr|A0A1B6QDA6|A0A1B6QDA6_SORBI;tr|C5YLN6|C5YLN6_SORBI	tr|A0A1B6QDA6|A0A1B6QDA6_SORBI	tr|A0A1B6QDA6|A0A1B6QDA6_SORBI Eukaryotic translation initiation factor 3 subunit C OS=Sorghum bicolor OX=4558 GN=SORBI_3002G246700 PE=3 SV=1	105.94	28207000	24758000	31855000	34965000	0	0	0	0	0	0	28003000	0	0	32760000	0	27526000	26314000	0	0	30022000	29746000	51600000	48894000	62640000
tr|A0A1B6QDC1|A0A1B6QDC1_SORBI	tr|A0A1B6QDC1|A0A1B6QDC1_SORBI	tr|A0A1B6QDC1|A0A1B6QDC1_SORBI Uncharacterized protein OS=Sorghum bicolor OX=4558 GN=SORBI_3002G249900 PE=4 SV=1	36.753	0	17802000	0	0	0	0	0	0	0	0	0	0	0	0	0	0	0	0	0	0	0	0	0	0
tr|A0A1B6QDD9|A0A1B6QDD9_SORBI	tr|A0A1B6QDD9|A0A1B6QDD9_SORBI	tr|A0A1B6QDD9|A0A1B6QDD9_SORBI Uncharacterized protein OS=Sorghum bicolor OX=4558 GN=SORBI_3002G252100 PE=4 SV=1	41.402	0	0	0	0	0	0	0	0	0	0	0	0	6880700	0	0	0	0	0	0	0	0	0	0	0
tr|A0A1B6QDI3|A0A1B6QDI3_SORBI	tr|A0A1B6QDI3|A0A1B6QDI3_SORBI	tr|A0A1B6QDI3|A0A1B6QDI3_SORBI Uncharacterized protein OS=Sorghum bicolor OX=4558 GN=SORBI_3002G258400 PE=4 SV=1	99.153	0	0	0	0	0	0	0	0	0	0	0	0	0	0	0	0	0	0	0	0	0	0	0	5557200
tr|A0A1B6QDJ0|A0A1B6QDJ0_SORBI;tr|A0A1B6QDJ7|A0A1B6QDJ7_SORBI	tr|A0A1B6QDJ0|A0A1B6QDJ0_SORBI;tr|A0A1B6QDJ7|A0A1B6QDJ7_SORBI	tr|A0A1B6QDJ0|A0A1B6QDJ0_SORBI Uncharacterized protein OS=Sorghum bicolor OX=4558 GN=SORBI_3002G260000 PE=4 SV=1;tr|A0A1B6QDJ7|A0A1B6QDJ7_SORBI Uncharacterized protein OS=Sorghum bicolor OX=4558 GN=SORBI_3002G260000 PE=4 SV=1	61.832	0	0	0	0	0	0	0	0	0	0	5102500	0	0	0	0	0	0	0	0	0	0	0	0	0
tr|A0A1B6QDJ9|A0A1B6QDJ9_SORBI;tr|A0A1B6QDK6|A0A1B6QDK6_SORBI	tr|A0A1B6QDJ9|A0A1B6QDJ9_SORBI;tr|A0A1B6QDK6|A0A1B6QDK6_SORBI	tr|A0A1B6QDJ9|A0A1B6QDJ9_SORBI Uncharacterized protein OS=Sorghum bicolor OX=4558 GN=SORBI_3002G261600 PE=3 SV=1;tr|A0A1B6QDK6|A0A1B6QDK6_SORBI Uncharacterized protein OS=Sorghum bicolor OX=4558 GN=SORBI_3002G261600 PE=3 SV=1	58.064	0	0	0	0	0	0	0	0	0	0	14323000	0	0	0	0	0	0	0	0	0	0	0	0	0
tr|A0A1B6QDK1|A0A1B6QDK1_SORBI;tr|A0A1B6QDJ6|A0A1B6QDJ6_SORBI;tr|A0A1B6QDK3|A0A1B6QDK3_SORBI	tr|A0A1B6QDK1|A0A1B6QDK1_SORBI;tr|A0A1B6QDJ6|A0A1B6QDJ6_SORBI;tr|A0A1B6QDK3|A0A1B6QDK3_SORBI	tr|A0A1B6QDK1|A0A1B6QDK1_SORBI Uncharacterized protein OS=Sorghum bicolor OX=4558 GN=SORBI_3002G261900 PE=4 SV=1;tr|A0A1B6QDJ6|A0A1B6QDJ6_SORBI Uncharacterized protein OS=Sorghum bicolor OX=4558 GN=SORBI_3002G261900 PE=4 SV=1;tr|A0A1B6QDK3|A0A1B6QDK3_SORBI	16.876	0	0	0	0	0	0	0	0	0	0	0	0	0	0	0	0	17985000	0	0	0	0	0	0	0
tr|A0A1B6QDK2|A0A1B6QDK2_SORBI;tr|A0A1W0W109|A0A1W0W109_SORBI;tr|C5YHJ9|C5YHJ9_SORBI;tr|A0A1Z5S5A2|A0A1Z5S5A2_SORBI;tr|A0A1B6QIG2|A0A1B6QIG2_SORBI	tr|A0A1B6QDK2|A0A1B6QDK2_SORBI;tr|A0A1W0W109|A0A1W0W109_SORBI;tr|C5YHJ9|C5YHJ9_SORBI;tr|A0A1Z5S5A2|A0A1Z5S5A2_SORBI;tr|A0A1B6QIG2|A0A1B6QIG2_SORBI	tr|A0A1B6QDK2|A0A1B6QDK2_SORBI Uncharacterized protein OS=Sorghum bicolor OX=4558 GN=SORBI_3002G262600 PE=3 SV=1;tr|A0A1W0W109|A0A1W0W109_SORBI Uncharacterized protein OS=Sorghum bicolor OX=4558 GN=SORBI_3003G389900 PE=4 SV=1;tr|C5YHJ9|C5YHJ9_SORBI Unchara	40.541	0	0	0	0	0	0	0	0	0	0	0	0	0	0	0	0	0	0	0	0	0	0	0	9542900
tr|A0A1B6QDR2|A0A1B6QDR2_SORBI;tr|A0A1B6QDR5|A0A1B6QDR5_SORBI;tr|A0A1W0W611|A0A1W0W611_SORBI	tr|A0A1B6QDR2|A0A1B6QDR2_SORBI;tr|A0A1B6QDR5|A0A1B6QDR5_SORBI;tr|A0A1W0W611|A0A1W0W611_SORBI	tr|A0A1B6QDR2|A0A1B6QDR2_SORBI Uncharacterized protein OS=Sorghum bicolor OX=4558 GN=SORBI_3002G274200 PE=4 SV=1;tr|A0A1B6QDR5|A0A1B6QDR5_SORBI Uncharacterized protein OS=Sorghum bicolor OX=4558 GN=SORBI_3002G274200 PE=4 SV=1;tr|A0A1W0W611|A0A1W0W611_SORBI	34.943	0	0	0	0	0	25265000	22540000	21752000	31479000	0	0	0	0	0	0	0	28478000	0	0	0	0	17195000	0	17788000
tr|A0A1B6QDR7|A0A1B6QDR7_SORBI	tr|A0A1B6QDR7|A0A1B6QDR7_SORBI	tr|A0A1B6QDR7|A0A1B6QDR7_SORBI Uncharacterized protein OS=Sorghum bicolor OX=4558 GN=SORBI_3002G275300 PE=4 SV=1	78.648	0	0	47489000	43926000	0	0	37958000	0	32082000	30241000	0	32908000	35346000	48271000	52220000	30453000	0	0	42608000	43258000	44074000	39260000	41578000	41362000
tr|A0A1B6QDU9|A0A1B6QDU9_SORBI;tr|A0A1B6QDV5|A0A1B6QDV5_SORBI	tr|A0A1B6QDU9|A0A1B6QDU9_SORBI;tr|A0A1B6QDV5|A0A1B6QDV5_SORBI	tr|A0A1B6QDU9|A0A1B6QDU9_SORBI Uncharacterized protein OS=Sorghum bicolor OX=4558 GN=SORBI_3002G281000 PE=3 SV=1;tr|A0A1B6QDV5|A0A1B6QDV5_SORBI Uncharacterized protein OS=Sorghum bicolor OX=4558 GN=SORBI_3002G281000 PE=3 SV=1	30.146	94087000	93854000	66203000	97135000	0	95004000	0	62382000	60317000	54604000	88769000	41718000	96907000	0	66253000	0	0	0	66070000	53956000	77991000	0	0	0
tr|A0A1B6QDV2|A0A1B6QDV2_SORBI	tr|A0A1B6QDV2|A0A1B6QDV2_SORBI	tr|A0A1B6QDV2|A0A1B6QDV2_SORBI Phospholipase D OS=Sorghum bicolor OX=4558 GN=SORBI_3002G282500 PE=3 SV=1	96.575	0	0	0	0	0	0	0	0	0	0	0	0	0	0	0	0	0	0	2840000	0	0	0	0	0
tr|A0A1B6QE21|A0A1B6QE21_SORBI;tr|A0A1B6QE06|A0A1B6QE06_SORBI	tr|A0A1B6QE21|A0A1B6QE21_SORBI;tr|A0A1B6QE06|A0A1B6QE06_SORBI	tr|A0A1B6QE21|A0A1B6QE21_SORBI UTP--glucose-1-phosphate uridylyltransferase OS=Sorghum bicolor OX=4558 GN=SORBI_3002G291200 PE=3 SV=1;tr|A0A1B6QE06|A0A1B6QE06_SORBI Uncharacterized protein OS=Sorghum bicolor OX=4558 GN=SORBI_3002G291200 PE=4 SV=1	52.248	1906500000	2821300000	3291000000	3171200000	2386300000	2020700000	2239600000	3214200000	3255000000	2742800000	2070500000	2270000000	3476900000	3675600000	3609400000	3322800000	5052400000	3995000000	3573600000	3019100000	3308600000	3373300000	4395000000	4134200000
tr|A0A1B6QE29|A0A1B6QE29_SORBI;tr|A0A1B6QE30|A0A1B6QE30_SORBI;tr|A0A1B6PTT2|A0A1B6PTT2_SORBI;tr|C5XWV1|C5XWV1_SORBI	tr|A0A1B6QE29|A0A1B6QE29_SORBI;tr|A0A1B6QE30|A0A1B6QE30_SORBI	tr|A0A1B6QE29|A0A1B6QE29_SORBI Uncharacterized protein OS=Sorghum bicolor OX=4558 GN=SORBI_3002G294400 PE=3 SV=1;tr|A0A1B6QE30|A0A1B6QE30_SORBI Uncharacterized protein OS=Sorghum bicolor OX=4558 GN=SORBI_3002G294400 PE=3 SV=1	38.422	0	0	0	0	0	0	9699800	0	11480000	0	0	0	0	0	12285000	0	0	0	0	0	0	0	0	0
tr|A0A1B6QE38|A0A1B6QE38_SORBI	tr|A0A1B6QE38|A0A1B6QE38_SORBI	tr|A0A1B6QE38|A0A1B6QE38_SORBI Uncharacterized protein OS=Sorghum bicolor OX=4558 GN=SORBI_3002G296900 PE=4 SV=1	35.859	6755700	0	0	10151000	0	0	0	0	0	0	0	0	0	0	0	0	0	0	0	0	0	0	0	0
tr|A0A1B6QE41|A0A1B6QE41_SORBI	tr|A0A1B6QE41|A0A1B6QE41_SORBI	tr|A0A1B6QE41|A0A1B6QE41_SORBI Uncharacterized protein OS=Sorghum bicolor OX=4558 GN=SORBI_3002G297400 PE=4 SV=1	35.641	384210000	353120000	657480000	469470000	0	0	484200000	0	575220000	0	363290000	449730000	395420000	0	313070000	427790000	0	369460000	0	0	405810000	435240000	375300000	364880000
tr|A0A1B6QE65|A0A1B6QE65_SORBI	tr|A0A1B6QE65|A0A1B6QE65_SORBI	tr|A0A1B6QE65|A0A1B6QE65_SORBI Carboxypeptidase OS=Sorghum bicolor OX=4558 GN=SORBI_3002G301200 PE=3 SV=1	57.311	84751000	65770000	67194000	69843000	0	58048000	65117000	76943000	72030000	93151000	76014000	61817000	90518000	94547000	80585000	81106000	87020000	87360000	114660000	69864000	93060000	88080000	120100000	100340000
tr|A0A1B6QE70|A0A1B6QE70_SORBI;tr|C5YCU5|C5YCU5_SORBI	tr|A0A1B6QE70|A0A1B6QE70_SORBI	tr|A0A1B6QE70|A0A1B6QE70_SORBI Uncharacterized protein OS=Sorghum bicolor OX=4558 GN=SORBI_3002G301500 PE=4 SV=1	52.368	0	0	0	0	0	0	0	0	0	0	0	5935500	0	0	0	0	0	0	0	0	0	0	0	0
tr|A0A1B6QE81|A0A1B6QE81_SORBI	tr|A0A1B6QE81|A0A1B6QE81_SORBI	tr|A0A1B6QE81|A0A1B6QE81_SORBI Uncharacterized protein OS=Sorghum bicolor OX=4558 GN=SORBI_3002G304100 PE=3 SV=1	60.851	14319000	0	0	0	0	0	0	0	0	0	0	0	0	0	0	0	0	0	0	0	12968000	0	0	16120000
tr|A0A1B6QE87|A0A1B6QE87_SORBI;tr|C5YQC5|C5YQC5_SORBI;tr|A0A1B6PDP5|A0A1B6PDP5_SORBI	tr|A0A1B6QE87|A0A1B6QE87_SORBI;tr|C5YQC5|C5YQC5_SORBI	tr|A0A1B6QE87|A0A1B6QE87_SORBI Purple acid phosphatase OS=Sorghum bicolor OX=4558 GN=SORBI_3002G303700 PE=3 SV=1;tr|C5YQC5|C5YQC5_SORBI Purple acid phosphatase OS=Sorghum bicolor OX=4558 GN=SORBI_3008G140100 PE=3 SV=1	74.764	28596000	37761000	0	0	0	28132000	0	30916000	25385000	27390000	0	22410000	0	23155000	22987000	0	30543000	34492000	0	0	32042000	29500000	23704000	0
tr|A0A1B6QE94|A0A1B6QE94_SORBI	tr|A0A1B6QE94|A0A1B6QE94_SORBI	tr|A0A1B6QE94|A0A1B6QE94_SORBI Glycosyltransferase OS=Sorghum bicolor OX=4558 GN=SORBI_3002G305600 PE=3 SV=1	53.11	0	0	0	0	0	0	0	0	0	0	0	0	0	0	0	0	7203000	0	0	0	0	0	0	0
tr|A0A1B6QEA2|A0A1B6QEA2_SORBI;tr|A0A1B6QEB9|A0A1B6QEB9_SORBI;tr|A0A1B6QEB7|A0A1B6QEB7_SORBI	tr|A0A1B6QEA2|A0A1B6QEA2_SORBI;tr|A0A1B6QEB9|A0A1B6QEB9_SORBI;tr|A0A1B6QEB7|A0A1B6QEB7_SORBI	tr|A0A1B6QEA2|A0A1B6QEA2_SORBI Uncharacterized protein OS=Sorghum bicolor OX=4558 GN=SORBI_3002G306600 PE=4 SV=1;tr|A0A1B6QEB9|A0A1B6QEB9_SORBI Uncharacterized protein OS=Sorghum bicolor OX=4558 GN=SORBI_3002G306600 PE=4 SV=1;tr|A0A1B6QEB7|A0A1B6QEB7_SORBI	29.259	0	0	0	0	0	0	0	0	0	0	0	0	0	0	0	0	0	0	0	0	0	0	5740200	0
tr|A0A1B6QEA8|A0A1B6QEA8_SORBI;tr|A0A1B6QEA4|A0A1B6QEA4_SORBI;tr|A0A1B6QEA6|A0A1B6QEA6_SORBI	tr|A0A1B6QEA8|A0A1B6QEA8_SORBI;tr|A0A1B6QEA4|A0A1B6QEA4_SORBI;tr|A0A1B6QEA6|A0A1B6QEA6_SORBI	tr|A0A1B6QEA8|A0A1B6QEA8_SORBI Uncharacterized protein OS=Sorghum bicolor OX=4558 GN=SORBI_3002G306400 PE=4 SV=1;tr|A0A1B6QEA4|A0A1B6QEA4_SORBI Uncharacterized protein OS=Sorghum bicolor OX=4558 GN=SORBI_3002G306400 PE=4 SV=1;tr|A0A1B6QEA6|A0A1B6QEA6_SORBI	28.199	0	0	0	0	0	0	15919000	0	0	0	0	0	0	0	0	0	0	0	15458000	0	0	0	0	0
tr|A0A1B6QED9|A0A1B6QED9_SORBI	tr|A0A1B6QED9|A0A1B6QED9_SORBI	tr|A0A1B6QED9|A0A1B6QED9_SORBI Malic enzyme OS=Sorghum bicolor OX=4558 GN=SORBI_3002G309400 PE=3 SV=1	69.384	0	24046000	0	0	0	0	0	0	0	0	0	0	15270000	0	20764000	0	0	17749000	0	0	0	0	0	0
tr|A0A1B6QEF9|A0A1B6QEF9_SORBI	tr|A0A1B6QEF9|A0A1B6QEF9_SORBI	tr|A0A1B6QEF9|A0A1B6QEF9_SORBI Uncharacterized protein OS=Sorghum bicolor OX=4558 GN=SORBI_3002G313500 PE=4 SV=1	38.617	0	0	0	0	0	0	0	0	0	0	0	0	0	0	0	0	0	0	0	0	0	0	0	0
tr|A0A1B6QEG2|A0A1B6QEG2_SORBI;tr|A0A1B6QEF5|A0A1B6QEF5_SORBI	tr|A0A1B6QEG2|A0A1B6QEG2_SORBI;tr|A0A1B6QEF5|A0A1B6QEF5_SORBI	tr|A0A1B6QEG2|A0A1B6QEG2_SORBI Uncharacterized protein OS=Sorghum bicolor OX=4558 GN=SORBI_3002G315800 PE=3 SV=1;tr|A0A1B6QEF5|A0A1B6QEF5_SORBI Uncharacterized protein OS=Sorghum bicolor OX=4558 GN=SORBI_3002G315800 PE=3 SV=1	38.921	130950000	130230000	68531000	74747000	138520000	92081000	103580000	126830000	108470000	124760000	75774000	102170000	83437000	119730000	126020000	177200000	157660000	158590000	135340000	78951000	91658000	114250000	72689000	88565000
tr|A0A1B6QEG6|A0A1B6QEG6_SORBI	tr|A0A1B6QEG6|A0A1B6QEG6_SORBI	tr|A0A1B6QEG6|A0A1B6QEG6_SORBI Uncharacterized protein OS=Sorghum bicolor OX=4558 GN=SORBI_3002G314500 PE=3 SV=2	57.119	0	0	0	0	0	0	0	0	0	0	0	0	0	0	0	0	0	0	0	0	0	0	0	0
tr|A0A1B6QEG7|A0A1B6QEG7_SORBI;tr|A0A1B6QEG5|A0A1B6QEG5_SORBI	tr|A0A1B6QEG7|A0A1B6QEG7_SORBI;tr|A0A1B6QEG5|A0A1B6QEG5_SORBI	tr|A0A1B6QEG7|A0A1B6QEG7_SORBI Uncharacterized protein OS=Sorghum bicolor OX=4558 GN=SORBI_3002G317300 PE=3 SV=1;tr|A0A1B6QEG5|A0A1B6QEG5_SORBI Uncharacterized protein OS=Sorghum bicolor OX=4558 GN=SORBI_3002G317300 PE=4 SV=1	48.459	0	0	0	0	0	0	0	0	0	0	0	0	0	0	0	31410000	0	0	0	0	0	32363000	0	31507000
tr|A0A1B6QEH8|A0A1B6QEH8_SORBI;tr|C5XU28|C5XU28_SORBI	tr|A0A1B6QEH8|A0A1B6QEH8_SORBI	tr|A0A1B6QEH8|A0A1B6QEH8_SORBI Uncharacterized protein OS=Sorghum bicolor OX=4558 GN=SORBI_3002G316700 PE=3 SV=1	39.72	15439000000	10952000000	16193000000	14745000000	19875000000	14459000000	15898000000	13945000000	13831000000	13802000000	15665000000	15437000000	12244000000	16519000000	16456000000	12155000000	14373000000	14637000000	16135000000	19089000000	17076000000	13561000000	15429000000	16521000000
tr|A0A1B6QEI0|A0A1B6QEI0_SORBI;tr|A0A1B6QEJ3|A0A1B6QEJ3_SORBI	tr|A0A1B6QEI0|A0A1B6QEI0_SORBI	tr|A0A1B6QEI0|A0A1B6QEI0_SORBI Uncharacterized protein OS=Sorghum bicolor OX=4558 GN=SORBI_3002G317600 PE=4 SV=1	18.688	167620000	174840000	190310000	194420000	187970000	148490000	230930000	129010000	210040000	157360000	190720000	195270000	248520000	228030000	207920000	213630000	179430000	200580000	213990000	232230000	246990000	222400000	243460000	221720000
tr|A0A1B6QEM9|A0A1B6QEM9_SORBI;tr|A0A1B6QEP4|A0A1B6QEP4_SORBI	tr|A0A1B6QEM9|A0A1B6QEM9_SORBI	tr|A0A1B6QEM9|A0A1B6QEM9_SORBI Uncharacterized protein OS=Sorghum bicolor OX=4558 GN=SORBI_3002G324500 PE=3 SV=1	45.208	186610000	202920000	211580000	240840000	218340000	217380000	211430000	169840000	186970000	162690000	164780000	205130000	214050000	215840000	208020000	275520000	146470000	206460000	221710000	255760000	238250000	166620000	229390000	191860000
tr|A0A1B6QEP6|A0A1B6QEP6_SORBI	tr|A0A1B6QEP6|A0A1B6QEP6_SORBI	tr|A0A1B6QEP6|A0A1B6QEP6_SORBI Uncharacterized protein OS=Sorghum bicolor OX=4558 GN=SORBI_3002G327000 PE=4 SV=1	107.53	33995000	33207000	53281000	29274000	0	35331000	51372000	32690000	43583000	43517000	50998000	45628000	0	40968000	0	34850000	34806000	38503000	44875000	36375000	28810000	34361000	49689000	35455000
tr|A0A1B6QER6|A0A1B6QER6_SORBI;tr|A0A1B6QEQ7|A0A1B6QEQ7_SORBI;tr|A0A1B6QES1|A0A1B6QES1_SORBI;tr|C5XAS3|C5XAS3_SORBI	tr|A0A1B6QER6|A0A1B6QER6_SORBI;tr|A0A1B6QEQ7|A0A1B6QEQ7_SORBI;tr|A0A1B6QES1|A0A1B6QES1_SORBI	tr|A0A1B6QER6|A0A1B6QER6_SORBI Uncharacterized protein OS=Sorghum bicolor OX=4558 GN=SORBI_3002G327900 PE=3 SV=1;tr|A0A1B6QEQ7|A0A1B6QEQ7_SORBI Uncharacterized protein OS=Sorghum bicolor OX=4558 GN=SORBI_3002G327900 PE=3 SV=1;tr|A0A1B6QES1|A0A1B6QES1_SORBI	59.193	6883100000	7915100000	5441800000	6410100000	7522500000	7552600000	7194400000	11140000000	6667600000	7723300000	5585900000	6909400000	7644200000	7311500000	7568800000	4802300000	7163300000	5635300000	8894100000	9706200000	10270000000	2000100000	1354900000	2086900000
tr|A0A1B6QET0|A0A1B6QET0_SORBI;tr|A0A1B6QET3|A0A1B6QET3_SORBI;tr|A0A1B6QEU4|A0A1B6QEU4_SORBI	tr|A0A1B6QET0|A0A1B6QET0_SORBI;tr|A0A1B6QET3|A0A1B6QET3_SORBI;tr|A0A1B6QEU4|A0A1B6QEU4_SORBI	tr|A0A1B6QET0|A0A1B6QET0_SORBI Beta-amylase OS=Sorghum bicolor OX=4558 GN=SORBI_3002G329500 PE=3 SV=1;tr|A0A1B6QET3|A0A1B6QET3_SORBI Beta-amylase OS=Sorghum bicolor OX=4558 GN=SORBI_3002G329500 PE=3 SV=1;tr|A0A1B6QEU4|A0A1B6QEU4_SORBI Beta-amylase OS=Sorgh	55.069	297850000	797380000	1038000000	970770000	918000000	495660000	485160000	748530000	2836900000	1741900000	131410000	396000000	370190000	1578400000	1011800000	1811800000	3915300000	2680000000	228680000	915030000	660820000	516070000	1260600000	1005200000
tr|A0A1B6QET8|A0A1B6QET8_SORBI	tr|A0A1B6QET8|A0A1B6QET8_SORBI	tr|A0A1B6QET8|A0A1B6QET8_SORBI Uncharacterized protein OS=Sorghum bicolor OX=4558 GN=SORBI_3002G331100 PE=3 SV=1	49.907	0	10198000	0	0	0	0	0	0	0	0	0	0	0	0	0	0	0	0	0	0	0	0	0	0
tr|A0A1B6QEU0|A0A1B6QEU0_SORBI;tr|A0A1B6QEU1|A0A1B6QEU1_SORBI	tr|A0A1B6QEU0|A0A1B6QEU0_SORBI;tr|A0A1B6QEU1|A0A1B6QEU1_SORBI	tr|A0A1B6QEU0|A0A1B6QEU0_SORBI Uncharacterized protein OS=Sorghum bicolor OX=4558 GN=SORBI_3002G332200 PE=4 SV=2;tr|A0A1B6QEU1|A0A1B6QEU1_SORBI Uncharacterized protein OS=Sorghum bicolor OX=4558 GN=SORBI_3002G332200 PE=4 SV=1	25.382	0	0	0	0	0	0	0	0	0	0	0	0	0	0	0	0	0	0	0	0	0	0	0	8827500
tr|A0A1B6QEW9|A0A1B6QEW9_SORBI	tr|A0A1B6QEW9|A0A1B6QEW9_SORBI	tr|A0A1B6QEW9|A0A1B6QEW9_SORBI Uncharacterized protein OS=Sorghum bicolor OX=4558 GN=SORBI_3002G335600 PE=4 SV=1	197.93	28750000	45687000	0	0	39165000	0	18443000	27222000	0	0	0	0	42617000	23315000	0	0	0	0	20705000	0	0	25169000	0	0
tr|A0A1B6QEZ9|A0A1B6QEZ9_SORBI	tr|A0A1B6QEZ9|A0A1B6QEZ9_SORBI	tr|A0A1B6QEZ9|A0A1B6QEZ9_SORBI Uncharacterized protein OS=Sorghum bicolor OX=4558 GN=SORBI_3002G340900 PE=4 SV=1	189	0	0	0	0	0	0	0	0	0	0	0	0	0	0	0	0	0	0	0	0	0	6912400	4026300	0
tr|A0A1B6QF27|A0A1B6QF27_SORBI;tr|A0A1B6QF26|A0A1B6QF26_SORBI;tr|A0A1W0W6Z8|A0A1W0W6Z8_SORBI;tr|A0A1B6QF15|A0A1B6QF15_SORBI	tr|A0A1B6QF27|A0A1B6QF27_SORBI;tr|A0A1B6QF26|A0A1B6QF26_SORBI;tr|A0A1W0W6Z8|A0A1W0W6Z8_SORBI;tr|A0A1B6QF15|A0A1B6QF15_SORBI	tr|A0A1B6QF27|A0A1B6QF27_SORBI Uncharacterized protein OS=Sorghum bicolor OX=4558 GN=SORBI_3002G345700 PE=3 SV=1;tr|A0A1B6QF26|A0A1B6QF26_SORBI Uncharacterized protein OS=Sorghum bicolor OX=4558 GN=SORBI_3002G345700 PE=3 SV=1;tr|A0A1W0W6Z8|A0A1W0W6Z8_SORBI	105.96	0	0	0	0	0	0	21959000	0	0	18760000	22852000	22361000	0	0	0	0	0	0	0	16897000	20048000	0	0	0
tr|A0A1B6QF50|A0A1B6QF50_SORBI;tr|A0A1B6QF48|A0A1B6QF48_SORBI	tr|A0A1B6QF50|A0A1B6QF50_SORBI;tr|A0A1B6QF48|A0A1B6QF48_SORBI	tr|A0A1B6QF50|A0A1B6QF50_SORBI Tubulin alpha chain OS=Sorghum bicolor OX=4558 GN=SORBI_3002G350400 PE=3 SV=1;tr|A0A1B6QF48|A0A1B6QF48_SORBI Uncharacterized protein OS=Sorghum bicolor OX=4558 GN=SORBI_3002G350400 PE=3 SV=1	49.598	81452000	150770000	101600000	110170000	0	102140000	118070000	155820000	0	80579000	104240000	97367000	156220000	94209000	123500000	83036000	83716000	66238000	103510000	85634000	76438000	119980000	137640000	150830000
tr|A0A1B6QF68|A0A1B6QF68_SORBI;tr|A0A1B6QF53|A0A1B6QF53_SORBI;tr|A0A1B6QF49|A0A1B6QF49_SORBI	tr|A0A1B6QF68|A0A1B6QF68_SORBI;tr|A0A1B6QF53|A0A1B6QF53_SORBI;tr|A0A1B6QF49|A0A1B6QF49_SORBI	tr|A0A1B6QF68|A0A1B6QF68_SORBI Chlorophyll a-b binding protein, chloroplastic OS=Sorghum bicolor OX=4558 GN=SORBI_3002G352100 PE=3 SV=1;tr|A0A1B6QF53|A0A1B6QF53_SORBI Chlorophyll a-b binding protein, chloroplastic OS=Sorghum bicolor OX=4558 GN=SORBI_3002G3	22.883	279390000	0	120480000	0	0	277350000	120020000	0	0	135020000	287690000	0	0	0	174260000	0	0	0	0	0	0	0	0	0
tr|A0A1B6QF74|A0A1B6QF74_SORBI	tr|A0A1B6QF74|A0A1B6QF74_SORBI	tr|A0A1B6QF74|A0A1B6QF74_SORBI Succinate--CoA ligase [ADP-forming] subunit alpha, mitochondrial OS=Sorghum bicolor OX=4558 GN=SORBI_3002G352200 PE=3 SV=1	39.55	527540000	388720000	272620000	348450000	444080000	430760000	440180000	440000000	388620000	402440000	492570000	436500000	350810000	272300000	306460000	361570000	447530000	388090000	376420000	284930000	294030000	319530000	315450000	310340000
tr|A0A1B6QF95|A0A1B6QF95_SORBI	tr|A0A1B6QF95|A0A1B6QF95_SORBI	tr|A0A1B6QF95|A0A1B6QF95_SORBI Uncharacterized protein OS=Sorghum bicolor OX=4558 GN=SORBI_3002G355500 PE=4 SV=1	47.182	0	0	0	0	0	0	0	0	0	0	0	0	0	0	0	0	0	0	23487000	0	0	0	0	0
tr|A0A1B6QFA6|A0A1B6QFA6_SORBI;tr|A0A1B6QFA5|A0A1B6QFA5_SORBI	tr|A0A1B6QFA6|A0A1B6QFA6_SORBI;tr|A0A1B6QFA5|A0A1B6QFA5_SORBI	tr|A0A1B6QFA6|A0A1B6QFA6_SORBI Uncharacterized protein OS=Sorghum bicolor OX=4558 GN=SORBI_3002G359900 PE=4 SV=1;tr|A0A1B6QFA5|A0A1B6QFA5_SORBI Uncharacterized protein OS=Sorghum bicolor OX=4558 GN=SORBI_3002G359900 PE=4 SV=1	48.193	0	25677000	21988000	0	0	0	28539000	39203000	0	30818000	0	0	31879000	25414000	23270000	33657000	0	35426000	30238000	28201000	32747000	0	30580000	28041000
tr|A0A1B6QFD0|A0A1B6QFD0_SORBI;tr|A0A1B6QHV2|A0A1B6QHV2_SORBI	tr|A0A1B6QFD0|A0A1B6QFD0_SORBI;tr|A0A1B6QHV2|A0A1B6QHV2_SORBI	tr|A0A1B6QFD0|A0A1B6QFD0_SORBI Eukaryotic translation initiation factor 5A OS=Sorghum bicolor OX=4558 GN=SORBI_3002G363100 PE=3 SV=1;tr|A0A1B6QHV2|A0A1B6QHV2_SORBI Eukaryotic translation initiation factor 5A OS=Sorghum bicolor OX=4558 GN=SORBI_3001G083200	17.453	1970000000	2138500000	2466100000	2107700000	1737400000	2174000000	2109600000	2142400000	1915600000	2332200000	1818200000	1834500000	1433900000	1464500000	1233900000	1448300000	1068300000	1459900000	1685900000	1654800000	1610700000	1640400000	2116200000	1676400000
tr|A0A1B6QFD1|A0A1B6QFD1_SORBI	tr|A0A1B6QFD1|A0A1B6QFD1_SORBI	tr|A0A1B6QFD1|A0A1B6QFD1_SORBI Uncharacterized protein OS=Sorghum bicolor OX=4558 GN=SORBI_3002G366100 PE=4 SV=1	43.613	0	0	0	0	0	0	0	0	0	0	0	0	0	0	16720000	0	0	0	0	0	0	0	0	0
tr|A0A1B6QFH8|A0A1B6QFH8_SORBI	tr|A0A1B6QFH8|A0A1B6QFH8_SORBI	tr|A0A1B6QFH8|A0A1B6QFH8_SORBI Signal recognition particle subunit SRP68 OS=Sorghum bicolor OX=4558 GN=SORBI_3002G371700 PE=3 SV=1	66.894	0	0	0	0	0	0	5596400	0	0	0	0	0	6878600	0	0	0	0	0	0	0	6761300	10174000	0	7844700
tr|A0A1B6QFH9|A0A1B6QFH9_SORBI	tr|A0A1B6QFH9|A0A1B6QFH9_SORBI	tr|A0A1B6QFH9|A0A1B6QFH9_SORBI Uncharacterized protein OS=Sorghum bicolor OX=4558 GN=SORBI_3002G371400 PE=4 SV=1	26.761	57442000	82245000	49836000	65936000	0	87515000	0	68659000	57109000	0	70759000	73084000	80068000	74582000	76290000	0	71792000	94955000	76833000	0	86243000	70226000	74054000	62418000
tr|A0A1B6QFI3|A0A1B6QFI3_SORBI;tr|A0A1B6QFI8|A0A1B6QFI8_SORBI	tr|A0A1B6QFI3|A0A1B6QFI3_SORBI;tr|A0A1B6QFI8|A0A1B6QFI8_SORBI	tr|A0A1B6QFI3|A0A1B6QFI3_SORBI 40S ribosomal protein SA OS=Sorghum bicolor OX=4558 GN=SORBI_3002G374900 PE=3 SV=1;tr|A0A1B6QFI8|A0A1B6QFI8_SORBI 40S ribosomal protein SA OS=Sorghum bicolor OX=4558 GN=SORBI_3002G374900 PE=3 SV=1	30.38	0	0	0	0	0	0	0	0	0	0	0	0	0	0	0	0	0	0	0	0	0	0	0	117930000
tr|A0A1B6QFI5|A0A1B6QFI5_SORBI;tr|A0A1B6QFI2|A0A1B6QFI2_SORBI	tr|A0A1B6QFI5|A0A1B6QFI5_SORBI;tr|A0A1B6QFI2|A0A1B6QFI2_SORBI	tr|A0A1B6QFI5|A0A1B6QFI5_SORBI Uncharacterized protein OS=Sorghum bicolor OX=4558 GN=SORBI_3002G373100 PE=4 SV=1;tr|A0A1B6QFI2|A0A1B6QFI2_SORBI Uncharacterized protein OS=Sorghum bicolor OX=4558 GN=SORBI_3002G373100 PE=4 SV=1	30.303	0	0	0	0	0	0	0	0	0	0	0	0	0	0	0	0	0	0	0	0	7884500	0	0	0
tr|A0A1B6QFJ1|A0A1B6QFJ1_SORBI;tr|A0A1B6QFJ9|A0A1B6QFJ9_SORBI	tr|A0A1B6QFJ1|A0A1B6QFJ1_SORBI;tr|A0A1B6QFJ9|A0A1B6QFJ9_SORBI	tr|A0A1B6QFJ1|A0A1B6QFJ1_SORBI Uncharacterized protein OS=Sorghum bicolor OX=4558 GN=SORBI_3002G374400 PE=4 SV=2;tr|A0A1B6QFJ9|A0A1B6QFJ9_SORBI Uncharacterized protein OS=Sorghum bicolor OX=4558 GN=SORBI_3002G374400 PE=4 SV=1	127.2	0	0	0	0	0	0	0	0	0	0	0	0	0	0	0	0	0	0	2672500	0	0	0	0	0
tr|A0A1B6QFJ2|A0A1B6QFJ2_SORBI;tr|A0A1B6QFJ5|A0A1B6QFJ5_SORBI;tr|C5WXM2|C5WXM2_SORBI	tr|A0A1B6QFJ2|A0A1B6QFJ2_SORBI;tr|A0A1B6QFJ5|A0A1B6QFJ5_SORBI	tr|A0A1B6QFJ2|A0A1B6QFJ2_SORBI Uncharacterized protein OS=Sorghum bicolor OX=4558 GN=SORBI_3002G376600 PE=4 SV=1;tr|A0A1B6QFJ5|A0A1B6QFJ5_SORBI Uncharacterized protein OS=Sorghum bicolor OX=4558 GN=SORBI_3002G376600 PE=4 SV=1	88.858	0	0	0	0	0	0	0	0	0	0	0	4363400	0	0	0	0	0	0	0	0	0	0	0	0
tr|A0A1B6QFP9|A0A1B6QFP9_SORBI	tr|A0A1B6QFP9|A0A1B6QFP9_SORBI	tr|A0A1B6QFP9|A0A1B6QFP9_SORBI Uncharacterized protein OS=Sorghum bicolor OX=4558 GN=SORBI_3002G382700 PE=4 SV=1	31.151	17233000	0	0	0	0	0	0	0	0	0	0	0	0	0	0	0	0	0	0	0	0	0	0	0
tr|A0A1B6QFS0|A0A1B6QFS0_SORBI	tr|A0A1B6QFS0|A0A1B6QFS0_SORBI	tr|A0A1B6QFS0|A0A1B6QFS0_SORBI 4-alpha-glucanotransferase OS=Sorghum bicolor OX=4558 GN=SORBI_3002G383700 PE=3 SV=1	65.384	0	0	0	0	0	0	0	0	0	0	0	0	0	0	0	0	0	0	0	0	0	9970800	0	0
tr|A0A1B6QFV6|A0A1B6QFV6_SORBI	tr|A0A1B6QFV6|A0A1B6QFV6_SORBI	tr|A0A1B6QFV6|A0A1B6QFV6_SORBI Peptide deformylase OS=Sorghum bicolor OX=4558 GN=SORBI_3002G396200 PE=3 SV=1	27.224	0	0	18372000	0	0	0	0	0	0	20977000	0	55241000	0	0	0	0	0	0	0	0	0	0	0	0
tr|A0A1B6QFW1|A0A1B6QFW1_SORBI	tr|A0A1B6QFW1|A0A1B6QFW1_SORBI	tr|A0A1B6QFW1|A0A1B6QFW1_SORBI Uncharacterized protein OS=Sorghum bicolor OX=4558 GN=SORBI_3002G394800 PE=4 SV=1	58.117	0	0	0	0	0	0	0	0	0	0	0	0	0	0	0	0	0	0	0	3207100	0	0	0	0
tr|A0A1B6QFX4|A0A1B6QFX4_SORBI	tr|A0A1B6QFX4|A0A1B6QFX4_SORBI	tr|A0A1B6QFX4|A0A1B6QFX4_SORBI NADH dehydrogenase [ubiquinone] flavoprotein 1, mitochondrial OS=Sorghum bicolor OX=4558 GN=SORBI_3002G396700 PE=3 SV=1	54.746	94617000	63522000	76459000	71206000	58973000	67476000	68703000	64886000	69694000	94578000	94590000	78956000	82547000	64713000	69169000	75627000	109860000	86297000	66622000	80613000	75550000	65969000	69293000	57564000
tr|A0A1B6QFY2|A0A1B6QFY2_SORBI	tr|A0A1B6QFY2|A0A1B6QFY2_SORBI	tr|A0A1B6QFY2|A0A1B6QFY2_SORBI Uncharacterized protein OS=Sorghum bicolor OX=4558 GN=SORBI_3002G401500 PE=4 SV=1	121.86	123500000	143510000	101290000	111600000	0	122090000	161820000	126620000	105370000	108160000	139260000	159840000	169910000	138920000	158840000	144150000	125130000	147750000	135720000	133900000	130940000	157540000	140370000	157220000
tr|A0A1B6QG06|A0A1B6QG06_SORBI	tr|A0A1B6QG06|A0A1B6QG06_SORBI	tr|A0A1B6QG06|A0A1B6QG06_SORBI Uncharacterized protein OS=Sorghum bicolor OX=4558 GN=SORBI_3002G402700 PE=4 SV=1	175.91	475130000	555390000	847350000	716760000	385170000	493030000	597360000	535430000	702910000	679000000	417430000	498430000	520980000	666390000	566810000	527950000	600380000	612690000	588120000	654640000	598650000	685090000	873370000	723250000
tr|A0A1B6QG08|A0A1B6QG08_SORBI;tr|A0A1W0W7T1|A0A1W0W7T1_SORBI;tr|A0A1B6QG02|A0A1B6QG02_SORBI	tr|A0A1B6QG08|A0A1B6QG08_SORBI;tr|A0A1W0W7T1|A0A1W0W7T1_SORBI;tr|A0A1B6QG02|A0A1B6QG02_SORBI	tr|A0A1B6QG08|A0A1B6QG08_SORBI Thioredoxin reductase OS=Sorghum bicolor OX=4558 GN=SORBI_3002G401800 PE=3 SV=1;tr|A0A1W0W7T1|A0A1W0W7T1_SORBI Uncharacterized protein OS=Sorghum bicolor OX=4558 GN=SORBI_3002G401800 PE=4 SV=1;tr|A0A1B6QG02|A0A1B6QG02_SORBI T	56.977	244110000	209230000	186700000	203410000	199530000	247380000	205520000	167420000	169590000	146050000	165640000	181260000	141310000	132280000	157450000	203330000	127990000	160810000	102770000	199110000	133510000	147950000	90442000	153580000
tr|A0A1B6QG50|A0A1B6QG50_SORBI	tr|A0A1B6QG50|A0A1B6QG50_SORBI	tr|A0A1B6QG50|A0A1B6QG50_SORBI Xylose isomerase OS=Sorghum bicolor OX=4558 GN=SORBI_3002G409800 PE=3 SV=1	54.146	136500000	136140000	142430000	126280000	0	144440000	177670000	172650000	184230000	224190000	155690000	142820000	184100000	160760000	153750000	119260000	161400000	160540000	219110000	142450000	146880000	161520000	136390000	145760000
tr|A0A1B6QG61|A0A1B6QG61_SORBI	tr|A0A1B6QG61|A0A1B6QG61_SORBI	tr|A0A1B6QG61|A0A1B6QG61_SORBI Uncharacterized protein OS=Sorghum bicolor OX=4558 GN=SORBI_3002G407800 PE=3 SV=1	50.258	0	0	0	0	0	0	0	0	0	0	0	0	0	0	0	0	0	0	0	0	0	0	0	1148200000
tr|A0A1B6QG80|A0A1B6QG80_SORBI	tr|A0A1B6QG80|A0A1B6QG80_SORBI	tr|A0A1B6QG80|A0A1B6QG80_SORBI Uncharacterized protein OS=Sorghum bicolor OX=4558 GN=SORBI_3002G415300 PE=4 SV=1	18.153	0	0	0	0	0	0	0	0	47745000	28889000	0	0	118840000	87189000	78680000	0	0	44407000	160800000	88546000	113270000	38011000	54829000	0
tr|A0A1B6QG82|A0A1B6QG82_SORBI	tr|A0A1B6QG82|A0A1B6QG82_SORBI	tr|A0A1B6QG82|A0A1B6QG82_SORBI Uncharacterized protein OS=Sorghum bicolor OX=4558 GN=SORBI_3002G415400 PE=4 SV=1	18.202	0	0	0	0	0	0	0	0	0	0	0	0	0	0	0	0	0	0	0	0	0	4774800	0	0
tr|A0A1B6QG99|A0A1B6QG99_SORBI;tr|A0A1B6QGC5|A0A1B6QGC5_SORBI;tr|C5X0U6|C5X0U6_SORBI	tr|A0A1B6QG99|A0A1B6QG99_SORBI;tr|A0A1B6QGC5|A0A1B6QGC5_SORBI;tr|C5X0U6|C5X0U6_SORBI	tr|A0A1B6QG99|A0A1B6QG99_SORBI Uncharacterized protein OS=Sorghum bicolor OX=4558 GN=SORBI_3002G419100 PE=4 SV=1;tr|A0A1B6QGC5|A0A1B6QGC5_SORBI Uncharacterized protein OS=Sorghum bicolor OX=4558 GN=SORBI_3002G419100 PE=4 SV=1;tr|C5X0U6|C5X0U6_SORBI Unchara	26.844	33503000	38748000	45590000	40721000	0	27213000	58797000	51138000	50598000	52756000	46519000	44596000	39855000	44070000	0	45687000	30468000	37600000	50793000	39408000	0	41552000	48393000	45759000
tr|A0A1B6QGC4|A0A1B6QGC4_SORBI;tr|A0A1B6QGB3|A0A1B6QGB3_SORBI	tr|A0A1B6QGC4|A0A1B6QGC4_SORBI;tr|A0A1B6QGB3|A0A1B6QGB3_SORBI	tr|A0A1B6QGC4|A0A1B6QGC4_SORBI Lambda glutathione transferase 1 OS=Sorghum bicolor OX=4558 GN=GSTL1 PE=2 SV=1;tr|A0A1B6QGB3|A0A1B6QGB3_SORBI Uncharacterized protein OS=Sorghum bicolor OX=4558 GN=SORBI_3002G421200 PE=3 SV=1	29.237	0	0	0	0	0	0	0	0	0	0	0	0	0	0	18013000	0	0	0	0	0	0	0	0	0
tr|A0A1B6QGD5|A0A1B6QGD5_SORBI;tr|A0A1W0W7W0|A0A1W0W7W0_SORBI	tr|A0A1B6QGD5|A0A1B6QGD5_SORBI;tr|A0A1W0W7W0|A0A1W0W7W0_SORBI	tr|A0A1B6QGD5|A0A1B6QGD5_SORBI Uncharacterized protein OS=Sorghum bicolor OX=4558 GN=SORBI_3002G420800 PE=4 SV=1;tr|A0A1W0W7W0|A0A1W0W7W0_SORBI Uncharacterized protein OS=Sorghum bicolor OX=4558 GN=SORBI_3002G420800 PE=4 SV=1	47.871	0	0	0	0	0	0	0	0	0	0	0	0	0	0	0	0	0	0	0	32098000	0	0	0	0
tr|A0A1B6QGD6|A0A1B6QGD6_SORBI	tr|A0A1B6QGD6|A0A1B6QGD6_SORBI	tr|A0A1B6QGD6|A0A1B6QGD6_SORBI Uncharacterized protein OS=Sorghum bicolor OX=4558 GN=SORBI_3002G422600 PE=3 SV=1	41.375	0	0	0	0	0	0	0	0	0	0	0	0	0	0	0	0	0	0	0	0	0	8252100	0	0
tr|A0A1B6QGF1|A0A1B6QGF1_SORBI	tr|A0A1B6QGF1|A0A1B6QGF1_SORBI	tr|A0A1B6QGF1|A0A1B6QGF1_SORBI Uncharacterized protein OS=Sorghum bicolor OX=4558 GN=SORBI_3002G421300 PE=4 SV=1	22.232	0	0	0	0	0	0	0	0	0	4559400	0	0	0	0	0	0	0	0	0	0	0	0	0	0
tr|A0A1B6QGF4|A0A1B6QGF4_SORBI;tr|A0A1B6QNL1|A0A1B6QNL1_SORBI;tr|C5XMK2|C5XMK2_SORBI	tr|A0A1B6QGF4|A0A1B6QGF4_SORBI;tr|A0A1B6QNL1|A0A1B6QNL1_SORBI;tr|C5XMK2|C5XMK2_SORBI	tr|A0A1B6QGF4|A0A1B6QGF4_SORBI Uncharacterized protein OS=Sorghum bicolor OX=4558 GN=SORBI_3002G424000 PE=4 SV=1;tr|A0A1B6QNL1|A0A1B6QNL1_SORBI Uncharacterized protein OS=Sorghum bicolor OX=4558 GN=SORBI_3001G390800 PE=4 SV=1;tr|C5XMK2|C5XMK2_SORBI Unchara	37.184	0	0	0	0	0	0	0	8226400	0	0	0	0	0	7686700	0	0	0	0	0	0	0	0	0	0
tr|A0A1B6QGF6|A0A1B6QGF6_SORBI;tr|C5X1U2|C5X1U2_SORBI;tr|C5Y416|C5Y416_SORBI	tr|A0A1B6QGF6|A0A1B6QGF6_SORBI;tr|C5X1U2|C5X1U2_SORBI	tr|A0A1B6QGF6|A0A1B6QGF6_SORBI Uncharacterized protein OS=Sorghum bicolor OX=4558 GN=SORBI_3002G424350 PE=4 SV=2;tr|C5X1U2|C5X1U2_SORBI Uncharacterized protein OS=Sorghum bicolor OX=4558 GN=SORBI_3001G390300 PE=3 SV=1	46.226	0	0	102190000	0	0	0	0	93404000	0	96378000	0	75734000	119080000	110850000	0	133290000	0	134980000	0	110640000	67393000	186750000	188650000	216850000
tr|A0A1B6QGL7|A0A1B6QGL7_SORBI	tr|A0A1B6QGL7|A0A1B6QGL7_SORBI	tr|A0A1B6QGL7|A0A1B6QGL7_SORBI Uncharacterized protein OS=Sorghum bicolor OX=4558 GN=SORBI_3002G431300 PE=4 SV=1	54.241	0	0	0	0	0	0	0	0	0	0	0	0	0	0	0	0	0	0	0	0	0	0	4605300	0
tr|A0A1B6QGN6|A0A1B6QGN6_SORBI	tr|A0A1B6QGN6|A0A1B6QGN6_SORBI	tr|A0A1B6QGN6|A0A1B6QGN6_SORBI Uncharacterized protein OS=Sorghum bicolor OX=4558 GN=SORBI_3001G005200 PE=4 SV=1	44.867	212190000	185390000	126960000	184530000	245190000	300060000	154360000	200040000	185540000	133950000	231760000	213070000	136190000	75953000	106790000	184320000	113990000	143780000	105520000	133120000	129570000	110010000	124220000	106050000
tr|A0A1B6QGS0|A0A1B6QGS0_SORBI;tr|A0A1B6QGW3|A0A1B6QGW3_SORBI;tr|C5XA09|C5XA09_SORBI	tr|A0A1B6QGS0|A0A1B6QGS0_SORBI;tr|A0A1B6QGW3|A0A1B6QGW3_SORBI;tr|C5XA09|C5XA09_SORBI	tr|A0A1B6QGS0|A0A1B6QGS0_SORBI Protein DETOXIFICATION OS=Sorghum bicolor OX=4558 GN=SORBI_3001G012600 PE=3 SV=1;tr|A0A1B6QGW3|A0A1B6QGW3_SORBI Protein DETOXIFICATION OS=Sorghum bicolor OX=4558 GN=SORBI_3001G012600 PE=3 SV=1;tr|C5XA09|C5XA09_SORBI Protein D	53.156	0	0	0	0	0	0	0	0	0	0	0	0	0	0	0	0	0	0	0	0	0	0	14164000	0
tr|A0A1B6QGS6|A0A1B6QGS6_SORBI	tr|A0A1B6QGS6|A0A1B6QGS6_SORBI	tr|A0A1B6QGS6|A0A1B6QGS6_SORBI Uncharacterized protein OS=Sorghum bicolor OX=4558 GN=SORBI_3001G011100 PE=4 SV=2	15.98	0	0	0	0	0	0	0	0	0	0	0	41571000	0	0	0	0	0	0	0	0	0	0	0	0
tr|A0A1B6QGT1|A0A1B6QGT1_SORBI;tr|A0A1B6QGT8|A0A1B6QGT8_SORBI;tr|C5YG26|C5YG26_SORBI	tr|A0A1B6QGT1|A0A1B6QGT1_SORBI;tr|A0A1B6QGT8|A0A1B6QGT8_SORBI	tr|A0A1B6QGT1|A0A1B6QGT1_SORBI Uncharacterized protein OS=Sorghum bicolor OX=4558 GN=SORBI_3001G012500 PE=3 SV=1;tr|A0A1B6QGT8|A0A1B6QGT8_SORBI Uncharacterized protein OS=Sorghum bicolor OX=4558 GN=SORBI_3001G012500 PE=3 SV=1	23.892	388900000	569970000	865540000	589830000	286920000	488840000	689790000	588540000	999640000	898500000	380040000	508850000	342700000	476840000	388380000	302630000	747530000	451160000	243300000	319930000	288100000	454220000	507610000	494270000
tr|A0A1B6QGU9|A0A1B6QGU9_SORBI	tr|A0A1B6QGU9|A0A1B6QGU9_SORBI	tr|A0A1B6QGU9|A0A1B6QGU9_SORBI Uncharacterized protein OS=Sorghum bicolor OX=4558 GN=SORBI_3001G009900 PE=3 SV=1	36.168	0	0	0	0	0	0	0	14366000	0	0	0	0	0	0	0	0	0	0	0	0	0	0	0	0
tr|A0A1B6QGV2|A0A1B6QGV2_SORBI;tr|A0A1Z5S3X7|A0A1Z5S3X7_SORBI;tr|A0A1B6QGV4|A0A1B6QGV4_SORBI	tr|A0A1B6QGV2|A0A1B6QGV2_SORBI;tr|A0A1Z5S3X7|A0A1Z5S3X7_SORBI	tr|A0A1B6QGV2|A0A1B6QGV2_SORBI Uncharacterized protein OS=Sorghum bicolor OX=4558 GN=SORBI_3001G015100 PE=3 SV=1;tr|A0A1Z5S3X7|A0A1Z5S3X7_SORBI Uncharacterized protein OS=Sorghum bicolor OX=4558 GN=SORBI_3001G015100 PE=3 SV=1	32.916	0	27437000	21167000	31662000	30301000	18769000	27365000	20830000	27900000	20783000	27872000	32236000	30131000	27393000	30900000	0	23197000	0	34382000	23602000	30350000	0	31089000	27242000
tr|A0A1B6QGW5|A0A1B6QGW5_SORBI	tr|A0A1B6QGW5|A0A1B6QGW5_SORBI	tr|A0A1B6QGW5|A0A1B6QGW5_SORBI Uncharacterized protein OS=Sorghum bicolor OX=4558 GN=SORBI_3001G017100 PE=4 SV=1	35.109	0	17349000	13328000	15718000	0	19533000	21354000	23765000	56989000	34311000	12547000	15336000	24919000	33756000	23379000	17572000	34737000	19872000	25265000	21354000	18057000	24846000	25968000	26704000
tr|A0A1B6QGY0|A0A1B6QGY0_SORBI;tr|C6JSG0|C6JSG0_SORBI;tr|C5XIE3|C5XIE3_SORBI	tr|A0A1B6QGY0|A0A1B6QGY0_SORBI	tr|A0A1B6QGY0|A0A1B6QGY0_SORBI Uncharacterized protein OS=Sorghum bicolor OX=4558 GN=SORBI_3001G021300 PE=4 SV=1	93.891	6928600000	7651000000	6571500000	7162600000	6376500000	6850300000	6882200000	7818000000	6300800000	6734500000	7422900000	6853600000	7438600000	6730100000	7120900000	7386100000	6658400000	6280700000	7555800000	6630300000	7172000000	8145200000	7245100000	8062000000
tr|A0A1B6QGY8|A0A1B6QGY8_SORBI	tr|A0A1B6QGY8|A0A1B6QGY8_SORBI	tr|A0A1B6QGY8|A0A1B6QGY8_SORBI Uncharacterized protein OS=Sorghum bicolor OX=4558 GN=SORBI_3001G022600 PE=4 SV=1	21.534	0	61867000	51018000	55713000	0	0	56236000	55186000	67633000	61967000	47164000	50480000	55700000	43098000	54625000	54479000	35491000	40208000	0	52482000	44367000	38999000	40201000	38703000
tr|A0A1B6QH01|A0A1B6QH01_SORBI;tr|A0A1Z5S3Y9|A0A1Z5S3Y9_SORBI;tr|A0A1B6QGZ1|A0A1B6QGZ1_SORBI	tr|A0A1B6QH01|A0A1B6QH01_SORBI;tr|A0A1Z5S3Y9|A0A1Z5S3Y9_SORBI	tr|A0A1B6QH01|A0A1B6QH01_SORBI Uncharacterized protein OS=Sorghum bicolor OX=4558 GN=SORBI_3001G023200 PE=4 SV=1;tr|A0A1Z5S3Y9|A0A1Z5S3Y9_SORBI Uncharacterized protein OS=Sorghum bicolor OX=4558 GN=SORBI_3001G023200 PE=4 SV=1	37.183	0	0	0	0	0	0	0	0	31151000	0	0	21871000	0	0	0	29824000	0	0	0	0	0	0	0	0
tr|A0A1B6QH21|A0A1B6QH21_SORBI;tr|C5X214|C5X214_SORBI	tr|A0A1B6QH21|A0A1B6QH21_SORBI	tr|A0A1B6QH21|A0A1B6QH21_SORBI Uncharacterized protein OS=Sorghum bicolor OX=4558 GN=SORBI_3001G026900 PE=4 SV=1	20.185	0	0	18645000	0	0	0	0	0	0	0	0	0	0	0	0	0	0	0	0	0	0	0	0	0
tr|A0A1B6QH30|A0A1B6QH30_SORBI	tr|A0A1B6QH30|A0A1B6QH30_SORBI	tr|A0A1B6QH30|A0A1B6QH30_SORBI Uncharacterized protein (Fragment) OS=Sorghum bicolor OX=4558 GN=SORBI_3001G029600 PE=4 SV=1	15.232	1696200000	1075800000	1287100000	1033800000	788350000	1318500000	819010000	1074400000	1175200000	837820000	1481300000	686060000	1142700000	974190000	1277200000	1177000000	1220600000	1573100000	896140000	1392200000	1062500000	1008000000	1319100000	814410000
tr|A0A1B6QH41|A0A1B6QH41_SORBI;tr|A0A1B6QH27|A0A1B6QH27_SORBI	tr|A0A1B6QH41|A0A1B6QH41_SORBI;tr|A0A1B6QH27|A0A1B6QH27_SORBI	tr|A0A1B6QH41|A0A1B6QH41_SORBI Uncharacterized protein OS=Sorghum bicolor OX=4558 GN=SORBI_3001G028100 PE=4 SV=1;tr|A0A1B6QH27|A0A1B6QH27_SORBI Uncharacterized protein OS=Sorghum bicolor OX=4558 GN=SORBI_3001G028100 PE=4 SV=1	82.75	72259000	65952000	21840000	39622000	0	43787000	0	61117000	26230000	36521000	58083000	37557000	0	17728000	24044000	51624000	22539000	36020000	45675000	0	0	107480000	36589000	67492000
tr|A0A1B6QH46|A0A1B6QH46_SORBI	tr|A0A1B6QH46|A0A1B6QH46_SORBI	tr|A0A1B6QH46|A0A1B6QH46_SORBI Uncharacterized protein OS=Sorghum bicolor OX=4558 GN=SORBI_3001G032800 PE=4 SV=1	40.761	7051900	0	0	0	0	0	0	0	0	0	0	0	0	0	0	0	0	0	0	0	0	0	0	0
tr|A0A1B6QH55|A0A1B6QH55_SORBI	tr|A0A1B6QH55|A0A1B6QH55_SORBI	tr|A0A1B6QH55|A0A1B6QH55_SORBI Uncharacterized protein OS=Sorghum bicolor OX=4558 GN=SORBI_3001G034700 PE=3 SV=1	15.957	481080000	447390000	377330000	447320000	465590000	414740000	472960000	402870000	450730000	462780000	499220000	515480000	590580000	505060000	501060000	528640000	496660000	528520000	555220000	404810000	455660000	449120000	492280000	487130000
tr|A0A1B6QH60|A0A1B6QH60_SORBI	tr|A0A1B6QH60|A0A1B6QH60_SORBI	tr|A0A1B6QH60|A0A1B6QH60_SORBI Uncharacterized protein OS=Sorghum bicolor OX=4558 GN=SORBI_3001G031900 PE=4 SV=1	23.68	14430000	0	0	0	0	0	0	0	0	0	0	0	0	0	0	0	0	0	0	0	0	0	0	0
tr|A0A1B6QH66|A0A1B6QH66_SORBI;tr|A0A1B6QH59|A0A1B6QH59_SORBI	tr|A0A1B6QH66|A0A1B6QH66_SORBI;tr|A0A1B6QH59|A0A1B6QH59_SORBI	tr|A0A1B6QH66|A0A1B6QH66_SORBI NEDD8-activating enzyme E1 regulatory subunit OS=Sorghum bicolor OX=4558 GN=SORBI_3001G035200 PE=3 SV=1;tr|A0A1B6QH59|A0A1B6QH59_SORBI NEDD8-activating enzyme E1 regulatory subunit OS=Sorghum bicolor OX=4558 GN=SORBI_3001G035	58.106	0	0	0	0	0	0	0	0	0	0	0	0	0	0	0	0	0	0	0	0	0	12577000	0	0
tr|A0A1B6QH70|A0A1B6QH70_SORBI;tr|A0A1B6QH49|A0A1B6QH49_SORBI	tr|A0A1B6QH70|A0A1B6QH70_SORBI;tr|A0A1B6QH49|A0A1B6QH49_SORBI	tr|A0A1B6QH70|A0A1B6QH70_SORBI Uncharacterized protein OS=Sorghum bicolor OX=4558 GN=SORBI_3001G033100 PE=4 SV=1;tr|A0A1B6QH49|A0A1B6QH49_SORBI Uncharacterized protein OS=Sorghum bicolor OX=4558 GN=SORBI_3001G033100 PE=4 SV=1	27.781	44559000	0	69568000	43220000	0	54541000	49627000	0	46884000	68146000	60730000	0	85618000	73844000	94785000	61725000	77265000	68781000	0	56468000	77767000	0	0	0
tr|A0A1B6QH83|A0A1B6QH83_SORBI;tr|A0A1B6QH82|A0A1B6QH82_SORBI	tr|A0A1B6QH83|A0A1B6QH83_SORBI;tr|A0A1B6QH82|A0A1B6QH82_SORBI	tr|A0A1B6QH83|A0A1B6QH83_SORBI Mitochondrial Rho GTPase OS=Sorghum bicolor OX=4558 GN=SORBI_3001G042200 PE=3 SV=1;tr|A0A1B6QH82|A0A1B6QH82_SORBI Mitochondrial Rho GTPase OS=Sorghum bicolor OX=4558 GN=SORBI_3001G042200 PE=3 SV=1	71.261	92650000	100620000	59310000	82709000	66059000	80150000	77235000	76983000	80536000	64609000	127950000	135650000	84228000	45978000	66321000	106740000	51738000	62345000	64213000	74546000	60962000	72675000	57679000	72689000
tr|A0A1B6QHB4|A0A1B6QHB4_SORBI	tr|A0A1B6QHB4|A0A1B6QHB4_SORBI	tr|A0A1B6QHB4|A0A1B6QHB4_SORBI Acetyltransferase component of pyruvate dehydrogenase complex OS=Sorghum bicolor OX=4558 GN=SORBI_3001G047600 PE=3 SV=1	52.031	113690000	143950000	105210000	81680000	60969000	146950000	122100000	138510000	37808000	120830000	120760000	114750000	84983000	87788000	127380000	106740000	63872000	119680000	29713000	110860000	95403000	116790000	39394000	72057000
tr|A0A1B6QHB6|A0A1B6QHB6_SORBI;tr|A0A1B6QHB2|A0A1B6QHB2_SORBI	tr|A0A1B6QHB6|A0A1B6QHB6_SORBI	tr|A0A1B6QHB6|A0A1B6QHB6_SORBI Cytochrome b-c1 complex subunit 7 OS=Sorghum bicolor OX=4558 GN=SORBI_3001G047800 PE=3 SV=1	14.777	239790000	230740000	280360000	313770000	419280000	227190000	323290000	313270000	286930000	305400000	328390000	248440000	426670000	355680000	368620000	324110000	457160000	334650000	386550000	457030000	439390000	366190000	387900000	380970000
tr|A0A1B6QHC8|A0A1B6QHC8_SORBI	tr|A0A1B6QHC8|A0A1B6QHC8_SORBI	tr|A0A1B6QHC8|A0A1B6QHC8_SORBI Serine/threonine-protein phosphatase OS=Sorghum bicolor OX=4558 GN=SORBI_3001G049400 PE=3 SV=1	35.189	31864000	36188000	42927000	32153000	0	36273000	41386000	32912000	43828000	35569000	33736000	46498000	46188000	46933000	39777000	39349000	41377000	46283000	63863000	48874000	51060000	50452000	68591000	45127000
tr|A0A1B6QHD4|A0A1B6QHD4_SORBI	tr|A0A1B6QHD4|A0A1B6QHD4_SORBI	tr|A0A1B6QHD4|A0A1B6QHD4_SORBI Uncharacterized protein OS=Sorghum bicolor OX=4558 GN=SORBI_3001G049500 PE=4 SV=1	67.907	0	0	0	0	0	0	0	0	0	0	0	0	0	0	0	0	0	0	0	0	0	6796400	0	0
tr|A0A1B6QHH2|A0A1B6QHH2_SORBI;tr|A0A1Z5S4U3|A0A1Z5S4U3_SORBI	tr|A0A1B6QHH2|A0A1B6QHH2_SORBI;tr|A0A1Z5S4U3|A0A1Z5S4U3_SORBI	tr|A0A1B6QHH2|A0A1B6QHH2_SORBI Glutamate dehydrogenase OS=Sorghum bicolor OX=4558 GN=SORBI_3001G059100 PE=3 SV=1;tr|A0A1Z5S4U3|A0A1Z5S4U3_SORBI Uncharacterized protein OS=Sorghum bicolor OX=4558 GN=SORBI_3001G059100 PE=3 SV=1	44.154	224280000	156840000	127400000	150870000	107100000	178570000	212570000	208950000	150540000	182370000	205210000	214090000	215850000	174650000	173570000	176320000	161090000	183980000	191760000	201960000	212770000	157320000	181680000	158210000
tr|A0A1B6QHH9|A0A1B6QHH9_SORBI	tr|A0A1B6QHH9|A0A1B6QHH9_SORBI	tr|A0A1B6QHH9|A0A1B6QHH9_SORBI Uncharacterized protein OS=Sorghum bicolor OX=4558 GN=SORBI_3001G059400 PE=4 SV=1	20.815	0	0	0	0	0	0	0	0	0	0	0	0	0	0	0	0	0	0	13287000	0	0	0	0	0
tr|A0A1B6QHI8|A0A1B6QHI8_SORBI;tr|C5XAB9|C5XAB9_SORBI;tr|A0A1B6QHI5|A0A1B6QHI5_SORBI	tr|A0A1B6QHI8|A0A1B6QHI8_SORBI;tr|C5XAB9|C5XAB9_SORBI;tr|A0A1B6QHI5|A0A1B6QHI5_SORBI	tr|A0A1B6QHI8|A0A1B6QHI8_SORBI Uncharacterized protein OS=Sorghum bicolor OX=4558 GN=SORBI_3001G061500 PE=3 SV=1;tr|C5XAB9|C5XAB9_SORBI Uncharacterized protein OS=Sorghum bicolor OX=4558 GN=SORBI_3002G045300 PE=3 SV=1;tr|A0A1B6QHI5|A0A1B6QHI5_SORBI Unchara	14.328	0	20688000	0	0	0	0	0	0	32017000	0	0	0	38712000	0	0	0	0	0	0	0	0	0	0	0
tr|A0A1B6QHK8|A0A1B6QHK8_SORBI;tr|A0A1B6QHK7|A0A1B6QHK7_SORBI	tr|A0A1B6QHK8|A0A1B6QHK8_SORBI;tr|A0A1B6QHK7|A0A1B6QHK7_SORBI	tr|A0A1B6QHK8|A0A1B6QHK8_SORBI Uncharacterized protein OS=Sorghum bicolor OX=4558 GN=SORBI_3001G064500 PE=3 SV=1;tr|A0A1B6QHK7|A0A1B6QHK7_SORBI Uncharacterized protein OS=Sorghum bicolor OX=4558 GN=SORBI_3001G064500 PE=4 SV=1	46.722	53775000	86395000	75104000	57251000	0	78336000	74748000	93095000	71796000	94218000	65818000	61770000	77632000	84111000	47182000	75321000	46108000	39785000	74047000	40074000	73136000	68070000	92432000	84072000
tr|A0A1B6QHN9|A0A1B6QHN9_SORBI	tr|A0A1B6QHN9|A0A1B6QHN9_SORBI	tr|A0A1B6QHN9|A0A1B6QHN9_SORBI Uncharacterized protein OS=Sorghum bicolor OX=4558 GN=SORBI_3001G067700 PE=4 SV=1	40.119	46646000	43776000	87802000	60083000	0	63550000	75293000	65088000	84381000	81187000	97736000	83644000	51817000	74747000	58769000	73823000	78742000	56268000	72335000	65507000	66466000	73152000	62065000	66973000
tr|A0A1B6QHP8|A0A1B6QHP8_SORBI	tr|A0A1B6QHP8|A0A1B6QHP8_SORBI	tr|A0A1B6QHP8|A0A1B6QHP8_SORBI Uncharacterized protein OS=Sorghum bicolor OX=4558 GN=SORBI_3001G069000 PE=4 SV=1	30.928	0	0	0	0	0	0	21464000	0	31983000	0	0	22971000	0	0	0	0	0	0	21160000	24103000	0	0	24750000	0
tr|A0A1B6QHQ5|A0A1B6QHQ5_SORBI;tr|A0A1B6QHS2|A0A1B6QHS2_SORBI	tr|A0A1B6QHQ5|A0A1B6QHQ5_SORBI;tr|A0A1B6QHS2|A0A1B6QHS2_SORBI	tr|A0A1B6QHQ5|A0A1B6QHQ5_SORBI Uncharacterized protein OS=Sorghum bicolor OX=4558 GN=SORBI_3001G073600 PE=3 SV=1;tr|A0A1B6QHS2|A0A1B6QHS2_SORBI Uncharacterized protein OS=Sorghum bicolor OX=4558 GN=SORBI_3001G073600 PE=3 SV=1	25.693	73165000	108220000	114020000	98612000	0	115640000	141000000	101470000	125170000	148600000	88567000	103030000	90606000	70990000	72811000	81355000	80291000	97602000	0	89620000	86991000	93658000	64374000	83909000
tr|A0A1B6QHQ8|A0A1B6QHQ8_SORBI	tr|A0A1B6QHQ8|A0A1B6QHQ8_SORBI	tr|A0A1B6QHQ8|A0A1B6QHQ8_SORBI Glucose-6-phosphate isomerase OS=Sorghum bicolor OX=4558 GN=SORBI_3001G071800 PE=3 SV=1	62.328	825720000	921160000	1061100000	895960000	829690000	821660000	982390000	816940000	824710000	867530000	783720000	804790000	902450000	858910000	869770000	809660000	955290000	874630000	969830000	946760000	936720000	771630000	879260000	848260000
tr|A0A1B6QHT1|A0A1B6QHT1_SORBI;tr|C5WZA2|C5WZA2_SORBI	tr|A0A1B6QHT1|A0A1B6QHT1_SORBI;tr|C5WZA2|C5WZA2_SORBI	tr|A0A1B6QHT1|A0A1B6QHT1_SORBI Uncharacterized protein OS=Sorghum bicolor OX=4558 GN=SORBI_3001G078200 PE=4 SV=2;tr|C5WZA2|C5WZA2_SORBI Uncharacterized protein OS=Sorghum bicolor OX=4558 GN=SORBI_3001G078200 PE=4 SV=1	23.021	0	0	0	0	0	0	0	0	0	0	0	0	0	0	0	0	0	0	0	0	0	0	0	2992700
tr|A0A1B6QHU0|A0A1B6QHU0_SORBI	tr|A0A1B6QHU0|A0A1B6QHU0_SORBI	tr|A0A1B6QHU0|A0A1B6QHU0_SORBI Uncharacterized protein OS=Sorghum bicolor OX=4558 GN=SORBI_3001G073900 PE=4 SV=1	46.061	421970000	350510000	501450000	419220000	296200000	435480000	399800000	391240000	498280000	598840000	283720000	402880000	598870000	415060000	431660000	557440000	362520000	478820000	474400000	529670000	520360000	499030000	487370000	470120000
tr|A0A1B6QHU2|A0A1B6QHU2_SORBI;tr|A0A1B6QHS5|A0A1B6QHS5_SORBI;tr|A0A1B6QHT7|A0A1B6QHT7_SORBI	tr|A0A1B6QHU2|A0A1B6QHU2_SORBI	tr|A0A1B6QHU2|A0A1B6QHU2_SORBI Uncharacterized protein OS=Sorghum bicolor OX=4558 GN=SORBI_3001G077300 PE=4 SV=1	28.361	0	101290000	77252000	67587000	96426000	85108000	84648000	83614000	70139000	89756000	57069000	0	70810000	69341000	49489000	76127000	53938000	70290000	51589000	66136000	74613000	75821000	49502000	54002000
tr|A0A1B6QHV5|A0A1B6QHV5_SORBI	tr|A0A1B6QHV5|A0A1B6QHV5_SORBI	tr|A0A1B6QHV5|A0A1B6QHV5_SORBI Uncharacterized protein OS=Sorghum bicolor OX=4558 GN=SORBI_3001G083100 PE=4 SV=1	44.364	34496000	35988000	35354000	39529000	40501000	33888000	35781000	37461000	54860000	41477000	28370000	37840000	22338000	48697000	35121000	28061000	46174000	42579000	0	36158000	30876000	46653000	33026000	32578000
tr|A0A1B6QHW4|A0A1B6QHW4_SORBI;tr|A0A1B6QHW3|A0A1B6QHW3_SORBI	tr|A0A1B6QHW4|A0A1B6QHW4_SORBI;tr|A0A1B6QHW3|A0A1B6QHW3_SORBI	tr|A0A1B6QHW4|A0A1B6QHW4_SORBI Alpha-1,4 glucan phosphorylase OS=Sorghum bicolor OX=4558 GN=SORBI_3001G083900 PE=3 SV=1;tr|A0A1B6QHW3|A0A1B6QHW3_SORBI Alpha-1,4 glucan phosphorylase OS=Sorghum bicolor OX=4558 GN=SORBI_3001G083900 PE=3 SV=1	109.91	101850000	101820000	98579000	113810000	90796000	64510000	136120000	93354000	100120000	89446000	120270000	159940000	128720000	123070000	137390000	94133000	101960000	113590000	161070000	147020000	134020000	155470000	138930000	140210000
tr|A0A1B6QHY1|A0A1B6QHY1_SORBI;tr|A0A1B6QHW7|A0A1B6QHW7_SORBI;tr|A0A1B6QHX7|A0A1B6QHX7_SORBI;tr|C5WT74|C5WT74_SORBI;tr|A0A1B6QJH1|A0A1B6QJH1_SORBI	tr|A0A1B6QHY1|A0A1B6QHY1_SORBI;tr|A0A1B6QHW7|A0A1B6QHW7_SORBI;tr|A0A1B6QHX7|A0A1B6QHX7_SORBI	tr|A0A1B6QHY1|A0A1B6QHY1_SORBI UDP-glucose 6-dehydrogenase OS=Sorghum bicolor OX=4558 GN=SORBI_3001G084100 PE=3 SV=1;tr|A0A1B6QHW7|A0A1B6QHW7_SORBI UDP-glucose 6-dehydrogenase OS=Sorghum bicolor OX=4558 GN=SORBI_3001G084100 PE=3 SV=1;tr|A0A1B6QHX7|A0A1B6QH	52.892	252470000	514900000	150620000	290550000	86836000	327080000	330060000	489230000	313090000	333460000	436940000	322470000	593720000	492240000	545750000	310650000	451070000	448050000	333470000	226940000	329340000	356470000	327730000	340340000
tr|A0A1B6QHZ6|A0A1B6QHZ6_SORBI	tr|A0A1B6QHZ6|A0A1B6QHZ6_SORBI	tr|A0A1B6QHZ6|A0A1B6QHZ6_SORBI Uncharacterized protein OS=Sorghum bicolor OX=4558 GN=SORBI_3001G089000 PE=4 SV=1	76.193	0	46277000	43866000	67667000	0	0	0	33247000	73752000	53054000	0	0	35522000	70341000	74753000	54795000	77941000	55458000	32568000	49781000	37003000	124610000	78401000	79426000
tr|A0A1B6QI05|A0A1B6QI05_SORBI;tr|C5XLK0|C5XLK0_SORBI;tr|A0A1B6P8X8|A0A1B6P8X8_SORBI;tr|A0A1Z5RKV2|A0A1Z5RKV2_SORBI;tr|C5XTT9|C5XTT9_SORBI	tr|A0A1B6QI05|A0A1B6QI05_SORBI	tr|A0A1B6QI05|A0A1B6QI05_SORBI Uncharacterized protein OS=Sorghum bicolor OX=4558 GN=SORBI_3001G089100 PE=4 SV=1	67.194	789230000	943090000	934760000	997330000	226360000	908430000	826470000	1021000000	978050000	939670000	807720000	967450000	803500000	893010000	800010000	736680000	843140000	751760000	749580000	781650000	881220000	1035300000	1055400000	1124500000
tr|A0A1B6QI16|A0A1B6QI16_SORBI	tr|A0A1B6QI16|A0A1B6QI16_SORBI	tr|A0A1B6QI16|A0A1B6QI16_SORBI Uncharacterized protein OS=Sorghum bicolor OX=4558 GN=SORBI_3001G090700 PE=3 SV=1	21.615	77528000	92632000	71483000	87586000	79625000	73188000	84562000	65457000	93116000	76814000	89513000	71262000	38934000	35221000	42941000	71836000	87581000	84929000	30899000	40929000	44443000	56075000	72073000	68902000
tr|A0A1B6QI34|A0A1B6QI34_SORBI;tr|A0A1B6QI32|A0A1B6QI32_SORBI	tr|A0A1B6QI34|A0A1B6QI34_SORBI;tr|A0A1B6QI32|A0A1B6QI32_SORBI	tr|A0A1B6QI34|A0A1B6QI34_SORBI Uncharacterized protein OS=Sorghum bicolor OX=4558 GN=SORBI_3001G093900 PE=4 SV=1;tr|A0A1B6QI32|A0A1B6QI32_SORBI Uncharacterized protein OS=Sorghum bicolor OX=4558 GN=SORBI_3001G093900 PE=4 SV=1	26.911	78885000	112270000	77270000	97404000	0	94195000	85153000	89579000	101700000	78996000	61421000	100900000	94901000	130850000	119650000	105070000	98061000	106000000	126700000	73881000	71723000	94728000	111540000	86783000
tr|A0A1B6QI61|A0A1B6QI61_SORBI;tr|O82430|O82430_SORBI	tr|A0A1B6QI61|A0A1B6QI61_SORBI;tr|O82430|O82430_SORBI	tr|A0A1B6QI61|A0A1B6QI61_SORBI Uncharacterized protein OS=Sorghum bicolor OX=4558 GN=SORBI_3001G097600 PE=3 SV=1;tr|O82430|O82430_SORBI Putative alcohol dehydrogenase 1 OS=Sorghum bicolor OX=4558 GN=Adh1 PE=3 SV=1	40.817	0	0	0	0	0	0	0	0	0	0	0	0	0	0	0	0	0	0	0	0	0	0	0	18586000
tr|A0A1B6QI64|A0A1B6QI64_SORBI	tr|A0A1B6QI64|A0A1B6QI64_SORBI	tr|A0A1B6QI64|A0A1B6QI64_SORBI Uncharacterized protein OS=Sorghum bicolor OX=4558 GN=SORBI_3001G097500 PE=4 SV=1	53.379	0	0	0	0	0	0	0	0	0	0	0	0	0	0	0	0	0	0	0	0	0	0	19244000	0
tr|A0A1B6QIA3|A0A1B6QIA3_SORBI;tr|A0A1B6QI81|A0A1B6QI81_SORBI	tr|A0A1B6QIA3|A0A1B6QIA3_SORBI;tr|A0A1B6QI81|A0A1B6QI81_SORBI	tr|A0A1B6QIA3|A0A1B6QIA3_SORBI Uncharacterized protein OS=Sorghum bicolor OX=4558 GN=SORBI_3001G098500 PE=4 SV=1;tr|A0A1B6QI81|A0A1B6QI81_SORBI Uncharacterized protein OS=Sorghum bicolor OX=4558 GN=SORBI_3001G098500 PE=4 SV=1	22.417	182010000	130540000	120730000	107370000	75526000	115900000	132580000	103530000	134590000	132360000	155300000	124470000	179080000	143680000	127300000	144290000	153700000	144270000	213370000	146050000	177450000	154990000	134840000	106380000
tr|A0A1B6QIC5|A0A1B6QIC5_SORBI;tr|A0A1B6QID3|A0A1B6QID3_SORBI;tr|A0A1B6QIB9|A0A1B6QIB9_SORBI;tr|A0A1B6QID2|A0A1B6QID2_SORBI	tr|A0A1B6QIC5|A0A1B6QIC5_SORBI;tr|A0A1B6QID3|A0A1B6QID3_SORBI;tr|A0A1B6QIB9|A0A1B6QIB9_SORBI;tr|A0A1B6QID2|A0A1B6QID2_SORBI	tr|A0A1B6QIC5|A0A1B6QIC5_SORBI Tubulin alpha chain OS=Sorghum bicolor OX=4558 GN=SORBI_3001G107100 PE=3 SV=1;tr|A0A1B6QID3|A0A1B6QID3_SORBI Tubulin alpha chain OS=Sorghum bicolor OX=4558 GN=SORBI_3001G107200 PE=3 SV=1;tr|A0A1B6QIB9|A0A1B6QIB9_SORBI Tubulin	45.892	802090000	1799200000	776920000	1140000000	788930000	997170000	1090800000	1259400000	864580000	1063100000	1050900000	1074900000	2018700000	1676300000	1648200000	1368300000	1468200000	1577000000	1429400000	838810000	1228800000	3025900000	2648000000	2368200000
tr|A0A1B6QID0|A0A1B6QID0_SORBI;tr|C5YDD7|C5YDD7_SORBI;tr|A0A1B6QIA8|A0A1B6QIA8_SORBI	tr|A0A1B6QID0|A0A1B6QID0_SORBI;tr|C5YDD7|C5YDD7_SORBI;tr|A0A1B6QIA8|A0A1B6QIA8_SORBI	tr|A0A1B6QID0|A0A1B6QID0_SORBI Uncharacterized protein OS=Sorghum bicolor OX=4558 GN=SORBI_3001G105100 PE=4 SV=1;tr|C5YDD7|C5YDD7_SORBI Uncharacterized protein OS=Sorghum bicolor OX=4558 GN=SORBI_3006G034800 PE=4 SV=1;tr|A0A1B6QIA8|A0A1B6QIA8_SORBI Unchara	23.049	0	0	9950500	20106000	0	0	0	0	0	0	0	0	20562000	0	23442000	0	15162000	0	22277000	25315000	16088000	0	0	18974000
tr|A0A1B6QID6|A0A1B6QID6_SORBI;tr|A0A1B6QIE4|A0A1B6QIE4_SORBI	tr|A0A1B6QID6|A0A1B6QID6_SORBI;tr|A0A1B6QIE4|A0A1B6QIE4_SORBI	tr|A0A1B6QID6|A0A1B6QID6_SORBI Uncharacterized protein OS=Sorghum bicolor OX=4558 GN=SORBI_3001G110600 PE=4 SV=1;tr|A0A1B6QIE4|A0A1B6QIE4_SORBI Uncharacterized protein OS=Sorghum bicolor OX=4558 GN=SORBI_3001G110600 PE=4 SV=1	286.83	0	0	10091000	0	0	0	7416500	13757000	0	0	0	10408000	0	0	0	0	0	0	8045200	0	0	11456000	0	0
tr|A0A1B6QID9|A0A1B6QID9_SORBI;tr|A0A1Z5R9W9|A0A1Z5R9W9_SORBI;tr|A0A1Z5R9X8|A0A1Z5R9X8_SORBI;tr|A0A1Z5RAU4|A0A1Z5RAU4_SORBI	tr|A0A1B6QID9|A0A1B6QID9_SORBI	tr|A0A1B6QID9|A0A1B6QID9_SORBI Adenylyl cyclase-associated protein OS=Sorghum bicolor OX=4558 GN=SORBI_3001G109300 PE=3 SV=2	51.708	61459000	83322000	66853000	82835000	0	84906000	71472000	77835000	64342000	90422000	59207000	75554000	123520000	92083000	104250000	69409000	66407000	61292000	109440000	92231000	74823000	73520000	73581000	78760000
tr|A0A1B6QIE2|A0A1B6QIE2_SORBI	tr|A0A1B6QIE2|A0A1B6QIE2_SORBI	tr|A0A1B6QIE2|A0A1B6QIE2_SORBI Uncharacterized protein OS=Sorghum bicolor OX=4558 GN=SORBI_3001G107900 PE=4 SV=1	143.19	0	0	0	0	0	0	0	0	0	0	0	0	0	0	0	0	0	0	0	0	0	1858600	0	0
tr|A0A1B6QIF9|A0A1B6QIF9_SORBI	tr|A0A1B6QIF9|A0A1B6QIF9_SORBI	tr|A0A1B6QIF9|A0A1B6QIF9_SORBI Uncharacterized protein OS=Sorghum bicolor OX=4558 GN=SORBI_3001G112600 PE=3 SV=1	41.796	47041000	0	53264000	59863000	32351000	39061000	0	39755000	31271000	47343000	46116000	41290000	29076000	44099000	36419000	0	57358000	0	34946000	0	0	42537000	45582000	43767000
tr|A0A1B6QIH6|A0A1B6QIH6_SORBI	tr|A0A1B6QIH6|A0A1B6QIH6_SORBI	tr|A0A1B6QIH6|A0A1B6QIH6_SORBI Uncharacterized protein OS=Sorghum bicolor OX=4558 GN=SORBI_3001G114400 PE=3 SV=1	155.38	82290000	97012000	126150000	122350000	52571000	116730000	133390000	101860000	112130000	122590000	105020000	115500000	120070000	92266000	91152000	109890000	87147000	90967000	139340000	151340000	142220000	119130000	104010000	113670000
tr|A0A1B6QIH7|A0A1B6QIH7_SORBI;tr|A0A1B6QII7|A0A1B6QII7_SORBI	tr|A0A1B6QIH7|A0A1B6QIH7_SORBI;tr|A0A1B6QII7|A0A1B6QII7_SORBI	tr|A0A1B6QIH7|A0A1B6QIH7_SORBI Uncharacterized protein OS=Sorghum bicolor OX=4558 GN=SORBI_3001G116000 PE=3 SV=1;tr|A0A1B6QII7|A0A1B6QII7_SORBI Uncharacterized protein OS=Sorghum bicolor OX=4558 GN=SORBI_3001G116000 PE=3 SV=1	67.873	0	0	0	0	0	0	0	0	0	0	0	0	0	0	0	0	0	0	0	0	0	22531000	17141000	0
tr|A0A1B6QII6|A0A1B6QII6_SORBI	tr|A0A1B6QII6|A0A1B6QII6_SORBI	tr|A0A1B6QII6|A0A1B6QII6_SORBI Uncharacterized protein OS=Sorghum bicolor OX=4558 GN=SORBI_3001G115800 PE=4 SV=1	19.478	278150000	208090000	203720000	0	0	257170000	314780000	0	245170000	218930000	199290000	227970000	224130000	259370000	254480000	353260000	230830000	316080000	176780000	253070000	265730000	254660000	211460000	345610000
tr|A0A1B6QIN0|A0A1B6QIN0_SORBI	tr|A0A1B6QIN0|A0A1B6QIN0_SORBI	tr|A0A1B6QIN0|A0A1B6QIN0_SORBI Uncharacterized protein OS=Sorghum bicolor OX=4558 GN=SORBI_3001G122400 PE=3 SV=1	18.979	256550000	159450000	185150000	238480000	97854000	240430000	133820000	239440000	241870000	223860000	189800000	185260000	164270000	261530000	242650000	246410000	274020000	284210000	173480000	201820000	159670000	238740000	201050000	245890000
tr|A0A1B6QIN6|A0A1B6QIN6_SORBI;tr|A0A1B6QIN2|A0A1B6QIN2_SORBI;tr|A0A1Z5S5E9|A0A1Z5S5E9_SORBI	tr|A0A1B6QIN6|A0A1B6QIN6_SORBI;tr|A0A1B6QIN2|A0A1B6QIN2_SORBI;tr|A0A1Z5S5E9|A0A1Z5S5E9_SORBI	tr|A0A1B6QIN6|A0A1B6QIN6_SORBI Lipoxygenase OS=Sorghum bicolor OX=4558 GN=SORBI_3001G125700 PE=3 SV=1;tr|A0A1B6QIN2|A0A1B6QIN2_SORBI Lipoxygenase OS=Sorghum bicolor OX=4558 GN=SORBI_3001G125700 PE=3 SV=1;tr|A0A1Z5S5E9|A0A1Z5S5E9_SORBI Lipoxygenase OS=Sorgh	101.45	58519000	161310000	44152000	134050000	0	37433000	117920000	494370000	337730000	378360000	56704000	88597000	4111100000	1061700000	2444700000	1188000000	2271200000	1761300000	1967200000	437920000	1173700000	1202600000	543720000	1009700000
tr|A0A1B6QIR3|A0A1B6QIR3_SORBI;tr|A0A1B6QFE6|A0A1B6QFE6_SORBI;tr|A0A1B6QFC9|A0A1B6QFC9_SORBI;tr|A0A1W0W779|A0A1W0W779_SORBI	tr|A0A1B6QIR3|A0A1B6QIR3_SORBI	tr|A0A1B6QIR3|A0A1B6QIR3_SORBI Uncharacterized protein OS=Sorghum bicolor OX=4558 GN=SORBI_3001G129000 PE=3 SV=1	73.128	6312800000	6464800000	6315500000	6334900000	8737500000	7658800000	6186400000	6241500000	6582200000	7037700000	5409200000	5816200000	5563900000	5183500000	5402400000	6747100000	5163100000	6274800000	5125200000	6214400000	5967300000	5698400000	5080700000	5431800000
tr|A0A1B6QIU5|A0A1B6QIU5_SORBI;tr|A0A1B6QIU7|A0A1B6QIU7_SORBI;tr|A0A1B6QIU6|A0A1B6QIU6_SORBI	tr|A0A1B6QIU5|A0A1B6QIU5_SORBI;tr|A0A1B6QIU7|A0A1B6QIU7_SORBI;tr|A0A1B6QIU6|A0A1B6QIU6_SORBI	tr|A0A1B6QIU5|A0A1B6QIU5_SORBI Uncharacterized protein OS=Sorghum bicolor OX=4558 GN=SORBI_3001G136500 PE=4 SV=1;tr|A0A1B6QIU7|A0A1B6QIU7_SORBI Uncharacterized protein OS=Sorghum bicolor OX=4558 GN=SORBI_3001G136500 PE=4 SV=1;tr|A0A1B6QIU6|A0A1B6QIU6_SORBI	34.342	0	0	11637000	0	0	0	0	0	0	0	0	0	0	0	0	0	0	0	0	0	9437100	0	0	0
tr|A0A1B6QIX5|A0A1B6QIX5_SORBI	tr|A0A1B6QIX5|A0A1B6QIX5_SORBI	tr|A0A1B6QIX5|A0A1B6QIX5_SORBI Uncharacterized protein OS=Sorghum bicolor OX=4558 GN=SORBI_3001G142200 PE=3 SV=1	48.563	0	0	0	0	0	0	0	0	0	0	0	0	0	0	0	0	0	0	0	0	0	0	0	2728900
tr|A0A1B6QIY1|A0A1B6QIY1_SORBI;tr|A0A1B6QIY9|A0A1B6QIY9_SORBI	tr|A0A1B6QIY1|A0A1B6QIY1_SORBI;tr|A0A1B6QIY9|A0A1B6QIY9_SORBI	tr|A0A1B6QIY1|A0A1B6QIY1_SORBI Uncharacterized protein OS=Sorghum bicolor OX=4558 GN=SORBI_3001G143500 PE=4 SV=1;tr|A0A1B6QIY9|A0A1B6QIY9_SORBI Uncharacterized protein OS=Sorghum bicolor OX=4558 GN=SORBI_3001G143500 PE=4 SV=1	47.721	0	0	0	0	0	0	0	0	0	0	0	0	0	0	0	0	0	0	4945400	0	0	0	0	0
tr|A0A1B6QIY5|A0A1B6QIY5_SORBI	tr|A0A1B6QIY5|A0A1B6QIY5_SORBI	tr|A0A1B6QIY5|A0A1B6QIY5_SORBI Uncharacterized protein OS=Sorghum bicolor OX=4558 GN=SORBI_3001G141300 PE=4 SV=1	16.672	1103600000	1886700000	1487000000	1666700000	1322000000	1329100000	1268100000	1932300000	1731200000	2052700000	1444000000	1237600000	1350500000	1570000000	1363900000	1202200000	741950000	959880000	1385300000	1444900000	1277500000	1459200000	1105200000	1177700000
tr|A0A1B6QJ05|A0A1B6QJ05_SORBI	tr|A0A1B6QJ05|A0A1B6QJ05_SORBI	tr|A0A1B6QJ05|A0A1B6QJ05_SORBI Uncharacterized protein OS=Sorghum bicolor OX=4558 GN=SORBI_3001G148900 PE=3 SV=1	84.511	45151000	123980000	65568000	65815000	0	33763000	106480000	101190000	61702000	78703000	75199000	0	190910000	55022000	82529000	51391000	0	55303000	133810000	112720000	77804000	75355000	137280000	87031000
tr|A0A1B6QJ22|A0A1B6QJ22_SORBI	tr|A0A1B6QJ22|A0A1B6QJ22_SORBI	tr|A0A1B6QJ22|A0A1B6QJ22_SORBI Uncharacterized protein OS=Sorghum bicolor OX=4558 GN=SORBI_3001G150600 PE=3 SV=1	37.029	24713000	0	18231000	0	0	30577000	22328000	23897000	29537000	23973000	28919000	0	0	0	17687000	18863000	0	0	23335000	22654000	21338000	15618000	23256000	0
tr|A0A1B6QJ28|A0A1B6QJ28_SORBI;tr|A0A1B6QJ25|A0A1B6QJ25_SORBI	tr|A0A1B6QJ28|A0A1B6QJ28_SORBI;tr|A0A1B6QJ25|A0A1B6QJ25_SORBI	tr|A0A1B6QJ28|A0A1B6QJ28_SORBI Uncharacterized protein OS=Sorghum bicolor OX=4558 GN=SORBI_3001G152000 PE=4 SV=1;tr|A0A1B6QJ25|A0A1B6QJ25_SORBI Uncharacterized protein OS=Sorghum bicolor OX=4558 GN=SORBI_3001G152000 PE=4 SV=1	114.57	0	0	0	0	0	0	0	0	0	0	0	0	0	0	0	0	0	0	4315500	0	0	0	0	0
tr|A0A1B6QJ46|A0A1B6QJ46_SORBI	tr|A0A1B6QJ46|A0A1B6QJ46_SORBI	tr|A0A1B6QJ46|A0A1B6QJ46_SORBI DNA-directed RNA polymerase subunit beta OS=Sorghum bicolor OX=4558 GN=SORBI_3001G155000 PE=3 SV=1	139.21	0	13459000	0	0	0	0	0	0	0	0	0	0	0	0	0	0	0	0	0	0	0	0	0	0
tr|A0A1B6QJ72|A0A1B6QJ72_SORBI	tr|A0A1B6QJ72|A0A1B6QJ72_SORBI	tr|A0A1B6QJ72|A0A1B6QJ72_SORBI Uncharacterized protein OS=Sorghum bicolor OX=4558 GN=SORBI_3001G159400 PE=4 SV=1	41.625	0	0	0	0	0	0	12789000	0	0	0	0	13838000	0	0	0	0	0	0	0	13698000	0	0	0	0
tr|A0A1B6QJB9|A0A1B6QJB9_SORBI	tr|A0A1B6QJB9|A0A1B6QJB9_SORBI	tr|A0A1B6QJB9|A0A1B6QJB9_SORBI Uncharacterized protein OS=Sorghum bicolor OX=4558 GN=SORBI_3001G166600 PE=3 SV=1	45.44	11942000	0	0	0	0	0	0	16527000	0	0	0	0	0	19346000	16761000	24273000	31336000	26888000	0	13011000	18469000	0	0	0
tr|A0A1B6QJE0|A0A1B6QJE0_SORBI;tr|C5WT45|C5WT45_SORBI	tr|A0A1B6QJE0|A0A1B6QJE0_SORBI	tr|A0A1B6QJE0|A0A1B6QJE0_SORBI Uncharacterized protein OS=Sorghum bicolor OX=4558 GN=SORBI_3001G168600 PE=3 SV=1	42.191	0	0	0	0	0	14052000	14302000	0	0	0	0	0	0	0	0	10008000	0	0	0	0	0	0	0	0
tr|A0A1B6QJE5|A0A1B6QJE5_SORBI	tr|A0A1B6QJE5|A0A1B6QJE5_SORBI	tr|A0A1B6QJE5|A0A1B6QJE5_SORBI Uncharacterized protein OS=Sorghum bicolor OX=4558 GN=SORBI_3001G170100 PE=4 SV=1	179.34	0	0	0	0	0	0	0	0	0	15101000	19703000	20083000	19874000	18367000	17022000	0	14292000	0	0	0	0	0	0	0
tr|A0A1B6QJE8|A0A1B6QJE8_SORBI	tr|A0A1B6QJE8|A0A1B6QJE8_SORBI	tr|A0A1B6QJE8|A0A1B6QJE8_SORBI Uncharacterized protein OS=Sorghum bicolor OX=4558 GN=SORBI_3001G170700 PE=4 SV=2	79.057	26279000	38928000	19766000	33239000	27584000	35009000	0	0	0	0	23468000	0	27334000	23821000	20595000	0	18320000	0	29716000	0	22760000	64917000	31266000	38509000
tr|A0A1B6QJI5|A0A1B6QJI5_SORBI	tr|A0A1B6QJI5|A0A1B6QJI5_SORBI	tr|A0A1B6QJI5|A0A1B6QJI5_SORBI Inositol-1-monophosphatase OS=Sorghum bicolor OX=4558 GN=SORBI_3001G178100 PE=3 SV=1	28.869	0	0	0	0	0	0	0	0	0	0	0	0	0	0	0	0	24979000	0	0	0	0	0	0	0
tr|A0A1B6QJP0|A0A1B6QJP0_SORBI	tr|A0A1B6QJP0|A0A1B6QJP0_SORBI	tr|A0A1B6QJP0|A0A1B6QJP0_SORBI Uncharacterized protein OS=Sorghum bicolor OX=4558 GN=SORBI_3001G185000 PE=3 SV=1	139.05	0	0	0	0	0	0	0	0	0	0	0	0	0	0	0	0	0	0	0	653920000	0	0	0	0
tr|A0A1B6QJT2|A0A1B6QJT2_SORBI;tr|C5WVC7|C5WVC7_SORBI;tr|A0A1Z5SBU5|A0A1Z5SBU5_SORBI;tr|A0A1Z5SC16|A0A1Z5SC16_SORBI;tr|A0A1Z5SBU9|A0A1Z5SBU9_SORBI;tr|A0A1Z5SBX7|A0A1Z5SBX7_SORBI	tr|A0A1B6QJT2|A0A1B6QJT2_SORBI;tr|C5WVC7|C5WVC7_SORBI	tr|A0A1B6QJT2|A0A1B6QJT2_SORBI Uncharacterized protein OS=Sorghum bicolor OX=4558 GN=SORBI_3001G193000 PE=4 SV=1;tr|C5WVC7|C5WVC7_SORBI Uncharacterized protein OS=Sorghum bicolor OX=4558 GN=SORBI_3001G193000 PE=4 SV=1	81.544	0	0	0	0	0	0	0	0	0	0	0	0	0	0	0	23114000	0	0	0	0	0	0	0	0
tr|A0A1B6QJT3|A0A1B6QJT3_SORBI;tr|A0A1B6QJU4|A0A1B6QJU4_SORBI	tr|A0A1B6QJT3|A0A1B6QJT3_SORBI;tr|A0A1B6QJU4|A0A1B6QJU4_SORBI	tr|A0A1B6QJT3|A0A1B6QJT3_SORBI Uncharacterized protein OS=Sorghum bicolor OX=4558 GN=SORBI_3001G191200 PE=4 SV=1;tr|A0A1B6QJU4|A0A1B6QJU4_SORBI Uncharacterized protein OS=Sorghum bicolor OX=4558 GN=SORBI_3001G191200 PE=4 SV=1	13.111	55652000	61344000	0	0	0	39427000	56902000	56314000	0	0	78605000	54336000	63590000	0	0	55753000	0	53252000	45107000	0	36992000	55974000	33026000	45273000
tr|A0A1B6QJW5|A0A1B6QJW5_SORBI;tr|A0A1B6QJW3|A0A1B6QJW3_SORBI	tr|A0A1B6QJW5|A0A1B6QJW5_SORBI;tr|A0A1B6QJW3|A0A1B6QJW3_SORBI	tr|A0A1B6QJW5|A0A1B6QJW5_SORBI Methionine aminopeptidase OS=Sorghum bicolor OX=4558 GN=SORBI_3001G199100 PE=3 SV=1;tr|A0A1B6QJW3|A0A1B6QJW3_SORBI Methionine aminopeptidase OS=Sorghum bicolor OX=4558 GN=SORBI_3001G199100 PE=3 SV=1	43.53	58184000	49207000	45083000	0	0	48192000	50388000	68081000	63422000	67033000	42527000	0	42275000	39241000	26869000	39406000	34306000	36123000	60657000	38205000	43679000	31162000	45869000	41398000
tr|A0A1B6QJX5|A0A1B6QJX5_SORBI	tr|A0A1B6QJX5|A0A1B6QJX5_SORBI	tr|A0A1B6QJX5|A0A1B6QJX5_SORBI Uncharacterized protein OS=Sorghum bicolor OX=4558 GN=SORBI_3001G200700 PE=4 SV=1	63.899	0	0	0	0	0	0	0	0	293170000	123890000	0	0	0	0	0	0	0	0	0	0	0	0	0	0
tr|A0A1B6QJZ2|A0A1B6QJZ2_SORBI	tr|A0A1B6QJZ2|A0A1B6QJZ2_SORBI	tr|A0A1B6QJZ2|A0A1B6QJZ2_SORBI Uncharacterized protein OS=Sorghum bicolor OX=4558 GN=SORBI_3001G203900 PE=4 SV=1	53.999	0	0	0	0	0	0	0	0	0	0	15991000	0	0	0	0	0	0	0	0	0	0	0	0	0
tr|A0A1B6QJZ5|A0A1B6QJZ5_SORBI	tr|A0A1B6QJZ5|A0A1B6QJZ5_SORBI	tr|A0A1B6QJZ5|A0A1B6QJZ5_SORBI Malic enzyme OS=Sorghum bicolor OX=4558 GN=SORBI_3001G201700 PE=3 SV=1	67.86	0	0	0	0	0	0	0	0	0	0	0	0	0	0	0	0	0	0	0	0	14540000	0	17065000	0
tr|A0A1B6QK16|A0A1B6QK16_SORBI	tr|A0A1B6QK16|A0A1B6QK16_SORBI	tr|A0A1B6QK16|A0A1B6QK16_SORBI Uncharacterized protein OS=Sorghum bicolor OX=4558 GN=SORBI_3001G207000 PE=4 SV=1	87.605	0	0	0	0	0	0	0	0	0	0	0	0	16594000	0	15176000	15496000	0	9623100	22621000	13257000	18100000	0	0	0
tr|A0A1B6QKD1|A0A1B6QKD1_SORBI	tr|A0A1B6QKD1|A0A1B6QKD1_SORBI	tr|A0A1B6QKD1|A0A1B6QKD1_SORBI Uncharacterized protein OS=Sorghum bicolor OX=4558 GN=SORBI_3001G222900 PE=4 SV=1	44.868	89498000	121600000	0	97804000	0	134920000	153490000	120290000	168390000	137120000	0	116900000	54205000	0	91368000	0	0	0	59829000	0	39947000	0	0	77424000
tr|A0A1B6QKE9|A0A1B6QKE9_SORBI	tr|A0A1B6QKE9|A0A1B6QKE9_SORBI	tr|A0A1B6QKE9|A0A1B6QKE9_SORBI Uncharacterized protein OS=Sorghum bicolor OX=4558 GN=SORBI_3001G226000 PE=4 SV=1	57.609	0	0	0	0	0	0	25153000	0	0	35370000	0	0	29232000	0	0	0	0	0	0	17216000	28242000	29021000	0	19589000
tr|A0A1B6QKI0|A0A1B6QKI0_SORBI	tr|A0A1B6QKI0|A0A1B6QKI0_SORBI	tr|A0A1B6QKI0|A0A1B6QKI0_SORBI Uncharacterized protein OS=Sorghum bicolor OX=4558 GN=SORBI_3001G233400 PE=4 SV=1	60.833	0	0	0	0	0	0	0	0	0	0	0	0	0	0	0	0	0	0	0	0	7586700	0	0	0
tr|A0A1B6QKM3|A0A1B6QKM3_SORBI	tr|A0A1B6QKM3|A0A1B6QKM3_SORBI	tr|A0A1B6QKM3|A0A1B6QKM3_SORBI Uncharacterized protein OS=Sorghum bicolor OX=4558 GN=SORBI_3001G240500 PE=4 SV=1	26.52	0	0	0	0	0	0	0	0	0	0	0	0	0	0	5675900	0	0	0	0	0	0	0	0	0
tr|A0A1B6QKT3|A0A1B6QKT3_SORBI;tr|A0A1B6QKT1|A0A1B6QKT1_SORBI;tr|A0A1B6QKS0|A0A1B6QKS0_SORBI;tr|A0A1B6QKS3|A0A1B6QKS3_SORBI	tr|A0A1B6QKT3|A0A1B6QKT3_SORBI;tr|A0A1B6QKT1|A0A1B6QKT1_SORBI;tr|A0A1B6QKS0|A0A1B6QKS0_SORBI;tr|A0A1B6QKS3|A0A1B6QKS3_SORBI	tr|A0A1B6QKT3|A0A1B6QKT3_SORBI Uncharacterized protein OS=Sorghum bicolor OX=4558 GN=SORBI_3001G248300 PE=4 SV=1;tr|A0A1B6QKT1|A0A1B6QKT1_SORBI Uncharacterized protein OS=Sorghum bicolor OX=4558 GN=SORBI_3001G248300 PE=4 SV=1;tr|A0A1B6QKS0|A0A1B6QKS0_SORBI	84.918	0	0	0	0	0	0	0	0	0	0	0	0	35762000	34017000	35764000	44691000	40706000	51451000	35320000	0	0	41382000	0	52726000
tr|A0A1B6QKX9|A0A1B6QKX9_SORBI;tr|A0A1B6QKZ9|A0A1B6QKZ9_SORBI	tr|A0A1B6QKX9|A0A1B6QKX9_SORBI;tr|A0A1B6QKZ9|A0A1B6QKZ9_SORBI	tr|A0A1B6QKX9|A0A1B6QKX9_SORBI Uncharacterized protein OS=Sorghum bicolor OX=4558 GN=SORBI_3001G253600 PE=4 SV=1;tr|A0A1B6QKZ9|A0A1B6QKZ9_SORBI Uncharacterized protein OS=Sorghum bicolor OX=4558 GN=SORBI_3001G253600 PE=4 SV=1	11.302	0	0	0	0	0	0	0	0	0	0	3719400	0	0	0	0	0	0	0	0	0	0	0	0	0
tr|A0A1B6QL52|A0A1B6QL52_SORBI;tr|A0A1B6QL31|A0A1B6QL31_SORBI;tr|A0A1B6QL32|A0A1B6QL32_SORBI;tr|A0A1B6QL40|A0A1B6QL40_SORBI	tr|A0A1B6QL52|A0A1B6QL52_SORBI;tr|A0A1B6QL31|A0A1B6QL31_SORBI;tr|A0A1B6QL32|A0A1B6QL32_SORBI;tr|A0A1B6QL40|A0A1B6QL40_SORBI	tr|A0A1B6QL52|A0A1B6QL52_SORBI Uncharacterized protein OS=Sorghum bicolor OX=4558 GN=SORBI_3001G260800 PE=4 SV=1;tr|A0A1B6QL31|A0A1B6QL31_SORBI Uncharacterized protein OS=Sorghum bicolor OX=4558 GN=SORBI_3001G260800 PE=4 SV=1;tr|A0A1B6QL32|A0A1B6QL32_SORBI	52.96	69663000	0	127620000	66730000	82121000	78902000	101220000	69294000	149500000	147630000	60682000	0	86912000	180030000	109730000	64748000	129740000	129160000	37714000	126640000	88304000	55390000	85528000	91650000
tr|A0A1B6QLK4|A0A1B6QLK4_SORBI;tr|A0A1B6QLK3|A0A1B6QLK3_SORBI	tr|A0A1B6QLK4|A0A1B6QLK4_SORBI;tr|A0A1B6QLK3|A0A1B6QLK3_SORBI	tr|A0A1B6QLK4|A0A1B6QLK4_SORBI NADH dehydrogenase [ubiquinone] 1 alpha subcomplex subunit 12 OS=Sorghum bicolor OX=4558 GN=SORBI_3001G282500 PE=3 SV=1;tr|A0A1B6QLK3|A0A1B6QLK3_SORBI NADH dehydrogenase [ubiquinone] 1 alpha subcomplex subunit 12 OS=Sorghum b	18.493	40550000	46316000	0	36888000	59051000	0	62938000	0	35491000	63641000	0	45124000	75034000	0	53087000	52692000	61199000	60515000	71508000	59641000	90587000	0	74822000	0
tr|A0A1B6QLK9|A0A1B6QLK9_SORBI;tr|A0A1B6QLK6|A0A1B6QLK6_SORBI	tr|A0A1B6QLK9|A0A1B6QLK9_SORBI;tr|A0A1B6QLK6|A0A1B6QLK6_SORBI	tr|A0A1B6QLK9|A0A1B6QLK9_SORBI Uncharacterized protein OS=Sorghum bicolor OX=4558 GN=SORBI_3001G283100 PE=4 SV=1;tr|A0A1B6QLK6|A0A1B6QLK6_SORBI Uncharacterized protein OS=Sorghum bicolor OX=4558 GN=SORBI_3001G283100 PE=4 SV=1	57.234	0	0	0	0	0	0	0	0	0	0	0	0	0	0	0	0	0	0	0	0	63458000	0	0	0
tr|A0A1B6QLN2|A0A1B6QLN2_SORBI	tr|A0A1B6QLN2|A0A1B6QLN2_SORBI	tr|A0A1B6QLN2|A0A1B6QLN2_SORBI Uncharacterized protein OS=Sorghum bicolor OX=4558 GN=SORBI_3001G283200 PE=4 SV=1	43.813	73710000	41232000	43566000	39149000	0	63614000	64430000	61753000	89269000	82795000	81814000	71039000	88420000	89359000	76472000	84413000	95369000	88577000	75277000	80729000	73617000	69766000	74372000	83974000
tr|A0A1B6QLU6|A0A1B6QLU6_SORBI	tr|A0A1B6QLU6|A0A1B6QLU6_SORBI	tr|A0A1B6QLU6|A0A1B6QLU6_SORBI Uncharacterized protein OS=Sorghum bicolor OX=4558 GN=SORBI_3001G292200 PE=3 SV=1	70.382	0	0	0	0	0	0	0	0	0	0	0	0	0	0	0	0	0	0	30053000	0	0	0	0	0
tr|A0A1B6QLV0|A0A1B6QLV0_SORBI	tr|A0A1B6QLV0|A0A1B6QLV0_SORBI	tr|A0A1B6QLV0|A0A1B6QLV0_SORBI Uncharacterized protein OS=Sorghum bicolor OX=4558 GN=SORBI_3001G291100 PE=4 SV=1	30.89	0	0	23424000	0	0	0	0	0	0	0	16813000	0	0	0	0	0	0	0	0	12977000	0	0	20288000	0
tr|A0A1B6QLX0|A0A1B6QLX0_SORBI	tr|A0A1B6QLX0|A0A1B6QLX0_SORBI	tr|A0A1B6QLX0|A0A1B6QLX0_SORBI Autophagy-related protein 3 OS=Sorghum bicolor OX=4558 GN=SORBI_3001G298300 PE=3 SV=1	35.308	0	0	0	0	0	0	0	0	0	0	0	0	0	0	0	0	0	0	0	0	0	0	0	0
tr|A0A1B6QLY5|A0A1B6QLY5_SORBI	tr|A0A1B6QLY5|A0A1B6QLY5_SORBI	tr|A0A1B6QLY5|A0A1B6QLY5_SORBI Uncharacterized protein OS=Sorghum bicolor OX=4558 GN=SORBI_3001G300500 PE=3 SV=1	35.099	0	0	0	0	0	0	0	0	0	0	0	0	0	0	0	0	0	4518400	0	0	0	0	0	0
tr|A0A1B6QM15|A0A1B6QM15_SORBI;tr|A0A1B6QM25|A0A1B6QM25_SORBI;tr|A0A1B6QM35|A0A1B6QM35_SORBI	tr|A0A1B6QM15|A0A1B6QM15_SORBI;tr|A0A1B6QM25|A0A1B6QM25_SORBI;tr|A0A1B6QM35|A0A1B6QM35_SORBI	tr|A0A1B6QM15|A0A1B6QM15_SORBI Branched-chain-amino-acid aminotransferase OS=Sorghum bicolor OX=4558 GN=SORBI_3001G305600 PE=3 SV=1;tr|A0A1B6QM25|A0A1B6QM25_SORBI Branched-chain-amino-acid aminotransferase OS=Sorghum bicolor OX=4558 GN=SORBI_3001G305600 PE	43.87	0	0	27456000	0	0	0	0	0	0	0	0	0	39302000	47153000	29824000	0	0	0	51844000	38856000	49484000	0	34959000	0
tr|A0A1B6QM31|A0A1B6QM31_SORBI	tr|A0A1B6QM31|A0A1B6QM31_SORBI	tr|A0A1B6QM31|A0A1B6QM31_SORBI Uncharacterized protein OS=Sorghum bicolor OX=4558 GN=SORBI_3001G308200 PE=3 SV=1	61.541	0	0	0	0	0	0	0	0	0	0	0	0	22992000	0	0	0	0	0	24884000	27325000	25379000	0	23744000	0
tr|A0A1B6QM42|A0A1B6QM42_SORBI	tr|A0A1B6QM42|A0A1B6QM42_SORBI	tr|A0A1B6QM42|A0A1B6QM42_SORBI Uncharacterized protein OS=Sorghum bicolor OX=4558 GN=SORBI_3001G310300 PE=3 SV=1	33.024	33619000	27392000	0	33709000	0	40858000	26224000	32718000	30228000	0	35517000	36100000	0	39947000	25686000	0	0	0	27861000	34948000	34599000	0	0	0
tr|A0A1B6QM79|A0A1B6QM79_SORBI;tr|A0A1B6QM72|A0A1B6QM72_SORBI	tr|A0A1B6QM79|A0A1B6QM79_SORBI;tr|A0A1B6QM72|A0A1B6QM72_SORBI	tr|A0A1B6QM79|A0A1B6QM79_SORBI Uncharacterized protein OS=Sorghum bicolor OX=4558 GN=SORBI_3001G314200 PE=4 SV=1;tr|A0A1B6QM72|A0A1B6QM72_SORBI Uncharacterized protein OS=Sorghum bicolor OX=4558 GN=SORBI_3001G314200 PE=4 SV=1	18.33	123630000	102670000	89722000	117990000	0	114800000	103730000	107710000	119680000	99721000	138670000	106860000	102790000	114020000	102840000	133320000	132090000	151570000	97411000	95825000	97851000	87373000	119900000	101970000
tr|A0A1B6QME7|A0A1B6QME7_SORBI;tr|A0A1B6QMD3|A0A1B6QMD3_SORBI;tr|A0A1B6QME4|A0A1B6QME4_SORBI;tr|C5WVJ1|C5WVJ1_SORBI	tr|A0A1B6QME7|A0A1B6QME7_SORBI;tr|A0A1B6QMD3|A0A1B6QMD3_SORBI;tr|A0A1B6QME4|A0A1B6QME4_SORBI;tr|C5WVJ1|C5WVJ1_SORBI	tr|A0A1B6QME7|A0A1B6QME7_SORBI Uncharacterized protein OS=Sorghum bicolor OX=4558 GN=SORBI_3001G326900 PE=4 SV=1;tr|A0A1B6QMD3|A0A1B6QMD3_SORBI Pyruvate, phosphate dikinase OS=Sorghum bicolor OX=4558 GN=SORBI_3001G326900 PE=3 SV=1;tr|A0A1B6QME4|A0A1B6QME4_	79.944	0	0	0	0	0	0	0	0	0	0	0	82221000	0	0	0	0	0	0	0	0	0	0	0	0
tr|A0A1B6QMI3|A0A1B6QMI3_SORBI;tr|A0A1B6QMH5|A0A1B6QMH5_SORBI	tr|A0A1B6QMI3|A0A1B6QMI3_SORBI;tr|A0A1B6QMH5|A0A1B6QMH5_SORBI	tr|A0A1B6QMI3|A0A1B6QMI3_SORBI Uncharacterized protein OS=Sorghum bicolor OX=4558 GN=SORBI_3001G334300 PE=4 SV=1;tr|A0A1B6QMH5|A0A1B6QMH5_SORBI Uncharacterized protein OS=Sorghum bicolor OX=4558 GN=SORBI_3001G334300 PE=4 SV=1	16.213	782030000	781410000	766250000	854630000	666060000	824740000	655200000	1164400000	1045800000	1306200000	879650000	700020000	974460000	723140000	799180000	679670000	953190000	831610000	771800000	822880000	818200000	980630000	874340000	789300000
tr|A0A1B6QMJ8|A0A1B6QMJ8_SORBI;tr|A0A1B6QMK8|A0A1B6QMK8_SORBI;tr|A0A1B6QMK0|A0A1B6QMK0_SORBI	tr|A0A1B6QMJ8|A0A1B6QMJ8_SORBI;tr|A0A1B6QMK8|A0A1B6QMK8_SORBI;tr|A0A1B6QMK0|A0A1B6QMK0_SORBI	tr|A0A1B6QMJ8|A0A1B6QMJ8_SORBI Glucose-6-phosphate 1-dehydrogenase OS=Sorghum bicolor OX=4558 GN=SORBI_3001G339100 PE=3 SV=1;tr|A0A1B6QMK8|A0A1B6QMK8_SORBI Glucose-6-phosphate 1-dehydrogenase OS=Sorghum bicolor OX=4558 GN=SORBI_3001G339100 PE=3 SV=1;tr|A0A	66.477	0	0	17964000	0	0	0	15876000	0	20386000	16804000	0	0	0	0	0	0	0	0	0	0	0	12414000	20997000	0
tr|A0A1B6QML5|A0A1B6QML5_SORBI;tr|A0A1B6QML3|A0A1B6QML3_SORBI	tr|A0A1B6QML5|A0A1B6QML5_SORBI;tr|A0A1B6QML3|A0A1B6QML3_SORBI	tr|A0A1B6QML5|A0A1B6QML5_SORBI Uncharacterized protein OS=Sorghum bicolor OX=4558 GN=SORBI_3001G339600 PE=4 SV=1;tr|A0A1B6QML3|A0A1B6QML3_SORBI Uncharacterized protein OS=Sorghum bicolor OX=4558 GN=SORBI_3001G339600 PE=4 SV=1	26.057	0	0	0	0	0	0	0	0	0	0	0	0	0	0	0	0	0	0	0	0	0	4276900	0	0
tr|A0A1B6QMN1|A0A1B6QMN1_SORBI;tr|C5WWN2|C5WWN2_SORBI;tr|A0A1Z5S9A7|A0A1Z5S9A7_SORBI;tr|A0A1Z5S913|A0A1Z5S913_SORBI	tr|A0A1B6QMN1|A0A1B6QMN1_SORBI;tr|C5WWN2|C5WWN2_SORBI;tr|A0A1Z5S9A7|A0A1Z5S9A7_SORBI;tr|A0A1Z5S913|A0A1Z5S913_SORBI	tr|A0A1B6QMN1|A0A1B6QMN1_SORBI Uncharacterized protein OS=Sorghum bicolor OX=4558 GN=SORBI_3001G340600 PE=4 SV=1;tr|C5WWN2|C5WWN2_SORBI Uncharacterized protein OS=Sorghum bicolor OX=4558 GN=SORBI_3001G340600 PE=4 SV=1;tr|A0A1Z5S9A7|A0A1Z5S9A7_SORBI Unchara	31.508	0	28311000	24856000	24141000	0	42969000	25096000	30979000	35385000	38458000	26683000	0	26071000	29695000	0	0	0	32872000	23297000	38074000	0	34295000	38056000	0
tr|A0A1B6QMP2|A0A1B6QMP2_SORBI	tr|A0A1B6QMP2|A0A1B6QMP2_SORBI	tr|A0A1B6QMP2|A0A1B6QMP2_SORBI Uncharacterized protein OS=Sorghum bicolor OX=4558 GN=SORBI_3001G344800 PE=4 SV=1	27.811	0	0	0	0	0	0	0	0	0	0	0	0	0	0	0	0	0	0	0	0	0	0	22351000	22447000
tr|A0A1B6QMQ7|A0A1B6QMQ7_SORBI;tr|A0A1B6QMP0|A0A1B6QMP0_SORBI;tr|C5XE14|C5XE14_SORBI	tr|A0A1B6QMQ7|A0A1B6QMQ7_SORBI;tr|A0A1B6QMP0|A0A1B6QMP0_SORBI	tr|A0A1B6QMQ7|A0A1B6QMQ7_SORBI 3-oxoacyl-[acyl-carrier-protein] synthase OS=Sorghum bicolor OX=4558 GN=SORBI_3001G344400 PE=3 SV=1;tr|A0A1B6QMP0|A0A1B6QMP0_SORBI Uncharacterized protein OS=Sorghum bicolor OX=4558 GN=SORBI_3001G344400 PE=3 SV=1	47.045	0	18258000	15068000	17220000	0	0	0	0	0	0	0	0	0	0	0	13441000	0	0	0	0	14514000	15968000	17788000	19759000
tr|A0A1B6QMR1|A0A1B6QMR1_SORBI	tr|A0A1B6QMR1|A0A1B6QMR1_SORBI	tr|A0A1B6QMR1|A0A1B6QMR1_SORBI Uncharacterized protein OS=Sorghum bicolor OX=4558 GN=SORBI_3001G348100 PE=3 SV=1	41.134	0	0	0	0	0	0	0	0	0	0	0	0	0	0	0	0	0	0	0	0	0	0	0	6173000
tr|A0A1B6QMT0|A0A1B6QMT0_SORBI;tr|A0A1B6QMS9|A0A1B6QMS9_SORBI;tr|A0A1B6QFL9|A0A1B6QFL9_SORBI	tr|A0A1B6QMT0|A0A1B6QMT0_SORBI	tr|A0A1B6QMT0|A0A1B6QMT0_SORBI Uncharacterized protein OS=Sorghum bicolor OX=4558 GN=SORBI_3001G350600 PE=4 SV=1	19.067	208810000	220810000	177000000	198480000	247510000	206700000	273630000	257450000	254790000	240750000	212380000	241880000	251520000	212010000	197700000	288640000	233620000	268400000	238190000	253910000	296560000	221920000	196910000	229160000
tr|A0A1B6QMW1|A0A1B6QMW1_SORBI	tr|A0A1B6QMW1|A0A1B6QMW1_SORBI	tr|A0A1B6QMW1|A0A1B6QMW1_SORBI Uncharacterized protein OS=Sorghum bicolor OX=4558 GN=SORBI_3001G354600 PE=4 SV=1	79.906	44517000	38947000	27689000	38668000	34738000	50685000	32783000	37866000	40748000	45325000	43205000	40054000	42867000	38481000	42856000	34077000	0	28051000	0	31484000	35850000	31516000	0	32847000
tr|A0A1B6QMY3|A0A1B6QMY3_SORBI	tr|A0A1B6QMY3|A0A1B6QMY3_SORBI	tr|A0A1B6QMY3|A0A1B6QMY3_SORBI Uncharacterized protein OS=Sorghum bicolor OX=4558 GN=SORBI_3001G355000 PE=4 SV=1	33.951	0	0	0	0	0	0	26408000	0	0	0	0	0	22342000	0	0	0	0	0	0	30237000	40711000	0	0	0
tr|A0A1B6QMY5|A0A1B6QMY5_SORBI;tr|A0A1B6QN04|A0A1B6QN04_SORBI	tr|A0A1B6QMY5|A0A1B6QMY5_SORBI;tr|A0A1B6QN04|A0A1B6QN04_SORBI	tr|A0A1B6QMY5|A0A1B6QMY5_SORBI Uncharacterized protein OS=Sorghum bicolor OX=4558 GN=SORBI_3001G359300 PE=4 SV=1;tr|A0A1B6QN04|A0A1B6QN04_SORBI Uncharacterized protein OS=Sorghum bicolor OX=4558 GN=SORBI_3001G359300 PE=3 SV=1	40.771	0	0	0	0	0	0	0	0	0	0	0	7708700	0	0	0	0	0	0	0	0	0	0	0	0
tr|A0A1B6QMZ8|A0A1B6QMZ8_SORBI	tr|A0A1B6QMZ8|A0A1B6QMZ8_SORBI	tr|A0A1B6QMZ8|A0A1B6QMZ8_SORBI Uncharacterized protein OS=Sorghum bicolor OX=4558 GN=SORBI_3001G356600 PE=4 SV=1	57.929	0	0	0	0	0	0	0	0	0	0	0	15296000	0	0	0	0	0	0	0	0	0	0	0	0
tr|A0A1B6QN31|A0A1B6QN31_SORBI;tr|A0A1B6QN36|A0A1B6QN36_SORBI	tr|A0A1B6QN31|A0A1B6QN31_SORBI;tr|A0A1B6QN36|A0A1B6QN36_SORBI	tr|A0A1B6QN31|A0A1B6QN31_SORBI Glutathione peroxidase OS=Sorghum bicolor OX=4558 GN=SORBI_3001G365800 PE=3 SV=1;tr|A0A1B6QN36|A0A1B6QN36_SORBI Glutathione peroxidase OS=Sorghum bicolor OX=4558 GN=SORBI_3001G365800 PE=3 SV=1	19.383	30968000	32334000	18376000	20915000	31061000	32358000	26142000	28442000	0	21653000	31525000	28522000	18337000	25187000	22152000	25456000	28272000	35198000	30768000	30029000	23956000	24741000	0	19457000
tr|A0A1B6QN33|A0A1B6QN33_SORBI;tr|A0A1B6QN32|A0A1B6QN32_SORBI	tr|A0A1B6QN33|A0A1B6QN33_SORBI;tr|A0A1B6QN32|A0A1B6QN32_SORBI	tr|A0A1B6QN33|A0A1B6QN33_SORBI Uncharacterized protein OS=Sorghum bicolor OX=4558 GN=SORBI_3001G365200 PE=4 SV=1;tr|A0A1B6QN32|A0A1B6QN32_SORBI Uncharacterized protein OS=Sorghum bicolor OX=4558 GN=SORBI_3001G365200 PE=4 SV=1	62.625	23334000	26248000	27420000	30711000	0	0	23239000	25509000	30499000	37681000	0	0	30060000	41882000	0	0	0	0	0	33281000	34856000	20029000	34915000	0
tr|A0A1B6QN59|A0A1B6QN59_SORBI	tr|A0A1B6QN59|A0A1B6QN59_SORBI	tr|A0A1B6QN59|A0A1B6QN59_SORBI Uncharacterized protein OS=Sorghum bicolor OX=4558 GN=SORBI_3001G366800 PE=4 SV=1	92.113	0	0	0	0	0	0	0	0	0	0	0	0	0	0	0	0	0	0	0	0	0	3319700	0	0
tr|A0A1B6QN96|A0A1B6QN96_SORBI	tr|A0A1B6QN96|A0A1B6QN96_SORBI	tr|A0A1B6QN96|A0A1B6QN96_SORBI Superoxide dismutase [Cu-Zn] OS=Sorghum bicolor OX=4558 GN=SORBI_3001G371900 PE=3 SV=1	15.087	327770000	405310000	335280000	376370000	633390000	366670000	477870000	379430000	405070000	410000000	496760000	493980000	529130000	723010000	699190000	488170000	822250000	641100000	419240000	578480000	534790000	498070000	530160000	682860000
tr|A0A1B6QNA0|A0A1B6QNA0_SORBI;tr|A0A1B6QNB6|A0A1B6QNB6_SORBI	tr|A0A1B6QNA0|A0A1B6QNA0_SORBI;tr|A0A1B6QNB6|A0A1B6QNB6_SORBI	tr|A0A1B6QNA0|A0A1B6QNA0_SORBI Uncharacterized protein OS=Sorghum bicolor OX=4558 GN=SORBI_3001G374400 PE=4 SV=1;tr|A0A1B6QNB6|A0A1B6QNB6_SORBI Uncharacterized protein OS=Sorghum bicolor OX=4558 GN=SORBI_3001G374400 PE=4 SV=1	45.248	0	32972000	36490000	28549000	17546000	0	0	33296000	0	0	33155000	21811000	0	0	0	0	0	0	0	0	0	15404000	16244000	0
tr|A0A1B6QNB9|A0A1B6QNB9_SORBI	tr|A0A1B6QNB9|A0A1B6QNB9_SORBI	tr|A0A1B6QNB9|A0A1B6QNB9_SORBI Peroxidase OS=Sorghum bicolor OX=4558 GN=SORBI_3001G379300 PE=3 SV=1	34.182	0	0	0	0	0	0	0	0	0	0	18780000	0	0	0	0	0	0	0	0	0	0	0	0	0
tr|A0A1B6QND3|A0A1B6QND3_SORBI	tr|A0A1B6QND3|A0A1B6QND3_SORBI	tr|A0A1B6QND3|A0A1B6QND3_SORBI Uncharacterized protein OS=Sorghum bicolor OX=4558 GN=SORBI_3001G380500 PE=4 SV=1	25.913	0	0	0	0	0	0	0	0	0	0	0	0	0	0	0	32702000	0	24897000	0	0	0	0	0	0
tr|A0A1B6QND7|A0A1B6QND7_SORBI	tr|A0A1B6QND7|A0A1B6QND7_SORBI	tr|A0A1B6QND7|A0A1B6QND7_SORBI Uncharacterized protein OS=Sorghum bicolor OX=4558 GN=SORBI_3001G378800 PE=3 SV=1	53.524	187470000	175150000	122390000	141160000	93765000	178610000	160630000	145170000	160150000	174480000	161620000	158080000	209780000	158300000	158370000	183420000	168670000	195150000	211130000	180230000	174220000	171440000	179090000	134970000
tr|A0A1B6QNE0|A0A1B6QNE0_SORBI	tr|A0A1B6QNE0|A0A1B6QNE0_SORBI	tr|A0A1B6QNE0|A0A1B6QNE0_SORBI Uncharacterized protein OS=Sorghum bicolor OX=4558 GN=SORBI_3001G382800 PE=4 SV=1	32.308	66021000	78256000	117140000	111890000	0	87743000	71412000	77197000	75970000	91239000	89148000	83392000	89132000	112930000	99912000	92993000	94407000	92579000	85026000	94190000	88873000	110840000	165300000	116140000
tr|A0A1B6QNE6|A0A1B6QNE6_SORBI	tr|A0A1B6QNE6|A0A1B6QNE6_SORBI	tr|A0A1B6QNE6|A0A1B6QNE6_SORBI Uncharacterized protein OS=Sorghum bicolor OX=4558 GN=SORBI_3001G383700 PE=4 SV=1	20.464	0	0	0	0	0	0	0	0	0	0	0	0	0	0	0	0	0	5271100	0	0	0	0	0	0
tr|A0A1B6QNE9|A0A1B6QNE9_SORBI	tr|A0A1B6QNE9|A0A1B6QNE9_SORBI	tr|A0A1B6QNE9|A0A1B6QNE9_SORBI Uncharacterized protein OS=Sorghum bicolor OX=4558 GN=SORBI_3001G384500 PE=4 SV=1	106.81	0	0	0	0	0	0	0	0	0	0	0	0	0	0	0	0	0	0	12513000	0	0	0	0	0
tr|A0A1B6QNI8|A0A1B6QNI8_SORBI	tr|A0A1B6QNI8|A0A1B6QNI8_SORBI	tr|A0A1B6QNI8|A0A1B6QNI8_SORBI Uncharacterized protein OS=Sorghum bicolor OX=4558 GN=SORBI_3001G389800 PE=4 SV=1	73.977	0	0	0	0	0	0	0	0	0	0	0	0	0	0	0	0	0	0	0	0	0	0	0	0
tr|A0A1B6QNL9|A0A1B6QNL9_SORBI;tr|A0A1B6QNM2|A0A1B6QNM2_SORBI	tr|A0A1B6QNL9|A0A1B6QNL9_SORBI;tr|A0A1B6QNM2|A0A1B6QNM2_SORBI	tr|A0A1B6QNL9|A0A1B6QNL9_SORBI Uncharacterized protein OS=Sorghum bicolor OX=4558 GN=SORBI_3001G392300 PE=4 SV=1;tr|A0A1B6QNM2|A0A1B6QNM2_SORBI Uncharacterized protein OS=Sorghum bicolor OX=4558 GN=SORBI_3001G392300 PE=4 SV=1	81.734	0	0	0	0	0	0	0	0	0	0	0	3474000	0	0	0	0	0	0	0	0	0	0	0	0
tr|A0A1B6QNN0|A0A1B6QNN0_SORBI	tr|A0A1B6QNN0|A0A1B6QNN0_SORBI	tr|A0A1B6QNN0|A0A1B6QNN0_SORBI Uncharacterized protein OS=Sorghum bicolor OX=4558 GN=SORBI_3001G393300 PE=4 SV=1	124.54	161980000	242210000	353610000	227840000	156880000	229650000	258100000	229430000	299200000	263010000	173200000	221500000	321370000	249330000	281580000	158170000	130970000	126410000	229860000	339370000	297790000	117400000	157340000	116920000
tr|A0A1B6QNN1|A0A1B6QNN1_SORBI	tr|A0A1B6QNN1|A0A1B6QNN1_SORBI	tr|A0A1B6QNN1|A0A1B6QNN1_SORBI Uncharacterized protein OS=Sorghum bicolor OX=4558 GN=SORBI_3001G393700 PE=4 SV=1	90.564	0	0	0	0	0	0	0	0	0	0	8228900	0	0	0	0	0	0	0	0	0	0	0	0	0
tr|A0A1B6QNQ4|A0A1B6QNQ4_SORBI	tr|A0A1B6QNQ4|A0A1B6QNQ4_SORBI	tr|A0A1B6QNQ4|A0A1B6QNQ4_SORBI Uncharacterized protein OS=Sorghum bicolor OX=4558 GN=SORBI_3001G400700 PE=3 SV=1	16.751	356500000	1415800000	440390000	937540000	398750000	435410000	981940000	1237400000	1290000000	1356000000	1357700000	1219300000	174210000	74834000	146820000	604580000	1235500000	992880000	114580000	99657000	108390000	121900000	71343000	167000000
tr|A0A1B6QNQ6|A0A1B6QNQ6_SORBI	tr|A0A1B6QNQ6|A0A1B6QNQ6_SORBI	tr|A0A1B6QNQ6|A0A1B6QNQ6_SORBI Uncharacterized protein OS=Sorghum bicolor OX=4558 GN=SORBI_3001G402500 PE=4 SV=1	49.253	0	0	0	0	0	0	0	9775800	0	0	0	0	0	0	0	0	0	0	0	0	0	0	0	0
tr|A0A1B6QNS4|A0A1B6QNS4_SORBI;tr|A0A1B6QNT3|A0A1B6QNT3_SORBI	tr|A0A1B6QNS4|A0A1B6QNS4_SORBI;tr|A0A1B6QNT3|A0A1B6QNT3_SORBI	tr|A0A1B6QNS4|A0A1B6QNS4_SORBI Uncharacterized protein OS=Sorghum bicolor OX=4558 GN=SORBI_3001G404500 PE=4 SV=1;tr|A0A1B6QNT3|A0A1B6QNT3_SORBI Uncharacterized protein OS=Sorghum bicolor OX=4558 GN=SORBI_3001G404500 PE=4 SV=1	27.61	47321000	0	0	0	0	0	0	0	0	21143000	0	0	0	28765000	29076000	31161000	37734000	0	0	0	0	0	0	26731000
tr|A0A1B6QNT2|A0A1B6QNT2_SORBI;tr|A0A1W0W412|A0A1W0W412_SORBI	tr|A0A1B6QNT2|A0A1B6QNT2_SORBI	tr|A0A1B6QNT2|A0A1B6QNT2_SORBI 40S ribosomal protein S7 OS=Sorghum bicolor OX=4558 GN=SORBI_3001G403500 PE=3 SV=1	22.255	162310000	233630000	201710000	184320000	166370000	159880000	205250000	174850000	241330000	226300000	257170000	198980000	260060000	256620000	261030000	238970000	257690000	217340000	273560000	216390000	224710000	306630000	305370000	268020000
tr|A0A1B6QNU3|A0A1B6QNU3_SORBI	tr|A0A1B6QNU3|A0A1B6QNU3_SORBI	tr|A0A1B6QNU3|A0A1B6QNU3_SORBI Uncharacterized protein OS=Sorghum bicolor OX=4558 GN=SORBI_3001G405700 PE=4 SV=1	29.677	0	59090000	79581000	56793000	0	76403000	67794000	0	0	65393000	0	0	32048000	35153000	0	52729000	43406000	48309000	0	41620000	40196000	0	0	48706000
tr|A0A1B6QNU8|A0A1B6QNU8_SORBI;tr|A0A1B6QNT7|A0A1B6QNT7_SORBI;tr|A0A1B6QNT6|A0A1B6QNT6_SORBI	tr|A0A1B6QNU8|A0A1B6QNU8_SORBI;tr|A0A1B6QNT7|A0A1B6QNT7_SORBI;tr|A0A1B6QNT6|A0A1B6QNT6_SORBI	tr|A0A1B6QNU8|A0A1B6QNU8_SORBI Uncharacterized protein OS=Sorghum bicolor OX=4558 GN=SORBI_3001G406800 PE=4 SV=1;tr|A0A1B6QNT7|A0A1B6QNT7_SORBI Uncharacterized protein OS=Sorghum bicolor OX=4558 GN=SORBI_3001G406800 PE=4 SV=1;tr|A0A1B6QNT6|A0A1B6QNT6_SORBI	53.201	0	0	0	0	0	0	0	0	0	12091000	0	0	0	0	0	0	0	0	0	0	0	0	0	0
tr|A0A1B6QNX6|A0A1B6QNX6_SORBI;tr|A0A1B6QNZ3|A0A1B6QNZ3_SORBI	tr|A0A1B6QNX6|A0A1B6QNX6_SORBI;tr|A0A1B6QNZ3|A0A1B6QNZ3_SORBI	tr|A0A1B6QNX6|A0A1B6QNX6_SORBI Mitogen-activated protein kinase OS=Sorghum bicolor OX=4558 GN=SORBI_3001G410100 PE=3 SV=1;tr|A0A1B6QNZ3|A0A1B6QNZ3_SORBI Uncharacterized protein OS=Sorghum bicolor OX=4558 GN=SORBI_3001G410100 PE=4 SV=1	43.411	0	0	0	0	0	0	0	0	0	0	0	0	0	0	0	0	0	0	0	16846000	0	0	0	0
tr|A0A1B6QNZ7|A0A1B6QNZ7_SORBI;tr|A0A1B6QNZ1|A0A1B6QNZ1_SORBI	tr|A0A1B6QNZ7|A0A1B6QNZ7_SORBI;tr|A0A1B6QNZ1|A0A1B6QNZ1_SORBI	tr|A0A1B6QNZ7|A0A1B6QNZ7_SORBI Lambda glutathione transferase 4 OS=Sorghum bicolor OX=4558 GN=GSTL4 PE=2 SV=1;tr|A0A1B6QNZ1|A0A1B6QNZ1_SORBI Uncharacterized protein OS=Sorghum bicolor OX=4558 GN=SORBI_3001G412800 PE=3 SV=1	33.544	95949000	75245000	51161000	73421000	0	62883000	60417000	60467000	50426000	71890000	60169000	68788000	49791000	98795000	89063000	65959000	73852000	57744000	50946000	68976000	62880000	57309000	43490000	47534000
tr|A0A1B6QP01|A0A1B6QP01_SORBI	tr|A0A1B6QP01|A0A1B6QP01_SORBI	tr|A0A1B6QP01|A0A1B6QP01_SORBI Uncharacterized protein OS=Sorghum bicolor OX=4558 GN=SORBI_3001G336050 PE=4 SV=2	23.013	0	22610000	0	0	0	0	0	0	0	0	0	0	19482000	22529000	0	0	0	0	0	0	0	0	0	0
tr|A0A1B6QP13|A0A1B6QP13_SORBI	tr|A0A1B6QP13|A0A1B6QP13_SORBI	tr|A0A1B6QP13|A0A1B6QP13_SORBI Uncharacterized protein OS=Sorghum bicolor OX=4558 GN=SORBI_3001G413600 PE=4 SV=1	20.833	0	0	0	0	0	0	29365000	0	0	0	0	26471000	38594000	0	0	38377000	0	0	20270000	33640000	37853000	36522000	44046000	38525000
tr|A0A1B6QP14|A0A1B6QP14_SORBI	tr|A0A1B6QP14|A0A1B6QP14_SORBI	tr|A0A1B6QP14|A0A1B6QP14_SORBI Uncharacterized protein OS=Sorghum bicolor OX=4558 GN=SORBI_3001G418100 PE=4 SV=1	39.267	114810000	136180000	83715000	102030000	0	84216000	98267000	182240000	116690000	203990000	112270000	110060000	256190000	187620000	195850000	118220000	230880000	195340000	132820000	122690000	142650000	185670000	231760000	242650000
tr|A0A1B6QP22|A0A1B6QP22_SORBI;tr|A0A1B6QP29|A0A1B6QP29_SORBI;tr|A0A1Z5SA47|A0A1Z5SA47_SORBI	tr|A0A1B6QP22|A0A1B6QP22_SORBI;tr|A0A1B6QP29|A0A1B6QP29_SORBI;tr|A0A1Z5SA47|A0A1Z5SA47_SORBI	tr|A0A1B6QP22|A0A1B6QP22_SORBI Uncharacterized protein OS=Sorghum bicolor OX=4558 GN=SORBI_3001G415400 PE=4 SV=1;tr|A0A1B6QP29|A0A1B6QP29_SORBI Uncharacterized protein OS=Sorghum bicolor OX=4558 GN=SORBI_3001G415400 PE=4 SV=1;tr|A0A1Z5SA47|A0A1Z5SA47_SORBI	25.421	742010000	549350000	609810000	661160000	541980000	675190000	662050000	570520000	650530000	682500000	734450000	658710000	693720000	816080000	701710000	592400000	442190000	572670000	552110000	743670000	700470000	506180000	445250000	489520000
tr|A0A1B6QP57|A0A1B6QP57_SORBI;tr|A0A1B6QP73|A0A1B6QP73_SORBI	tr|A0A1B6QP57|A0A1B6QP57_SORBI;tr|A0A1B6QP73|A0A1B6QP73_SORBI	tr|A0A1B6QP57|A0A1B6QP57_SORBI Uncharacterized protein OS=Sorghum bicolor OX=4558 GN=SORBI_3001G423700 PE=4 SV=1;tr|A0A1B6QP73|A0A1B6QP73_SORBI Uncharacterized protein OS=Sorghum bicolor OX=4558 GN=SORBI_3001G423700 PE=4 SV=1	97.342	0	0	0	0	0	2760200	0	0	0	0	0	0	0	0	0	0	0	0	0	0	0	0	0	0
tr|A0A1B6QP78|A0A1B6QP78_SORBI;tr|A0A1B6QP77|A0A1B6QP77_SORBI;tr|A0A1Z5S4M1|A0A1Z5S4M1_SORBI;tr|A0A1B6QH20|A0A1B6QH20_SORBI;tr|A0A1B6QH50|A0A1B6QH50_SORBI	tr|A0A1B6QP78|A0A1B6QP78_SORBI;tr|A0A1B6QP77|A0A1B6QP77_SORBI	tr|A0A1B6QP78|A0A1B6QP78_SORBI Uncharacterized protein OS=Sorghum bicolor OX=4558 GN=SORBI_3001G427700 PE=4 SV=1;tr|A0A1B6QP77|A0A1B6QP77_SORBI Uncharacterized protein OS=Sorghum bicolor OX=4558 GN=SORBI_3001G427700 PE=4 SV=1	66.608	0	0	0	0	0	0	0	0	0	0	0	0	0	0	0	0	0	0	0	0	0	0	11382000	12927000
tr|A0A1B6QP79|A0A1B6QP79_SORBI;tr|A0A1B6QP66|A0A1B6QP66_SORBI	tr|A0A1B6QP79|A0A1B6QP79_SORBI;tr|A0A1B6QP66|A0A1B6QP66_SORBI	tr|A0A1B6QP79|A0A1B6QP79_SORBI Uncharacterized protein OS=Sorghum bicolor OX=4558 GN=SORBI_3001G425400 PE=3 SV=1;tr|A0A1B6QP66|A0A1B6QP66_SORBI Uncharacterized protein OS=Sorghum bicolor OX=4558 GN=SORBI_3001G425400 PE=3 SV=1	43.55	3981000000	3486300000	4493000000	3997800000	4389100000	4112600000	3755500000	4103300000	3983400000	4035400000	3623300000	3664000000	4249400000	5167600000	4856100000	4672400000	3461300000	4012700000	4138000000	5545900000	5460900000	4753300000	5344900000	5091500000
tr|A0A1B6QPA5|A0A1B6QPA5_SORBI	tr|A0A1B6QPA5|A0A1B6QPA5_SORBI	tr|A0A1B6QPA5|A0A1B6QPA5_SORBI Uncharacterized protein OS=Sorghum bicolor OX=4558 GN=SORBI_3001G432800 PE=3 SV=1	72.678	89472000	0	63154000	38127000	0	81792000	84157000	64193000	62026000	60189000	85481000	77631000	163980000	32749000	73347000	56171000	54261000	59224000	149030000	118710000	139060000	20614000	24098000	0
tr|A0A1B6QPD2|A0A1B6QPD2_SORBI;tr|A0A1B6QPB8|A0A1B6QPB8_SORBI	tr|A0A1B6QPD2|A0A1B6QPD2_SORBI;tr|A0A1B6QPB8|A0A1B6QPB8_SORBI	tr|A0A1B6QPD2|A0A1B6QPD2_SORBI Uncharacterized protein OS=Sorghum bicolor OX=4558 GN=SORBI_3001G435800 PE=4 SV=1;tr|A0A1B6QPB8|A0A1B6QPB8_SORBI Uncharacterized protein OS=Sorghum bicolor OX=4558 GN=SORBI_3001G435800 PE=4 SV=1	36.522	0	0	0	0	0	0	0	12444000	13508000	0	0	22667000	0	0	0	0	0	0	0	0	0	0	0	0
tr|A0A1B6QPD6|A0A1B6QPD6_SORBI	tr|A0A1B6QPD6|A0A1B6QPD6_SORBI	tr|A0A1B6QPD6|A0A1B6QPD6_SORBI Uncharacterized protein OS=Sorghum bicolor OX=4558 GN=SORBI_3001G435600 PE=4 SV=1	12.751	0	0	0	0	0	0	0	0	0	0	0	0	26412000	36544000	0	0	0	0	23410000	32909000	21917000	0	0	0
tr|A0A1B6QPF0|A0A1B6QPF0_SORBI;tr|A0A1B6QPG0|A0A1B6QPG0_SORBI;tr|A0A1B6QPE9|A0A1B6QPE9_SORBI	tr|A0A1B6QPF0|A0A1B6QPF0_SORBI;tr|A0A1B6QPG0|A0A1B6QPG0_SORBI;tr|A0A1B6QPE9|A0A1B6QPE9_SORBI	tr|A0A1B6QPF0|A0A1B6QPF0_SORBI Translocase of chloroplast OS=Sorghum bicolor OX=4558 GN=SORBI_3001G441200 PE=3 SV=1;tr|A0A1B6QPG0|A0A1B6QPG0_SORBI Uncharacterized protein OS=Sorghum bicolor OX=4558 GN=SORBI_3001G441200 PE=4 SV=1;tr|A0A1B6QPE9|A0A1B6QPE9_SO	36.415	102710000	112980000	79350000	126180000	116410000	110680000	98013000	107070000	59327000	126790000	88191000	93334000	112330000	101440000	92623000	114680000	94461000	84293000	86939000	95896000	113860000	119750000	130220000	123710000
tr|A0A1B6QPL1|A0A1B6QPL1_SORBI	tr|A0A1B6QPL1|A0A1B6QPL1_SORBI	tr|A0A1B6QPL1|A0A1B6QPL1_SORBI Uncharacterized protein OS=Sorghum bicolor OX=4558 GN=SORBI_3001G452700 PE=4 SV=1	86.209	0	0	0	0	0	0	0	0	0	0	0	0	0	0	0	0	0	0	9727800	0	0	0	0	0
tr|A0A1B6QPP8|A0A1B6QPP8_SORBI	tr|A0A1B6QPP8|A0A1B6QPP8_SORBI	tr|A0A1B6QPP8|A0A1B6QPP8_SORBI Uncharacterized protein OS=Sorghum bicolor OX=4558 GN=SORBI_3001G458200 PE=3 SV=1	52.235	0	0	0	15457000	0	22059000	0	0	0	0	0	0	0	0	0	0	0	0	0	0	0	0	0	0
tr|A0A1B6QPQ3|A0A1B6QPQ3_SORBI;tr|C5WR90|C5WR90_SORBI;tr|A0A1B6QPP4|A0A1B6QPP4_SORBI	tr|A0A1B6QPQ3|A0A1B6QPQ3_SORBI;tr|C5WR90|C5WR90_SORBI;tr|A0A1B6QPP4|A0A1B6QPP4_SORBI	tr|A0A1B6QPQ3|A0A1B6QPQ3_SORBI Uncharacterized protein OS=Sorghum bicolor OX=4558 GN=SORBI_3001G458700 PE=3 SV=1;tr|C5WR90|C5WR90_SORBI Uncharacterized protein OS=Sorghum bicolor OX=4558 GN=SORBI_3001G157800 PE=3 SV=1;tr|A0A1B6QPP4|A0A1B6QPP4_SORBI Unchara	46.701	34581000	51069000	39608000	56001000	0	37813000	52478000	46429000	64729000	62959000	64296000	32609000	89944000	72434000	72083000	73593000	80691000	72829000	60981000	66424000	64226000	76436000	61512000	66448000
tr|A0A1B6QPR8|A0A1B6QPR8_SORBI	tr|A0A1B6QPR8|A0A1B6QPR8_SORBI	tr|A0A1B6QPR8|A0A1B6QPR8_SORBI Uncharacterized protein OS=Sorghum bicolor OX=4558 GN=SORBI_3001G462100 PE=4 SV=1	14.48	0	0	0	0	0	0	0	0	0	0	0	0	0	0	0	0	0	0	0	0	25251000	0	0	0
tr|A0A1B6QPT2|A0A1B6QPT2_SORBI;tr|A0A1Z5SAV0|A0A1Z5SAV0_SORBI;tr|A0A1Z5SAU3|A0A1Z5SAU3_SORBI	tr|A0A1B6QPT2|A0A1B6QPT2_SORBI;tr|A0A1Z5SAV0|A0A1Z5SAV0_SORBI;tr|A0A1Z5SAU3|A0A1Z5SAU3_SORBI	tr|A0A1B6QPT2|A0A1B6QPT2_SORBI Uncharacterized protein OS=Sorghum bicolor OX=4558 GN=SORBI_3001G465400 PE=4 SV=1;tr|A0A1Z5SAV0|A0A1Z5SAV0_SORBI Uncharacterized protein OS=Sorghum bicolor OX=4558 GN=SORBI_3001G465400 PE=4 SV=1;tr|A0A1Z5SAU3|A0A1Z5SAU3_SORBI	47.627	220560000	135310000	158550000	144060000	159070000	176710000	179460000	174080000	184830000	154250000	174840000	186910000	151730000	163320000	166190000	148390000	201180000	172720000	172870000	138610000	150740000	156290000	132950000	124820000
tr|A0A1B6QPU3|A0A1B6QPU3_SORBI	tr|A0A1B6QPU3|A0A1B6QPU3_SORBI	tr|A0A1B6QPU3|A0A1B6QPU3_SORBI 40S ribosomal protein S3a OS=Sorghum bicolor OX=4558 GN=SORBI_3001G467300 PE=3 SV=1	29.612	146140000	171290000	157570000	167800000	0	167320000	171450000	177290000	180880000	162960000	226920000	170190000	165570000	183610000	204070000	286340000	256900000	247080000	156560000	150200000	172400000	255190000	191710000	237750000
tr|A0A1B6QPW6|A0A1B6QPW6_SORBI;tr|A0A1Z5R902|A0A1Z5R902_SORBI;REV__tr|A0A1Z5RD04|A0A1Z5RD04_SORBI;REV__tr|C5WLZ8|C5WLZ8_SORBI	tr|A0A1B6QPW6|A0A1B6QPW6_SORBI	tr|A0A1B6QPW6|A0A1B6QPW6_SORBI Uncharacterized protein OS=Sorghum bicolor OX=4558 GN=SORBI_3001G472000 PE=4 SV=1	57.183	1159200000	1507400000	3475600000	2576300000	2244000000	1777000000	2468300000	1452800000	4807400000	3979500000	1078400000	1806400000	3931000000	6539800000	5075600000	3068700000	5103000000	3799100000	4619500000	3374100000	3837100000	3270200000	4117200000	3429100000
tr|A0A1B6QPZ9|A0A1B6QPZ9_SORBI;tr|A0A1B6QPX9|A0A1B6QPX9_SORBI;tr|A0A1B6QPX2|A0A1B6QPX2_SORBI;tr|A0A1B6QPZ0|A0A1B6QPZ0_SORBI;tr|A0A109NDL0|A0A109NDL0_SORBI	tr|A0A1B6QPZ9|A0A1B6QPZ9_SORBI;tr|A0A1B6QPX9|A0A1B6QPX9_SORBI;tr|A0A1B6QPX2|A0A1B6QPX2_SORBI;tr|A0A1B6QPZ0|A0A1B6QPZ0_SORBI	tr|A0A1B6QPZ9|A0A1B6QPZ9_SORBI Uncharacterized protein OS=Sorghum bicolor OX=4558 GN=SORBI_3001G472800 PE=4 SV=1;tr|A0A1B6QPX9|A0A1B6QPX9_SORBI Uncharacterized protein OS=Sorghum bicolor OX=4558 GN=SORBI_3001G472800 PE=4 SV=1;tr|A0A1B6QPX2|A0A1B6QPX2_SORBI	56.231	253130000	90032000	307620000	172950000	80646000	172910000	539730000	373270000	834660000	537840000	190980000	392490000	1076500000	1288400000	1302800000	351300000	1246400000	881430000	159190000	391390000	320400000	18797000	187690000	69153000
tr|A0A1B6QQ39|A0A1B6QQ39_SORBI	tr|A0A1B6QQ39|A0A1B6QQ39_SORBI	tr|A0A1B6QQ39|A0A1B6QQ39_SORBI Uncharacterized protein OS=Sorghum bicolor OX=4558 GN=SORBI_3001G478100 PE=3 SV=1	44.401	146110000	300400000	167200000	209730000	353850000	267960000	88904000	218120000	261270000	277410000	134670000	83196000	519140000	572850000	535770000	367620000	585240000	473540000	340980000	277410000	251630000	898300000	669650000	759330000
tr|A0A1B6QQ64|A0A1B6QQ64_SORBI;tr|A0A1Z5SB96|A0A1Z5SB96_SORBI;tr|A0A1B6QQ77|A0A1B6QQ77_SORBI	tr|A0A1B6QQ64|A0A1B6QQ64_SORBI;tr|A0A1Z5SB96|A0A1Z5SB96_SORBI;tr|A0A1B6QQ77|A0A1B6QQ77_SORBI	tr|A0A1B6QQ64|A0A1B6QQ64_SORBI Uncharacterized protein OS=Sorghum bicolor OX=4558 GN=SORBI_3001G485800 PE=4 SV=1;tr|A0A1Z5SB96|A0A1Z5SB96_SORBI Uncharacterized protein OS=Sorghum bicolor OX=4558 GN=SORBI_3001G485800 PE=4 SV=1;tr|A0A1B6QQ77|A0A1B6QQ77_SORBI	37.942	172920000	155370000	128280000	152170000	220290000	198380000	145970000	160660000	150550000	111050000	208750000	160970000	152530000	199330000	198010000	212970000	260470000	233410000	145180000	175150000	181110000	160920000	154930000	188600000
tr|A0A1B6QQ80|A0A1B6QQ80_SORBI;tr|C5YZR0|C5YZR0_SORBI	tr|A0A1B6QQ80|A0A1B6QQ80_SORBI	tr|A0A1B6QQ80|A0A1B6QQ80_SORBI Uncharacterized protein OS=Sorghum bicolor OX=4558 GN=SORBI_3001G488200 PE=3 SV=1	51.782	17030000	0	0	22050000	0	0	0	27027000	19834000	29201000	28939000	24962000	0	0	0	0	0	0	0	18712000	22294000	21872000	0	0
tr|A0A1B6QQC2|A0A1B6QQC2_SORBI;tr|C5WWR4|C5WWR4_SORBI;tr|A0A1B6QQA6|A0A1B6QQA6_SORBI;tr|A0A1B6QQ97|A0A1B6QQ97_SORBI	tr|A0A1B6QQC2|A0A1B6QQC2_SORBI;tr|C5WWR4|C5WWR4_SORBI;tr|A0A1B6QQA6|A0A1B6QQA6_SORBI	tr|A0A1B6QQC2|A0A1B6QQC2_SORBI Ribulose-phosphate 3-epimerase OS=Sorghum bicolor OX=4558 GN=SORBI_3001G491000 PE=3 SV=1;tr|C5WWR4|C5WWR4_SORBI Ribulose-phosphate 3-epimerase OS=Sorghum bicolor OX=4558 GN=SORBI_3001G491000 PE=3 SV=2;tr|A0A1B6QQA6|A0A1B6QQA6	28.926	1010800000	1360500000	973330000	1045500000	1510000000	781820000	937640000	1046500000	649990000	772790000	932430000	970630000	640930000	1001600000	726100000	829670000	589700000	652010000	732060000	900640000	1035100000	1026000000	820160000	851830000
tr|A0A1B6QQE2|A0A1B6QQE2_SORBI;tr|A0A1B6QQE4|A0A1B6QQE4_SORBI;tr|A0A1Z5SBG3|A0A1Z5SBG3_SORBI;tr|A0A1B6QQE7|A0A1B6QQE7_SORBI;tr|A0A1B6Q971|A0A1B6Q971_SORBI;tr|A0A1W0VYZ6|A0A1W0VYZ6_SORBI	tr|A0A1B6QQE2|A0A1B6QQE2_SORBI;tr|A0A1B6QQE4|A0A1B6QQE4_SORBI;tr|A0A1Z5SBG3|A0A1Z5SBG3_SORBI;tr|A0A1B6QQE7|A0A1B6QQE7_SORBI	tr|A0A1B6QQE2|A0A1B6QQE2_SORBI Uncharacterized protein OS=Sorghum bicolor OX=4558 GN=SORBI_3001G498200 PE=4 SV=1;tr|A0A1B6QQE4|A0A1B6QQE4_SORBI Uncharacterized protein OS=Sorghum bicolor OX=4558 GN=SORBI_3001G498200 PE=4 SV=1;tr|A0A1Z5SBG3|A0A1Z5SBG3_SORBI	76.678	22325000	20130000	22668000	20945000	23809000	26624000	31712000	27539000	27934000	28385000	27689000	16731000	27775000	27921000	19524000	29442000	20214000	17489000	0	25379000	22725000	17141000	0	17829000
tr|A0A1B6QQE3|A0A1B6QQE3_SORBI	tr|A0A1B6QQE3|A0A1B6QQE3_SORBI	tr|A0A1B6QQE3|A0A1B6QQE3_SORBI Uncharacterized protein OS=Sorghum bicolor OX=4558 GN=SORBI_3001G498300 PE=4 SV=1	38.532	3171000000	3162100000	3589900000	3556800000	3633800000	4047100000	2979700000	3026600000	2674200000	3085300000	3339200000	2936300000	3334300000	3349000000	3435300000	3527500000	2601200000	2741900000	3138900000	3788600000	3163600000	2962400000	2865400000	2921500000
tr|A0A1B6QQN7|A0A1B6QQN7_SORBI;tr|A0A1B6QQN3|A0A1B6QQN3_SORBI	tr|A0A1B6QQN7|A0A1B6QQN7_SORBI;tr|A0A1B6QQN3|A0A1B6QQN3_SORBI	tr|A0A1B6QQN7|A0A1B6QQN7_SORBI Uncharacterized protein OS=Sorghum bicolor OX=4558 GN=SORBI_3001G512500 PE=4 SV=1;tr|A0A1B6QQN3|A0A1B6QQN3_SORBI Uncharacterized protein OS=Sorghum bicolor OX=4558 GN=SORBI_3001G512500 PE=4 SV=1	27.023	0	0	0	0	0	0	0	0	0	0	0	0	0	0	0	0	0	0	0	0	0	0	0	6697900
tr|A0A1B6QQP5|A0A1B6QQP5_SORBI	tr|A0A1B6QQP5|A0A1B6QQP5_SORBI	tr|A0A1B6QQP5|A0A1B6QQP5_SORBI Uncharacterized protein OS=Sorghum bicolor OX=4558 GN=SORBI_3001G515500 PE=4 SV=1	37.09	0	0	0	0	0	0	0	22933000	0	0	0	0	0	0	0	0	0	0	0	0	0	0	0	0
tr|A0A1B6QQQ9|A0A1B6QQQ9_SORBI;tr|A0A1B6QQS4|A0A1B6QQS4_SORBI	tr|A0A1B6QQQ9|A0A1B6QQQ9_SORBI;tr|A0A1B6QQS4|A0A1B6QQS4_SORBI	tr|A0A1B6QQQ9|A0A1B6QQQ9_SORBI Catalase OS=Sorghum bicolor OX=4558 GN=SORBI_3001G517700 PE=3 SV=1;tr|A0A1B6QQS4|A0A1B6QQS4_SORBI Catalase OS=Sorghum bicolor OX=4558 GN=SORBI_3001G517700 PE=3 SV=1	56.635	1643000000	1517300000	1652700000	1675600000	1698200000	1594800000	1963800000	1533800000	2077400000	1732900000	1295100000	1579300000	1928000000	2019200000	2261300000	1541200000	1270900000	1578600000	1814000000	2331700000	1979700000	1237800000	1377000000	1397900000
tr|A0A1B6QQR5|A0A1B6QQR5_SORBI;tr|A0A1B6QQT6|A0A1B6QQT6_SORBI	tr|A0A1B6QQR5|A0A1B6QQR5_SORBI;tr|A0A1B6QQT6|A0A1B6QQT6_SORBI	tr|A0A1B6QQR5|A0A1B6QQR5_SORBI Glyceraldehyde-3-phosphate dehydrogenase OS=Sorghum bicolor OX=4558 GN=SORBI_3001G519800 PE=3 SV=1;tr|A0A1B6QQT6|A0A1B6QQT6_SORBI Glyceraldehyde-3-phosphate dehydrogenase OS=Sorghum bicolor OX=4558 GN=SORBI_3001G519800 PE=3 S	46.792	39502000000	42886000000	51334000000	45180000000	55658000000	44625000000	39022000000	41281000000	37565000000	38524000000	33350000000	37251000000	46584000000	42678000000	42609000000	43750000000	40070000000	41267000000	47073000000	50799000000	47523000000	37837000000	43374000000	41655000000
tr|A0A1B6QQR9|A0A1B6QQR9_SORBI	tr|A0A1B6QQR9|A0A1B6QQR9_SORBI	tr|A0A1B6QQR9|A0A1B6QQR9_SORBI Uncharacterized protein OS=Sorghum bicolor OX=4558 GN=SORBI_3001G520800 PE=4 SV=1	40.086	0	0	218440000	0	0	0	0	0	0	0	0	0	0	118700000	0	0	0	0	636130000	150510000	0	0	204520000	0
tr|A0A1B6QQU9|A0A1B6QQU9_SORBI;tr|A0A1B6QQW5|A0A1B6QQW5_SORBI	tr|A0A1B6QQU9|A0A1B6QQU9_SORBI	tr|A0A1B6QQU9|A0A1B6QQU9_SORBI Uncharacterized protein OS=Sorghum bicolor OX=4558 GN=SORBI_3001G524900 PE=3 SV=1	30.457	604290000	508510000	964110000	596620000	590090000	631130000	583750000	605760000	628510000	663400000	547200000	545220000	652890000	846760000	731900000	693290000	896150000	762610000	797030000	605470000	696530000	909680000	880680000	829460000
tr|A0A1B6QQX5|A0A1B6QQX5_SORBI	tr|A0A1B6QQX5|A0A1B6QQX5_SORBI	tr|A0A1B6QQX5|A0A1B6QQX5_SORBI Uncharacterized protein OS=Sorghum bicolor OX=4558 GN=SORBI_3001G526100 PE=4 SV=1	32.603	0	0	0	0	0	0	0	0	0	0	0	0	0	0	0	0	0	0	0	0	7400700	0	0	0
tr|A0A1B6QQX9|A0A1B6QQX9_SORBI;tr|A0A1B6Q644|A0A1B6Q644_SORBI;tr|A0A1W0VRS9|A0A1W0VRS9_SORBI;tr|A0A1W0VRS7|A0A1W0VRS7_SORBI	tr|A0A1B6QQX9|A0A1B6QQX9_SORBI;tr|A0A1B6Q644|A0A1B6Q644_SORBI;tr|A0A1W0VRS9|A0A1W0VRS9_SORBI;tr|A0A1W0VRS7|A0A1W0VRS7_SORBI	tr|A0A1B6QQX9|A0A1B6QQX9_SORBI Uncharacterized protein OS=Sorghum bicolor OX=4558 GN=SORBI_3001G529600 PE=4 SV=1;tr|A0A1B6Q644|A0A1B6Q644_SORBI Uncharacterized protein OS=Sorghum bicolor OX=4558 GN=SORBI_3003G298900 PE=4 SV=1;tr|A0A1W0VRS9|A0A1W0VRS9_SORBI	218.4	0	0	0	0	0	0	0	0	0	0	0	0	9397500	0	0	0	0	0	0	0	0	5796000	0	0
tr|A0A1B6QQZ2|A0A1B6QQZ2_SORBI	tr|A0A1B6QQZ2|A0A1B6QQZ2_SORBI	tr|A0A1B6QQZ2|A0A1B6QQZ2_SORBI Uncharacterized protein OS=Sorghum bicolor OX=4558 GN=SORBI_3001G531800 PE=4 SV=1	32.517	94109000	53012000	55835000	59026000	45982000	76856000	83015000	73723000	82299000	63779000	97350000	89626000	50316000	70128000	60491000	62459000	79996000	74995000	47902000	82669000	53794000	56000000	35975000	62130000
tr|A0A1B6QQZ6|A0A1B6QQZ6_SORBI;tr|C5X112|C5X112_SORBI	tr|A0A1B6QQZ6|A0A1B6QQZ6_SORBI;tr|C5X112|C5X112_SORBI	tr|A0A1B6QQZ6|A0A1B6QQZ6_SORBI Uncharacterized protein OS=Sorghum bicolor OX=4558 GN=SORBI_3001G532300 PE=4 SV=1;tr|C5X112|C5X112_SORBI Uncharacterized protein OS=Sorghum bicolor OX=4558 GN=SORBI_3001G532300 PE=4 SV=1	39.152	0	0	0	0	0	0	0	0	0	0	0	0	0	0	0	0	0	0	0	0	3989100	0	0	0
tr|A0A1B6QR39|A0A1B6QR39_SORBI	tr|A0A1B6QR39|A0A1B6QR39_SORBI	tr|A0A1B6QR39|A0A1B6QR39_SORBI AP-2 complex subunit alpha OS=Sorghum bicolor OX=4558 GN=SORBI_3001G534800 PE=3 SV=1	116.62	0	0	0	0	0	0	0	0	0	0	13196000	0	0	0	0	0	0	0	0	0	0	0	0	0
tr|A0A1B6QR46|A0A1B6QR46_SORBI	tr|A0A1B6QR46|A0A1B6QR46_SORBI	tr|A0A1B6QR46|A0A1B6QR46_SORBI Uncharacterized protein OS=Sorghum bicolor OX=4558 GN=SORBI_3001G538800 PE=4 SV=1	41.825	34373000	26910000	0	38933000	0	33500000	0	26345000	32305000	25429000	42415000	0	31516000	37816000	37496000	35204000	30244000	32247000	33211000	0	37317000	0	0	0
tr|A0A1B6QR57|A0A1B6QR57_SORBI	tr|A0A1B6QR57|A0A1B6QR57_SORBI	tr|A0A1B6QR57|A0A1B6QR57_SORBI Uncharacterized protein OS=Sorghum bicolor OX=4558 GN=SORBI_3001G455800 PE=3 SV=1	88.951	0	0	0	58019000	0	41205000	0	42730000	0	0	0	42306000	0	0	0	0	0	38358000	37580000	0	0	40736000	0	0
tr|A0A1B6QR72|A0A1B6QR72_SORBI;tr|A0A1B6QR69|A0A1B6QR69_SORBI;tr|A0A1B6QM02|A0A1B6QM02_SORBI;tr|A0A1B6QLY4|A0A1B6QLY4_SORBI	tr|A0A1B6QR72|A0A1B6QR72_SORBI;tr|A0A1B6QR69|A0A1B6QR69_SORBI	tr|A0A1B6QR72|A0A1B6QR72_SORBI Uncharacterized protein OS=Sorghum bicolor OX=4558 GN=SORBI_3001G542400 PE=4 SV=1;tr|A0A1B6QR69|A0A1B6QR69_SORBI Uncharacterized protein OS=Sorghum bicolor OX=4558 GN=SORBI_3001G542400 PE=4 SV=1	267.27	0	0	0	0	0	0	0	0	0	0	0	0	10765000	0	0	0	0	0	0	0	0	0	0	0
tr|A0A1B6QR78|A0A1B6QR78_SORBI	tr|A0A1B6QR78|A0A1B6QR78_SORBI	tr|A0A1B6QR78|A0A1B6QR78_SORBI Uncharacterized protein OS=Sorghum bicolor OX=4558 GN=SORBI_3001G542900 PE=4 SV=1	27.861	0	0	0	0	0	0	0	0	0	0	0	0	0	0	0	0	0	0	0	0	0	0	0	14738000
tr|A0A1B6QR80|A0A1B6QR80_SORBI;tr|A0A1B6QR70|A0A1B6QR70_SORBI	tr|A0A1B6QR80|A0A1B6QR80_SORBI;tr|A0A1B6QR70|A0A1B6QR70_SORBI	tr|A0A1B6QR80|A0A1B6QR80_SORBI Uncharacterized protein OS=Sorghum bicolor OX=4558 GN=SORBI_3001G542300 PE=4 SV=1;tr|A0A1B6QR70|A0A1B6QR70_SORBI Uncharacterized protein OS=Sorghum bicolor OX=4558 GN=SORBI_3001G542300 PE=4 SV=1	50.792	0	0	0	0	0	0	0	0	0	0	0	0	0	0	0	0	0	0	5959400	0	0	0	0	0
tr|A0A1B6QR86|A0A1B6QR86_SORBI	tr|A0A1B6QR86|A0A1B6QR86_SORBI	tr|A0A1B6QR86|A0A1B6QR86_SORBI Uncharacterized protein OS=Sorghum bicolor OX=4558 GN=SORBI_3001G543300 PE=4 SV=1	40.681	57239000	37612000	0	0	40056000	40375000	40825000	0	35823000	29878000	40871000	33722000	49244000	41244000	40126000	34518000	69513000	56425000	52796000	48927000	46412000	35492000	35606000	38862000
tr|A0A1W0VQY8|A0A1W0VQY8_SORBI;tr|C5Z242|C5Z242_SORBI	tr|A0A1W0VQY8|A0A1W0VQY8_SORBI;tr|C5Z242|C5Z242_SORBI	tr|A0A1W0VQY8|A0A1W0VQY8_SORBI Uncharacterized protein OS=Sorghum bicolor OX=4558 GN=SORBI_3010G003300 PE=4 SV=1;tr|C5Z242|C5Z242_SORBI Uncharacterized protein OS=Sorghum bicolor OX=4558 GN=SORBI_3010G003300 PE=4 SV=1	35.565	0	0	0	0	0	0	0	0	0	0	0	0	0	0	0	0	0	0	0	0	0	0	12766000	0
tr|A0A1W0VR42|A0A1W0VR42_SORBI	tr|A0A1W0VR42|A0A1W0VR42_SORBI	tr|A0A1W0VR42|A0A1W0VR42_SORBI Uncharacterized protein OS=Sorghum bicolor OX=4558 GN=SORBI_3010G022300 PE=4 SV=1	60.558	0	0	0	0	0	0	0	0	0	0	0	0	6810500	0	0	0	0	0	0	0	0	0	0	0
tr|A0A1W0VR45|A0A1W0VR45_SORBI	tr|A0A1W0VR45|A0A1W0VR45_SORBI	tr|A0A1W0VR45|A0A1W0VR45_SORBI Uncharacterized protein OS=Sorghum bicolor OX=4558 GN=SORBI_3010G021300 PE=3 SV=1	23.434	0	0	0	0	0	0	0	0	0	0	0	0	6104700	0	0	0	0	0	0	0	0	0	0	0
tr|A0A1W0VR66|A0A1W0VR66_SORBI;tr|A0A1W0VR62|A0A1W0VR62_SORBI	tr|A0A1W0VR66|A0A1W0VR66_SORBI;tr|A0A1W0VR62|A0A1W0VR62_SORBI	tr|A0A1W0VR66|A0A1W0VR66_SORBI Uncharacterized protein OS=Sorghum bicolor OX=4558 GN=SORBI_3010G026925 PE=3 SV=1;tr|A0A1W0VR62|A0A1W0VR62_SORBI Uncharacterized protein OS=Sorghum bicolor OX=4558 GN=SORBI_3010G026925 PE=3 SV=1	48.046	0	0	0	0	0	0	0	0	0	0	0	0	0	0	0	0	0	0	0	8201600	0	0	0	0
tr|A0A1W0VR91|A0A1W0VR91_SORBI;tr|C5Z3T0|C5Z3T0_SORBI	tr|A0A1W0VR91|A0A1W0VR91_SORBI;tr|C5Z3T0|C5Z3T0_SORBI	tr|A0A1W0VR91|A0A1W0VR91_SORBI Uncharacterized protein OS=Sorghum bicolor OX=4558 GN=SORBI_3010G030700 PE=3 SV=1;tr|C5Z3T0|C5Z3T0_SORBI Uncharacterized protein OS=Sorghum bicolor OX=4558 GN=SORBI_3010G030700 PE=4 SV=1	39.691	0	29894000	21543000	29214000	0	29447000	0	17258000	14616000	0	0	0	0	0	17591000	18114000	17535000	19352000	17390000	16616000	0	0	0	15360000
tr|A0A1W0VR99|A0A1W0VR99_SORBI;tr|A0A1W0VR93|A0A1W0VR93_SORBI	tr|A0A1W0VR99|A0A1W0VR99_SORBI	tr|A0A1W0VR99|A0A1W0VR99_SORBI Uncharacterized protein OS=Sorghum bicolor OX=4558 GN=SORBI_3010G035400 PE=4 SV=1	43.494	52780000	64189000	53517000	66682000	58152000	51894000	47575000	59386000	57144000	55224000	37949000	51506000	53727000	56152000	62919000	67352000	52904000	54588000	0	71881000	66293000	60949000	79055000	61783000
tr|A0A1W0VRB9|A0A1W0VRB9_SORBI	tr|A0A1W0VRB9|A0A1W0VRB9_SORBI	tr|A0A1W0VRB9|A0A1W0VRB9_SORBI Uncharacterized protein OS=Sorghum bicolor OX=4558 GN=SORBI_3010G038800 PE=3 SV=1	43.126	32955000	31310000	38826000	30412000	0	31046000	28297000	26669000	22085000	36722000	21228000	29800000	21442000	16559000	26580000	19489000	17953000	13849000	30243000	0	15100000	26821000	24278000	29866000
tr|A0A1W0VRJ3|A0A1W0VRJ3_SORBI	tr|A0A1W0VRJ3|A0A1W0VRJ3_SORBI	tr|A0A1W0VRJ3|A0A1W0VRJ3_SORBI Uncharacterized protein OS=Sorghum bicolor OX=4558 GN=SORBI_3010G047600 PE=4 SV=1	48.555	0	0	0	0	0	0	0	0	0	0	0	0	17304000	0	0	0	0	0	0	0	0	0	0	0
[truncated: 2,968 more rows]
