# Supplementary material for: Proteomic Analysis Revealed Different Molecular Mechanisms of Response to PEG Stress in Drought-Sensitive and Drought-Resistant Sorghums
Source: Int J Mol Sci. 2022 Oct 31;23(21):13297. doi: 10.3390/ijms232113297 (PMC9656428; doi:10.3390/ijms232113297)
Supplement: Supplementary file 1 [file ijms-23-13297-s001.zip › Table S4 The proteins identified in eight sorghum samples..xlsx]

## Sheet: Sheet1
Supplemental Table S4
The total identified proteins of sorghum S4.
Protein IDs	Majority protein IDs	Fasta headers	Mol. weight [kDa]	LFQ intensity 4-1	LFQ intensity 4-2	LFQ intensity 4-3
sp|A1E9Q2|RR12_SORBI	sp|A1E9Q2|RR12_SORBI	sp|A1E9Q2|RR12_SORBI 30S ribosomal protein S12, chloroplastic OS=Sorghum bicolor OX=4558 GN=rps12-A PE=3 SV=1	13.822	167990000	0	0
sp|A1E9Q3|RR19_SORBI	sp|A1E9Q3|RR19_SORBI	sp|A1E9Q3|RR19_SORBI 30S ribosomal protein S19, chloroplastic OS=Sorghum bicolor OX=4558 GN=rps19 PE=3 SV=1	10.756	387260000	529890000	426550000
sp|A1E9Q4|PSBA_SORBI	sp|A1E9Q4|PSBA_SORBI	sp|A1E9Q4|PSBA_SORBI Photosystem II protein D1 OS=Sorghum bicolor OX=4558 GN=psbA PE=3 SV=1	38.934	9454900000	8279200000	7698800000
sp|A1E9Q9|PSBD_SORBI	sp|A1E9Q9|PSBD_SORBI	sp|A1E9Q9|PSBD_SORBI Photosystem II D2 protein OS=Sorghum bicolor OX=4558 GN=psbD PE=3 SV=1	39.559	11801000000	12078000000	13639000000
sp|A1E9R0|PSBC_SORBI;tr|A0A1B6Q7R5|A0A1B6Q7R5_SORBI;tr|A0A1B6QLJ2|A0A1B6QLJ2_SORBI	sp|A1E9R0|PSBC_SORBI	sp|A1E9R0|PSBC_SORBI Photosystem II CP43 reaction center protein OS=Sorghum bicolor OX=4558 GN=psbC PE=3 SV=1	51.967	14687000000	8605800000	13280000000
sp|A1E9R9|ATPH_SORBI	sp|A1E9R9|ATPH_SORBI	sp|A1E9R9|ATPH_SORBI ATP synthase subunit c, chloroplastic OS=Sorghum bicolor OX=4558 GN=atpH PE=3 SV=1	7.9743	0	496160000	387690000
sp|A1E9S0|ATPF_SORBI	sp|A1E9S0|ATPF_SORBI	sp|A1E9S0|ATPF_SORBI ATP synthase subunit b, chloroplastic OS=Sorghum bicolor OX=4558 GN=atpF PE=3 SV=1	21.079	5882300000	5185000000	6220900000
sp|A1E9S1|ATPA_SORBI	sp|A1E9S1|ATPA_SORBI	sp|A1E9S1|ATPA_SORBI ATP synthase subunit alpha, chloroplastic OS=Sorghum bicolor OX=4558 GN=atpA PE=3 SV=1	55.69	80725000000	109280000000	87897000000
sp|A1E9S2|RR14_SORBI	sp|A1E9S2|RR14_SORBI	sp|A1E9S2|RR14_SORBI 30S ribosomal protein S14, chloroplastic OS=Sorghum bicolor OX=4558 GN=rps14 PE=3 SV=1	12.131	164820000	166280000	187390000
sp|A1E9S3|PSAB_SORBI	sp|A1E9S3|PSAB_SORBI	sp|A1E9S3|PSAB_SORBI Photosystem I P700 chlorophyll a apoprotein A2 OS=Sorghum bicolor OX=4558 GN=psaB PE=3 SV=1	82.569	4477400000	3140000000	3618700000
sp|A1E9S6|RR4_SORBI	sp|A1E9S6|RR4_SORBI	sp|A1E9S6|RR4_SORBI 30S ribosomal protein S4, chloroplastic OS=Sorghum bicolor OX=4558 GN=rps4 PE=3 SV=1	23.462	275740000	247190000	305000000
sp|A1E9T0|ATPE_SORBI	sp|A1E9T0|ATPE_SORBI	sp|A1E9T0|ATPE_SORBI ATP synthase epsilon chain, chloroplastic OS=Sorghum bicolor OX=4558 GN=atpE PE=3 SV=1	15.217	1048200000	1202000000	1305800000
sp|A1E9T1|ATPB_SORBI;tr|A0A1W0VXG8|A0A1W0VXG8_SORBI;tr|A0A1Z5RMJ5|A0A1Z5RMJ5_SORBI	sp|A1E9T1|ATPB_SORBI	sp|A1E9T1|ATPB_SORBI ATP synthase subunit beta, chloroplastic OS=Sorghum bicolor OX=4558 GN=atpB PE=3 SV=1	54.012	80272000000	105170000000	98647000000
sp|A1E9T2|RBL_SORBI;tr|C5XLE8|C5XLE8_SORBI;tr|A0A1Z5RJI3|A0A1Z5RJI3_SORBI	sp|A1E9T2|RBL_SORBI	sp|A1E9T2|RBL_SORBI Ribulose bisphosphate carboxylase large chain OS=Sorghum bicolor OX=4558 GN=rbcL PE=3 SV=1	52.729	146030000000	186670000000	161320000000
sp|A1E9T7|CYF_SORBI	sp|A1E9T7|CYF_SORBI	sp|A1E9T7|CYF_SORBI Cytochrome f OS=Sorghum bicolor OX=4558 GN=petA PE=3 SV=1	35.463	10232000000	10184000000	9248300000
sp|A1E9U1|PSBE_SORBI	sp|A1E9U1|PSBE_SORBI	sp|A1E9U1|PSBE_SORBI Cytochrome b559 subunit alpha OS=Sorghum bicolor OX=4558 GN=psbE PE=3 SV=1	9.4445	5012500000	4773000000	5158400000
sp|A1E9U5|RK33_SORBI	sp|A1E9U5|RK33_SORBI	sp|A1E9U5|RK33_SORBI 50S ribosomal protein L33, chloroplastic OS=Sorghum bicolor OX=4558 GN=rpl33 PE=3 SV=1	7.748	166930000	185430000	260060000
sp|A1E9U6|RR18_SORBI;tr|A0A1W0VXM3|A0A1W0VXM3_SORBI	sp|A1E9U6|RR18_SORBI;tr|A0A1W0VXM3|A0A1W0VXM3_SORBI	sp|A1E9U6|RR18_SORBI 30S ribosomal protein S18, chloroplastic OS=Sorghum bicolor OX=4558 GN=rps18 PE=3 SV=1;tr|A0A1W0VXM3|A0A1W0VXM3_SORBI Uncharacterized protein (Fragment) OS=Sorghum bicolor OX=4558 GN=SORBI_3003G168425 PE=3 SV=1	19.713	237230000	142430000	287870000
sp|A1E9U7|RK20_SORBI;tr|A0A1B6Q3V1|A0A1B6Q3V1_SORBI;tr|A0A1W0VU42|A0A1W0VU42_SORBI	sp|A1E9U7|RK20_SORBI;tr|A0A1B6Q3V1|A0A1B6Q3V1_SORBI;tr|A0A1W0VU42|A0A1W0VU42_SORBI	sp|A1E9U7|RK20_SORBI 50S ribosomal protein L20, chloroplastic OS=Sorghum bicolor OX=4558 GN=rpl20 PE=3 SV=1;tr|A0A1B6Q3V1|A0A1B6Q3V1_SORBI Uncharacterized protein OS=Sorghum bicolor OX=4558 GN=SORBI_3003G168500 PE=4 SV=1;tr|A0A1W0VU42|A0A1W0VU42_SORBI Unch	14.26	115100000	148180000	92008000
sp|A1E9U9|CLPP_SORBI;tr|A0A1B6QL72|A0A1B6QL72_SORBI	sp|A1E9U9|CLPP_SORBI	sp|A1E9U9|CLPP_SORBI ATP-dependent Clp protease proteolytic subunit OS=Sorghum bicolor OX=4558 GN=clpP PE=3 SV=1	24.742	0	0	20744000
sp|A1E9V0|PSBB_SORBI;tr|C5XLA1|C5XLA1_SORBI;tr|C5XLE9|C5XLE9_SORBI;tr|A0A1B6Q3T7|A0A1B6Q3T7_SORBI;tr|A0A194YJ37|A0A194YJ37_SORBI;tr|A0A1Z5R6G3|A0A1Z5R6G3_SORBI	sp|A1E9V0|PSBB_SORBI;tr|C5XLA1|C5XLA1_SORBI	sp|A1E9V0|PSBB_SORBI Photosystem II CP47 reaction center protein OS=Sorghum bicolor OX=4558 GN=psbB PE=3 SV=1;tr|C5XLA1|C5XLA1_SORBI Photosystem II CP47 reaction center protein OS=Sorghum bicolor OX=4558 GN=SORBI_3003G169100 PE=3 SV=1	56.105	7928500000	3966100000	5941500000
sp|A1E9V4|CYB6_SORBI;tr|C5XL99|C5XL99_SORBI	sp|A1E9V4|CYB6_SORBI;tr|C5XL99|C5XL99_SORBI	sp|A1E9V4|CYB6_SORBI Cytochrome b6 OS=Sorghum bicolor OX=4558 GN=petB PE=3 SV=2;tr|C5XL99|C5XL99_SORBI Uncharacterized protein OS=Sorghum bicolor OX=4558 GN=SORBI_3003G168700 PE=3 SV=1	24.18	480840000	283300000	533330000
sp|A1E9V5|PETD_SORBI;tr|A0A1B6Q3P8|A0A1B6Q3P8_SORBI	sp|A1E9V5|PETD_SORBI	sp|A1E9V5|PETD_SORBI Cytochrome b6-f complex subunit 4 OS=Sorghum bicolor OX=4558 GN=petD PE=3 SV=1	17.517	2271800000	1727200000	1426500000
sp|A1E9V7|RR11_SORBI;tr|A0A1Z5RDK6|A0A1Z5RDK6_SORBI	sp|A1E9V7|RR11_SORBI	sp|A1E9V7|RR11_SORBI 30S ribosomal protein S11, chloroplastic OS=Sorghum bicolor OX=4558 GN=rps11 PE=3 SV=1	15.596	51165000	0	0
sp|A1E9W0|RR8_SORBI;tr|A0A1B6PLQ0|A0A1B6PLQ0_SORBI	sp|A1E9W0|RR8_SORBI;tr|A0A1B6PLQ0|A0A1B6PLQ0_SORBI	sp|A1E9W0|RR8_SORBI 30S ribosomal protein S8, chloroplastic OS=Sorghum bicolor OX=4558 GN=rps8 PE=3 SV=1;tr|A0A1B6PLQ0|A0A1B6PLQ0_SORBI Uncharacterized protein (Fragment) OS=Sorghum bicolor OX=4558 GN=SORBI_3006G124700 PE=4 SV=1	15.638	73377000	0	61263000
sp|A1E9W1|RK14_SORBI	sp|A1E9W1|RK14_SORBI	sp|A1E9W1|RK14_SORBI 50S ribosomal protein L14, chloroplastic OS=Sorghum bicolor OX=4558 GN=rpl14 PE=3 SV=1	13.528	359430000	293710000	403000000
sp|A1E9W2|RK16_SORBI	sp|A1E9W2|RK16_SORBI	sp|A1E9W2|RK16_SORBI 50S ribosomal protein L16, chloroplastic OS=Sorghum bicolor OX=4558 GN=rpl16 PE=3 SV=1	15.531	331650000	354310000	232900000
sp|A1E9W3|RR3_SORBI;tr|A0A1Z5RBZ3|A0A1Z5RBZ3_SORBI	sp|A1E9W3|RR3_SORBI	sp|A1E9W3|RR3_SORBI 30S ribosomal protein S3, chloroplastic OS=Sorghum bicolor OX=4558 GN=rps3 PE=3 SV=1	25.916	291480000	274630000	267340000
sp|A1E9W6|RK2_SORBI	sp|A1E9W6|RK2_SORBI	sp|A1E9W6|RK2_SORBI 50S ribosomal protein L2, chloroplastic OS=Sorghum bicolor OX=4558 GN=rpl2-A PE=3 SV=1	29.84	602450000	770680000	619430000
sp|A1E9W7|RK23B_SORBI;sp|A1E9T3|RK23A_SORBI;tr|A0A1W0VRK1|A0A1W0VRK1_SORBI	sp|A1E9W7|RK23B_SORBI;sp|A1E9T3|RK23A_SORBI	sp|A1E9W7|RK23B_SORBI 50S ribosomal protein L23-B, chloroplastic OS=Sorghum bicolor OX=4558 GN=rpl23-B PE=3 SV=1;sp|A1E9T3|RK23A_SORBI 50S ribosomal protein L23-A, chloroplastic OS=Sorghum bicolor OX=4558 GN=rpl23-A PE=3 SV=1	10.736	0	0	65138000
sp|A1E9W9|RR7_SORBI;tr|C5Y3R9|C5Y3R9_SORBI;tr|A0A1W0VWU1|A0A1W0VWU1_SORBI	sp|A1E9W9|RR7_SORBI;tr|C5Y3R9|C5Y3R9_SORBI	sp|A1E9W9|RR7_SORBI 30S ribosomal protein S7, chloroplastic OS=Sorghum bicolor OX=4558 GN=rps7-A PE=3 SV=1;tr|C5Y3R9|C5Y3R9_SORBI Ribosomal protein S7 OS=Sorghum bicolor OX=4558 GN=SORBI_3005G139900 PE=3 SV=1	17.659	128840000	0	134590000
sp|A1E9X0|RR15_SORBI;tr|A0A1W0VXR5|A0A1W0VXR5_SORBI;REV__tr|C5X126|C5X126_SORBI	sp|A1E9X0|RR15_SORBI;tr|A0A1W0VXR5|A0A1W0VXR5_SORBI	sp|A1E9X0|RR15_SORBI 30S ribosomal protein S15, chloroplastic OS=Sorghum bicolor OX=4558 GN=rps15-A PE=3 SV=1;tr|A0A1W0VXR5|A0A1W0VXR5_SORBI Uncharacterized protein OS=Sorghum bicolor OX=4558 GN=SORBI_3003G173266 PE=3 SV=1	9.444	308260000	337560000	307250000
sp|A1E9X5|PSAC_SORBI;tr|A0A1Z5R346|A0A1Z5R346_SORBI	sp|A1E9X5|PSAC_SORBI	sp|A1E9X5|PSAC_SORBI Photosystem I iron-sulfur center OS=Sorghum bicolor OX=4558 GN=psaC PE=3 SV=1	8.9884	32314000000	56836000000	42694000000
sp|A1E9X8|NDHI_SORBI;tr|A0A1Z5S781|A0A1Z5S781_SORBI	sp|A1E9X8|NDHI_SORBI	sp|A1E9X8|NDHI_SORBI NAD(P)H-quinone oxidoreductase subunit I, chloroplastic OS=Sorghum bicolor OX=4558 GN=ndhI PE=3 SV=1	21.065	673700000	465870000	757750000
sp|A1E9X9|NU1C_SORBI	sp|A1E9X9|NU1C_SORBI	sp|A1E9X9|NU1C_SORBI NAD(P)H-quinone oxidoreductase subunit 1, chloroplastic OS=Sorghum bicolor OX=4558 GN=ndhA PE=3 SV=1	40.304	0	158350000	0
sp|A1E9Y0|NDHH_SORBI	sp|A1E9Y0|NDHH_SORBI	sp|A1E9Y0|NDHH_SORBI NAD(P)H-quinone oxidoreductase subunit H, chloroplastic OS=Sorghum bicolor OX=4558 GN=ndhH PE=3 SV=1	45.686	1861700000	1591200000	1908600000
sp|C5WNV2|PURA2_SORBI	sp|C5WNV2|PURA2_SORBI	sp|C5WNV2|PURA2_SORBI Adenylosuccinate synthetase 2, chloroplastic OS=Sorghum bicolor OX=4558 GN=PURA2 PE=3 SV=1	53.158	325580000	132450000	338650000
sp|C5WYI7|CYNS_SORBI	sp|C5WYI7|CYNS_SORBI	sp|C5WYI7|CYNS_SORBI Cyanate hydratase OS=Sorghum bicolor OX=4558 GN=CYN PE=3 SV=1	18.66	120160000	122790000	126220000
sp|C5X1F5|MTND1_SORBI;tr|A0A1B6QKQ9|A0A1B6QKQ9_SORBI;tr|A0A1B6QKP6|A0A1B6QKP6_SORBI	sp|C5X1F5|MTND1_SORBI;tr|A0A1B6QKQ9|A0A1B6QKQ9_SORBI;tr|A0A1B6QKP6|A0A1B6QKP6_SORBI	sp|C5X1F5|MTND1_SORBI 1,2-dihydroxy-3-keto-5-methylthiopentene dioxygenase 1 OS=Sorghum bicolor OX=4558 GN=Sb01g021500 PE=3 SV=2;tr|A0A1B6QKQ9|A0A1B6QKQ9_SORBI 1,2-dihydroxy-3-keto-5-methylthiopentene dioxygenase OS=Sorghum bicolor OX=4558 GN=SORBI_3001G24	21.449	77834000	73675000	56521000
sp|C5X2M4|THI42_SORBI	sp|C5X2M4|THI42_SORBI	sp|C5X2M4|THI42_SORBI Thiamine thiazole synthase 2, chloroplastic OS=Sorghum bicolor OX=4558 GN=THI1-2 PE=3 SV=1	36.994	907830000	719350000	724540000
sp|C5X4A5|CSPL5_SORBI	sp|C5X4A5|CSPL5_SORBI	sp|C5X4A5|CSPL5_SORBI CASP-like protein 1D1 OS=Sorghum bicolor OX=4558 GN=Sb02g009660 PE=2 SV=1	21.001	31360000	0	37326000
sp|C5XNN6|THI41_SORBI	sp|C5XNN6|THI41_SORBI	sp|C5XNN6|THI41_SORBI Thiamine thiazole synthase 1, chloroplastic OS=Sorghum bicolor OX=4558 GN=THI1-1 PE=3 SV=1	36.838	0	0	99874000
sp|C5Y3V8|GATB_SORBI	sp|C5Y3V8|GATB_SORBI	sp|C5Y3V8|GATB_SORBI Glutamyl-tRNA(Gln) amidotransferase subunit B, chloroplastic/mitochondrial OS=Sorghum bicolor OX=4558 GN=GATB PE=3 SV=1	60.317	0	0	26491000
sp|C5Y8Z8|GATA_SORBI	sp|C5Y8Z8|GATA_SORBI	sp|C5Y8Z8|GATA_SORBI Glutamyl-tRNA(Gln) amidotransferase subunit A, chloroplastic/mitochondrial OS=Sorghum bicolor OX=4558 GN=GATA PE=3 SV=1	56.973	0	39846000	17452000
sp|Q33066|NU5C_SORBI	sp|Q33066|NU5C_SORBI	sp|Q33066|NU5C_SORBI NAD(P)H-quinone oxidoreductase subunit 5, chloroplastic OS=Sorghum bicolor OX=4558 GN=ndhF PE=3 SV=2	82.879	87404000	0	74099000
sp|Q9T2L6|PSAA_SORBI;tr|A0A1Z5R744|A0A1Z5R744_SORBI	sp|Q9T2L6|PSAA_SORBI	sp|Q9T2L6|PSAA_SORBI Photosystem I P700 chlorophyll a apoprotein A1 OS=Sorghum bicolor OX=4558 GN=psaA PE=3 SV=1	83.119	6584200000	4569900000	5538700000
tr|A0A109ND69|A0A109ND69_SORBI;tr|A0A1Z5R9M6|A0A1Z5R9M6_SORBI;tr|A0A1B6PN14|A0A1B6PN14_SORBI;tr|A0A1B6PMX3|A0A1B6PMX3_SORBI;tr|C6JSA6|C6JSA6_SORBI	tr|A0A109ND69|A0A109ND69_SORBI;tr|A0A1Z5R9M6|A0A1Z5R9M6_SORBI	tr|A0A109ND69|A0A109ND69_SORBI Uncharacterized protein OS=Sorghum bicolor OX=4558 GN=SORBI_3007G085000 PE=4 SV=1;tr|A0A1Z5R9M6|A0A1Z5R9M6_SORBI Uncharacterized protein OS=Sorghum bicolor OX=4558 GN=SORBI_3007G085001 PE=4 SV=1	28.382	637350000	351940000	504590000
tr|A0A109NDJ6|A0A109NDJ6_SORBI	tr|A0A109NDJ6|A0A109NDJ6_SORBI	tr|A0A109NDJ6|A0A109NDJ6_SORBI Probable bifunctional methylthioribulose-1-phosphate dehydratase/enolase-phosphatase E1 OS=Sorghum bicolor OX=4558 GN=SORBI_3005G110541 PE=3 SV=1	57.004	93292000	79544000	71113000
tr|A0A109NDM1|A0A109NDM1_SORBI;tr|C5YYH5|C5YYH5_SORBI	tr|A0A109NDM1|A0A109NDM1_SORBI	tr|A0A109NDM1|A0A109NDM1_SORBI Uncharacterized protein (Fragment) OS=Sorghum bicolor OX=4558 GN=SORBI_3010G273600 PE=4 SV=1	33.822	548080000	627640000	688710000
tr|A0A109NDS9|A0A109NDS9_SORBI;tr|C6JRJ8|C6JRJ8_SORBI	tr|A0A109NDS9|A0A109NDS9_SORBI	tr|A0A109NDS9|A0A109NDS9_SORBI Uncharacterized protein OS=Sorghum bicolor OX=4558 GN=SORBI_3005G110436 PE=4 SV=1	83.188	0	89257000	61622000
tr|A0A194YGP1|A0A194YGP1_SORBI;tr|C5X1Y0|C5X1Y0_SORBI	tr|A0A194YGP1|A0A194YGP1_SORBI;tr|C5X1Y0|C5X1Y0_SORBI	tr|A0A194YGP1|A0A194YGP1_SORBI Proteasome subunit beta OS=Sorghum bicolor OX=4558 GN=SORBI_3010G007400 PE=3 SV=1;tr|C5X1Y0|C5X1Y0_SORBI Proteasome subunit beta OS=Sorghum bicolor OX=4558 GN=SORBI_3002G087000 PE=3 SV=1	29.185	181250000	121670000	210740000
tr|A0A194YGQ1|A0A194YGQ1_SORBI;tr|A0A1W0VR01|A0A1W0VR01_SORBI;tr|A0A1B6Q846|A0A1B6Q846_SORBI	tr|A0A194YGQ1|A0A194YGQ1_SORBI;tr|A0A1W0VR01|A0A1W0VR01_SORBI	tr|A0A194YGQ1|A0A194YGQ1_SORBI 6-phosphogluconate dehydrogenase, decarboxylating OS=Sorghum bicolor OX=4558 GN=SORBI_3010G009300 PE=3 SV=1;tr|A0A1W0VR01|A0A1W0VR01_SORBI Uncharacterized protein OS=Sorghum bicolor OX=4558 GN=SORBI_3010G009300 PE=4 SV=1	52.821	771670000	436450000	728440000
tr|A0A194YGT2|A0A194YGT2_SORBI	tr|A0A194YGT2|A0A194YGT2_SORBI	tr|A0A194YGT2|A0A194YGT2_SORBI Uncharacterized protein OS=Sorghum bicolor OX=4558 GN=SORBI_3010G017800 PE=4 SV=1	56.461	44201000	0	0
tr|A0A194YGU2|A0A194YGU2_SORBI	tr|A0A194YGU2|A0A194YGU2_SORBI	tr|A0A194YGU2|A0A194YGU2_SORBI Uncharacterized protein OS=Sorghum bicolor OX=4558 GN=SORBI_3010G020400 PE=4 SV=1	65.657	175370000	70033000	149910000
tr|A0A194YGV9|A0A194YGV9_SORBI;tr|A0A1Z5RBW9|A0A1Z5RBW9_SORBI;tr|C5YDD1|C5YDD1_SORBI	tr|A0A194YGV9|A0A194YGV9_SORBI	tr|A0A194YGV9|A0A194YGV9_SORBI Uncharacterized protein OS=Sorghum bicolor OX=4558 GN=SORBI_3010G023700 PE=4 SV=1	79.571	25903000000	29995000000	27339000000
tr|A0A194YGY2|A0A194YGY2_SORBI;tr|A0A194YGZ1|A0A194YGZ1_SORBI	tr|A0A194YGY2|A0A194YGY2_SORBI;tr|A0A194YGZ1|A0A194YGZ1_SORBI	tr|A0A194YGY2|A0A194YGY2_SORBI Uncharacterized protein OS=Sorghum bicolor OX=4558 GN=SORBI_3010G027000 PE=3 SV=1;tr|A0A194YGZ1|A0A194YGZ1_SORBI Uncharacterized protein OS=Sorghum bicolor OX=4558 GN=SORBI_3010G027000 PE=3 SV=1	48.048	3089000000	3985100000	3693900000
tr|A0A194YHA2|A0A194YHA2_SORBI	tr|A0A194YHA2|A0A194YHA2_SORBI	tr|A0A194YHA2|A0A194YHA2_SORBI Starch synthase, chloroplastic/amyloplastic OS=Sorghum bicolor OX=4558 GN=SORBI_3010G047700 PE=3 SV=1	71.08	92549000	100510000	73455000
tr|A0A194YHR5|A0A194YHR5_SORBI;tr|A0A194YHP9|A0A194YHP9_SORBI	tr|A0A194YHR5|A0A194YHR5_SORBI;tr|A0A194YHP9|A0A194YHP9_SORBI	tr|A0A194YHR5|A0A194YHR5_SORBI Carboxypeptidase OS=Sorghum bicolor OX=4558 GN=SORBI_3010G067500 PE=3 SV=1;tr|A0A194YHP9|A0A194YHP9_SORBI Carboxypeptidase OS=Sorghum bicolor OX=4558 GN=SORBI_3010G067500 PE=3 SV=1	53.071	41773000	27296000	0
tr|A0A194YHU3|A0A194YHU3_SORBI;tr|A0A194YHW1|A0A194YHW1_SORBI	tr|A0A194YHU3|A0A194YHU3_SORBI;tr|A0A194YHW1|A0A194YHW1_SORBI	tr|A0A194YHU3|A0A194YHU3_SORBI Uncharacterized protein OS=Sorghum bicolor OX=4558 GN=SORBI_3010G073700 PE=3 SV=1;tr|A0A194YHW1|A0A194YHW1_SORBI Uncharacterized protein OS=Sorghum bicolor OX=4558 GN=SORBI_3010G073700 PE=3 SV=1	25.593	641700000	870270000	755800000
tr|A0A194YI09|A0A194YI09_SORBI	tr|A0A194YI09|A0A194YI09_SORBI	tr|A0A194YI09|A0A194YI09_SORBI Uncharacterized protein OS=Sorghum bicolor OX=4558 GN=SORBI_3010G085100 PE=3 SV=1	141.23	63014000	0	74119000
tr|A0A194YI68|A0A194YI68_SORBI	tr|A0A194YI68|A0A194YI68_SORBI	tr|A0A194YI68|A0A194YI68_SORBI Uncharacterized protein OS=Sorghum bicolor OX=4558 GN=SORBI_3010G095200 PE=3 SV=1	28.791	983020000	1503400000	956600000
tr|A0A194YIA9|A0A194YIA9_SORBI;tr|A0A194YH87|A0A194YH87_SORBI	tr|A0A194YIA9|A0A194YIA9_SORBI;tr|A0A194YH87|A0A194YH87_SORBI	tr|A0A194YIA9|A0A194YIA9_SORBI Uncharacterized protein OS=Sorghum bicolor OX=4558 GN=SORBI_3010G044500 PE=4 SV=1;tr|A0A194YH87|A0A194YH87_SORBI Uncharacterized protein OS=Sorghum bicolor OX=4558 GN=SORBI_3010G044500 PE=4 SV=1	38.357	0	0	19605000
tr|A0A194YIG2|A0A194YIG2_SORBI;tr|A0A194YID9|A0A194YID9_SORBI;tr|A0A1Z5RAU2|A0A1Z5RAU2_SORBI;tr|A0A1Z5RAE7|A0A1Z5RAE7_SORBI;tr|A0A1Z5RB65|A0A1Z5RB65_SORBI;tr|A0A1Z5RAB2|A0A1Z5RAB2_SORBI;tr|A0A1Z5RBC4|A0A1Z5RBC4_SORBI;tr|A0A1Z5RAB3|A0A1Z5RAB3_SORBI;tr|A0A1Z5RA96|A0A1Z5RA96_SORBI	tr|A0A194YIG2|A0A194YIG2_SORBI;tr|A0A194YID9|A0A194YID9_SORBI	tr|A0A194YIG2|A0A194YIG2_SORBI Uncharacterized protein OS=Sorghum bicolor OX=4558 GN=SORBI_3010G108900 PE=4 SV=1;tr|A0A194YID9|A0A194YID9_SORBI Uncharacterized protein OS=Sorghum bicolor OX=4558 GN=SORBI_3010G108900 PE=4 SV=1	42.619	290780000	289430000	296620000
tr|A0A194YIZ8|A0A194YIZ8_SORBI	tr|A0A194YIZ8|A0A194YIZ8_SORBI	tr|A0A194YIZ8|A0A194YIZ8_SORBI Uncharacterized protein OS=Sorghum bicolor OX=4558 GN=SORBI_3010G079800 PE=4 SV=1	35.056	14877000	0	13207000
tr|A0A194YJ06|A0A194YJ06_SORBI;tr|A0A194YK17|A0A194YK17_SORBI	tr|A0A194YJ06|A0A194YJ06_SORBI;tr|A0A194YK17|A0A194YK17_SORBI	tr|A0A194YJ06|A0A194YJ06_SORBI Uncharacterized protein OS=Sorghum bicolor OX=4558 GN=SORBI_3010G136200 PE=4 SV=1;tr|A0A194YK17|A0A194YK17_SORBI Uncharacterized protein OS=Sorghum bicolor OX=4558 GN=SORBI_3010G136200 PE=4 SV=1	63.186	42334000	52827000	37421000
tr|A0A194YJS5|A0A194YJS5_SORBI;tr|A0A194YNQ1|A0A194YNQ1_SORBI	tr|A0A194YJS5|A0A194YJS5_SORBI;tr|A0A194YNQ1|A0A194YNQ1_SORBI	tr|A0A194YJS5|A0A194YJS5_SORBI Uncharacterized protein OS=Sorghum bicolor OX=4558 GN=SORBI_3010G172500 PE=3 SV=1;tr|A0A194YNQ1|A0A194YNQ1_SORBI Uncharacterized protein OS=Sorghum bicolor OX=4558 GN=SORBI_3004G094700 PE=3 SV=1	54.061	2009400000	1254600000	2082700000
tr|A0A194YJY9|A0A194YJY9_SORBI;tr|A0A109ND32|A0A109ND32_SORBI	tr|A0A194YJY9|A0A194YJY9_SORBI	tr|A0A194YJY9|A0A194YJY9_SORBI Elongation factor 1-alpha OS=Sorghum bicolor OX=4558 GN=SORBI_3010G182100 PE=3 SV=1	49.29	14564000000	16752000000	16495000000
tr|A0A194YK10|A0A194YK10_SORBI;tr|A0A194YK14|A0A194YK14_SORBI	tr|A0A194YK10|A0A194YK10_SORBI;tr|A0A194YK14|A0A194YK14_SORBI	tr|A0A194YK10|A0A194YK10_SORBI Uncharacterized protein OS=Sorghum bicolor OX=4558 GN=SORBI_3010G185400 PE=4 SV=1;tr|A0A194YK14|A0A194YK14_SORBI Uncharacterized protein OS=Sorghum bicolor OX=4558 GN=SORBI_3010G185400 PE=4 SV=1	65.386	28106000	24407000	32441000
tr|A0A194YK39|A0A194YK39_SORBI;tr|A0A194YK35|A0A194YK35_SORBI	tr|A0A194YK39|A0A194YK39_SORBI;tr|A0A194YK35|A0A194YK35_SORBI	tr|A0A194YK39|A0A194YK39_SORBI Chlorophyll a-b binding protein, chloroplastic OS=Sorghum bicolor OX=4558 GN=SORBI_3010G189300 PE=3 SV=1;tr|A0A194YK35|A0A194YK35_SORBI Chlorophyll a-b binding protein, chloroplastic OS=Sorghum bicolor OX=4558 GN=SORBI_3010G1	28.37	2780800000	2185500000	2701000000
tr|A0A194YKC9|A0A194YKC9_SORBI	tr|A0A194YKC9|A0A194YKC9_SORBI	tr|A0A194YKC9|A0A194YKC9_SORBI Peroxiredoxin OS=Sorghum bicolor OX=4558 GN=SORBI_3010G197200 PE=3 SV=1	23.751	141950000	75764000	122830000
tr|A0A194YKI3|A0A194YKI3_SORBI	tr|A0A194YKI3|A0A194YKI3_SORBI	tr|A0A194YKI3|A0A194YKI3_SORBI Purple acid phosphatase OS=Sorghum bicolor OX=4558 GN=SORBI_3010G205200 PE=3 SV=1	55.215	31027000	0	0
tr|A0A194YKQ4|A0A194YKQ4_SORBI	tr|A0A194YKQ4|A0A194YKQ4_SORBI	tr|A0A194YKQ4|A0A194YKQ4_SORBI Uncharacterized protein OS=Sorghum bicolor OX=4558 GN=SORBI_3010G221600 PE=4 SV=1	22.342	0	0	30225000
tr|A0A194YKS8|A0A194YKS8_SORBI	tr|A0A194YKS8|A0A194YKS8_SORBI	tr|A0A194YKS8|A0A194YKS8_SORBI Uncharacterized protein OS=Sorghum bicolor OX=4558 GN=SORBI_3010G169600 PE=4 SV=1	152.57	37275000	0	44301000
tr|A0A194YKU6|A0A194YKU6_SORBI;tr|A0A1B6PLF6|A0A1B6PLF6_SORBI;tr|C5YX11|C5YX11_SORBI	tr|A0A194YKU6|A0A194YKU6_SORBI	tr|A0A194YKU6|A0A194YKU6_SORBI Uncharacterized protein OS=Sorghum bicolor OX=4558 GN=SORBI_3010G223200 PE=3 SV=1	72.523	3089000000	2326800000	2937500000
tr|A0A194YL80|A0A194YL80_SORBI;tr|A0A194YL72|A0A194YL72_SORBI	tr|A0A194YL80|A0A194YL80_SORBI;tr|A0A194YL72|A0A194YL72_SORBI	tr|A0A194YL80|A0A194YL80_SORBI Uncharacterized protein OS=Sorghum bicolor OX=4558 GN=SORBI_3010G241000 PE=4 SV=1;tr|A0A194YL72|A0A194YL72_SORBI Uncharacterized protein OS=Sorghum bicolor OX=4558 GN=SORBI_3010G241000 PE=4 SV=1	34.827	49993000000	59814000000	53508000000
tr|A0A194YL98|A0A194YL98_SORBI;tr|A0A194YK93|A0A194YK93_SORBI;tr|A0A194YK94|A0A194YK94_SORBI	tr|A0A194YL98|A0A194YL98_SORBI;tr|A0A194YK93|A0A194YK93_SORBI;tr|A0A194YK94|A0A194YK94_SORBI	tr|A0A194YL98|A0A194YL98_SORBI Uncharacterized protein OS=Sorghum bicolor OX=4558 GN=SORBI_3010G193800 PE=4 SV=1;tr|A0A194YK93|A0A194YK93_SORBI Uncharacterized protein OS=Sorghum bicolor OX=4558 GN=SORBI_3010G193800 PE=4 SV=1;tr|A0A194YK94|A0A194YK94_SORBI	31.709	49983000	0	41229000
tr|A0A194YLD5|A0A194YLD5_SORBI;tr|A0A194YLI1|A0A194YLI1_SORBI;tr|A0A194YMH5|A0A194YMH5_SORBI	tr|A0A194YLD5|A0A194YLD5_SORBI;tr|A0A194YLI1|A0A194YLI1_SORBI;tr|A0A194YMH5|A0A194YMH5_SORBI	tr|A0A194YLD5|A0A194YLD5_SORBI Delta-aminolevulinic acid dehydratase OS=Sorghum bicolor OX=4558 GN=SORBI_3010G255100 PE=3 SV=1;tr|A0A194YLI1|A0A194YLI1_SORBI Delta-aminolevulinic acid dehydratase OS=Sorghum bicolor OX=4558 GN=SORBI_3010G255100 PE=3 SV=1;tr	45.992	685720000	710910000	600780000
tr|A0A194YLP4|A0A194YLP4_SORBI	tr|A0A194YLP4|A0A194YLP4_SORBI	tr|A0A194YLP4|A0A194YLP4_SORBI Uncharacterized protein OS=Sorghum bicolor OX=4558 GN=SORBI_3010G267400 PE=3 SV=1	92.786	964340000	824590000	887240000
tr|A0A194YLV3|A0A194YLV3_SORBI	tr|A0A194YLV3|A0A194YLV3_SORBI	tr|A0A194YLV3|A0A194YLV3_SORBI Uncharacterized protein OS=Sorghum bicolor OX=4558 GN=SORBI_3010G275200 PE=4 SV=1	30.676	820720000	578040000	779280000
tr|A0A194YLW8|A0A194YLW8_SORBI;tr|A0A1Z5R3D9|A0A1Z5R3D9_SORBI	tr|A0A194YLW8|A0A194YLW8_SORBI;tr|A0A1Z5R3D9|A0A1Z5R3D9_SORBI	tr|A0A194YLW8|A0A194YLW8_SORBI 4-hydroxy-4-methyl-2-oxoglutarate aldolase OS=Sorghum bicolor OX=4558 GN=SORBI_3010G277100 PE=3 SV=1;tr|A0A1Z5R3D9|A0A1Z5R3D9_SORBI 4-hydroxy-4-methyl-2-oxoglutarate aldolase OS=Sorghum bicolor OX=4558 GN=SORBI_3009G193850 PE	18.135	164150000	165260000	146020000
tr|A0A194YLZ3|A0A194YLZ3_SORBI	tr|A0A194YLZ3|A0A194YLZ3_SORBI	tr|A0A194YLZ3|A0A194YLZ3_SORBI Uncharacterized protein OS=Sorghum bicolor OX=4558 GN=SORBI_3004G001300 PE=3 SV=1	41.811	994050000	958130000	1132500000
tr|A0A194YM42|A0A194YM42_SORBI;tr|A0A194YM64|A0A194YM64_SORBI;tr|A0A194YM75|A0A194YM75_SORBI;tr|C5WN47|C5WN47_SORBI;tr|C5XM77|C5XM77_SORBI	tr|A0A194YM42|A0A194YM42_SORBI;tr|A0A194YM64|A0A194YM64_SORBI;tr|A0A194YM75|A0A194YM75_SORBI	tr|A0A194YM42|A0A194YM42_SORBI Uncharacterized protein OS=Sorghum bicolor OX=4558 GN=SORBI_3004G011700 PE=3 SV=1;tr|A0A194YM64|A0A194YM64_SORBI Uncharacterized protein OS=Sorghum bicolor OX=4558 GN=SORBI_3004G011700 PE=3 SV=1;tr|A0A194YM75|A0A194YM75_SORBI	71.485	936130000	1029200000	1108600000
tr|A0A194YME5|A0A194YME5_SORBI;tr|A0A194YLE9|A0A194YLE9_SORBI;tr|A0A194YLE3|A0A194YLE3_SORBI	tr|A0A194YME5|A0A194YME5_SORBI;tr|A0A194YLE9|A0A194YLE9_SORBI;tr|A0A194YLE3|A0A194YLE3_SORBI	tr|A0A194YME5|A0A194YME5_SORBI Uncharacterized protein OS=Sorghum bicolor OX=4558 GN=SORBI_3010G251200 PE=4 SV=1;tr|A0A194YLE9|A0A194YLE9_SORBI Uncharacterized protein OS=Sorghum bicolor OX=4558 GN=SORBI_3010G251200 PE=4 SV=1;tr|A0A194YLE3|A0A194YLE3_SORBI	67.25	72929000	0	70822000
tr|A0A194YMF1|A0A194YMF1_SORBI;tr|A0A194YNI3|A0A194YNI3_SORBI	tr|A0A194YMF1|A0A194YMF1_SORBI;tr|A0A194YNI3|A0A194YNI3_SORBI	tr|A0A194YMF1|A0A194YMF1_SORBI Uncharacterized protein OS=Sorghum bicolor OX=4558 GN=SORBI_3004G030100 PE=4 SV=1;tr|A0A194YNI3|A0A194YNI3_SORBI Uncharacterized protein OS=Sorghum bicolor OX=4558 GN=SORBI_3004G030100 PE=4 SV=1	64.065	25437000	39875000	16924000
tr|A0A194YMM6|A0A194YMM6_SORBI;tr|A0A1W0VUZ2|A0A1W0VUZ2_SORBI;tr|A0A194YIA3|A0A194YIA3_SORBI;tr|A0A1B6PSS3|A0A1B6PSS3_SORBI	tr|A0A194YMM6|A0A194YMM6_SORBI	tr|A0A194YMM6|A0A194YMM6_SORBI Glyceraldehyde-3-phosphate dehydrogenase OS=Sorghum bicolor OX=4558 GN=SORBI_3010G262500 PE=3 SV=1	36.526	8921600000	9251400000	8309500000
tr|A0A194YMV2|A0A194YMV2_SORBI;tr|A0A194YKQ5|A0A194YKQ5_SORBI	tr|A0A194YMV2|A0A194YMV2_SORBI	tr|A0A194YMV2|A0A194YMV2_SORBI Phosphoglycerate kinase OS=Sorghum bicolor OX=4558 GN=SORBI_3004G055200 PE=3 SV=1	42.449	3468300000	3610200000	3536100000
tr|A0A194YN00|A0A194YN00_SORBI;tr|A0A194YLZ0|A0A194YLZ0_SORBI;tr|A0A1Z5RRK1|A0A1Z5RRK1_SORBI	tr|A0A194YN00|A0A194YN00_SORBI;tr|A0A194YLZ0|A0A194YLZ0_SORBI	tr|A0A194YN00|A0A194YN00_SORBI Uncharacterized protein OS=Sorghum bicolor OX=4558 GN=SORBI_3010G277300 PE=4 SV=1;tr|A0A194YLZ0|A0A194YLZ0_SORBI Uncharacterized protein OS=Sorghum bicolor OX=4558 GN=SORBI_3010G277300 PE=4 SV=1	65.018	88861000	91708000	63714000
tr|A0A194YN38|A0A194YN38_SORBI	tr|A0A194YN38|A0A194YN38_SORBI	tr|A0A194YN38|A0A194YN38_SORBI Uncharacterized protein OS=Sorghum bicolor OX=4558 GN=SORBI_3004G002200 PE=3 SV=1	64.239	0	0	26481000
tr|A0A194YN58|A0A194YN58_SORBI;tr|A0A1Z5RL79|A0A1Z5RL79_SORBI	tr|A0A194YN58|A0A194YN58_SORBI;tr|A0A1Z5RL79|A0A1Z5RL79_SORBI	tr|A0A194YN58|A0A194YN58_SORBI Uncharacterized protein OS=Sorghum bicolor OX=4558 GN=SORBI_3004G064300 PE=4 SV=1;tr|A0A1Z5RL79|A0A1Z5RL79_SORBI Uncharacterized protein OS=Sorghum bicolor OX=4558 GN=SORBI_3004G064300 PE=4 SV=1	26.891	57508000	0	0
tr|A0A194YND7|A0A194YND7_SORBI;tr|A0A194YPD9|A0A194YPD9_SORBI	tr|A0A194YND7|A0A194YND7_SORBI;tr|A0A194YPD9|A0A194YPD9_SORBI	tr|A0A194YND7|A0A194YND7_SORBI Lipoxygenase OS=Sorghum bicolor OX=4558 GN=SORBI_3004G078600 PE=3 SV=1;tr|A0A194YPD9|A0A194YPD9_SORBI Lipoxygenase OS=Sorghum bicolor OX=4558 GN=SORBI_3004G078600 PE=3 SV=1	103.71	1849400000	922800000	1659100000
tr|A0A194YNF4|A0A194YNF4_SORBI	tr|A0A194YNF4|A0A194YNF4_SORBI	tr|A0A194YNF4|A0A194YNF4_SORBI ADP,ATP carrier protein OS=Sorghum bicolor OX=4558 GN=SORBI_3004G087500 PE=3 SV=1	69.858	78947000	78757000	127090000
tr|A0A194YNG8|A0A194YNG8_SORBI;tr|A0A194YMD6|A0A194YMD6_SORBI	tr|A0A194YNG8|A0A194YNG8_SORBI;tr|A0A194YMD6|A0A194YMD6_SORBI	tr|A0A194YNG8|A0A194YNG8_SORBI Uncharacterized protein OS=Sorghum bicolor OX=4558 GN=SORBI_3004G028500 PE=3 SV=1;tr|A0A194YMD6|A0A194YMD6_SORBI Uncharacterized protein OS=Sorghum bicolor OX=4558 GN=SORBI_3004G028500 PE=4 SV=1	27.612	0	0	17052000
tr|A0A194YNJ6|A0A194YNJ6_SORBI;tr|A0A1Z5RML0|A0A1Z5RML0_SORBI;tr|A0A194YNK5|A0A194YNK5_SORBI;tr|A0A1Z5RLR5|A0A1Z5RLR5_SORBI	tr|A0A194YNJ6|A0A194YNJ6_SORBI;tr|A0A1Z5RML0|A0A1Z5RML0_SORBI;tr|A0A194YNK5|A0A194YNK5_SORBI;tr|A0A1Z5RLR5|A0A1Z5RLR5_SORBI	tr|A0A194YNJ6|A0A194YNJ6_SORBI Coatomer subunit beta OS=Sorghum bicolor OX=4558 GN=SORBI_3004G088501 PE=3 SV=1;tr|A0A1Z5RML0|A0A1Z5RML0_SORBI Coatomer subunit beta OS=Sorghum bicolor OX=4558 GN=SORBI_3004G088450 PE=3 SV=1;tr|A0A194YNK5|A0A194YNK5_SORBI C	103.76	85928000	46967000	88216000
tr|A0A194YNT6|A0A194YNT6_SORBI;tr|A0A194YNT9|A0A194YNT9_SORBI	tr|A0A194YNT6|A0A194YNT6_SORBI;tr|A0A194YNT9|A0A194YNT9_SORBI	tr|A0A194YNT6|A0A194YNT6_SORBI Aspartate aminotransferase OS=Sorghum bicolor OX=4558 GN=SORBI_3004G104700 PE=4 SV=1;tr|A0A194YNT9|A0A194YNT9_SORBI Aspartate aminotransferase OS=Sorghum bicolor OX=4558 GN=SORBI_3004G104700 PE=4 SV=1	47.665	140690000	106350000	215150000
tr|A0A194YP96|A0A194YP96_SORBI	tr|A0A194YP96|A0A194YP96_SORBI	tr|A0A194YP96|A0A194YP96_SORBI Uncharacterized protein OS=Sorghum bicolor OX=4558 GN=SORBI_3004G127700 PE=4 SV=1	91.352	37358000	0	48611000
tr|A0A194YP97|A0A194YP97_SORBI	tr|A0A194YP97|A0A194YP97_SORBI	tr|A0A194YP97|A0A194YP97_SORBI Uncharacterized protein OS=Sorghum bicolor OX=4558 GN=SORBI_3004G072000 PE=3 SV=1	15.819	174980000	176180000	178100000
tr|A0A194YPA2|A0A194YPA2_SORBI	tr|A0A194YPA2|A0A194YPA2_SORBI	tr|A0A194YPA2|A0A194YPA2_SORBI Uncharacterized protein OS=Sorghum bicolor OX=4558 GN=SORBI_3004G128900 PE=4 SV=1	73.714	0	0	107090000
tr|A0A194YPD4|A0A194YPD4_SORBI;tr|A0A194YND2|A0A194YND2_SORBI	tr|A0A194YPD4|A0A194YPD4_SORBI;tr|A0A194YND2|A0A194YND2_SORBI	tr|A0A194YPD4|A0A194YPD4_SORBI Citrate synthase OS=Sorghum bicolor OX=4558 GN=SORBI_3004G078000 PE=3 SV=1;tr|A0A194YND2|A0A194YND2_SORBI Citrate synthase OS=Sorghum bicolor OX=4558 GN=SORBI_3004G078000 PE=3 SV=1	52.415	116930000	0	147220000
tr|A0A194YPE9|A0A194YPE9_SORBI;tr|A0A194YNE6|A0A194YNE6_SORBI	tr|A0A194YPE9|A0A194YPE9_SORBI;tr|A0A194YNE6|A0A194YNE6_SORBI	tr|A0A194YPE9|A0A194YPE9_SORBI Fumarylacetoacetase OS=Sorghum bicolor OX=4558 GN=SORBI_3004G080100 PE=3 SV=1;tr|A0A194YNE6|A0A194YNE6_SORBI Fumarylacetoacetase OS=Sorghum bicolor OX=4558 GN=SORBI_3004G080100 PE=3 SV=1	47.083	137890000	142340000	175410000
tr|A0A194YQ88|A0A194YQ88_SORBI;tr|A0A194YQ83|A0A194YQ83_SORBI	tr|A0A194YQ88|A0A194YQ88_SORBI;tr|A0A194YQ83|A0A194YQ83_SORBI	tr|A0A194YQ88|A0A194YQ88_SORBI Uncharacterized protein OS=Sorghum bicolor OX=4558 GN=SORBI_3004G175500 PE=3 SV=1;tr|A0A194YQ83|A0A194YQ83_SORBI Uncharacterized protein OS=Sorghum bicolor OX=4558 GN=SORBI_3004G175500 PE=3 SV=1	51.165	3642200000	3753700000	3457600000
tr|A0A194YQ92|A0A194YQ92_SORBI;tr|A0A1Z5RMS0|A0A1Z5RMS0_SORBI	tr|A0A194YQ92|A0A194YQ92_SORBI	tr|A0A194YQ92|A0A194YQ92_SORBI Uncharacterized protein OS=Sorghum bicolor OX=4558 GN=SORBI_3004G120100 PE=4 SV=1	133.55	236960000	0	257930000
tr|A0A194YQK0|A0A194YQK0_SORBI	tr|A0A194YQK0|A0A194YQK0_SORBI	tr|A0A194YQK0|A0A194YQK0_SORBI Uncharacterized protein OS=Sorghum bicolor OX=4558 GN=SORBI_3004G193400 PE=4 SV=1	11.243	1680800000	3299300000	2123000000
tr|A0A194YR04|A0A194YR04_SORBI	tr|A0A194YR04|A0A194YR04_SORBI	tr|A0A194YR04|A0A194YR04_SORBI Uncharacterized protein OS=Sorghum bicolor OX=4558 GN=SORBI_3004G220000 PE=4 SV=1	37.049	794220000	940060000	763420000
tr|A0A194YR44|A0A194YR44_SORBI	tr|A0A194YR44|A0A194YR44_SORBI	tr|A0A194YR44|A0A194YR44_SORBI Uncharacterized protein OS=Sorghum bicolor OX=4558 GN=SORBI_3004G227200 PE=4 SV=1	17.066	87646000	53768000	111730000
tr|A0A194YR85|A0A194YR85_SORBI;tr|A0A194YQ33|A0A194YQ33_SORBI;tr|A0A194YQ72|A0A194YQ72_SORBI;tr|C5YFW1|C5YFW1_SORBI;tr|A0A109ND96|A0A109ND96_SORBI;tr|A0A125QUG5|A0A125QUG5_SORBI;tr|C5WLV6|C5WLV6_SORBI;tr|A0A1W0W1H5|A0A1W0W1H5_SORBI	tr|A0A194YR85|A0A194YR85_SORBI;tr|A0A194YQ33|A0A194YQ33_SORBI;tr|A0A194YQ72|A0A194YQ72_SORBI	tr|A0A194YR85|A0A194YR85_SORBI Uncharacterized protein OS=Sorghum bicolor OX=4558 GN=SORBI_3004G166700 PE=3 SV=1;tr|A0A194YQ33|A0A194YQ33_SORBI Uncharacterized protein OS=Sorghum bicolor OX=4558 GN=SORBI_3004G166700 PE=3 SV=1;tr|A0A194YQ72|A0A194YQ72_SORBI	57.026	28258000	0	25611000
tr|A0A194YRC1|A0A194YRC1_SORBI;tr|C5XY68|C5XY68_SORBI	tr|A0A194YRC1|A0A194YRC1_SORBI;tr|C5XY68|C5XY68_SORBI	tr|A0A194YRC1|A0A194YRC1_SORBI Carboxypeptidase OS=Sorghum bicolor OX=4558 GN=SORBI_3004G224766 PE=3 SV=2;tr|C5XY68|C5XY68_SORBI Carboxypeptidase OS=Sorghum bicolor OX=4558 GN=SORBI_3004G224700 PE=3 SV=1	39.211	24589000	0	28091000
tr|A0A194YRE9|A0A194YRE9_SORBI;tr|A0A194YRJ6|A0A194YRJ6_SORBI;tr|A0A194YRF0|A0A194YRF0_SORBI;tr|A0A194YSK5|A0A194YSK5_SORBI	tr|A0A194YRE9|A0A194YRE9_SORBI;tr|A0A194YRJ6|A0A194YRJ6_SORBI;tr|A0A194YRF0|A0A194YRF0_SORBI;tr|A0A194YSK5|A0A194YSK5_SORBI	tr|A0A194YRE9|A0A194YRE9_SORBI Glutamine synthetase OS=Sorghum bicolor OX=4558 GN=SORBI_3004G247000 PE=3 SV=1;tr|A0A194YRJ6|A0A194YRJ6_SORBI Glutamine synthetase OS=Sorghum bicolor OX=4558 GN=SORBI_3004G247000 PE=3 SV=1;tr|A0A194YRF0|A0A194YRF0_SORBI Gluta	39.183	7995000000	7929800000	7842600000
tr|A0A194YRG8|A0A194YRG8_SORBI	tr|A0A194YRG8|A0A194YRG8_SORBI	tr|A0A194YRG8|A0A194YRG8_SORBI Uncharacterized protein OS=Sorghum bicolor OX=4558 GN=SORBI_3004G242400 PE=4 SV=1	226.3	26296000	0	0
tr|A0A194YRM0|A0A194YRM0_SORBI;tr|A0A194YRL9|A0A194YRL9_SORBI;tr|A0A1B6Q2Z9|A0A1B6Q2Z9_SORBI;tr|A0A1W0VX97|A0A1W0VX97_SORBI;tr|C5XHZ9|C5XHZ9_SORBI;tr|A0A1B6Q315|A0A1B6Q315_SORBI;tr|A0A1W0VXC1|A0A1W0VXC1_SORBI	tr|A0A194YRM0|A0A194YRM0_SORBI;tr|A0A194YRL9|A0A194YRL9_SORBI;tr|A0A1B6Q2Z9|A0A1B6Q2Z9_SORBI;tr|A0A1W0VX97|A0A1W0VX97_SORBI	tr|A0A194YRM0|A0A194YRM0_SORBI Uncharacterized protein OS=Sorghum bicolor OX=4558 GN=SORBI_3004G260000 PE=4 SV=1;tr|A0A194YRL9|A0A194YRL9_SORBI Uncharacterized protein OS=Sorghum bicolor OX=4558 GN=SORBI_3004G260000 PE=4 SV=1;tr|A0A1B6Q2Z9|A0A1B6Q2Z9_SORBI	39.41	0	0	97332000
tr|A0A194YRR0|A0A194YRR0_SORBI	tr|A0A194YRR0|A0A194YRR0_SORBI	tr|A0A194YRR0|A0A194YRR0_SORBI Uncharacterized protein OS=Sorghum bicolor OX=4558 GN=SORBI_3004G259200 PE=3 SV=1	42.254	3343800000	2520700000	3192700000
tr|A0A194YRR3|A0A194YRR3_SORBI	tr|A0A194YRR3|A0A194YRR3_SORBI	tr|A0A194YRR3|A0A194YRR3_SORBI Uncharacterized protein OS=Sorghum bicolor OX=4558 GN=SORBI_3004G268500 PE=3 SV=1	68.326	0	0	26384000
tr|A0A194YRT7|A0A194YRT7_SORBI	tr|A0A194YRT7|A0A194YRT7_SORBI	tr|A0A194YRT7|A0A194YRT7_SORBI Uncharacterized protein OS=Sorghum bicolor OX=4558 GN=SORBI_3004G264300 PE=4 SV=1	132.15	69251000	48252000	85123000
tr|A0A194YRU4|A0A194YRU4_SORBI	tr|A0A194YRU4|A0A194YRU4_SORBI	tr|A0A194YRU4|A0A194YRU4_SORBI Uncharacterized protein OS=Sorghum bicolor OX=4558 GN=SORBI_3004G272800 PE=4 SV=1	43.689	25469000	0	21725000
tr|A0A194YRV2|A0A194YRV2_SORBI;tr|A0A194YQU0|A0A194YQU0_SORBI;tr|A0A1Z5RND7|A0A1Z5RND7_SORBI	tr|A0A194YRV2|A0A194YRV2_SORBI;tr|A0A194YQU0|A0A194YQU0_SORBI	tr|A0A194YRV2|A0A194YRV2_SORBI Uncharacterized protein OS=Sorghum bicolor OX=4558 GN=SORBI_3004G204500 PE=4 SV=1;tr|A0A194YQU0|A0A194YQU0_SORBI Uncharacterized protein OS=Sorghum bicolor OX=4558 GN=SORBI_3004G204500 PE=4 SV=1	28.641	185410000	117700000	249640000
tr|A0A194YRX7|A0A194YRX7_SORBI;tr|A0A194YRT4|A0A194YRT4_SORBI	tr|A0A194YRX7|A0A194YRX7_SORBI;tr|A0A194YRT4|A0A194YRT4_SORBI	tr|A0A194YRX7|A0A194YRX7_SORBI Phosphoribulokinase OS=Sorghum bicolor OX=4558 GN=SORBI_3004G272100 PE=3 SV=1;tr|A0A194YRT4|A0A194YRT4_SORBI Phosphoribulokinase OS=Sorghum bicolor OX=4558 GN=SORBI_3004G272100 PE=3 SV=1	45.871	14269000000	15476000000	14103000000
tr|A0A194YS86|A0A194YS86_SORBI;tr|A0A194YR77|A0A194YR77_SORBI;tr|C5YCH4|C5YCH4_SORBI	tr|A0A194YS86|A0A194YS86_SORBI;tr|A0A194YR77|A0A194YR77_SORBI	tr|A0A194YS86|A0A194YS86_SORBI Uncharacterized protein OS=Sorghum bicolor OX=4558 GN=SORBI_3004G225100 PE=4 SV=1;tr|A0A194YR77|A0A194YR77_SORBI Uncharacterized protein OS=Sorghum bicolor OX=4558 GN=SORBI_3004G225100 PE=4 SV=1	38.499	494930000	348570000	537990000
tr|A0A194YSD6|A0A194YSD6_SORBI	tr|A0A194YSD6|A0A194YSD6_SORBI	tr|A0A194YSD6|A0A194YSD6_SORBI Peptidylprolyl isomerase OS=Sorghum bicolor OX=4558 GN=SORBI_3004G234200 PE=4 SV=1	22.948	1155500000	995420000	1011700000
tr|A0A194YSE7|A0A194YSE7_SORBI	tr|A0A194YSE7|A0A194YSE7_SORBI	tr|A0A194YSE7|A0A194YSE7_SORBI Uncharacterized protein OS=Sorghum bicolor OX=4558 GN=SORBI_3004G307500 PE=4 SV=1	56.124	19202000	0	24494000
tr|A0A194YSI2|A0A194YSI2_SORBI;tr|A0A194YSN0|A0A194YSN0_SORBI	tr|A0A194YSI2|A0A194YSI2_SORBI	tr|A0A194YSI2|A0A194YSI2_SORBI Uncharacterized protein OS=Sorghum bicolor OX=4558 GN=SORBI_3004G315100 PE=4 SV=1	21.451	46420000	64485000	65971000
tr|A0A194YSP3|A0A194YSP3_SORBI;tr|A0A1Z5RQ27|A0A1Z5RQ27_SORBI	tr|A0A194YSP3|A0A194YSP3_SORBI;tr|A0A1Z5RQ27|A0A1Z5RQ27_SORBI	tr|A0A194YSP3|A0A194YSP3_SORBI Uncharacterized protein OS=Sorghum bicolor OX=4558 GN=SORBI_3004G327700 PE=4 SV=1;tr|A0A1Z5RQ27|A0A1Z5RQ27_SORBI Uncharacterized protein OS=Sorghum bicolor OX=4558 GN=SORBI_3004G327700 PE=4 SV=1	191.87	40000000	93400000	51465000
tr|A0A194YSP9|A0A194YSP9_SORBI	tr|A0A194YSP9|A0A194YSP9_SORBI	tr|A0A194YSP9|A0A194YSP9_SORBI Uncharacterized protein OS=Sorghum bicolor OX=4558 GN=SORBI_3004G255700 PE=4 SV=1	46.597	238830000	241420000	265080000
tr|A0A194YSS1|A0A194YSS1_SORBI;tr|A0A194YSX3|A0A194YSX3_SORBI	tr|A0A194YSS1|A0A194YSS1_SORBI;tr|A0A194YSX3|A0A194YSX3_SORBI	tr|A0A194YSS1|A0A194YSS1_SORBI Uncharacterized protein OS=Sorghum bicolor OX=4558 GN=SORBI_3004G333400 PE=4 SV=1;tr|A0A194YSX3|A0A194YSX3_SORBI Uncharacterized protein OS=Sorghum bicolor OX=4558 GN=SORBI_3004G333400 PE=4 SV=1	50.129	132060000	0	132170000
tr|A0A194YSU9|A0A194YSU9_SORBI;tr|A0A194YTZ9|A0A194YTZ9_SORBI;tr|A0A1Z5RQ80|A0A1Z5RQ80_SORBI	tr|A0A194YSU9|A0A194YSU9_SORBI;tr|A0A194YTZ9|A0A194YTZ9_SORBI;tr|A0A1Z5RQ80|A0A1Z5RQ80_SORBI	tr|A0A194YSU9|A0A194YSU9_SORBI Uncharacterized protein OS=Sorghum bicolor OX=4558 GN=SORBI_3004G338300 PE=4 SV=1;tr|A0A194YTZ9|A0A194YTZ9_SORBI Uncharacterized protein OS=Sorghum bicolor OX=4558 GN=SORBI_3004G338300 PE=4 SV=1;tr|A0A1Z5RQ80|A0A1Z5RQ80_SORBI	42.671	0	41199000	38678000
tr|A0A194YSX5|A0A194YSX5_SORBI;tr|A0A194YSW3|A0A194YSW3_SORBI	tr|A0A194YSX5|A0A194YSX5_SORBI;tr|A0A194YSW3|A0A194YSW3_SORBI	tr|A0A194YSX5|A0A194YSX5_SORBI Uncharacterized protein OS=Sorghum bicolor OX=4558 GN=SORBI_3004G331700 PE=4 SV=1;tr|A0A194YSW3|A0A194YSW3_SORBI Uncharacterized protein OS=Sorghum bicolor OX=4558 GN=SORBI_3004G331700 PE=4 SV=1	50.431	3238000000	4326400000	3337500000
tr|A0A194YSZ1|A0A194YSZ1_SORBI	tr|A0A194YSZ1|A0A194YSZ1_SORBI	tr|A0A194YSZ1|A0A194YSZ1_SORBI Uncharacterized protein OS=Sorghum bicolor OX=4558 GN=SORBI_3004G335500 PE=3 SV=1	56.34	564480000	1871600000	1034100000
tr|A0A194YT53|A0A194YT53_SORBI;tr|A0A194YT56|A0A194YT56_SORBI	tr|A0A194YT53|A0A194YT53_SORBI;tr|A0A194YT56|A0A194YT56_SORBI	tr|A0A194YT53|A0A194YT53_SORBI Uncharacterized protein OS=Sorghum bicolor OX=4558 GN=SORBI_3004G345800 PE=3 SV=1;tr|A0A194YT56|A0A194YT56_SORBI Uncharacterized protein OS=Sorghum bicolor OX=4558 GN=SORBI_3004G345800 PE=3 SV=1	48.166	477310000	496320000	609820000
tr|A0A194YT87|A0A194YT87_SORBI	tr|A0A194YT87|A0A194YT87_SORBI	tr|A0A194YT87|A0A194YT87_SORBI Uncharacterized protein OS=Sorghum bicolor OX=4558 GN=SORBI_3004G287300 PE=3 SV=1	35.705	31772000	37376000	23033000
tr|A0A194YTJ5|A0A194YTJ5_SORBI	tr|A0A194YTJ5|A0A194YTJ5_SORBI	tr|A0A194YTJ5|A0A194YTJ5_SORBI Uncharacterized protein OS=Sorghum bicolor OX=4558 GN=SORBI_3004G307100 PE=4 SV=1	121.73	516550000	283720000	577750000
tr|A0A194YU12|A0A194YU12_SORBI	tr|A0A194YU12|A0A194YU12_SORBI	tr|A0A194YU12|A0A194YU12_SORBI Glutathione reductase OS=Sorghum bicolor OX=4558 GN=SORBI_3004G341200 PE=3 SV=1	53.038	254440000	138620000	205630000
tr|A0A194YU99|A0A194YU99_SORBI	tr|A0A194YU99|A0A194YU99_SORBI	tr|A0A194YU99|A0A194YU99_SORBI Uncharacterized protein OS=Sorghum bicolor OX=4558 GN=SORBI_3004G356700 PE=3 SV=1	88.348	517480000	318400000	594960000
tr|A0A194YUB4|A0A194YUB4_SORBI;tr|A0A194YT70|A0A194YT70_SORBI;tr|A0A194YTC8|A0A194YTC8_SORBI	tr|A0A194YUB4|A0A194YUB4_SORBI;tr|A0A194YT70|A0A194YT70_SORBI;tr|A0A194YTC8|A0A194YTC8_SORBI	tr|A0A194YUB4|A0A194YUB4_SORBI Uncharacterized protein OS=Sorghum bicolor OX=4558 GN=SORBI_3004G359600 PE=4 SV=1;tr|A0A194YT70|A0A194YT70_SORBI Uncharacterized protein OS=Sorghum bicolor OX=4558 GN=SORBI_3004G359600 PE=4 SV=1;tr|A0A194YTC8|A0A194YTC8_SORBI	40.116	114560000	0	100350000
tr|A0A1B6P694|A0A1B6P694_SORBI;tr|A0A1B6P6H1|A0A1B6P6H1_SORBI	tr|A0A1B6P694|A0A1B6P694_SORBI;tr|A0A1B6P6H1|A0A1B6P6H1_SORBI	tr|A0A1B6P694|A0A1B6P694_SORBI Lambda glutathione transferase 2 OS=Sorghum bicolor OX=4558 GN=GSTL2 PE=2 SV=1;tr|A0A1B6P6H1|A0A1B6P6H1_SORBI Uncharacterized protein OS=Sorghum bicolor OX=4558 GN=SORBI_3009G033200 PE=3 SV=1	29.263	109900000	0	70689000
tr|A0A1B6P6G7|A0A1B6P6G7_SORBI	tr|A0A1B6P6G7|A0A1B6P6G7_SORBI	tr|A0A1B6P6G7|A0A1B6P6G7_SORBI Uncharacterized protein OS=Sorghum bicolor OX=4558 GN=SORBI_3009G034700 PE=3 SV=1	55.786	98375000	0	59692000
tr|A0A1B6P6N7|A0A1B6P6N7_SORBI;tr|A0A1B6P6P7|A0A1B6P6P7_SORBI	tr|A0A1B6P6N7|A0A1B6P6N7_SORBI	tr|A0A1B6P6N7|A0A1B6P6N7_SORBI Uncharacterized protein OS=Sorghum bicolor OX=4558 GN=SORBI_3009G043000 PE=4 SV=1	20.188	1900400000	1910400000	2246900000
tr|A0A1B6P731|A0A1B6P731_SORBI;tr|A0A1B6P6V7|A0A1B6P6V7_SORBI;REV__tr|C5XSB2|C5XSB2_SORBI	tr|A0A1B6P731|A0A1B6P731_SORBI;tr|A0A1B6P6V7|A0A1B6P6V7_SORBI	tr|A0A1B6P731|A0A1B6P731_SORBI Uncharacterized protein OS=Sorghum bicolor OX=4558 GN=SORBI_3009G056200 PE=3 SV=1;tr|A0A1B6P6V7|A0A1B6P6V7_SORBI Uncharacterized protein OS=Sorghum bicolor OX=4558 GN=SORBI_3009G056200 PE=3 SV=1	68.119	55163000	0	0
tr|A0A1B6P733|A0A1B6P733_SORBI	tr|A0A1B6P733|A0A1B6P733_SORBI	tr|A0A1B6P733|A0A1B6P733_SORBI Uncharacterized protein OS=Sorghum bicolor OX=4558 GN=SORBI_3009G062800 PE=4 SV=1	79.332	908830000	0	0
tr|A0A1B6P7A4|A0A1B6P7A4_SORBI;tr|A0A1B6P780|A0A1B6P780_SORBI;tr|A0A1Z5R2I9|A0A1Z5R2I9_SORBI;tr|A0A1B6P764|A0A1B6P764_SORBI;tr|C5YUC4|C5YUC4_SORBI;tr|A0A1Z5R1C1|A0A1Z5R1C1_SORBI	tr|A0A1B6P7A4|A0A1B6P7A4_SORBI;tr|A0A1B6P780|A0A1B6P780_SORBI;tr|A0A1Z5R2I9|A0A1Z5R2I9_SORBI;tr|A0A1B6P764|A0A1B6P764_SORBI	tr|A0A1B6P7A4|A0A1B6P7A4_SORBI Uncharacterized protein OS=Sorghum bicolor OX=4558 GN=SORBI_3009G070800 PE=4 SV=1;tr|A0A1B6P780|A0A1B6P780_SORBI Uncharacterized protein OS=Sorghum bicolor OX=4558 GN=SORBI_3009G070800 PE=4 SV=1;tr|A0A1Z5R2I9|A0A1Z5R2I9_SORBI	32.631	240240000	894990000	471210000
tr|A0A1B6P878|A0A1B6P878_SORBI;tr|A0A1B6P873|A0A1B6P873_SORBI	tr|A0A1B6P878|A0A1B6P878_SORBI;tr|A0A1B6P873|A0A1B6P873_SORBI	tr|A0A1B6P878|A0A1B6P878_SORBI Uncharacterized protein OS=Sorghum bicolor OX=4558 GN=SORBI_3009G119200 PE=3 SV=1;tr|A0A1B6P873|A0A1B6P873_SORBI Uncharacterized protein OS=Sorghum bicolor OX=4558 GN=SORBI_3009G119200 PE=3 SV=1	31.533	43747000	0	0
tr|A0A1B6P889|A0A1B6P889_SORBI	tr|A0A1B6P889|A0A1B6P889_SORBI	tr|A0A1B6P889|A0A1B6P889_SORBI Uncharacterized protein OS=Sorghum bicolor OX=4558 GN=SORBI_3009G133700 PE=4 SV=1	42.79	187170000	280300000	185680000
tr|A0A1B6P8M2|A0A1B6P8M2_SORBI;tr|A0A1B6P8T6|A0A1B6P8T6_SORBI;tr|A0A1B6P872|A0A1B6P872_SORBI	tr|A0A1B6P8M2|A0A1B6P8M2_SORBI;tr|A0A1B6P8T6|A0A1B6P8T6_SORBI;tr|A0A1B6P872|A0A1B6P872_SORBI	tr|A0A1B6P8M2|A0A1B6P8M2_SORBI Pyruvate, phosphate dikinase OS=Sorghum bicolor OX=4558 GN=SORBI_3009G132900 PE=3 SV=1;tr|A0A1B6P8T6|A0A1B6P8T6_SORBI Pyruvate, phosphate dikinase OS=Sorghum bicolor OX=4558 GN=SORBI_3009G132900 PE=3 SV=1;tr|A0A1B6P872|A0A1B6	102.49	121140000000	159450000000	138400000000
tr|A0A1B6P8N4|A0A1B6P8N4_SORBI;tr|A0A1B6P8P1|A0A1B6P8P1_SORBI	tr|A0A1B6P8N4|A0A1B6P8N4_SORBI;tr|A0A1B6P8P1|A0A1B6P8P1_SORBI	tr|A0A1B6P8N4|A0A1B6P8N4_SORBI Uncharacterized protein OS=Sorghum bicolor OX=4558 GN=SORBI_3009G152700 PE=3 SV=1;tr|A0A1B6P8P1|A0A1B6P8P1_SORBI Uncharacterized protein OS=Sorghum bicolor OX=4558 GN=SORBI_3009G152700 PE=3 SV=1	37.105	0	0	38389000
tr|A0A1B6P8U4|A0A1B6P8U4_SORBI;tr|C5XPN5|C5XPN5_SORBI	tr|A0A1B6P8U4|A0A1B6P8U4_SORBI	tr|A0A1B6P8U4|A0A1B6P8U4_SORBI 60S ribosomal protein L36 OS=Sorghum bicolor OX=4558 GN=SORBI_3009G163800 PE=3 SV=1	12.5	389160000	330340000	315480000
tr|A0A1B6P8W9|A0A1B6P8W9_SORBI	tr|A0A1B6P8W9|A0A1B6P8W9_SORBI	tr|A0A1B6P8W9|A0A1B6P8W9_SORBI Uncharacterized protein OS=Sorghum bicolor OX=4558 GN=SORBI_3009G155600 PE=3 SV=1	15.396	23666000	0	28375000
tr|A0A1B6P940|A0A1B6P940_SORBI	tr|A0A1B6P940|A0A1B6P940_SORBI	tr|A0A1B6P940|A0A1B6P940_SORBI Uncharacterized protein OS=Sorghum bicolor OX=4558 GN=SORBI_3009G170200 PE=3 SV=1	105.01	71191000	0	96700000
tr|A0A1B6P960|A0A1B6P960_SORBI;tr|A0A1Z5R312|A0A1Z5R312_SORBI;tr|A0A1Z5SBF3|A0A1Z5SBF3_SORBI	tr|A0A1B6P960|A0A1B6P960_SORBI;tr|A0A1Z5R312|A0A1Z5R312_SORBI	tr|A0A1B6P960|A0A1B6P960_SORBI Uncharacterized protein OS=Sorghum bicolor OX=4558 GN=SORBI_3009G164000 PE=3 SV=1;tr|A0A1Z5R312|A0A1Z5R312_SORBI Uncharacterized protein OS=Sorghum bicolor OX=4558 GN=SORBI_3009G164000 PE=4 SV=1	63.535	45662000	58784000	40978000
tr|A0A1B6P988|A0A1B6P988_SORBI	tr|A0A1B6P988|A0A1B6P988_SORBI	tr|A0A1B6P988|A0A1B6P988_SORBI Uncharacterized protein OS=Sorghum bicolor OX=4558 GN=SORBI_3009G180800 PE=3 SV=1	50.102	1401900000	1648600000	1390400000
tr|A0A1B6P999|A0A1B6P999_SORBI	tr|A0A1B6P999|A0A1B6P999_SORBI	tr|A0A1B6P999|A0A1B6P999_SORBI Uncharacterized protein OS=Sorghum bicolor OX=4558 GN=SORBI_3009G191400 PE=4 SV=1	30.555	148450000	0	116710000
tr|A0A1B6P9I7|A0A1B6P9I7_SORBI;tr|A0A1Z5R3X3|A0A1Z5R3X3_SORBI	tr|A0A1B6P9I7|A0A1B6P9I7_SORBI;tr|A0A1Z5R3X3|A0A1Z5R3X3_SORBI	tr|A0A1B6P9I7|A0A1B6P9I7_SORBI Uncharacterized protein OS=Sorghum bicolor OX=4558 GN=SORBI_3009G161100 PE=4 SV=1;tr|A0A1Z5R3X3|A0A1Z5R3X3_SORBI Uncharacterized protein OS=Sorghum bicolor OX=4558 GN=SORBI_3009G161100 PE=4 SV=1	40.514	91553000	0	71730000
tr|A0A1B6P9J3|A0A1B6P9J3_SORBI;tr|A0A1B6PA37|A0A1B6PA37_SORBI	tr|A0A1B6P9J3|A0A1B6P9J3_SORBI;tr|A0A1B6PA37|A0A1B6PA37_SORBI	tr|A0A1B6P9J3|A0A1B6P9J3_SORBI Proline iminopeptidase OS=Sorghum bicolor OX=4558 GN=SORBI_3009G195700 PE=3 SV=1;tr|A0A1B6PA37|A0A1B6PA37_SORBI Proline iminopeptidase OS=Sorghum bicolor OX=4558 GN=SORBI_3009G195700 PE=3 SV=1	37.036	20627000	0	21158000
tr|A0A1B6P9K4|A0A1B6P9K4_SORBI;tr|A0A1B6P937|A0A1B6P937_SORBI;tr|A0A1B6P910|A0A1B6P910_SORBI;tr|A0A1B6P8V4|A0A1B6P8V4_SORBI	tr|A0A1B6P9K4|A0A1B6P9K4_SORBI;tr|A0A1B6P937|A0A1B6P937_SORBI;tr|A0A1B6P910|A0A1B6P910_SORBI;tr|A0A1B6P8V4|A0A1B6P8V4_SORBI	tr|A0A1B6P9K4|A0A1B6P9K4_SORBI Uncharacterized protein OS=Sorghum bicolor OX=4558 GN=SORBI_3009G164500 PE=4 SV=1;tr|A0A1B6P937|A0A1B6P937_SORBI Uncharacterized protein OS=Sorghum bicolor OX=4558 GN=SORBI_3009G164500 PE=4 SV=1;tr|A0A1B6P910|A0A1B6P910_SORBI	21.816	0	0	29472000
tr|A0A1B6P9L7|A0A1B6P9L7_SORBI	tr|A0A1B6P9L7|A0A1B6P9L7_SORBI	tr|A0A1B6P9L7|A0A1B6P9L7_SORBI Uncharacterized protein OS=Sorghum bicolor OX=4558 GN=SORBI_3009G215200 PE=4 SV=1	16.38	236050000	390540000	317470000
tr|A0A1B6P9M6|A0A1B6P9M6_SORBI	tr|A0A1B6P9M6|A0A1B6P9M6_SORBI	tr|A0A1B6P9M6|A0A1B6P9M6_SORBI Uncharacterized protein OS=Sorghum bicolor OX=4558 GN=SORBI_3009G209100 PE=4 SV=2	40.273	225020000	216280000	289340000
tr|A0A1B6P9U7|A0A1B6P9U7_SORBI;tr|A0A1B6P9Z6|A0A1B6P9Z6_SORBI	tr|A0A1B6P9U7|A0A1B6P9U7_SORBI;tr|A0A1B6P9Z6|A0A1B6P9Z6_SORBI	tr|A0A1B6P9U7|A0A1B6P9U7_SORBI Uncharacterized protein OS=Sorghum bicolor OX=4558 GN=SORBI_3009G213500 PE=3 SV=1;tr|A0A1B6P9Z6|A0A1B6P9Z6_SORBI Uncharacterized protein OS=Sorghum bicolor OX=4558 GN=SORBI_3009G213500 PE=3 SV=1	42.432	274780000	229740000	273270000
tr|A0A1B6P9W0|A0A1B6P9W0_SORBI;tr|A0A1B6P9S5|A0A1B6P9S5_SORBI	tr|A0A1B6P9W0|A0A1B6P9W0_SORBI;tr|A0A1B6P9S5|A0A1B6P9S5_SORBI	tr|A0A1B6P9W0|A0A1B6P9W0_SORBI Uncharacterized protein OS=Sorghum bicolor OX=4558 GN=SORBI_3009G219100 PE=4 SV=1;tr|A0A1B6P9S5|A0A1B6P9S5_SORBI Uncharacterized protein OS=Sorghum bicolor OX=4558 GN=SORBI_3009G219100 PE=4 SV=1	62.876	36736000	0	46851000
tr|A0A1B6PA06|A0A1B6PA06_SORBI;tr|A0A1B6PA67|A0A1B6PA67_SORBI;tr|A0A1B6Q5E4|A0A1B6Q5E4_SORBI	tr|A0A1B6PA06|A0A1B6PA06_SORBI;tr|A0A1B6PA67|A0A1B6PA67_SORBI;tr|A0A1B6Q5E4|A0A1B6Q5E4_SORBI	tr|A0A1B6PA06|A0A1B6PA06_SORBI ATP synthase subunit beta OS=Sorghum bicolor OX=4558 GN=SORBI_3009G224400 PE=3 SV=1;tr|A0A1B6PA67|A0A1B6PA67_SORBI ATP synthase subunit beta OS=Sorghum bicolor OX=4558 GN=SORBI_3009G224400 PE=3 SV=1;tr|A0A1B6Q5E4|A0A1B6Q5E4_S	58.979	5258400000	7247700000	5433400000
tr|A0A1B6PA15|A0A1B6PA15_SORBI	tr|A0A1B6PA15|A0A1B6PA15_SORBI	tr|A0A1B6PA15|A0A1B6PA15_SORBI Uncharacterized protein OS=Sorghum bicolor OX=4558 GN=SORBI_3009G225600 PE=4 SV=1	19.018	0	0	28547000
tr|A0A1B6PA74|A0A1B6PA74_SORBI;tr|A0A1B6PA87|A0A1B6PA87_SORBI	tr|A0A1B6PA74|A0A1B6PA74_SORBI;tr|A0A1B6PA87|A0A1B6PA87_SORBI	tr|A0A1B6PA74|A0A1B6PA74_SORBI Uncharacterized protein OS=Sorghum bicolor OX=4558 GN=SORBI_3009G242100 PE=4 SV=1;tr|A0A1B6PA87|A0A1B6PA87_SORBI Uncharacterized protein OS=Sorghum bicolor OX=4558 GN=SORBI_3009G242100 PE=4 SV=1	113.35	31915000	0	17314000
tr|A0A1B6PAA3|A0A1B6PAA3_SORBI;tr|A0A1B6P9Z7|A0A1B6P9Z7_SORBI	tr|A0A1B6PAA3|A0A1B6PAA3_SORBI;tr|A0A1B6P9Z7|A0A1B6P9Z7_SORBI	tr|A0A1B6PAA3|A0A1B6PAA3_SORBI Uncharacterized protein OS=Sorghum bicolor OX=4558 GN=SORBI_3009G233700 PE=3 SV=1;tr|A0A1B6P9Z7|A0A1B6P9Z7_SORBI Uncharacterized protein OS=Sorghum bicolor OX=4558 GN=SORBI_3009G233700 PE=3 SV=1	30.072	0	0	13412000
tr|A0A1B6PAC3|A0A1B6PAC3_SORBI;tr|A0A1Z5S6Y2|A0A1Z5S6Y2_SORBI	tr|A0A1B6PAC3|A0A1B6PAC3_SORBI	tr|A0A1B6PAC3|A0A1B6PAC3_SORBI Uncharacterized protein OS=Sorghum bicolor OX=4558 GN=SORBI_3009G255100 PE=4 SV=1	31.505	663990000	688200000	458460000
tr|A0A1B6PAQ6|A0A1B6PAQ6_SORBI	tr|A0A1B6PAQ6|A0A1B6PAQ6_SORBI	tr|A0A1B6PAQ6|A0A1B6PAQ6_SORBI Uncharacterized protein OS=Sorghum bicolor OX=4558 GN=SORBI_3009G257600 PE=4 SV=1	48.587	104880000	0	69297000
tr|A0A1B6PAR6|A0A1B6PAR6_SORBI	tr|A0A1B6PAR6|A0A1B6PAR6_SORBI	tr|A0A1B6PAR6|A0A1B6PAR6_SORBI V-type proton ATPase subunit C OS=Sorghum bicolor OX=4558 GN=SORBI_3008G021200 PE=3 SV=1	46.291	20648000	0	0
tr|A0A1B6PB54|A0A1B6PB54_SORBI;tr|A0A1B6PBV5|A0A1B6PBV5_SORBI;REV__tr|A0A1B6Q666|A0A1B6Q666_SORBI;REV__tr|A0A1B6Q655|A0A1B6Q655_SORBI;REV__tr|A0A1B6Q665|A0A1B6Q665_SORBI	tr|A0A1B6PB54|A0A1B6PB54_SORBI;tr|A0A1B6PBV5|A0A1B6PBV5_SORBI	tr|A0A1B6PB54|A0A1B6PB54_SORBI Pyruvate kinase OS=Sorghum bicolor OX=4558 GN=SORBI_3008G033600 PE=3 SV=1;tr|A0A1B6PBV5|A0A1B6PBV5_SORBI Pyruvate kinase OS=Sorghum bicolor OX=4558 GN=SORBI_3008G033600 PE=3 SV=1	57.346	601740000	576530000	523410000
tr|A0A1B6PB85|A0A1B6PB85_SORBI;tr|A0A1B6PB49|A0A1B6PB49_SORBI;tr|A0A1B6PB24|A0A1B6PB24_SORBI;tr|A0A1B6PBB7|A0A1B6PBB7_SORBI;tr|A0A1Z5R4J1|A0A1Z5R4J1_SORBI;tr|C5Y4K7|C5Y4K7_SORBI	tr|A0A1B6PB85|A0A1B6PB85_SORBI;tr|A0A1B6PB49|A0A1B6PB49_SORBI;tr|A0A1B6PB24|A0A1B6PB24_SORBI;tr|A0A1B6PBB7|A0A1B6PBB7_SORBI;tr|A0A1Z5R4J1|A0A1Z5R4J1_SORBI	tr|A0A1B6PB85|A0A1B6PB85_SORBI Uncharacterized protein OS=Sorghum bicolor OX=4558 GN=SORBI_3008G033200 PE=4 SV=1;tr|A0A1B6PB49|A0A1B6PB49_SORBI Uncharacterized protein OS=Sorghum bicolor OX=4558 GN=SORBI_3008G033200 PE=4 SV=1;tr|A0A1B6PB24|A0A1B6PB24_SORBI	25.294	445660000	219760000	397440000
tr|A0A1B6PBA3|A0A1B6PBA3_SORBI;tr|A0A1B6PB28|A0A1B6PB28_SORBI	tr|A0A1B6PBA3|A0A1B6PBA3_SORBI;tr|A0A1B6PB28|A0A1B6PB28_SORBI	tr|A0A1B6PBA3|A0A1B6PBA3_SORBI Chalcone-flavonone isomerase family protein OS=Sorghum bicolor OX=4558 GN=SORBI_3008G030100 PE=3 SV=1;tr|A0A1B6PB28|A0A1B6PB28_SORBI Chalcone-flavonone isomerase family protein OS=Sorghum bicolor OX=4558 GN=SORBI_3008G030100	23.532	41440000	0	49592000
tr|A0A1B6PBB3|A0A1B6PBB3_SORBI	tr|A0A1B6PBB3|A0A1B6PBB3_SORBI	tr|A0A1B6PBB3|A0A1B6PBB3_SORBI Nucleoside diphosphate kinase OS=Sorghum bicolor OX=4558 GN=SORBI_3009G259200 PE=3 SV=1	26.462	227810000	104560000	209300000
tr|A0A1B6PBC1|A0A1B6PBC1_SORBI	tr|A0A1B6PBC1|A0A1B6PBC1_SORBI	tr|A0A1B6PBC1|A0A1B6PBC1_SORBI Uncharacterized protein OS=Sorghum bicolor OX=4558 GN=SORBI_3008G051300 PE=4 SV=1	76.631	94878000	94982000	149720000
tr|A0A1B6PBJ7|A0A1B6PBJ7_SORBI	tr|A0A1B6PBJ7|A0A1B6PBJ7_SORBI	tr|A0A1B6PBJ7|A0A1B6PBJ7_SORBI Uncharacterized protein OS=Sorghum bicolor OX=4558 GN=SORBI_3008G047000 PE=3 SV=1	41.668	908210000	488880000	787780000
tr|A0A1B6PBS3|A0A1B6PBS3_SORBI;tr|A0A1B6PAX7|A0A1B6PAX7_SORBI;tr|A0A1B6PJ41|A0A1B6PJ41_SORBI	tr|A0A1B6PBS3|A0A1B6PBS3_SORBI;tr|A0A1B6PAX7|A0A1B6PAX7_SORBI	tr|A0A1B6PBS3|A0A1B6PBS3_SORBI Uncharacterized protein OS=Sorghum bicolor OX=4558 GN=SORBI_3008G026800 PE=3 SV=1;tr|A0A1B6PAX7|A0A1B6PAX7_SORBI Uncharacterized protein OS=Sorghum bicolor OX=4558 GN=SORBI_3008G026800 PE=3 SV=1	74.849	31775000	0	0
tr|A0A1B6PBT7|A0A1B6PBT7_SORBI	tr|A0A1B6PBT7|A0A1B6PBT7_SORBI	tr|A0A1B6PBT7|A0A1B6PBT7_SORBI Non-specific lipid-transfer protein OS=Sorghum bicolor OX=4558 GN=SORBI_3008G030600 PE=3 SV=1	15.103	0	391120000	274230000
tr|A0A1B6PC52|A0A1B6PC52_SORBI;tr|A0A1B6PC05|A0A1B6PC05_SORBI;tr|A0A1B6PC54|A0A1B6PC54_SORBI;tr|A0A1Z5R585|A0A1Z5R585_SORBI;tr|C5YTM6|C5YTM6_SORBI;tr|A0A1B6PBX0|A0A1B6PBX0_SORBI	tr|A0A1B6PC52|A0A1B6PC52_SORBI;tr|A0A1B6PC05|A0A1B6PC05_SORBI;tr|A0A1B6PC54|A0A1B6PC54_SORBI	tr|A0A1B6PC52|A0A1B6PC52_SORBI Carboxypeptidase OS=Sorghum bicolor OX=4558 GN=SORBI_3008G073900 PE=3 SV=1;tr|A0A1B6PC05|A0A1B6PC05_SORBI Carboxypeptidase OS=Sorghum bicolor OX=4558 GN=SORBI_3008G073900 PE=3 SV=1;tr|A0A1B6PC54|A0A1B6PC54_SORBI Carboxypeptid	55.651	141340000	138590000	119760000
tr|A0A1B6PC64|A0A1B6PC64_SORBI	tr|A0A1B6PC64|A0A1B6PC64_SORBI	tr|A0A1B6PC64|A0A1B6PC64_SORBI Uncharacterized protein OS=Sorghum bicolor OX=4558 GN=SORBI_3008G075200 PE=3 SV=1	31.692	209900000	294510000	177570000
tr|A0A1B6PCC8|A0A1B6PCC8_SORBI;tr|A0A1Z5R5X6|A0A1Z5R5X6_SORBI	tr|A0A1B6PCC8|A0A1B6PCC8_SORBI	tr|A0A1B6PCC8|A0A1B6PCC8_SORBI Uncharacterized protein OS=Sorghum bicolor OX=4558 GN=SORBI_3008G063500 PE=4 SV=1	22.673	23963000000	26912000000	24667000000
tr|A0A1B6PCG3|A0A1B6PCG3_SORBI;tr|A0A1Z5R7U3|A0A1Z5R7U3_SORBI;tr|A0A1Z5RNB2|A0A1Z5RNB2_SORBI	tr|A0A1B6PCG3|A0A1B6PCG3_SORBI	tr|A0A1B6PCG3|A0A1B6PCG3_SORBI Uncharacterized protein OS=Sorghum bicolor OX=4558 GN=SORBI_3008G081900 PE=3 SV=1	102.07	5616900000	6150500000	5583600000
tr|A0A1B6PCY6|A0A1B6PCY6_SORBI;tr|A0A1B6PCS5|A0A1B6PCS5_SORBI;tr|A0A1B6PCU9|A0A1B6PCU9_SORBI	tr|A0A1B6PCY6|A0A1B6PCY6_SORBI;tr|A0A1B6PCS5|A0A1B6PCS5_SORBI;tr|A0A1B6PCU9|A0A1B6PCU9_SORBI	tr|A0A1B6PCY6|A0A1B6PCY6_SORBI Uncharacterized protein OS=Sorghum bicolor OX=4558 GN=SORBI_3008G103200 PE=4 SV=1;tr|A0A1B6PCS5|A0A1B6PCS5_SORBI Uncharacterized protein OS=Sorghum bicolor OX=4558 GN=SORBI_3008G103200 PE=4 SV=1;tr|A0A1B6PCU9|A0A1B6PCU9_SORBI	86.553	30537000	0	0
tr|A0A1B6PD09|A0A1B6PD09_SORBI;tr|A0A1Z5S7N4|A0A1Z5S7N4_SORBI	tr|A0A1B6PD09|A0A1B6PD09_SORBI;tr|A0A1Z5S7N4|A0A1Z5S7N4_SORBI	tr|A0A1B6PD09|A0A1B6PD09_SORBI Uncharacterized protein OS=Sorghum bicolor OX=4558 GN=SORBI_3008G114300 PE=4 SV=1;tr|A0A1Z5S7N4|A0A1Z5S7N4_SORBI Uncharacterized protein OS=Sorghum bicolor OX=4558 GN=SORBI_3001G262400 PE=4 SV=1	252.82	184800000	93629000	244830000
tr|A0A1B6PD58|A0A1B6PD58_SORBI;tr|A0A1B6PDJ7|A0A1B6PDJ7_SORBI	tr|A0A1B6PD58|A0A1B6PD58_SORBI	tr|A0A1B6PD58|A0A1B6PD58_SORBI Uncharacterized protein OS=Sorghum bicolor OX=4558 GN=SORBI_3008G116000 PE=3 SV=1	56.943	20602000	0	43945000
tr|A0A1B6PDG7|A0A1B6PDG7_SORBI;tr|A0A1B6PDF1|A0A1B6PDF1_SORBI	tr|A0A1B6PDG7|A0A1B6PDG7_SORBI	tr|A0A1B6PDG7|A0A1B6PDG7_SORBI Uncharacterized protein OS=Sorghum bicolor OX=4558 GN=SORBI_3008G133600 PE=3 SV=1	37.83	90518000	140570000	122170000
tr|A0A1B6PDK7|A0A1B6PDK7_SORBI	tr|A0A1B6PDK7|A0A1B6PDK7_SORBI	tr|A0A1B6PDK7|A0A1B6PDK7_SORBI Uncharacterized protein OS=Sorghum bicolor OX=4558 GN=SORBI_3008G139900 PE=4 SV=1	20.183	304140000	461430000	303270000
tr|A0A1B6PDL7|A0A1B6PDL7_SORBI	tr|A0A1B6PDL7|A0A1B6PDL7_SORBI	tr|A0A1B6PDL7|A0A1B6PDL7_SORBI Uncharacterized protein OS=Sorghum bicolor OX=4558 GN=SORBI_3008G139900 PE=4 SV=1	20.311	73691000	98494000	79318000
tr|A0A1B6PE21|A0A1B6PE21_SORBI;tr|A0A1Z5R8L8|A0A1Z5R8L8_SORBI;tr|C5YW43|C5YW43_SORBI;tr|C5XEK6|C5XEK6_SORBI;tr|C5X171|C5X171_SORBI;tr|C5YFK8|C5YFK8_SORBI;tr|C5YIX5|C5YIX5_SORBI;tr|C5XW65|C5XW65_SORBI;tr|A0A1Z5R643|A0A1Z5R643_SORBI	tr|A0A1B6PE21|A0A1B6PE21_SORBI	tr|A0A1B6PE21|A0A1B6PE21_SORBI Uncharacterized protein OS=Sorghum bicolor OX=4558 GN=SORBI_3008G161000 PE=4 SV=1	40.99	0	5190000	0
tr|A0A1B6PE96|A0A1B6PE96_SORBI;tr|C5YSD4|C5YSD4_SORBI;tr|C5WR61|C5WR61_SORBI	tr|A0A1B6PE96|A0A1B6PE96_SORBI;tr|C5YSD4|C5YSD4_SORBI;tr|C5WR61|C5WR61_SORBI	tr|A0A1B6PE96|A0A1B6PE96_SORBI Serine/threonine-protein phosphatase OS=Sorghum bicolor OX=4558 GN=SORBI_3008G173900 PE=3 SV=1;tr|C5YSD4|C5YSD4_SORBI Serine/threonine-protein phosphatase OS=Sorghum bicolor OX=4558 GN=SORBI_3008G173900 PE=3 SV=1;tr|C5WR61|C5	106.29	0	0	9199600
tr|A0A1B6PEC9|A0A1B6PEC9_SORBI	tr|A0A1B6PEC9|A0A1B6PEC9_SORBI	tr|A0A1B6PEC9|A0A1B6PEC9_SORBI Uncharacterized protein OS=Sorghum bicolor OX=4558 GN=SORBI_3008G178800 PE=3 SV=1	84.406	1736900000	1406300000	1771100000
tr|A0A1B6PED8|A0A1B6PED8_SORBI;tr|A0A1B6PED3|A0A1B6PED3_SORBI	tr|A0A1B6PED8|A0A1B6PED8_SORBI;tr|A0A1B6PED3|A0A1B6PED3_SORBI	tr|A0A1B6PED8|A0A1B6PED8_SORBI Uncharacterized protein OS=Sorghum bicolor OX=4558 GN=SORBI_3008G177200 PE=4 SV=1;tr|A0A1B6PED3|A0A1B6PED3_SORBI Uncharacterized protein OS=Sorghum bicolor OX=4558 GN=SORBI_3008G177200 PE=4 SV=1	64.195	11912000	0	0
tr|A0A1B6PEF6|A0A1B6PEF6_SORBI;tr|A0A1B6PEV4|A0A1B6PEV4_SORBI	tr|A0A1B6PEF6|A0A1B6PEF6_SORBI;tr|A0A1B6PEV4|A0A1B6PEV4_SORBI	tr|A0A1B6PEF6|A0A1B6PEF6_SORBI Cysteine synthase OS=Sorghum bicolor OX=4558 GN=SORBI_3008G179900 PE=3 SV=1;tr|A0A1B6PEV4|A0A1B6PEV4_SORBI Cysteine synthase OS=Sorghum bicolor OX=4558 GN=SORBI_3008G179900 PE=3 SV=1	34.187	479100000	730820000	598340000
tr|A0A1B6PEL7|A0A1B6PEL7_SORBI	tr|A0A1B6PEL7|A0A1B6PEL7_SORBI	tr|A0A1B6PEL7|A0A1B6PEL7_SORBI Uncharacterized protein OS=Sorghum bicolor OX=4558 GN=SORBI_3008G190100 PE=3 SV=1	41.073	51515000	0	56715000
tr|A0A1B6PES8|A0A1B6PES8_SORBI;tr|C5YLG2|C5YLG2_SORBI	tr|A0A1B6PES8|A0A1B6PES8_SORBI;tr|C5YLG2|C5YLG2_SORBI	tr|A0A1B6PES8|A0A1B6PES8_SORBI Ferredoxin OS=Sorghum bicolor OX=4558 GN=SORBI_3007G004800 PE=3 SV=1;tr|C5YLG2|C5YLG2_SORBI Ferredoxin OS=Sorghum bicolor OX=4558 GN=SORBI_3007G004600 PE=3 SV=1	15.605	143580000	0	251270000
tr|A0A1B6PEY5|A0A1B6PEY5_SORBI	tr|A0A1B6PEY5|A0A1B6PEY5_SORBI	tr|A0A1B6PEY5|A0A1B6PEY5_SORBI Uncharacterized protein OS=Sorghum bicolor OX=4558 GN=SORBI_3007G013400 PE=3 SV=2	29.376	1138600000	1757900000	1221700000
tr|A0A1B6PEZ5|A0A1B6PEZ5_SORBI;tr|A0A1B6PEZ4|A0A1B6PEZ4_SORBI;tr|A0A1B6PEY2|A0A1B6PEY2_SORBI	tr|A0A1B6PEZ5|A0A1B6PEZ5_SORBI;tr|A0A1B6PEZ4|A0A1B6PEZ4_SORBI;tr|A0A1B6PEY2|A0A1B6PEY2_SORBI	tr|A0A1B6PEZ5|A0A1B6PEZ5_SORBI Uncharacterized protein OS=Sorghum bicolor OX=4558 GN=SORBI_3007G014700 PE=4 SV=1;tr|A0A1B6PEZ4|A0A1B6PEZ4_SORBI Uncharacterized protein OS=Sorghum bicolor OX=4558 GN=SORBI_3007G014700 PE=4 SV=1;tr|A0A1B6PEY2|A0A1B6PEY2_SORBI	35.511	291830000	270840000	264120000
tr|A0A1B6PEZ6|A0A1B6PEZ6_SORBI;tr|C5YM16|C5YM16_SORBI	tr|A0A1B6PEZ6|A0A1B6PEZ6_SORBI;tr|C5YM16|C5YM16_SORBI	tr|A0A1B6PEZ6|A0A1B6PEZ6_SORBI Uncharacterized protein OS=Sorghum bicolor OX=4558 GN=SORBI_3007G017400 PE=4 SV=1;tr|C5YM16|C5YM16_SORBI Uncharacterized protein OS=Sorghum bicolor OX=4558 GN=SORBI_3007G017400 PE=4 SV=1	52.346	0	0	28168000
tr|A0A1B6PFE9|A0A1B6PFE9_SORBI	tr|A0A1B6PFE9|A0A1B6PFE9_SORBI	tr|A0A1B6PFE9|A0A1B6PFE9_SORBI Uncharacterized protein OS=Sorghum bicolor OX=4558 GN=SORBI_3007G038600 PE=4 SV=1	53.889	73190000	67528000	64636000
tr|A0A1B6PFG4|A0A1B6PFG4_SORBI;tr|A0A1B6PFF5|A0A1B6PFF5_SORBI	tr|A0A1B6PFG4|A0A1B6PFG4_SORBI;tr|A0A1B6PFF5|A0A1B6PFF5_SORBI	tr|A0A1B6PFG4|A0A1B6PFG4_SORBI Uncharacterized protein OS=Sorghum bicolor OX=4558 GN=SORBI_3007G039400 PE=3 SV=1;tr|A0A1B6PFF5|A0A1B6PFF5_SORBI Uncharacterized protein OS=Sorghum bicolor OX=4558 GN=SORBI_3007G039400 PE=3 SV=1	42.679	80938000	0	67260000
tr|A0A1B6PFN9|A0A1B6PFN9_SORBI	tr|A0A1B6PFN9|A0A1B6PFN9_SORBI	tr|A0A1B6PFN9|A0A1B6PFN9_SORBI Uncharacterized protein OS=Sorghum bicolor OX=4558 GN=SORBI_3007G051700 PE=4 SV=1	125.3	0	0	21191000
tr|A0A1B6PFP2|A0A1B6PFP2_SORBI	tr|A0A1B6PFP2|A0A1B6PFP2_SORBI	tr|A0A1B6PFP2|A0A1B6PFP2_SORBI Uncharacterized protein OS=Sorghum bicolor OX=4558 GN=SORBI_3007G051000 PE=4 SV=1	11.687	0	173030000	0
tr|A0A1B6PFW6|A0A1B6PFW6_SORBI;tr|A0A1B6PG21|A0A1B6PG21_SORBI	tr|A0A1B6PFW6|A0A1B6PFW6_SORBI;tr|A0A1B6PG21|A0A1B6PG21_SORBI	tr|A0A1B6PFW6|A0A1B6PFW6_SORBI Uncharacterized protein OS=Sorghum bicolor OX=4558 GN=SORBI_3007G061000 PE=4 SV=1;tr|A0A1B6PG21|A0A1B6PG21_SORBI Uncharacterized protein OS=Sorghum bicolor OX=4558 GN=SORBI_3007G061000 PE=4 SV=1	38.076	0	46207000	0
tr|A0A1B6PG41|A0A1B6PG41_SORBI;tr|A0A1B6PG37|A0A1B6PG37_SORBI	tr|A0A1B6PG41|A0A1B6PG41_SORBI	tr|A0A1B6PG41|A0A1B6PG41_SORBI Lactoylglutathione lyase OS=Sorghum bicolor OX=4558 GN=SORBI_3007G069200 PE=3 SV=1	32.91	372850000	209720000	403440000
tr|A0A1B6PG44|A0A1B6PG44_SORBI;tr|A0A1B6PGE2|A0A1B6PGE2_SORBI	tr|A0A1B6PG44|A0A1B6PG44_SORBI;tr|A0A1B6PGE2|A0A1B6PGE2_SORBI	tr|A0A1B6PG44|A0A1B6PG44_SORBI Uncharacterized protein OS=Sorghum bicolor OX=4558 GN=SORBI_3007G067700 PE=4 SV=2;tr|A0A1B6PGE2|A0A1B6PGE2_SORBI Uncharacterized protein OS=Sorghum bicolor OX=4558 GN=SORBI_3007G067700 PE=4 SV=1	49.208	29089000	0	0
tr|A0A1B6PG49|A0A1B6PG49_SORBI	tr|A0A1B6PG49|A0A1B6PG49_SORBI	tr|A0A1B6PG49|A0A1B6PG49_SORBI Uncharacterized protein OS=Sorghum bicolor OX=4558 GN=SORBI_3007G070400 PE=3 SV=1	39.227	121170000	92454000	160690000
tr|A0A1B6PH65|A0A1B6PH65_SORBI	tr|A0A1B6PH65|A0A1B6PH65_SORBI	tr|A0A1B6PH65|A0A1B6PH65_SORBI Uncharacterized protein OS=Sorghum bicolor OX=4558 GN=SORBI_3007G112100 PE=4 SV=1	39.002	70833000	91196000	75265000
tr|A0A1B6PHC9|A0A1B6PHC9_SORBI;tr|A0A1B6PHH9|A0A1B6PHH9_SORBI	tr|A0A1B6PHC9|A0A1B6PHC9_SORBI;tr|A0A1B6PHH9|A0A1B6PHH9_SORBI	tr|A0A1B6PHC9|A0A1B6PHC9_SORBI Uncharacterized protein OS=Sorghum bicolor OX=4558 GN=SORBI_3007G116700 PE=4 SV=1;tr|A0A1B6PHH9|A0A1B6PHH9_SORBI Uncharacterized protein OS=Sorghum bicolor OX=4558 GN=SORBI_3007G116700 PE=4 SV=1	40.998	480910000	787810000	584490000
tr|A0A1B6PHD0|A0A1B6PHD0_SORBI;tr|A0A1B6PH60|A0A1B6PH60_SORBI	tr|A0A1B6PHD0|A0A1B6PHD0_SORBI;tr|A0A1B6PH60|A0A1B6PH60_SORBI	tr|A0A1B6PHD0|A0A1B6PHD0_SORBI Uncharacterized protein OS=Sorghum bicolor OX=4558 GN=SORBI_3007G111500 PE=4 SV=1;tr|A0A1B6PH60|A0A1B6PH60_SORBI Uncharacterized protein OS=Sorghum bicolor OX=4558 GN=SORBI_3007G111500 PE=4 SV=1	51.377	2809100000	3247800000	3118400000
tr|A0A1B6PHL2|A0A1B6PHL2_SORBI;tr|A0A1B6PHE0|A0A1B6PHE0_SORBI	tr|A0A1B6PHL2|A0A1B6PHL2_SORBI;tr|A0A1B6PHE0|A0A1B6PHE0_SORBI	tr|A0A1B6PHL2|A0A1B6PHL2_SORBI Aminopeptidase OS=Sorghum bicolor OX=4558 GN=SORBI_3007G120800 PE=3 SV=1;tr|A0A1B6PHE0|A0A1B6PHE0_SORBI Aminopeptidase OS=Sorghum bicolor OX=4558 GN=SORBI_3007G120800 PE=3 SV=1	86.257	0	0	26488000
tr|A0A1B6PHM8|A0A1B6PHM8_SORBI	tr|A0A1B6PHM8|A0A1B6PHM8_SORBI	tr|A0A1B6PHM8|A0A1B6PHM8_SORBI Uncharacterized protein OS=Sorghum bicolor OX=4558 GN=SORBI_3007G134400 PE=4 SV=1	41.898	49734000	90234000	58534000
tr|A0A1B6PHN3|A0A1B6PHN3_SORBI;tr|C5XPG9|C5XPG9_SORBI	tr|A0A1B6PHN3|A0A1B6PHN3_SORBI	tr|A0A1B6PHN3|A0A1B6PHN3_SORBI Uncharacterized protein OS=Sorghum bicolor OX=4558 GN=SORBI_3007G120401 PE=4 SV=2	45.018	415250000	331680000	510690000
tr|A0A1B6PHP7|A0A1B6PHP7_SORBI	tr|A0A1B6PHP7|A0A1B6PHP7_SORBI	tr|A0A1B6PHP7|A0A1B6PHP7_SORBI Chlorophyll a-b binding protein, chloroplastic OS=Sorghum bicolor OX=4558 GN=SORBI_3007G136900 PE=3 SV=1	27.34	3093900000	2385100000	2528000000
tr|A0A1B6PI02|A0A1B6PI02_SORBI	tr|A0A1B6PI02|A0A1B6PI02_SORBI	tr|A0A1B6PI02|A0A1B6PI02_SORBI Peptidylprolyl isomerase OS=Sorghum bicolor OX=4558 GN=SORBI_3007G143700 PE=4 SV=1	23.447	97343000	91732000	81738000
tr|A0A1B6PI37|A0A1B6PI37_SORBI;tr|A0A1B6PI98|A0A1B6PI98_SORBI	tr|A0A1B6PI37|A0A1B6PI37_SORBI;tr|A0A1B6PI98|A0A1B6PI98_SORBI	tr|A0A1B6PI37|A0A1B6PI37_SORBI Uncharacterized protein OS=Sorghum bicolor OX=4558 GN=SORBI_3007G161400 PE=3 SV=1;tr|A0A1B6PI98|A0A1B6PI98_SORBI Uncharacterized protein OS=Sorghum bicolor OX=4558 GN=SORBI_3007G161400 PE=3 SV=1	16.324	0	2881300	0
tr|A0A1B6PIA7|A0A1B6PIA7_SORBI;tr|A0A1B6PIG1|A0A1B6PIG1_SORBI	tr|A0A1B6PIA7|A0A1B6PIA7_SORBI;tr|A0A1B6PIG1|A0A1B6PIG1_SORBI	tr|A0A1B6PIA7|A0A1B6PIA7_SORBI Uncharacterized protein OS=Sorghum bicolor OX=4558 GN=SORBI_3007G171500 PE=4 SV=1;tr|A0A1B6PIG1|A0A1B6PIG1_SORBI Uncharacterized protein OS=Sorghum bicolor OX=4558 GN=SORBI_3007G171500 PE=4 SV=1	33.15	264000000	262150000	149060000
tr|A0A1B6PII2|A0A1B6PII2_SORBI;tr|A0A1B6PIG9|A0A1B6PIG9_SORBI	tr|A0A1B6PII2|A0A1B6PII2_SORBI;tr|A0A1B6PIG9|A0A1B6PIG9_SORBI	tr|A0A1B6PII2|A0A1B6PII2_SORBI Uncharacterized protein OS=Sorghum bicolor OX=4558 GN=SORBI_3007G186000 PE=3 SV=1;tr|A0A1B6PIG9|A0A1B6PIG9_SORBI Uncharacterized protein OS=Sorghum bicolor OX=4558 GN=SORBI_3007G186000 PE=4 SV=1	41.734	20932000	0	0
tr|A0A1B6PIL9|A0A1B6PIL9_SORBI;tr|A0A1B6PIF2|A0A1B6PIF2_SORBI	tr|A0A1B6PIL9|A0A1B6PIL9_SORBI;tr|A0A1B6PIF2|A0A1B6PIF2_SORBI	tr|A0A1B6PIL9|A0A1B6PIL9_SORBI Uncharacterized protein OS=Sorghum bicolor OX=4558 GN=SORBI_3007G183900 PE=4 SV=1;tr|A0A1B6PIF2|A0A1B6PIF2_SORBI Uncharacterized protein OS=Sorghum bicolor OX=4558 GN=SORBI_3007G183900 PE=4 SV=1	94.887	0	0	16446000
tr|A0A1B6PIQ0|A0A1B6PIQ0_SORBI;tr|A0A1B6PIP6|A0A1B6PIP6_SORBI	tr|A0A1B6PIQ0|A0A1B6PIQ0_SORBI;tr|A0A1B6PIP6|A0A1B6PIP6_SORBI	tr|A0A1B6PIQ0|A0A1B6PIQ0_SORBI Peptidylprolyl isomerase OS=Sorghum bicolor OX=4558 GN=SORBI_3007G197200 PE=4 SV=1;tr|A0A1B6PIP6|A0A1B6PIP6_SORBI Peptidylprolyl isomerase OS=Sorghum bicolor OX=4558 GN=SORBI_3007G197200 PE=4 SV=1	61.69	105340000	89636000	78644000
tr|A0A1B6PIT8|A0A1B6PIT8_SORBI;tr|A0A1B6PIT4|A0A1B6PIT4_SORBI	tr|A0A1B6PIT8|A0A1B6PIT8_SORBI;tr|A0A1B6PIT4|A0A1B6PIT4_SORBI	tr|A0A1B6PIT8|A0A1B6PIT8_SORBI Uncharacterized protein OS=Sorghum bicolor OX=4558 GN=SORBI_3007G201800 PE=4 SV=1;tr|A0A1B6PIT4|A0A1B6PIT4_SORBI Uncharacterized protein OS=Sorghum bicolor OX=4558 GN=SORBI_3007G201800 PE=4 SV=1	50.711	93397000	0	84050000
tr|A0A1B6PJB8|A0A1B6PJB8_SORBI;tr|A0A1B6PJA9|A0A1B6PJA9_SORBI;tr|A0A1B6PJA3|A0A1B6PJA3_SORBI;tr|A0A1Z5RB90|A0A1Z5RB90_SORBI;tr|A0A1Z5RB99|A0A1Z5RB99_SORBI	tr|A0A1B6PJB8|A0A1B6PJB8_SORBI;tr|A0A1B6PJA9|A0A1B6PJA9_SORBI;tr|A0A1B6PJA3|A0A1B6PJA3_SORBI;tr|A0A1Z5RB90|A0A1Z5RB90_SORBI;tr|A0A1Z5RB99|A0A1Z5RB99_SORBI	tr|A0A1B6PJB8|A0A1B6PJB8_SORBI Uncharacterized protein OS=Sorghum bicolor OX=4558 GN=SORBI_3006G002000 PE=4 SV=1;tr|A0A1B6PJA9|A0A1B6PJA9_SORBI Uncharacterized protein OS=Sorghum bicolor OX=4558 GN=SORBI_3006G002000 PE=4 SV=1;tr|A0A1B6PJA3|A0A1B6PJA3_SORBI	27.51	23165000	0	26338000
tr|A0A1B6PJG3|A0A1B6PJG3_SORBI;tr|A0A1B6PJH1|A0A1B6PJH1_SORBI	tr|A0A1B6PJG3|A0A1B6PJG3_SORBI;tr|A0A1B6PJH1|A0A1B6PJH1_SORBI	tr|A0A1B6PJG3|A0A1B6PJG3_SORBI Uncharacterized protein OS=Sorghum bicolor OX=4558 GN=SORBI_3006G015800 PE=4 SV=1;tr|A0A1B6PJH1|A0A1B6PJH1_SORBI Uncharacterized protein OS=Sorghum bicolor OX=4558 GN=SORBI_3006G015800 PE=4 SV=1	93.583	12064000	0	12521000
tr|A0A1B6PJN8|A0A1B6PJN8_SORBI;tr|A0A1B6PJL8|A0A1B6PJL8_SORBI;tr|A0A1B6PJM0|A0A1B6PJM0_SORBI	tr|A0A1B6PJN8|A0A1B6PJN8_SORBI;tr|A0A1B6PJL8|A0A1B6PJL8_SORBI;tr|A0A1B6PJM0|A0A1B6PJM0_SORBI	tr|A0A1B6PJN8|A0A1B6PJN8_SORBI Uncharacterized protein OS=Sorghum bicolor OX=4558 GN=SORBI_3006G024500 PE=4 SV=1;tr|A0A1B6PJL8|A0A1B6PJL8_SORBI Uncharacterized protein OS=Sorghum bicolor OX=4558 GN=SORBI_3006G024500 PE=4 SV=1;tr|A0A1B6PJM0|A0A1B6PJM0_SORBI	17.21	326540000	297670000	277980000
tr|A0A1B6PKJ9|A0A1B6PKJ9_SORBI;tr|A0A1B6PKJ7|A0A1B6PKJ7_SORBI;tr|A0A1B6PKJ2|A0A1B6PKJ2_SORBI;tr|A0A1B6PKJ4|A0A1B6PKJ4_SORBI;tr|A0A1B6PKJ5|A0A1B6PKJ5_SORBI	tr|A0A1B6PKJ9|A0A1B6PKJ9_SORBI;tr|A0A1B6PKJ7|A0A1B6PKJ7_SORBI;tr|A0A1B6PKJ2|A0A1B6PKJ2_SORBI;tr|A0A1B6PKJ4|A0A1B6PKJ4_SORBI;tr|A0A1B6PKJ5|A0A1B6PKJ5_SORBI	tr|A0A1B6PKJ9|A0A1B6PKJ9_SORBI Uncharacterized protein OS=Sorghum bicolor OX=4558 GN=SORBI_3006G062500 PE=3 SV=1;tr|A0A1B6PKJ7|A0A1B6PKJ7_SORBI Uncharacterized protein OS=Sorghum bicolor OX=4558 GN=SORBI_3006G062500 PE=3 SV=1;tr|A0A1B6PKJ2|A0A1B6PKJ2_SORBI	53.632	223030000	70228000	182430000
tr|A0A1B6PKL7|A0A1B6PKL7_SORBI;tr|C5XTB7|C5XTB7_SORBI	tr|A0A1B6PKL7|A0A1B6PKL7_SORBI	tr|A0A1B6PKL7|A0A1B6PKL7_SORBI Uncharacterized protein OS=Sorghum bicolor OX=4558 GN=SORBI_3006G064600 PE=3 SV=1	81.103	0	0	35125000
tr|A0A1B6PKM3|A0A1B6PKM3_SORBI;tr|A0A1Z5RCL5|A0A1Z5RCL5_SORBI	tr|A0A1B6PKM3|A0A1B6PKM3_SORBI	tr|A0A1B6PKM3|A0A1B6PKM3_SORBI Uncharacterized protein OS=Sorghum bicolor OX=4558 GN=SORBI_3006G067400 PE=4 SV=1	57.213	22107000	0	0
tr|A0A1B6PL40|A0A1B6PL40_SORBI	tr|A0A1B6PL40|A0A1B6PL40_SORBI	tr|A0A1B6PL40|A0A1B6PL40_SORBI Uncharacterized protein OS=Sorghum bicolor OX=4558 GN=SORBI_3006G093900 PE=4 SV=1	16.369	287660000	377260000	262730000
tr|A0A1B6PL66|A0A1B6PL66_SORBI;tr|A0A1B6PL71|A0A1B6PL71_SORBI	tr|A0A1B6PL66|A0A1B6PL66_SORBI;tr|A0A1B6PL71|A0A1B6PL71_SORBI	tr|A0A1B6PL66|A0A1B6PL66_SORBI Uncharacterized protein OS=Sorghum bicolor OX=4558 GN=SORBI_3006G096400 PE=4 SV=1;tr|A0A1B6PL71|A0A1B6PL71_SORBI Uncharacterized protein OS=Sorghum bicolor OX=4558 GN=SORBI_3006G096400 PE=4 SV=1	35.734	71087000	69562000	68021000
tr|A0A1B6PL99|A0A1B6PL99_SORBI;tr|C5Y9P5|C5Y9P5_SORBI;tr|C5XYU2|C5XYU2_SORBI	tr|A0A1B6PL99|A0A1B6PL99_SORBI;tr|C5Y9P5|C5Y9P5_SORBI;tr|C5XYU2|C5XYU2_SORBI	tr|A0A1B6PL99|A0A1B6PL99_SORBI Uncharacterized protein OS=Sorghum bicolor OX=4558 GN=SORBI_3006G101500 PE=4 SV=1;tr|C5Y9P5|C5Y9P5_SORBI Uncharacterized protein OS=Sorghum bicolor OX=4558 GN=SORBI_3006G101500 PE=4 SV=1;tr|C5XYU2|C5XYU2_SORBI Uncharacterized	20.203	134080000	0	147800000
tr|A0A1B6PLC6|A0A1B6PLC6_SORBI;tr|A0A1B6PLC5|A0A1B6PLC5_SORBI;tr|A0A1B6PLB7|A0A1B6PLB7_SORBI;tr|A0A1B6PLB3|A0A1B6PLB3_SORBI;tr|A0A1B6PLD2|A0A1B6PLD2_SORBI	tr|A0A1B6PLC6|A0A1B6PLC6_SORBI;tr|A0A1B6PLC5|A0A1B6PLC5_SORBI;tr|A0A1B6PLB7|A0A1B6PLB7_SORBI;tr|A0A1B6PLB3|A0A1B6PLB3_SORBI;tr|A0A1B6PLD2|A0A1B6PLD2_SORBI	tr|A0A1B6PLC6|A0A1B6PLC6_SORBI Glyceraldehyde-3-phosphate dehydrogenase OS=Sorghum bicolor OX=4558 GN=SORBI_3006G105900 PE=3 SV=1;tr|A0A1B6PLC5|A0A1B6PLC5_SORBI Glyceraldehyde-3-phosphate dehydrogenase OS=Sorghum bicolor OX=4558 GN=SORBI_3006G105900 PE=3 S	39.321	23977000000	23508000000	22238000000
tr|A0A1B6PLM9|A0A1B6PLM9_SORBI;tr|A0A1B6PLK5|A0A1B6PLK5_SORBI	tr|A0A1B6PLM9|A0A1B6PLM9_SORBI;tr|A0A1B6PLK5|A0A1B6PLK5_SORBI	tr|A0A1B6PLM9|A0A1B6PLM9_SORBI Uncharacterized protein OS=Sorghum bicolor OX=4558 GN=SORBI_3006G120900 PE=4 SV=1;tr|A0A1B6PLK5|A0A1B6PLK5_SORBI Uncharacterized protein OS=Sorghum bicolor OX=4558 GN=SORBI_3006G120900 PE=4 SV=1	39.801	0	0	61663000
tr|A0A1B6PLP8|A0A1B6PLP8_SORBI	tr|A0A1B6PLP8|A0A1B6PLP8_SORBI	tr|A0A1B6PLP8|A0A1B6PLP8_SORBI Glucose-6-phosphate 1-dehydrogenase OS=Sorghum bicolor OX=4558 GN=SORBI_3006G126300 PE=3 SV=1	57.81	26634000	0	0
tr|A0A1B6PLV2|A0A1B6PLV2_SORBI;tr|A0A194YHL5|A0A194YHL5_SORBI;tr|A0A1B6PLV6|A0A1B6PLV6_SORBI	tr|A0A1B6PLV2|A0A1B6PLV2_SORBI;tr|A0A194YHL5|A0A194YHL5_SORBI;tr|A0A1B6PLV6|A0A1B6PLV6_SORBI	tr|A0A1B6PLV2|A0A1B6PLV2_SORBI Uncharacterized protein OS=Sorghum bicolor OX=4558 GN=SORBI_3006G137100 PE=3 SV=1;tr|A0A194YHL5|A0A194YHL5_SORBI Uncharacterized protein OS=Sorghum bicolor OX=4558 GN=SORBI_3010G060500 PE=3 SV=1;tr|A0A1B6PLV6|A0A1B6PLV6_SORBI	17.011	690670000	828480000	689140000
tr|A0A1B6PLX6|A0A1B6PLX6_SORBI;tr|A0A1B6PLR2|A0A1B6PLR2_SORBI;tr|A0A1B6PLX2|A0A1B6PLX2_SORBI;tr|A0A1B6PLY1|A0A1B6PLY1_SORBI	tr|A0A1B6PLX6|A0A1B6PLX6_SORBI;tr|A0A1B6PLR2|A0A1B6PLR2_SORBI;tr|A0A1B6PLX2|A0A1B6PLX2_SORBI	tr|A0A1B6PLX6|A0A1B6PLX6_SORBI Uncharacterized protein OS=Sorghum bicolor OX=4558 GN=SORBI_3006G140700 PE=4 SV=1;tr|A0A1B6PLR2|A0A1B6PLR2_SORBI Uncharacterized protein OS=Sorghum bicolor OX=4558 GN=SORBI_3006G140700 PE=4 SV=2;tr|A0A1B6PLX2|A0A1B6PLX2_SORBI	41.114	592110000	630160000	787270000
tr|A0A1B6PM26|A0A1B6PM26_SORBI	tr|A0A1B6PM26|A0A1B6PM26_SORBI	tr|A0A1B6PM26|A0A1B6PM26_SORBI Uncharacterized protein OS=Sorghum bicolor OX=4558 GN=SORBI_3006G147600 PE=4 SV=1	39.382	23746000	0	0
tr|A0A1B6PM37|A0A1B6PM37_SORBI	tr|A0A1B6PM37|A0A1B6PM37_SORBI	tr|A0A1B6PM37|A0A1B6PM37_SORBI Uncharacterized protein OS=Sorghum bicolor OX=4558 GN=SORBI_3006G151100 PE=4 SV=1	33.115	19815000	0	23982000
tr|A0A1B6PMT8|A0A1B6PMT8_SORBI	tr|A0A1B6PMT8|A0A1B6PMT8_SORBI	tr|A0A1B6PMT8|A0A1B6PMT8_SORBI Uncharacterized protein OS=Sorghum bicolor OX=4558 GN=SORBI_3006G204000 PE=3 SV=2	38.274	3329000000	2802000000	3208300000
tr|A0A1B6PN84|A0A1B6PN84_SORBI	tr|A0A1B6PN84|A0A1B6PN84_SORBI	tr|A0A1B6PN84|A0A1B6PN84_SORBI Uncharacterized protein OS=Sorghum bicolor OX=4558 GN=SORBI_3006G231266 PE=4 SV=2	25.162	55186000	0	84304000
tr|A0A1B6PN98|A0A1B6PN98_SORBI;tr|A0A1B6PG50|A0A1B6PG50_SORBI	tr|A0A1B6PN98|A0A1B6PN98_SORBI	tr|A0A1B6PN98|A0A1B6PN98_SORBI Uncharacterized protein OS=Sorghum bicolor OX=4558 GN=SORBI_3006G221000 PE=3 SV=1	134.24	85897000	101370000	134760000
tr|A0A1B6PNA9|A0A1B6PNA9_SORBI	tr|A0A1B6PNA9|A0A1B6PNA9_SORBI	tr|A0A1B6PNA9|A0A1B6PNA9_SORBI Uncharacterized protein OS=Sorghum bicolor OX=4558 GN=SORBI_3006G222400 PE=4 SV=1	46.979	29726000	27168000	32007000
tr|A0A1B6PNB8|A0A1B6PNB8_SORBI;tr|Q38JB7|Q38JB7_SORBI	tr|A0A1B6PNB8|A0A1B6PNB8_SORBI;tr|Q38JB7|Q38JB7_SORBI	tr|A0A1B6PNB8|A0A1B6PNB8_SORBI Uncharacterized protein OS=Sorghum bicolor OX=4558 GN=SORBI_3006G222700 PE=3 SV=1;tr|Q38JB7|Q38JB7_SORBI Chloroplast lipocalin OS=Sorghum bicolor OX=4558 GN=CHL PE=2 SV=1	37.354	28604000	0	31675000
tr|A0A1B6PNI1|A0A1B6PNI1_SORBI;tr|A0A1Z5SB33|A0A1Z5SB33_SORBI	tr|A0A1B6PNI1|A0A1B6PNI1_SORBI	tr|A0A1B6PNI1|A0A1B6PNI1_SORBI Uncharacterized protein OS=Sorghum bicolor OX=4558 GN=SORBI_3006G232600 PE=4 SV=1	63.987	85034000	0	87687000
tr|A0A1B6PNK3|A0A1B6PNK3_SORBI;tr|C5Y910|C5Y910_SORBI	tr|A0A1B6PNK3|A0A1B6PNK3_SORBI	tr|A0A1B6PNK3|A0A1B6PNK3_SORBI Uncharacterized protein OS=Sorghum bicolor OX=4558 GN=SORBI_3006G238200 PE=4 SV=1	43.547	58472000	0	0
tr|A0A1B6PNM7|A0A1B6PNM7_SORBI;tr|A0A1B6PNL9|A0A1B6PNL9_SORBI;tr|A0A1B6PNM1|A0A1B6PNM1_SORBI	tr|A0A1B6PNM7|A0A1B6PNM7_SORBI;tr|A0A1B6PNL9|A0A1B6PNL9_SORBI;tr|A0A1B6PNM1|A0A1B6PNM1_SORBI	tr|A0A1B6PNM7|A0A1B6PNM7_SORBI Uncharacterized protein OS=Sorghum bicolor OX=4558 GN=SORBI_3006G242000 PE=3 SV=1;tr|A0A1B6PNL9|A0A1B6PNL9_SORBI Uncharacterized protein OS=Sorghum bicolor OX=4558 GN=SORBI_3006G242000 PE=3 SV=1;tr|A0A1B6PNM1|A0A1B6PNM1_SORBI	49.179	931320000	1027600000	1097100000
tr|A0A1B6PNN6|A0A1B6PNN6_SORBI;tr|A0A1Z5RGG5|A0A1Z5RGG5_SORBI;tr|C5YRV0|C5YRV0_SORBI	tr|A0A1B6PNN6|A0A1B6PNN6_SORBI;tr|A0A1Z5RGG5|A0A1Z5RGG5_SORBI	tr|A0A1B6PNN6|A0A1B6PNN6_SORBI Uncharacterized protein OS=Sorghum bicolor OX=4558 GN=SORBI_3006G242900 PE=4 SV=1;tr|A0A1Z5RGG5|A0A1Z5RGG5_SORBI Uncharacterized protein OS=Sorghum bicolor OX=4558 GN=SORBI_3006G242200 PE=4 SV=1	51.472	38601000	0	0
tr|A0A1B6PNS7|A0A1B6PNS7_SORBI	tr|A0A1B6PNS7|A0A1B6PNS7_SORBI	tr|A0A1B6PNS7|A0A1B6PNS7_SORBI Glutamine synthetase OS=Sorghum bicolor OX=4558 GN=SORBI_3006G249400 PE=3 SV=1	47.038	1766500000	2191700000	1858200000
tr|A0A1B6PNZ3|A0A1B6PNZ3_SORBI;tr|A0A1B6PP10|A0A1B6PP10_SORBI;tr|A0A1B6PNY5|A0A1B6PNY5_SORBI	tr|A0A1B6PNZ3|A0A1B6PNZ3_SORBI;tr|A0A1B6PP10|A0A1B6PP10_SORBI	tr|A0A1B6PNZ3|A0A1B6PNZ3_SORBI Uncharacterized protein OS=Sorghum bicolor OX=4558 GN=SORBI_3006G259700 PE=3 SV=1;tr|A0A1B6PP10|A0A1B6PP10_SORBI Uncharacterized protein OS=Sorghum bicolor OX=4558 GN=SORBI_3006G259700 PE=3 SV=1	47.998	55488000	0	38366000
tr|A0A1B6PP30|A0A1B6PP30_SORBI;tr|C5YAF9|C5YAF9_SORBI	tr|A0A1B6PP30|A0A1B6PP30_SORBI;tr|C5YAF9|C5YAF9_SORBI	tr|A0A1B6PP30|A0A1B6PP30_SORBI Uncharacterized protein OS=Sorghum bicolor OX=4558 GN=SORBI_3006G263800 PE=4 SV=1;tr|C5YAF9|C5YAF9_SORBI Uncharacterized protein OS=Sorghum bicolor OX=4558 GN=SORBI_3006G263800 PE=4 SV=1	33.76	98559000	105110000	101890000
tr|A0A1B6PP73|A0A1B6PP73_SORBI	tr|A0A1B6PP73|A0A1B6PP73_SORBI	tr|A0A1B6PP73|A0A1B6PP73_SORBI Uncharacterized protein OS=Sorghum bicolor OX=4558 GN=SORBI_3006G273000 PE=4 SV=1	42.978	56986000	50622000	69840000
tr|A0A1B6PPB3|A0A1B6PPB3_SORBI;tr|A0A1B6PP94|A0A1B6PP94_SORBI;tr|C5YYQ6|C5YYQ6_SORBI;tr|A0A1Z5S7B1|A0A1Z5S7B1_SORBI;tr|C5WM76|C5WM76_SORBI;tr|A0A1W0W0L0|A0A1W0W0L0_SORBI	tr|A0A1B6PPB3|A0A1B6PPB3_SORBI;tr|A0A1B6PP94|A0A1B6PP94_SORBI;tr|C5YYQ6|C5YYQ6_SORBI	tr|A0A1B6PPB3|A0A1B6PPB3_SORBI Uncharacterized protein OS=Sorghum bicolor OX=4558 GN=SORBI_3006G276700 PE=3 SV=1;tr|A0A1B6PP94|A0A1B6PP94_SORBI Uncharacterized protein OS=Sorghum bicolor OX=4558 GN=SORBI_3006G276700 PE=4 SV=1;tr|C5YYQ6|C5YYQ6_SORBI Unchara	24.354	137670000	116500000	172370000
tr|A0A1B6PPF6|A0A1B6PPF6_SORBI;tr|A0A1B6PPF8|A0A1B6PPF8_SORBI;tr|A0A1B6PAG3|A0A1B6PAG3_SORBI	tr|A0A1B6PPF6|A0A1B6PPF6_SORBI;tr|A0A1B6PPF8|A0A1B6PPF8_SORBI;tr|A0A1B6PAG3|A0A1B6PAG3_SORBI	tr|A0A1B6PPF6|A0A1B6PPF6_SORBI Ferritin OS=Sorghum bicolor OX=4558 GN=SORBI_3005G004500 PE=3 SV=1;tr|A0A1B6PPF8|A0A1B6PPF8_SORBI Ferritin OS=Sorghum bicolor OX=4558 GN=SORBI_3005G004500 PE=3 SV=1;tr|A0A1B6PAG3|A0A1B6PAG3_SORBI Ferritin OS=Sorghum bicolor O	28.091	658570000	323030000	607880000
tr|A0A1B6PPN4|A0A1B6PPN4_SORBI;tr|A0A1Z5RG64|A0A1Z5RG64_SORBI;tr|A0A1B6PPN2|A0A1B6PPN2_SORBI;tr|C5Y0K0|C5Y0K0_SORBI	tr|A0A1B6PPN4|A0A1B6PPN4_SORBI;tr|A0A1Z5RG64|A0A1Z5RG64_SORBI;tr|A0A1B6PPN2|A0A1B6PPN2_SORBI	tr|A0A1B6PPN4|A0A1B6PPN4_SORBI Uncharacterized protein OS=Sorghum bicolor OX=4558 GN=SORBI_3005G014700 PE=4 SV=1;tr|A0A1Z5RG64|A0A1Z5RG64_SORBI Uncharacterized protein OS=Sorghum bicolor OX=4558 GN=SORBI_3005G014700 PE=4 SV=1;tr|A0A1B6PPN2|A0A1B6PPN2_SORBI	56.662	0	38100000	35636000
tr|A0A1B6PPQ8|A0A1B6PPQ8_SORBI	tr|A0A1B6PPQ8|A0A1B6PPQ8_SORBI	tr|A0A1B6PPQ8|A0A1B6PPQ8_SORBI Uncharacterized protein OS=Sorghum bicolor OX=4558 GN=SORBI_3005G020300 PE=4 SV=1	80.05	37720000	0	56142000
tr|A0A1B6PPW0|A0A1B6PPW0_SORBI;tr|A0A1B6PPV8|A0A1B6PPV8_SORBI;tr|A0A1Z5RGN7|A0A1Z5RGN7_SORBI	tr|A0A1B6PPW0|A0A1B6PPW0_SORBI;tr|A0A1B6PPV8|A0A1B6PPV8_SORBI	tr|A0A1B6PPW0|A0A1B6PPW0_SORBI Uncharacterized protein OS=Sorghum bicolor OX=4558 GN=SORBI_3005G031000 PE=4 SV=1;tr|A0A1B6PPV8|A0A1B6PPV8_SORBI Uncharacterized protein OS=Sorghum bicolor OX=4558 GN=SORBI_3005G031000 PE=4 SV=1	65.786	17337000	0	0
tr|A0A1B6PQ87|A0A1B6PQ87_SORBI	tr|A0A1B6PQ87|A0A1B6PQ87_SORBI	tr|A0A1B6PQ87|A0A1B6PQ87_SORBI Uncharacterized protein OS=Sorghum bicolor OX=4558 GN=SORBI_3005G050500 PE=3 SV=1	44.501	672670000	815780000	722810000
tr|A0A1B6PQI9|A0A1B6PQI9_SORBI;tr|A0A1Z5REV8|A0A1Z5REV8_SORBI	tr|A0A1B6PQI9|A0A1B6PQI9_SORBI	tr|A0A1B6PQI9|A0A1B6PQI9_SORBI Aldehyde dehydrogenase OS=Sorghum bicolor OX=4558 GN=SORBI_3005G064800 PE=3 SV=1	52.058	126170000	0	120930000
tr|A0A1B6PQQ6|A0A1B6PQQ6_SORBI;tr|A0A1B6PQR2|A0A1B6PQR2_SORBI	tr|A0A1B6PQQ6|A0A1B6PQQ6_SORBI;tr|A0A1B6PQR2|A0A1B6PQR2_SORBI	tr|A0A1B6PQQ6|A0A1B6PQQ6_SORBI Protein disulfide-isomerase OS=Sorghum bicolor OX=4558 GN=SORBI_3005G074400 PE=3 SV=1;tr|A0A1B6PQR2|A0A1B6PQR2_SORBI Protein disulfide-isomerase OS=Sorghum bicolor OX=4558 GN=SORBI_3005G074400 PE=3 SV=1	54.531	899630000	985750000	840120000
tr|A0A1B6PR48|A0A1B6PR48_SORBI;tr|A0A1Z5RHP3|A0A1Z5RHP3_SORBI	tr|A0A1B6PR48|A0A1B6PR48_SORBI;tr|A0A1Z5RHP3|A0A1Z5RHP3_SORBI	tr|A0A1B6PR48|A0A1B6PR48_SORBI Uncharacterized protein OS=Sorghum bicolor OX=4558 GN=SORBI_3005G089600 PE=4 SV=1;tr|A0A1Z5RHP3|A0A1Z5RHP3_SORBI Uncharacterized protein OS=Sorghum bicolor OX=4558 GN=SORBI_3005G089600 PE=4 SV=1	115.85	442790000	516200000	411560000
tr|A0A1B6PRP0|A0A1B6PRP0_SORBI;tr|A0A1B6PRR1|A0A1B6PRR1_SORBI	tr|A0A1B6PRP0|A0A1B6PRP0_SORBI;tr|A0A1B6PRR1|A0A1B6PRR1_SORBI	tr|A0A1B6PRP0|A0A1B6PRP0_SORBI Adenosylhomocysteinase OS=Sorghum bicolor OX=4558 GN=SORBI_3005G112800 PE=3 SV=1;tr|A0A1B6PRR1|A0A1B6PRR1_SORBI Adenosylhomocysteinase OS=Sorghum bicolor OX=4558 GN=SORBI_3005G112800 PE=3 SV=1	53.226	1627100000	1678900000	1361600000
tr|A0A1B6PT02|A0A1B6PT02_SORBI	tr|A0A1B6PT02|A0A1B6PT02_SORBI	tr|A0A1B6PT02|A0A1B6PT02_SORBI Uncharacterized protein OS=Sorghum bicolor OX=4558 GN=SORBI_3005G168600 PE=4 SV=1	42.086	51935000	0	32562000
tr|A0A1B6PT29|A0A1B6PT29_SORBI;tr|A0A1B6QI42|A0A1B6QI42_SORBI;tr|C5XX54|C5XX54_SORBI;tr|A0A1B6QQC9|A0A1B6QQC9_SORBI	tr|A0A1B6PT29|A0A1B6PT29_SORBI;tr|A0A1B6QI42|A0A1B6QI42_SORBI;tr|C5XX54|C5XX54_SORBI;tr|A0A1B6QQC9|A0A1B6QQC9_SORBI	tr|A0A1B6PT29|A0A1B6PT29_SORBI Histone H2A OS=Sorghum bicolor OX=4558 GN=SORBI_3005G168500 PE=3 SV=1;tr|A0A1B6QI42|A0A1B6QI42_SORBI Histone H2A OS=Sorghum bicolor OX=4558 GN=SORBI_3001G094500 PE=3 SV=1;tr|C5XX54|C5XX54_SORBI Histone H2A OS=Sorghum bicolor	14.068	404880000	374630000	297850000
tr|A0A1B6PT78|A0A1B6PT78_SORBI	tr|A0A1B6PT78|A0A1B6PT78_SORBI	tr|A0A1B6PT78|A0A1B6PT78_SORBI Uncharacterized protein OS=Sorghum bicolor OX=4558 GN=SORBI_3005G175100 PE=4 SV=1	66.161	63820000	0	48186000
tr|A0A1B6PU39|A0A1B6PU39_SORBI	tr|A0A1B6PU39|A0A1B6PU39_SORBI	tr|A0A1B6PU39|A0A1B6PU39_SORBI Uncharacterized protein OS=Sorghum bicolor OX=4558 GN=SORBI_3005G222700 PE=4 SV=1	80.175	16091000	0	16902000
tr|A0A1B6PU65|A0A1B6PU65_SORBI;tr|C5XE18|C5XE18_SORBI	tr|A0A1B6PU65|A0A1B6PU65_SORBI;tr|C5XE18|C5XE18_SORBI	tr|A0A1B6PU65|A0A1B6PU65_SORBI 40S ribosomal protein SA OS=Sorghum bicolor OX=4558 GN=SORBI_3005G229300 PE=3 SV=1;tr|C5XE18|C5XE18_SORBI 40S ribosomal protein SA OS=Sorghum bicolor OX=4558 GN=SORBI_3002G375100 PE=3 SV=1	32.773	1763000000	1789200000	1837800000
tr|A0A1B6Q0L3|A0A1B6Q0L3_SORBI	tr|A0A1B6Q0L3|A0A1B6Q0L3_SORBI	tr|A0A1B6Q0L3|A0A1B6Q0L3_SORBI Uncharacterized protein OS=Sorghum bicolor OX=4558 GN=SORBI_3003G005000 PE=4 SV=1	18.922	52528000	0	75621000
tr|A0A1B6Q0M4|A0A1B6Q0M4_SORBI;tr|A0A1B6Q0N0|A0A1B6Q0N0_SORBI	tr|A0A1B6Q0M4|A0A1B6Q0M4_SORBI;tr|A0A1B6Q0N0|A0A1B6Q0N0_SORBI	tr|A0A1B6Q0M4|A0A1B6Q0M4_SORBI Uncharacterized protein OS=Sorghum bicolor OX=4558 GN=SORBI_3003G005800 PE=4 SV=1;tr|A0A1B6Q0N0|A0A1B6Q0N0_SORBI Uncharacterized protein OS=Sorghum bicolor OX=4558 GN=SORBI_3003G005800 PE=4 SV=1	22.397	2786800000	2416200000	2445900000
tr|A0A1B6Q0Q0|A0A1B6Q0Q0_SORBI	tr|A0A1B6Q0Q0|A0A1B6Q0Q0_SORBI	tr|A0A1B6Q0Q0|A0A1B6Q0Q0_SORBI Uncharacterized protein OS=Sorghum bicolor OX=4558 GN=SORBI_3003G004200 PE=4 SV=2	42.534	6666400	0	0
tr|A0A1B6Q0S3|A0A1B6Q0S3_SORBI;tr|A0A1B6Q0S0|A0A1B6Q0S0_SORBI;tr|A0A1B6Q0W6|A0A1B6Q0W6_SORBI;tr|A0A1Z5RKZ5|A0A1Z5RKZ5_SORBI	tr|A0A1B6Q0S3|A0A1B6Q0S3_SORBI;tr|A0A1B6Q0S0|A0A1B6Q0S0_SORBI;tr|A0A1B6Q0W6|A0A1B6Q0W6_SORBI	tr|A0A1B6Q0S3|A0A1B6Q0S3_SORBI Uncharacterized protein OS=Sorghum bicolor OX=4558 GN=SORBI_3003G012200 PE=3 SV=1;tr|A0A1B6Q0S0|A0A1B6Q0S0_SORBI Uncharacterized protein OS=Sorghum bicolor OX=4558 GN=SORBI_3003G012200 PE=4 SV=1;tr|A0A1B6Q0W6|A0A1B6Q0W6_SORBI	60.969	228910000	91607000	165510000
tr|A0A1B6Q0U1|A0A1B6Q0U1_SORBI	tr|A0A1B6Q0U1|A0A1B6Q0U1_SORBI	tr|A0A1B6Q0U1|A0A1B6Q0U1_SORBI Uncharacterized protein OS=Sorghum bicolor OX=4558 GN=SORBI_3003G008900 PE=3 SV=1	34.227	381880000	414240000	456620000
tr|A0A1B6Q0X8|A0A1B6Q0X8_SORBI;tr|A0A1B6Q109|A0A1B6Q109_SORBI	tr|A0A1B6Q0X8|A0A1B6Q0X8_SORBI;tr|A0A1B6Q109|A0A1B6Q109_SORBI	tr|A0A1B6Q0X8|A0A1B6Q0X8_SORBI Uncharacterized protein OS=Sorghum bicolor OX=4558 GN=SORBI_3003G021500 PE=3 SV=1;tr|A0A1B6Q109|A0A1B6Q109_SORBI Uncharacterized protein OS=Sorghum bicolor OX=4558 GN=SORBI_3003G021500 PE=3 SV=1	57.125	202540000	157260000	298850000
tr|A0A1B6Q0Z3|A0A1B6Q0Z3_SORBI;tr|A0A194YJK4|A0A194YJK4_SORBI;tr|C5YUN3|C5YUN3_SORBI	tr|A0A1B6Q0Z3|A0A1B6Q0Z3_SORBI;tr|A0A194YJK4|A0A194YJK4_SORBI	tr|A0A1B6Q0Z3|A0A1B6Q0Z3_SORBI Uncharacterized protein OS=Sorghum bicolor OX=4558 GN=SORBI_3003G025200 PE=3 SV=2;tr|A0A194YJK4|A0A194YJK4_SORBI Uncharacterized protein OS=Sorghum bicolor OX=4558 GN=SORBI_3010G163100 PE=3 SV=1	20.82	164990000	73532000	127940000
tr|A0A1B6Q140|A0A1B6Q140_SORBI	tr|A0A1B6Q140|A0A1B6Q140_SORBI	tr|A0A1B6Q140|A0A1B6Q140_SORBI Uncharacterized protein OS=Sorghum bicolor OX=4558 GN=SORBI_3003G034900 PE=4 SV=2	53.859	459350000	324530000	517270000
tr|A0A1B6Q1B9|A0A1B6Q1B9_SORBI;tr|A0A1B6Q1A9|A0A1B6Q1A9_SORBI	tr|A0A1B6Q1B9|A0A1B6Q1B9_SORBI;tr|A0A1B6Q1A9|A0A1B6Q1A9_SORBI	tr|A0A1B6Q1B9|A0A1B6Q1B9_SORBI Uncharacterized protein OS=Sorghum bicolor OX=4558 GN=SORBI_3003G045600 PE=4 SV=1;tr|A0A1B6Q1A9|A0A1B6Q1A9_SORBI Uncharacterized protein OS=Sorghum bicolor OX=4558 GN=SORBI_3003G045600 PE=4 SV=1	43.571	0	0	37689000
tr|A0A1B6Q1C4|A0A1B6Q1C4_SORBI	tr|A0A1B6Q1C4|A0A1B6Q1C4_SORBI	tr|A0A1B6Q1C4|A0A1B6Q1C4_SORBI Uncharacterized protein OS=Sorghum bicolor OX=4558 GN=SORBI_3003G048600 PE=4 SV=1	20.01	18887000	0	0
tr|A0A1B6Q1F1|A0A1B6Q1F1_SORBI;tr|A0A1Z5R170|A0A1Z5R170_SORBI	tr|A0A1B6Q1F1|A0A1B6Q1F1_SORBI	tr|A0A1B6Q1F1|A0A1B6Q1F1_SORBI Phospholipase D OS=Sorghum bicolor OX=4558 GN=SORBI_3003G050400 PE=3 SV=1	92.548	244340000	116190000	201040000
tr|A0A1B6Q1I8|A0A1B6Q1I8_SORBI	tr|A0A1B6Q1I8|A0A1B6Q1I8_SORBI	tr|A0A1B6Q1I8|A0A1B6Q1I8_SORBI Uncharacterized protein OS=Sorghum bicolor OX=4558 GN=SORBI_3003G048500 PE=4 SV=1	26.951	73381000	55476000	85452000
tr|A0A1B6Q1J7|A0A1B6Q1J7_SORBI	tr|A0A1B6Q1J7|A0A1B6Q1J7_SORBI	tr|A0A1B6Q1J7|A0A1B6Q1J7_SORBI Uncharacterized protein OS=Sorghum bicolor OX=4558 GN=SORBI_3003G052500 PE=4 SV=1	22.502	1880700000	1844600000	1879000000
tr|A0A1B6Q1K6|A0A1B6Q1K6_SORBI	tr|A0A1B6Q1K6|A0A1B6Q1K6_SORBI	tr|A0A1B6Q1K6|A0A1B6Q1K6_SORBI Uncharacterized protein OS=Sorghum bicolor OX=4558 GN=SORBI_3003G058700 PE=4 SV=1	34.708	0	0	27947000
tr|A0A1B6Q1P0|A0A1B6Q1P0_SORBI;tr|A0A1B6Q1I0|A0A1B6Q1I0_SORBI	tr|A0A1B6Q1P0|A0A1B6Q1P0_SORBI;tr|A0A1B6Q1I0|A0A1B6Q1I0_SORBI	tr|A0A1B6Q1P0|A0A1B6Q1P0_SORBI Uncharacterized protein OS=Sorghum bicolor OX=4558 GN=SORBI_3003G055700 PE=4 SV=1;tr|A0A1B6Q1I0|A0A1B6Q1I0_SORBI Uncharacterized protein OS=Sorghum bicolor OX=4558 GN=SORBI_3003G055700 PE=4 SV=1	24.22	15574000	0	13253000
tr|A0A1B6Q1Q5|A0A1B6Q1Q5_SORBI;tr|A0A1W0VW18|A0A1W0VW18_SORBI	tr|A0A1B6Q1Q5|A0A1B6Q1Q5_SORBI;tr|A0A1W0VW18|A0A1W0VW18_SORBI	tr|A0A1B6Q1Q5|A0A1B6Q1Q5_SORBI Uncharacterized protein OS=Sorghum bicolor OX=4558 GN=SORBI_3003G067100 PE=3 SV=1;tr|A0A1W0VW18|A0A1W0VW18_SORBI Uncharacterized protein OS=Sorghum bicolor OX=4558 GN=SORBI_3003G067100 PE=4 SV=1	56.876	32228000	0	33837000
tr|A0A1B6Q1T5|A0A1B6Q1T5_SORBI;tr|A0A1B6Q1Y4|A0A1B6Q1Y4_SORBI;tr|A0A1W0VW00|A0A1W0VW00_SORBI;tr|A0A1W0VW05|A0A1W0VW05_SORBI	tr|A0A1B6Q1T5|A0A1B6Q1T5_SORBI;tr|A0A1B6Q1Y4|A0A1B6Q1Y4_SORBI;tr|A0A1W0VW00|A0A1W0VW00_SORBI;tr|A0A1W0VW05|A0A1W0VW05_SORBI	tr|A0A1B6Q1T5|A0A1B6Q1T5_SORBI Uncharacterized protein OS=Sorghum bicolor OX=4558 GN=SORBI_3003G070900 PE=3 SV=1;tr|A0A1B6Q1Y4|A0A1B6Q1Y4_SORBI Uncharacterized protein OS=Sorghum bicolor OX=4558 GN=SORBI_3003G070900 PE=3 SV=1;tr|A0A1W0VW00|A0A1W0VW00_SORBI	48.481	92086000	0	0
tr|A0A1B6Q1U5|A0A1B6Q1U5_SORBI	tr|A0A1B6Q1U5|A0A1B6Q1U5_SORBI	tr|A0A1B6Q1U5|A0A1B6Q1U5_SORBI Phosphatidate cytidylyltransferase OS=Sorghum bicolor OX=4558 GN=SORBI_3003G073800 PE=3 SV=1	49.42	41487000	39374000	0
tr|A0A1B6Q1W5|A0A1B6Q1W5_SORBI;tr|C5X6I9|C5X6I9_SORBI	tr|A0A1B6Q1W5|A0A1B6Q1W5_SORBI	tr|A0A1B6Q1W5|A0A1B6Q1W5_SORBI Uncharacterized protein OS=Sorghum bicolor OX=4558 GN=SORBI_3003G076200 PE=3 SV=1	64.001	12987000	12664000	0
tr|A0A1B6Q251|A0A1B6Q251_SORBI	tr|A0A1B6Q251|A0A1B6Q251_SORBI	tr|A0A1B6Q251|A0A1B6Q251_SORBI Uncharacterized protein OS=Sorghum bicolor OX=4558 GN=SORBI_3003G087000 PE=4 SV=1	63.004	33876000	0	0
tr|A0A1B6Q2B4|A0A1B6Q2B4_SORBI	tr|A0A1B6Q2B4|A0A1B6Q2B4_SORBI	tr|A0A1B6Q2B4|A0A1B6Q2B4_SORBI Fructose-bisphosphate aldolase OS=Sorghum bicolor OX=4558 GN=SORBI_3003G096000 PE=3 SV=2	41.681	59859000	63270000	75981000
tr|A0A1B6Q2I8|A0A1B6Q2I8_SORBI;tr|A0A1B6Q2G6|A0A1B6Q2G6_SORBI	tr|A0A1B6Q2I8|A0A1B6Q2I8_SORBI;tr|A0A1B6Q2G6|A0A1B6Q2G6_SORBI	tr|A0A1B6Q2I8|A0A1B6Q2I8_SORBI Uncharacterized protein OS=Sorghum bicolor OX=4558 GN=SORBI_3003G103300 PE=3 SV=1;tr|A0A1B6Q2G6|A0A1B6Q2G6_SORBI Uncharacterized protein OS=Sorghum bicolor OX=4558 GN=SORBI_3003G103300 PE=3 SV=1	51.388	0	0	44714000
tr|A0A1B6Q2N5|A0A1B6Q2N5_SORBI;tr|C5XFV2|C5XFV2_SORBI	tr|A0A1B6Q2N5|A0A1B6Q2N5_SORBI;tr|C5XFV2|C5XFV2_SORBI	tr|A0A1B6Q2N5|A0A1B6Q2N5_SORBI Uncharacterized protein OS=Sorghum bicolor OX=4558 GN=SORBI_3003G117100 PE=4 SV=1;tr|C5XFV2|C5XFV2_SORBI Uncharacterized protein OS=Sorghum bicolor OX=4558 GN=SORBI_3003G117100 PE=4 SV=1	60.993	22137000	15395000	0
tr|A0A1B6Q2S4|A0A1B6Q2S4_SORBI	tr|A0A1B6Q2S4|A0A1B6Q2S4_SORBI	tr|A0A1B6Q2S4|A0A1B6Q2S4_SORBI Uncharacterized protein OS=Sorghum bicolor OX=4558 GN=SORBI_3003G125400 PE=4 SV=1	39.001	30004000	27196000	44126000
tr|A0A1B6Q2V7|A0A1B6Q2V7_SORBI;tr|A0A1B6Q2X0|A0A1B6Q2X0_SORBI	tr|A0A1B6Q2V7|A0A1B6Q2V7_SORBI;tr|A0A1B6Q2X0|A0A1B6Q2X0_SORBI	tr|A0A1B6Q2V7|A0A1B6Q2V7_SORBI Uncharacterized protein OS=Sorghum bicolor OX=4558 GN=SORBI_3003G130900 PE=4 SV=1;tr|A0A1B6Q2X0|A0A1B6Q2X0_SORBI Uncharacterized protein OS=Sorghum bicolor OX=4558 GN=SORBI_3003G130900 PE=4 SV=1	67.564	14609000	0	0
tr|A0A1B6Q2W1|A0A1B6Q2W1_SORBI	tr|A0A1B6Q2W1|A0A1B6Q2W1_SORBI	tr|A0A1B6Q2W1|A0A1B6Q2W1_SORBI Uncharacterized protein OS=Sorghum bicolor OX=4558 GN=SORBI_3003G129500 PE=4 SV=1	100.67	11209000	0	0
tr|A0A1B6Q307|A0A1B6Q307_SORBI;tr|A0A1W0VQT3|A0A1W0VQT3_SORBI	tr|A0A1B6Q307|A0A1B6Q307_SORBI;tr|A0A1W0VQT3|A0A1W0VQT3_SORBI	tr|A0A1B6Q307|A0A1B6Q307_SORBI Coatomer subunit beta OS=Sorghum bicolor OX=4558 GN=SORBI_3003G134800 PE=4 SV=1;tr|A0A1W0VQT3|A0A1W0VQT3_SORBI Uncharacterized protein (Fragment) OS=Sorghum bicolor OX=4558 GN=SORBI_3K020500 PE=4 SV=1	105.02	106030000	89367000	95312000
tr|A0A1B6Q3B4|A0A1B6Q3B4_SORBI	tr|A0A1B6Q3B4|A0A1B6Q3B4_SORBI	tr|A0A1B6Q3B4|A0A1B6Q3B4_SORBI S-adenosylmethionine synthase OS=Sorghum bicolor OX=4558 GN=SORBI_3003G151600 PE=3 SV=1	42.785	55256000	0	0
tr|A0A1B6Q3C0|A0A1B6Q3C0_SORBI;tr|A0A1B6Q3C5|A0A1B6Q3C5_SORBI	tr|A0A1B6Q3C0|A0A1B6Q3C0_SORBI;tr|A0A1B6Q3C5|A0A1B6Q3C5_SORBI	tr|A0A1B6Q3C0|A0A1B6Q3C0_SORBI Pectin acetylesterase OS=Sorghum bicolor OX=4558 GN=SORBI_3003G150600 PE=3 SV=1;tr|A0A1B6Q3C5|A0A1B6Q3C5_SORBI Pectin acetylesterase OS=Sorghum bicolor OX=4558 GN=SORBI_3003G150600 PE=3 SV=1	48.58	0	0	28557000
tr|A0A1B6Q3C2|A0A1B6Q3C2_SORBI	tr|A0A1B6Q3C2|A0A1B6Q3C2_SORBI	tr|A0A1B6Q3C2|A0A1B6Q3C2_SORBI Uncharacterized protein OS=Sorghum bicolor OX=4558 GN=SORBI_3003G143700 PE=4 SV=1	65.987	395140000	568610000	450140000
tr|A0A1B6Q3D8|A0A1B6Q3D8_SORBI	tr|A0A1B6Q3D8|A0A1B6Q3D8_SORBI	tr|A0A1B6Q3D8|A0A1B6Q3D8_SORBI Uncharacterized protein OS=Sorghum bicolor OX=4558 GN=SORBI_3003G155300 PE=3 SV=1	59.463	103730000	0	124530000
tr|A0A1B6Q3H8|A0A1B6Q3H8_SORBI;tr|A0A1B6Q3L7|A0A1B6Q3L7_SORBI;tr|A0A1B6Q3G1|A0A1B6Q3G1_SORBI	tr|A0A1B6Q3H8|A0A1B6Q3H8_SORBI;tr|A0A1B6Q3L7|A0A1B6Q3L7_SORBI;tr|A0A1B6Q3G1|A0A1B6Q3G1_SORBI	tr|A0A1B6Q3H8|A0A1B6Q3H8_SORBI Uncharacterized protein OS=Sorghum bicolor OX=4558 GN=SORBI_3003G158300 PE=4 SV=1;tr|A0A1B6Q3L7|A0A1B6Q3L7_SORBI Uncharacterized protein OS=Sorghum bicolor OX=4558 GN=SORBI_3003G158300 PE=3 SV=1;tr|A0A1B6Q3G1|A0A1B6Q3G1_SORBI	77.348	33593000	0	0
tr|A0A1B6Q3I9|A0A1B6Q3I9_SORBI;tr|C5YCN5|C5YCN5_SORBI;tr|A0A1B6Q1D5|A0A1B6Q1D5_SORBI;tr|A0A1Z5SA42|A0A1Z5SA42_SORBI;tr|A0A1Z5SA41|A0A1Z5SA41_SORBI;tr|A0A1Z5SBX3|A0A1Z5SBX3_SORBI;tr|A0A1Z5RCI2|A0A1Z5RCI2_SORBI;tr|A0A1W0VXW7|A0A1W0VXW7_SORBI;tr|A0A1W0VXX5|A0A1W0VXX5_SORBI;tr|A0A1B6QQ96|A0A1B6QQ96_SORBI	tr|A0A1B6Q3I9|A0A1B6Q3I9_SORBI	tr|A0A1B6Q3I9|A0A1B6Q3I9_SORBI Uncharacterized protein OS=Sorghum bicolor OX=4558 GN=SORBI_3003G160200 PE=4 SV=1	166.54	59269000	0	54747000
tr|A0A1B6Q3N7|A0A1B6Q3N7_SORBI;tr|A0A1W0VXI5|A0A1W0VXI5_SORBI	tr|A0A1B6Q3N7|A0A1B6Q3N7_SORBI;tr|A0A1W0VXI5|A0A1W0VXI5_SORBI	tr|A0A1B6Q3N7|A0A1B6Q3N7_SORBI Uncharacterized protein OS=Sorghum bicolor OX=4558 GN=SORBI_3003G160800 PE=4 SV=1;tr|A0A1W0VXI5|A0A1W0VXI5_SORBI Uncharacterized protein OS=Sorghum bicolor OX=4558 GN=SORBI_3003G160800 PE=4 SV=1	49.619	0	0	42942000
tr|A0A1B6Q3T5|A0A1B6Q3T5_SORBI;tr|C5XKN3|C5XKN3_SORBI	tr|A0A1B6Q3T5|A0A1B6Q3T5_SORBI;tr|C5XKN3|C5XKN3_SORBI	tr|A0A1B6Q3T5|A0A1B6Q3T5_SORBI Uncharacterized protein OS=Sorghum bicolor OX=4558 GN=SORBI_3003G166500 PE=4 SV=1;tr|C5XKN3|C5XKN3_SORBI Uncharacterized protein OS=Sorghum bicolor OX=4558 GN=SORBI_3003G166500 PE=4 SV=1	32.873	35560000	0	21648000
tr|A0A1B6Q477|A0A1B6Q477_SORBI;tr|A0A1B6Q486|A0A1B6Q486_SORBI;tr|A0A1B6Q457|A0A1B6Q457_SORBI;tr|C5XNF0|C5XNF0_SORBI;tr|A0A1W0VVT0|A0A1W0VVT0_SORBI	tr|A0A1B6Q477|A0A1B6Q477_SORBI;tr|A0A1B6Q486|A0A1B6Q486_SORBI;tr|A0A1B6Q457|A0A1B6Q457_SORBI	tr|A0A1B6Q477|A0A1B6Q477_SORBI Uncharacterized protein OS=Sorghum bicolor OX=4558 GN=SORBI_3003G187400 PE=3 SV=1;tr|A0A1B6Q486|A0A1B6Q486_SORBI Uncharacterized protein OS=Sorghum bicolor OX=4558 GN=SORBI_3003G187400 PE=3 SV=1;tr|A0A1B6Q457|A0A1B6Q457_SORBI	87.918	0	0	15742000
tr|A0A1B6Q4D1|A0A1B6Q4D1_SORBI	tr|A0A1B6Q4D1|A0A1B6Q4D1_SORBI	tr|A0A1B6Q4D1|A0A1B6Q4D1_SORBI Uncharacterized protein OS=Sorghum bicolor OX=4558 GN=SORBI_3003G199800 PE=4 SV=1	19.551	163700000	92462000	200260000
tr|A0A1B6Q4H1|A0A1B6Q4H1_SORBI;tr|A0A1B6Q4G0|A0A1B6Q4G0_SORBI;tr|A0A194YJY8|A0A194YJY8_SORBI	tr|A0A1B6Q4H1|A0A1B6Q4H1_SORBI;tr|A0A1B6Q4G0|A0A1B6Q4G0_SORBI	tr|A0A1B6Q4H1|A0A1B6Q4H1_SORBI Uncharacterized protein OS=Sorghum bicolor OX=4558 GN=SORBI_3003G203500 PE=3 SV=1;tr|A0A1B6Q4G0|A0A1B6Q4G0_SORBI Uncharacterized protein OS=Sorghum bicolor OX=4558 GN=SORBI_3003G203500 PE=3 SV=1	54.336	27161000	0	54627000
tr|A0A1B6Q4K9|A0A1B6Q4K9_SORBI;tr|A0A1W0VYF9|A0A1W0VYF9_SORBI;tr|A0A1B6Q4N3|A0A1B6Q4N3_SORBI;tr|A0A1B6Q4K7|A0A1B6Q4K7_SORBI;tr|A0A1W0VYE8|A0A1W0VYE8_SORBI;tr|A0A1W0VYE5|A0A1W0VYE5_SORBI;tr|C5XQX9|C5XQX9_SORBI;tr|A0A1W0VYD9|A0A1W0VYD9_SORBI;tr|C5XQE2|C5XQE2_SORBI	tr|A0A1B6Q4K9|A0A1B6Q4K9_SORBI;tr|A0A1W0VYF9|A0A1W0VYF9_SORBI;tr|A0A1B6Q4N3|A0A1B6Q4N3_SORBI;tr|A0A1B6Q4K7|A0A1B6Q4K7_SORBI	tr|A0A1B6Q4K9|A0A1B6Q4K9_SORBI Uncharacterized protein OS=Sorghum bicolor OX=4558 GN=SORBI_3003G216232 PE=3 SV=1;tr|A0A1W0VYF9|A0A1W0VYF9_SORBI Uncharacterized protein OS=Sorghum bicolor OX=4558 GN=SORBI_3003G215800 PE=3 SV=1;tr|A0A1B6Q4N3|A0A1B6Q4N3_SORBI	162.54	10432000	20572000	0
tr|A0A1B6Q4P7|A0A1B6Q4P7_SORBI	tr|A0A1B6Q4P7|A0A1B6Q4P7_SORBI	tr|A0A1B6Q4P7|A0A1B6Q4P7_SORBI Uncharacterized protein OS=Sorghum bicolor OX=4558 GN=SORBI_3003G219700 PE=4 SV=1	45.47	25430000	0	32220000
tr|A0A1B6Q4Q6|A0A1B6Q4Q6_SORBI;tr|A0A1B6Q4T7|A0A1B6Q4T7_SORBI;tr|A0A1B6Q4Q4|A0A1B6Q4Q4_SORBI	tr|A0A1B6Q4Q6|A0A1B6Q4Q6_SORBI;tr|A0A1B6Q4T7|A0A1B6Q4T7_SORBI;tr|A0A1B6Q4Q4|A0A1B6Q4Q4_SORBI	tr|A0A1B6Q4Q6|A0A1B6Q4Q6_SORBI Uncharacterized protein OS=Sorghum bicolor OX=4558 GN=SORBI_3003G221700 PE=4 SV=1;tr|A0A1B6Q4T7|A0A1B6Q4T7_SORBI Uncharacterized protein OS=Sorghum bicolor OX=4558 GN=SORBI_3003G221700 PE=4 SV=1;tr|A0A1B6Q4Q4|A0A1B6Q4Q4_SORBI	28.116	173630000	0	124210000
tr|A0A1B6Q4X6|A0A1B6Q4X6_SORBI	tr|A0A1B6Q4X6|A0A1B6Q4X6_SORBI	tr|A0A1B6Q4X6|A0A1B6Q4X6_SORBI Carbonic anhydrase OS=Sorghum bicolor OX=4558 GN=CA PE=2 SV=1	48.986	23296000000	26100000000	23803000000
tr|A0A1B6Q4Y1|A0A1B6Q4Y1_SORBI	tr|A0A1B6Q4Y1|A0A1B6Q4Y1_SORBI	tr|A0A1B6Q4Y1|A0A1B6Q4Y1_SORBI Carbonic anhydrase OS=Sorghum bicolor OX=4558 GN=SORBI_3003G234400 PE=3 SV=1	22.419	3073600000	2927600000	3797000000
tr|A0A1B6Q4Z8|A0A1B6Q4Z8_SORBI;tr|A0A1B6Q4Z4|A0A1B6Q4Z4_SORBI;tr|A0A1B6Q4Z7|A0A1B6Q4Z7_SORBI;tr|C5XQZ2|C5XQZ2_SORBI	tr|A0A1B6Q4Z8|A0A1B6Q4Z8_SORBI;tr|A0A1B6Q4Z4|A0A1B6Q4Z4_SORBI;tr|A0A1B6Q4Z7|A0A1B6Q4Z7_SORBI;tr|C5XQZ2|C5XQZ2_SORBI	tr|A0A1B6Q4Z8|A0A1B6Q4Z8_SORBI GTP-binding nuclear protein OS=Sorghum bicolor OX=4558 GN=SORBI_3003G238000 PE=3 SV=1;tr|A0A1B6Q4Z4|A0A1B6Q4Z4_SORBI GTP-binding nuclear protein OS=Sorghum bicolor OX=4558 GN=SORBI_3003G238000 PE=3 SV=1;tr|A0A1B6Q4Z7|A0A1B6Q4	20.927	0	0	44547000
tr|A0A1B6Q515|A0A1B6Q515_SORBI	tr|A0A1B6Q515|A0A1B6Q515_SORBI	tr|A0A1B6Q515|A0A1B6Q515_SORBI Uncharacterized protein OS=Sorghum bicolor OX=4558 GN=SORBI_3003G238500 PE=4 SV=1	51.757	41515000	0	52625000
tr|A0A1B6Q562|A0A1B6Q562_SORBI	tr|A0A1B6Q562|A0A1B6Q562_SORBI	tr|A0A1B6Q562|A0A1B6Q562_SORBI Uncharacterized protein OS=Sorghum bicolor OX=4558 GN=SORBI_3003G247300 PE=4 SV=1	87.093	0	0	13157000
tr|A0A1B6Q5U5|A0A1B6Q5U5_SORBI;tr|A0A1B6Q5U2|A0A1B6Q5U2_SORBI	tr|A0A1B6Q5U5|A0A1B6Q5U5_SORBI;tr|A0A1B6Q5U2|A0A1B6Q5U2_SORBI	tr|A0A1B6Q5U5|A0A1B6Q5U5_SORBI Malic enzyme OS=Sorghum bicolor OX=4558 GN=SORBI_3003G280900 PE=3 SV=1;tr|A0A1B6Q5U2|A0A1B6Q5U2_SORBI Malic enzyme OS=Sorghum bicolor OX=4558 GN=SORBI_3003G280900 PE=3 SV=1	65.551	46019000	0	41064000
tr|A0A1B6Q5Y0|A0A1B6Q5Y0_SORBI;tr|A0A1B6Q5X5|A0A1B6Q5X5_SORBI	tr|A0A1B6Q5Y0|A0A1B6Q5Y0_SORBI;tr|A0A1B6Q5X5|A0A1B6Q5X5_SORBI	tr|A0A1B6Q5Y0|A0A1B6Q5Y0_SORBI Uncharacterized protein OS=Sorghum bicolor OX=4558 GN=SORBI_3003G287900 PE=4 SV=1;tr|A0A1B6Q5X5|A0A1B6Q5X5_SORBI Uncharacterized protein OS=Sorghum bicolor OX=4558 GN=SORBI_3003G287900 PE=4 SV=1	51.055	0	101580000	74200000
tr|A0A1B6Q670|A0A1B6Q670_SORBI;tr|A0A1B6Q673|A0A1B6Q673_SORBI	tr|A0A1B6Q670|A0A1B6Q670_SORBI;tr|A0A1B6Q673|A0A1B6Q673_SORBI	tr|A0A1B6Q670|A0A1B6Q670_SORBI Aspartate aminotransferase OS=Sorghum bicolor OX=4558 GN=SORBI_3003G303300 PE=4 SV=1;tr|A0A1B6Q673|A0A1B6Q673_SORBI Aspartate aminotransferase OS=Sorghum bicolor OX=4558 GN=SORBI_3003G303300 PE=4 SV=1	50.1	71131000	75635000	63795000
tr|A0A1B6Q6I7|A0A1B6Q6I7_SORBI;tr|A0A1B6Q6I3|A0A1B6Q6I3_SORBI;tr|A0A1B6Q9S9|A0A1B6Q9S9_SORBI;tr|A0A1Z5RN43|A0A1Z5RN43_SORBI	tr|A0A1B6Q6I7|A0A1B6Q6I7_SORBI;tr|A0A1B6Q6I3|A0A1B6Q6I3_SORBI	tr|A0A1B6Q6I7|A0A1B6Q6I7_SORBI Uncharacterized protein OS=Sorghum bicolor OX=4558 GN=SORBI_3003G319700 PE=4 SV=1;tr|A0A1B6Q6I3|A0A1B6Q6I3_SORBI Uncharacterized protein OS=Sorghum bicolor OX=4558 GN=SORBI_3003G319700 PE=4 SV=1	21.593	410860000	283670000	366720000
tr|A0A1B6Q6K8|A0A1B6Q6K8_SORBI	tr|A0A1B6Q6K8|A0A1B6Q6K8_SORBI	tr|A0A1B6Q6K8|A0A1B6Q6K8_SORBI Uncharacterized protein OS=Sorghum bicolor OX=4558 GN=SORBI_3003G324700 PE=4 SV=1	29.844	88501000	0	90448000
tr|A0A1B6Q6M2|A0A1B6Q6M2_SORBI	tr|A0A1B6Q6M2|A0A1B6Q6M2_SORBI	tr|A0A1B6Q6M2|A0A1B6Q6M2_SORBI Uncharacterized protein OS=Sorghum bicolor OX=4558 GN=SORBI_3003G328200 PE=4 SV=1	29.052	683480000	1237800000	566680000
tr|A0A1B6Q6M3|A0A1B6Q6M3_SORBI	tr|A0A1B6Q6M3|A0A1B6Q6M3_SORBI	tr|A0A1B6Q6M3|A0A1B6Q6M3_SORBI Uncharacterized protein OS=Sorghum bicolor OX=4558 GN=SORBI_3003G327200 PE=3 SV=1	48.865	0	0	50143000
tr|A0A1B6Q6S1|A0A1B6Q6S1_SORBI	tr|A0A1B6Q6S1|A0A1B6Q6S1_SORBI	tr|A0A1B6Q6S1|A0A1B6Q6S1_SORBI Uncharacterized protein OS=Sorghum bicolor OX=4558 GN=SORBI_3003G336000 PE=4 SV=1	60.25	1632100000	1978600000	1899300000
tr|A0A1B6Q6T2|A0A1B6Q6T2_SORBI;tr|A0A1B6Q6T8|A0A1B6Q6T8_SORBI	tr|A0A1B6Q6T2|A0A1B6Q6T2_SORBI;tr|A0A1B6Q6T8|A0A1B6Q6T8_SORBI	tr|A0A1B6Q6T2|A0A1B6Q6T2_SORBI Uncharacterized protein OS=Sorghum bicolor OX=4558 GN=SORBI_3003G338100 PE=4 SV=1;tr|A0A1B6Q6T8|A0A1B6Q6T8_SORBI Uncharacterized protein OS=Sorghum bicolor OX=4558 GN=SORBI_3003G338100 PE=4 SV=1	39.133	0	0	29969000
tr|A0A1B6Q6Z6|A0A1B6Q6Z6_SORBI;tr|A0A1B6Q6Y7|A0A1B6Q6Y7_SORBI;tr|A0A1B6Q6Y4|A0A1B6Q6Y4_SORBI	tr|A0A1B6Q6Z6|A0A1B6Q6Z6_SORBI;tr|A0A1B6Q6Y7|A0A1B6Q6Y7_SORBI;tr|A0A1B6Q6Y4|A0A1B6Q6Y4_SORBI	tr|A0A1B6Q6Z6|A0A1B6Q6Z6_SORBI Uncharacterized protein OS=Sorghum bicolor OX=4558 GN=SORBI_3003G352300 PE=3 SV=1;tr|A0A1B6Q6Y7|A0A1B6Q6Y7_SORBI Uncharacterized protein OS=Sorghum bicolor OX=4558 GN=SORBI_3003G352300 PE=3 SV=1;tr|A0A1B6Q6Y4|A0A1B6Q6Y4_SORBI	25.642	26698000	0	0
tr|A0A1B6Q750|A0A1B6Q750_SORBI	tr|A0A1B6Q750|A0A1B6Q750_SORBI	tr|A0A1B6Q750|A0A1B6Q750_SORBI Uncharacterized protein OS=Sorghum bicolor OX=4558 GN=SORBI_3003G367500 PE=3 SV=1	37.349	1447300000	987750000	1748900000
tr|A0A1B6Q7A0|A0A1B6Q7A0_SORBI;tr|C5Y7V0|C5Y7V0_SORBI	tr|A0A1B6Q7A0|A0A1B6Q7A0_SORBI	tr|A0A1B6Q7A0|A0A1B6Q7A0_SORBI Uncharacterized protein OS=Sorghum bicolor OX=4558 GN=SORBI_3003G373100 PE=4 SV=1	64.333	234910000	120820000	176260000
tr|A0A1B6Q7H8|A0A1B6Q7H8_SORBI	tr|A0A1B6Q7H8|A0A1B6Q7H8_SORBI	tr|A0A1B6Q7H8|A0A1B6Q7H8_SORBI Uncharacterized protein OS=Sorghum bicolor OX=4558 GN=SORBI_3003G386300 PE=4 SV=1	27.516	43741000	52540000	55711000
tr|A0A1B6Q7J3|A0A1B6Q7J3_SORBI	tr|A0A1B6Q7J3|A0A1B6Q7J3_SORBI	tr|A0A1B6Q7J3|A0A1B6Q7J3_SORBI Uncharacterized protein OS=Sorghum bicolor OX=4558 GN=SORBI_3003G387900 PE=3 SV=1	34.357	650810000	71412000	564840000
tr|A0A1B6Q7Z3|A0A1B6Q7Z3_SORBI;tr|A0A1B6Q7Z2|A0A1B6Q7Z2_SORBI	tr|A0A1B6Q7Z3|A0A1B6Q7Z3_SORBI;tr|A0A1B6Q7Z2|A0A1B6Q7Z2_SORBI	tr|A0A1B6Q7Z3|A0A1B6Q7Z3_SORBI Uncharacterized protein OS=Sorghum bicolor OX=4558 GN=SORBI_3003G411000 PE=4 SV=1;tr|A0A1B6Q7Z2|A0A1B6Q7Z2_SORBI Uncharacterized protein OS=Sorghum bicolor OX=4558 GN=SORBI_3003G411000 PE=4 SV=1	36.351	48506000	0	44311000
tr|A0A1B6Q7Z8|A0A1B6Q7Z8_SORBI;tr|A0A1B6Q7Y0|A0A1B6Q7Y0_SORBI;tr|A0A1B6Q7X7|A0A1B6Q7X7_SORBI	tr|A0A1B6Q7Z8|A0A1B6Q7Z8_SORBI;tr|A0A1B6Q7Y0|A0A1B6Q7Y0_SORBI;tr|A0A1B6Q7X7|A0A1B6Q7X7_SORBI	tr|A0A1B6Q7Z8|A0A1B6Q7Z8_SORBI Uncharacterized protein OS=Sorghum bicolor OX=4558 GN=SORBI_3003G410500 PE=3 SV=1;tr|A0A1B6Q7Y0|A0A1B6Q7Y0_SORBI Uncharacterized protein OS=Sorghum bicolor OX=4558 GN=SORBI_3003G410500 PE=3 SV=1;tr|A0A1B6Q7X7|A0A1B6Q7X7_SORBI	40.884	566240000	747770000	580930000
tr|A0A1B6Q818|A0A1B6Q818_SORBI	tr|A0A1B6Q818|A0A1B6Q818_SORBI	tr|A0A1B6Q818|A0A1B6Q818_SORBI Uncharacterized protein OS=Sorghum bicolor OX=4558 GN=SORBI_3003G416300 PE=3 SV=1	23.99	877670000	652360000	905650000
tr|A0A1B6Q877|A0A1B6Q877_SORBI;tr|A0A1B6Q873|A0A1B6Q873_SORBI	tr|A0A1B6Q877|A0A1B6Q877_SORBI;tr|A0A1B6Q873|A0A1B6Q873_SORBI	tr|A0A1B6Q877|A0A1B6Q877_SORBI Uncharacterized protein OS=Sorghum bicolor OX=4558 GN=SORBI_3003G428400 PE=3 SV=1;tr|A0A1B6Q873|A0A1B6Q873_SORBI Uncharacterized protein OS=Sorghum bicolor OX=4558 GN=SORBI_3003G428400 PE=3 SV=1	111.97	44157000	0	0
tr|A0A1B6Q885|A0A1B6Q885_SORBI	tr|A0A1B6Q885|A0A1B6Q885_SORBI	tr|A0A1B6Q885|A0A1B6Q885_SORBI Uncharacterized protein OS=Sorghum bicolor OX=4558 GN=SORBI_3003G429000 PE=4 SV=1	21.41	22913000	0	27681000
tr|A0A1B6Q8B0|A0A1B6Q8B0_SORBI	tr|A0A1B6Q8B0|A0A1B6Q8B0_SORBI	tr|A0A1B6Q8B0|A0A1B6Q8B0_SORBI Uncharacterized protein OS=Sorghum bicolor OX=4558 GN=SORBI_3003G431900 PE=4 SV=1	43.734	561060000	877920000	551250000
tr|A0A1B6Q8F5|A0A1B6Q8F5_SORBI	tr|A0A1B6Q8F5|A0A1B6Q8F5_SORBI	tr|A0A1B6Q8F5|A0A1B6Q8F5_SORBI Uncharacterized protein OS=Sorghum bicolor OX=4558 GN=SORBI_3003G437800 PE=4 SV=1	20.584	28247000	0	0
tr|A0A1B6Q8L5|A0A1B6Q8L5_SORBI;tr|A0A1B6Q8N2|A0A1B6Q8N2_SORBI	tr|A0A1B6Q8L5|A0A1B6Q8L5_SORBI;tr|A0A1B6Q8N2|A0A1B6Q8N2_SORBI	tr|A0A1B6Q8L5|A0A1B6Q8L5_SORBI Uncharacterized protein OS=Sorghum bicolor OX=4558 GN=SORBI_3002G006600 PE=4 SV=1;tr|A0A1B6Q8N2|A0A1B6Q8N2_SORBI Uncharacterized protein OS=Sorghum bicolor OX=4558 GN=SORBI_3002G006600 PE=4 SV=1	53.305	1321200000	1081500000	1169600000
tr|A0A1B6Q8L9|A0A1B6Q8L9_SORBI	tr|A0A1B6Q8L9|A0A1B6Q8L9_SORBI	tr|A0A1B6Q8L9|A0A1B6Q8L9_SORBI Eukaryotic translation initiation factor 5A OS=Sorghum bicolor OX=4558 GN=SORBI_3002G007100 PE=3 SV=1	17.564	116380000	0	166820000
tr|A0A1B6Q8X0|A0A1B6Q8X0_SORBI;tr|A0A1B6Q8Z1|A0A1B6Q8Z1_SORBI	tr|A0A1B6Q8X0|A0A1B6Q8X0_SORBI;tr|A0A1B6Q8Z1|A0A1B6Q8Z1_SORBI	tr|A0A1B6Q8X0|A0A1B6Q8X0_SORBI Reticulon-like protein OS=Sorghum bicolor OX=4558 GN=SORBI_3002G030500 PE=4 SV=1;tr|A0A1B6Q8Z1|A0A1B6Q8Z1_SORBI Reticulon-like protein OS=Sorghum bicolor OX=4558 GN=SORBI_3002G030500 PE=4 SV=1	27.543	133980000	0	0
tr|A0A1B6Q8Y3|A0A1B6Q8Y3_SORBI;tr|A0A1B6Q8Y2|A0A1B6Q8Y2_SORBI;tr|C5WZ45|C5WZ45_SORBI	tr|A0A1B6Q8Y3|A0A1B6Q8Y3_SORBI;tr|A0A1B6Q8Y2|A0A1B6Q8Y2_SORBI;tr|C5WZ45|C5WZ45_SORBI	tr|A0A1B6Q8Y3|A0A1B6Q8Y3_SORBI Succinate dehydrogenase [ubiquinone] flavoprotein subunit, mitochondrial OS=Sorghum bicolor OX=4558 GN=SORBI_3002G028700 PE=3 SV=1;tr|A0A1B6Q8Y2|A0A1B6Q8Y2_SORBI Succinate dehydrogenase [ubiquinone] flavoprotein subunit, mito	67.997	382390000	312880000	244220000
tr|A0A1B6Q918|A0A1B6Q918_SORBI;tr|A0A1B6Q914|A0A1B6Q914_SORBI;tr|C5YG64|C5YG64_SORBI;tr|C5YG63|C5YG63_SORBI;tr|C5YG56|C5YG56_SORBI	tr|A0A1B6Q918|A0A1B6Q918_SORBI;tr|A0A1B6Q914|A0A1B6Q914_SORBI	tr|A0A1B6Q918|A0A1B6Q918_SORBI Uncharacterized protein OS=Sorghum bicolor OX=4558 GN=SORBI_3002G036000 PE=3 SV=1;tr|A0A1B6Q914|A0A1B6Q914_SORBI Uncharacterized protein OS=Sorghum bicolor OX=4558 GN=SORBI_3002G036000 PE=3 SV=1	40.242	2713900000	2220100000	2532200000
tr|A0A1B6Q949|A0A1B6Q949_SORBI;tr|A0A1B6Q962|A0A1B6Q962_SORBI;tr|A0A1W0W275|A0A1W0W275_SORBI;tr|A0A1W0W296|A0A1W0W296_SORBI;tr|A0A1W0W249|A0A1W0W249_SORBI;tr|A0A1Z5RIH4|A0A1Z5RIH4_SORBI;tr|C5Y4D9|C5Y4D9_SORBI	tr|A0A1B6Q949|A0A1B6Q949_SORBI;tr|A0A1B6Q962|A0A1B6Q962_SORBI;tr|A0A1W0W275|A0A1W0W275_SORBI	tr|A0A1B6Q949|A0A1B6Q949_SORBI Uncharacterized protein OS=Sorghum bicolor OX=4558 GN=SORBI_3002G041200 PE=4 SV=1;tr|A0A1B6Q962|A0A1B6Q962_SORBI Uncharacterized protein OS=Sorghum bicolor OX=4558 GN=SORBI_3002G041100 PE=4 SV=1;tr|A0A1W0W275|A0A1W0W275_SORBI	47.906	120530000	94597000	102350000
tr|A0A1B6Q966|A0A1B6Q966_SORBI;tr|A0A1W0W285|A0A1W0W285_SORBI;tr|A0A1W0W2A0|A0A1W0W2A0_SORBI	tr|A0A1B6Q966|A0A1B6Q966_SORBI	tr|A0A1B6Q966|A0A1B6Q966_SORBI Uncharacterized protein OS=Sorghum bicolor OX=4558 GN=SORBI_3002G042500 PE=3 SV=1	109.74	40249000	0	44541000
tr|A0A1B6Q972|A0A1B6Q972_SORBI	tr|A0A1B6Q972|A0A1B6Q972_SORBI	tr|A0A1B6Q972|A0A1B6Q972_SORBI Uncharacterized protein OS=Sorghum bicolor OX=4558 GN=SORBI_3002G045700 PE=3 SV=1	95.505	76268000	0	0
tr|A0A1B6Q9C3|A0A1B6Q9C3_SORBI;tr|A0A1B6Q9A0|A0A1B6Q9A0_SORBI	tr|A0A1B6Q9C3|A0A1B6Q9C3_SORBI;tr|A0A1B6Q9A0|A0A1B6Q9A0_SORBI	tr|A0A1B6Q9C3|A0A1B6Q9C3_SORBI Uncharacterized protein OS=Sorghum bicolor OX=4558 GN=SORBI_3002G051100 PE=3 SV=1;tr|A0A1B6Q9A0|A0A1B6Q9A0_SORBI Uncharacterized protein OS=Sorghum bicolor OX=4558 GN=SORBI_3002G051100 PE=3 SV=1	28.85	1769900000	1696800000	1832500000
tr|A0A1B6Q9D0|A0A1B6Q9D0_SORBI;tr|A0A1B6Q9E6|A0A1B6Q9E6_SORBI	tr|A0A1B6Q9D0|A0A1B6Q9D0_SORBI;tr|A0A1B6Q9E6|A0A1B6Q9E6_SORBI	tr|A0A1B6Q9D0|A0A1B6Q9D0_SORBI Uncharacterized protein OS=Sorghum bicolor OX=4558 GN=SORBI_3002G054000 PE=4 SV=1;tr|A0A1B6Q9E6|A0A1B6Q9E6_SORBI Uncharacterized protein OS=Sorghum bicolor OX=4558 GN=SORBI_3002G054000 PE=4 SV=1	44.501	554380000	516590000	629670000
tr|A0A1B6Q9P8|A0A1B6Q9P8_SORBI;tr|A0A1B6Q9N4|A0A1B6Q9N4_SORBI	tr|A0A1B6Q9P8|A0A1B6Q9P8_SORBI;tr|A0A1B6Q9N4|A0A1B6Q9N4_SORBI	tr|A0A1B6Q9P8|A0A1B6Q9P8_SORBI Uncharacterized protein OS=Sorghum bicolor OX=4558 GN=SORBI_3002G071000 PE=4 SV=1;tr|A0A1B6Q9N4|A0A1B6Q9N4_SORBI Uncharacterized protein OS=Sorghum bicolor OX=4558 GN=SORBI_3002G071000 PE=4 SV=1	68.328	37694000	0	0
tr|A0A1B6Q9T0|A0A1B6Q9T0_SORBI	tr|A0A1B6Q9T0|A0A1B6Q9T0_SORBI	tr|A0A1B6Q9T0|A0A1B6Q9T0_SORBI Zeta-carotene desaturase OS=Sorghum bicolor OX=4558 GN=SORBI_3002G072400 PE=3 SV=1	72.195	34402000	0	36712000
tr|A0A1B6Q9X0|A0A1B6Q9X0_SORBI;tr|C5XDB7|C5XDB7_SORBI;tr|C5WSN9|C5WSN9_SORBI	tr|A0A1B6Q9X0|A0A1B6Q9X0_SORBI	tr|A0A1B6Q9X0|A0A1B6Q9X0_SORBI Uncharacterized protein OS=Sorghum bicolor OX=4558 GN=SORBI_3002G077000 PE=4 SV=1	45.606	985890000	1021800000	1064800000
tr|A0A1B6QA33|A0A1B6QA33_SORBI;tr|A0A1B6QA32|A0A1B6QA32_SORBI;tr|A0A1B6QGZ8|A0A1B6QGZ8_SORBI;tr|A0A1B6QH35|A0A1B6QH35_SORBI	tr|A0A1B6QA33|A0A1B6QA33_SORBI;tr|A0A1B6QA32|A0A1B6QA32_SORBI	tr|A0A1B6QA33|A0A1B6QA33_SORBI Uncharacterized protein OS=Sorghum bicolor OX=4558 GN=SORBI_3002G090500 PE=3 SV=1;tr|A0A1B6QA32|A0A1B6QA32_SORBI Uncharacterized protein OS=Sorghum bicolor OX=4558 GN=SORBI_3002G090500 PE=3 SV=1	48.01	258860000	155460000	260970000
tr|A0A1B6QA87|A0A1B6QA87_SORBI	tr|A0A1B6QA87|A0A1B6QA87_SORBI	tr|A0A1B6QA87|A0A1B6QA87_SORBI Uncharacterized protein OS=Sorghum bicolor OX=4558 GN=SORBI_3002G098800 PE=4 SV=1	27.547	67810000	0	64343000
tr|A0A1B6QAG2|A0A1B6QAG2_SORBI;tr|A0A1B6QAE5|A0A1B6QAE5_SORBI;tr|A0A1B6QAF9|A0A1B6QAF9_SORBI;tr|A0A1W0W3A8|A0A1W0W3A8_SORBI;tr|A0A1W0W389|A0A1W0W389_SORBI;tr|A0A1B6QAJ4|A0A1B6QAJ4_SORBI	tr|A0A1B6QAG2|A0A1B6QAG2_SORBI;tr|A0A1B6QAE5|A0A1B6QAE5_SORBI	tr|A0A1B6QAG2|A0A1B6QAG2_SORBI Uncharacterized protein OS=Sorghum bicolor OX=4558 GN=SORBI_3002G107000 PE=4 SV=1;tr|A0A1B6QAE5|A0A1B6QAE5_SORBI Uncharacterized protein OS=Sorghum bicolor OX=4558 GN=SORBI_3002G107000 PE=4 SV=1	147.89	0	0	53248000
tr|A0A1B6QAJ9|A0A1B6QAJ9_SORBI;tr|A0A1B6QAN2|A0A1B6QAN2_SORBI;tr|A0A1W0W3F1|A0A1W0W3F1_SORBI	tr|A0A1B6QAJ9|A0A1B6QAJ9_SORBI;tr|A0A1B6QAN2|A0A1B6QAN2_SORBI;tr|A0A1W0W3F1|A0A1W0W3F1_SORBI	tr|A0A1B6QAJ9|A0A1B6QAJ9_SORBI Uncharacterized protein OS=Sorghum bicolor OX=4558 GN=SORBI_3002G112400 PE=4 SV=1;tr|A0A1B6QAN2|A0A1B6QAN2_SORBI Uncharacterized protein OS=Sorghum bicolor OX=4558 GN=SORBI_3002G112400 PE=4 SV=1;tr|A0A1W0W3F1|A0A1W0W3F1_SORBI	36.539	157190000	199030000	167960000
tr|A0A1B6QAK5|A0A1B6QAK5_SORBI;tr|A0A1B6QAL0|A0A1B6QAL0_SORBI	tr|A0A1B6QAK5|A0A1B6QAK5_SORBI;tr|A0A1B6QAL0|A0A1B6QAL0_SORBI	tr|A0A1B6QAK5|A0A1B6QAK5_SORBI Uncharacterized protein OS=Sorghum bicolor OX=4558 GN=SORBI_3002G113800 PE=3 SV=1;tr|A0A1B6QAL0|A0A1B6QAL0_SORBI Uncharacterized protein OS=Sorghum bicolor OX=4558 GN=SORBI_3002G113800 PE=3 SV=1	36.061	136630000	0	70256000
tr|A0A1B6QB11|A0A1B6QB11_SORBI	tr|A0A1B6QB11|A0A1B6QB11_SORBI	tr|A0A1B6QB11|A0A1B6QB11_SORBI Uncharacterized protein OS=Sorghum bicolor OX=4558 GN=SORBI_3002G133800 PE=4 SV=1	46.774	511480000	317780000	478140000
tr|A0A1B6QBF0|A0A1B6QBF0_SORBI;tr|A0A1B6QBF7|A0A1B6QBF7_SORBI	tr|A0A1B6QBF0|A0A1B6QBF0_SORBI;tr|A0A1B6QBF7|A0A1B6QBF7_SORBI	tr|A0A1B6QBF0|A0A1B6QBF0_SORBI Polyadenylate-binding protein OS=Sorghum bicolor OX=4558 GN=SORBI_3002G150700 PE=3 SV=1;tr|A0A1B6QBF7|A0A1B6QBF7_SORBI Polyadenylate-binding protein OS=Sorghum bicolor OX=4558 GN=SORBI_3002G150700 PE=3 SV=1	68.226	363830000	246880000	440370000
tr|A0A1B6QBF1|A0A1B6QBF1_SORBI;tr|A0A1B6QBG3|A0A1B6QBG3_SORBI	tr|A0A1B6QBF1|A0A1B6QBF1_SORBI;tr|A0A1B6QBG3|A0A1B6QBG3_SORBI	tr|A0A1B6QBF1|A0A1B6QBF1_SORBI Uncharacterized protein OS=Sorghum bicolor OX=4558 GN=SORBI_3002G151000 PE=4 SV=1;tr|A0A1B6QBG3|A0A1B6QBG3_SORBI Uncharacterized protein OS=Sorghum bicolor OX=4558 GN=SORBI_3002G151000 PE=4 SV=1	39.389	423230000	600630000	380210000
tr|A0A1B6QBL5|A0A1B6QBL5_SORBI	tr|A0A1B6QBL5|A0A1B6QBL5_SORBI	tr|A0A1B6QBL5|A0A1B6QBL5_SORBI Uncharacterized protein OS=Sorghum bicolor OX=4558 GN=SORBI_3002G155900 PE=4 SV=1	69.951	163940000	92032000	158420000
tr|A0A1B6QBZ8|A0A1B6QBZ8_SORBI	tr|A0A1B6QBZ8|A0A1B6QBZ8_SORBI	tr|A0A1B6QBZ8|A0A1B6QBZ8_SORBI Uncharacterized protein OS=Sorghum bicolor OX=4558 GN=SORBI_3002G174900 PE=3 SV=1	49.746	0	0	20531000
tr|A0A1B6QCR4|A0A1B6QCR4_SORBI	tr|A0A1B6QCR4|A0A1B6QCR4_SORBI	tr|A0A1B6QCR4|A0A1B6QCR4_SORBI Uncharacterized protein OS=Sorghum bicolor OX=4558 GN=SORBI_3002G215800 PE=4 SV=1	15.891	131520000	0	128220000
tr|A0A1B6QCY1|A0A1B6QCY1_SORBI	tr|A0A1B6QCY1|A0A1B6QCY1_SORBI	tr|A0A1B6QCY1|A0A1B6QCY1_SORBI Uncharacterized protein OS=Sorghum bicolor OX=4558 GN=SORBI_3002G224800 PE=4 SV=1	34.717	7991800	0	0
tr|A0A1B6QDA6|A0A1B6QDA6_SORBI;tr|C5YLN6|C5YLN6_SORBI	tr|A0A1B6QDA6|A0A1B6QDA6_SORBI	tr|A0A1B6QDA6|A0A1B6QDA6_SORBI Eukaryotic translation initiation factor 3 subunit C OS=Sorghum bicolor OX=4558 GN=SORBI_3002G246700 PE=3 SV=1	105.94	28207000	0	0
tr|A0A1B6QDR2|A0A1B6QDR2_SORBI;tr|A0A1B6QDR5|A0A1B6QDR5_SORBI;tr|A0A1W0W611|A0A1W0W611_SORBI	tr|A0A1B6QDR2|A0A1B6QDR2_SORBI;tr|A0A1B6QDR5|A0A1B6QDR5_SORBI;tr|A0A1W0W611|A0A1W0W611_SORBI	tr|A0A1B6QDR2|A0A1B6QDR2_SORBI Uncharacterized protein OS=Sorghum bicolor OX=4558 GN=SORBI_3002G274200 PE=4 SV=1;tr|A0A1B6QDR5|A0A1B6QDR5_SORBI Uncharacterized protein OS=Sorghum bicolor OX=4558 GN=SORBI_3002G274200 PE=4 SV=1;tr|A0A1W0W611|A0A1W0W611_SORBI	34.943	0	0	25265000
tr|A0A1B6QDU9|A0A1B6QDU9_SORBI;tr|A0A1B6QDV5|A0A1B6QDV5_SORBI	tr|A0A1B6QDU9|A0A1B6QDU9_SORBI;tr|A0A1B6QDV5|A0A1B6QDV5_SORBI	tr|A0A1B6QDU9|A0A1B6QDU9_SORBI Uncharacterized protein OS=Sorghum bicolor OX=4558 GN=SORBI_3002G281000 PE=3 SV=1;tr|A0A1B6QDV5|A0A1B6QDV5_SORBI Uncharacterized protein OS=Sorghum bicolor OX=4558 GN=SORBI_3002G281000 PE=3 SV=1	30.146	94087000	0	95004000
tr|A0A1B6QE21|A0A1B6QE21_SORBI;tr|A0A1B6QE06|A0A1B6QE06_SORBI	tr|A0A1B6QE21|A0A1B6QE21_SORBI;tr|A0A1B6QE06|A0A1B6QE06_SORBI	tr|A0A1B6QE21|A0A1B6QE21_SORBI UTP--glucose-1-phosphate uridylyltransferase OS=Sorghum bicolor OX=4558 GN=SORBI_3002G291200 PE=3 SV=1;tr|A0A1B6QE06|A0A1B6QE06_SORBI Uncharacterized protein OS=Sorghum bicolor OX=4558 GN=SORBI_3002G291200 PE=4 SV=1	52.248	1906500000	2386300000	2020700000
tr|A0A1B6QE38|A0A1B6QE38_SORBI	tr|A0A1B6QE38|A0A1B6QE38_SORBI	tr|A0A1B6QE38|A0A1B6QE38_SORBI Uncharacterized protein OS=Sorghum bicolor OX=4558 GN=SORBI_3002G296900 PE=4 SV=1	35.859	6755700	0	0
tr|A0A1B6QE41|A0A1B6QE41_SORBI	tr|A0A1B6QE41|A0A1B6QE41_SORBI	tr|A0A1B6QE41|A0A1B6QE41_SORBI Uncharacterized protein OS=Sorghum bicolor OX=4558 GN=SORBI_3002G297400 PE=4 SV=1	35.641	384210000	0	0
tr|A0A1B6QE65|A0A1B6QE65_SORBI	tr|A0A1B6QE65|A0A1B6QE65_SORBI	tr|A0A1B6QE65|A0A1B6QE65_SORBI Carboxypeptidase OS=Sorghum bicolor OX=4558 GN=SORBI_3002G301200 PE=3 SV=1	57.311	84751000	0	58048000
tr|A0A1B6QE81|A0A1B6QE81_SORBI	tr|A0A1B6QE81|A0A1B6QE81_SORBI	tr|A0A1B6QE81|A0A1B6QE81_SORBI Uncharacterized protein OS=Sorghum bicolor OX=4558 GN=SORBI_3002G304100 PE=3 SV=1	60.851	14319000	0	0
tr|A0A1B6QE87|A0A1B6QE87_SORBI;tr|C5YQC5|C5YQC5_SORBI;tr|A0A1B6PDP5|A0A1B6PDP5_SORBI	tr|A0A1B6QE87|A0A1B6QE87_SORBI;tr|C5YQC5|C5YQC5_SORBI	tr|A0A1B6QE87|A0A1B6QE87_SORBI Purple acid phosphatase OS=Sorghum bicolor OX=4558 GN=SORBI_3002G303700 PE=3 SV=1;tr|C5YQC5|C5YQC5_SORBI Purple acid phosphatase OS=Sorghum bicolor OX=4558 GN=SORBI_3008G140100 PE=3 SV=1	74.764	28596000	0	28132000
tr|A0A1B6QEG2|A0A1B6QEG2_SORBI;tr|A0A1B6QEF5|A0A1B6QEF5_SORBI	tr|A0A1B6QEG2|A0A1B6QEG2_SORBI;tr|A0A1B6QEF5|A0A1B6QEF5_SORBI	tr|A0A1B6QEG2|A0A1B6QEG2_SORBI Uncharacterized protein OS=Sorghum bicolor OX=4558 GN=SORBI_3002G315800 PE=3 SV=1;tr|A0A1B6QEF5|A0A1B6QEF5_SORBI Uncharacterized protein OS=Sorghum bicolor OX=4558 GN=SORBI_3002G315800 PE=3 SV=1	38.921	130950000	138520000	92081000
tr|A0A1B6QEH8|A0A1B6QEH8_SORBI;tr|C5XU28|C5XU28_SORBI	tr|A0A1B6QEH8|A0A1B6QEH8_SORBI	tr|A0A1B6QEH8|A0A1B6QEH8_SORBI Uncharacterized protein OS=Sorghum bicolor OX=4558 GN=SORBI_3002G316700 PE=3 SV=1	39.72	15439000000	19875000000	14459000000
tr|A0A1B6QEI0|A0A1B6QEI0_SORBI;tr|A0A1B6QEJ3|A0A1B6QEJ3_SORBI	tr|A0A1B6QEI0|A0A1B6QEI0_SORBI	tr|A0A1B6QEI0|A0A1B6QEI0_SORBI Uncharacterized protein OS=Sorghum bicolor OX=4558 GN=SORBI_3002G317600 PE=4 SV=1	18.688	167620000	187970000	148490000
tr|A0A1B6QEM9|A0A1B6QEM9_SORBI;tr|A0A1B6QEP4|A0A1B6QEP4_SORBI	tr|A0A1B6QEM9|A0A1B6QEM9_SORBI	tr|A0A1B6QEM9|A0A1B6QEM9_SORBI Uncharacterized protein OS=Sorghum bicolor OX=4558 GN=SORBI_3002G324500 PE=3 SV=1	45.208	186610000	218340000	217380000
tr|A0A1B6QEP6|A0A1B6QEP6_SORBI	tr|A0A1B6QEP6|A0A1B6QEP6_SORBI	tr|A0A1B6QEP6|A0A1B6QEP6_SORBI Uncharacterized protein OS=Sorghum bicolor OX=4558 GN=SORBI_3002G327000 PE=4 SV=1	107.53	33995000	0	35331000
tr|A0A1B6QER6|A0A1B6QER6_SORBI;tr|A0A1B6QEQ7|A0A1B6QEQ7_SORBI;tr|A0A1B6QES1|A0A1B6QES1_SORBI;tr|C5XAS3|C5XAS3_SORBI	tr|A0A1B6QER6|A0A1B6QER6_SORBI;tr|A0A1B6QEQ7|A0A1B6QEQ7_SORBI;tr|A0A1B6QES1|A0A1B6QES1_SORBI	tr|A0A1B6QER6|A0A1B6QER6_SORBI Uncharacterized protein OS=Sorghum bicolor OX=4558 GN=SORBI_3002G327900 PE=3 SV=1;tr|A0A1B6QEQ7|A0A1B6QEQ7_SORBI Uncharacterized protein OS=Sorghum bicolor OX=4558 GN=SORBI_3002G327900 PE=3 SV=1;tr|A0A1B6QES1|A0A1B6QES1_SORBI	59.193	6883100000	7522500000	7552600000
tr|A0A1B6QET0|A0A1B6QET0_SORBI;tr|A0A1B6QET3|A0A1B6QET3_SORBI;tr|A0A1B6QEU4|A0A1B6QEU4_SORBI	tr|A0A1B6QET0|A0A1B6QET0_SORBI;tr|A0A1B6QET3|A0A1B6QET3_SORBI;tr|A0A1B6QEU4|A0A1B6QEU4_SORBI	tr|A0A1B6QET0|A0A1B6QET0_SORBI Beta-amylase OS=Sorghum bicolor OX=4558 GN=SORBI_3002G329500 PE=3 SV=1;tr|A0A1B6QET3|A0A1B6QET3_SORBI Beta-amylase OS=Sorghum bicolor OX=4558 GN=SORBI_3002G329500 PE=3 SV=1;tr|A0A1B6QEU4|A0A1B6QEU4_SORBI Beta-amylase OS=Sorgh	55.069	297850000	918000000	495660000
tr|A0A1B6QEW9|A0A1B6QEW9_SORBI	tr|A0A1B6QEW9|A0A1B6QEW9_SORBI	tr|A0A1B6QEW9|A0A1B6QEW9_SORBI Uncharacterized protein OS=Sorghum bicolor OX=4558 GN=SORBI_3002G335600 PE=4 SV=1	197.93	28750000	39165000	0
tr|A0A1B6QF50|A0A1B6QF50_SORBI;tr|A0A1B6QF48|A0A1B6QF48_SORBI	tr|A0A1B6QF50|A0A1B6QF50_SORBI;tr|A0A1B6QF48|A0A1B6QF48_SORBI	tr|A0A1B6QF50|A0A1B6QF50_SORBI Tubulin alpha chain OS=Sorghum bicolor OX=4558 GN=SORBI_3002G350400 PE=3 SV=1;tr|A0A1B6QF48|A0A1B6QF48_SORBI Uncharacterized protein OS=Sorghum bicolor OX=4558 GN=SORBI_3002G350400 PE=3 SV=1	49.598	81452000	0	102140000
tr|A0A1B6QF68|A0A1B6QF68_SORBI;tr|A0A1B6QF53|A0A1B6QF53_SORBI;tr|A0A1B6QF49|A0A1B6QF49_SORBI	tr|A0A1B6QF68|A0A1B6QF68_SORBI;tr|A0A1B6QF53|A0A1B6QF53_SORBI;tr|A0A1B6QF49|A0A1B6QF49_SORBI	tr|A0A1B6QF68|A0A1B6QF68_SORBI Chlorophyll a-b binding protein, chloroplastic OS=Sorghum bicolor OX=4558 GN=SORBI_3002G352100 PE=3 SV=1;tr|A0A1B6QF53|A0A1B6QF53_SORBI Chlorophyll a-b binding protein, chloroplastic OS=Sorghum bicolor OX=4558 GN=SORBI_3002G3	22.883	279390000	0	277350000
tr|A0A1B6QF74|A0A1B6QF74_SORBI	tr|A0A1B6QF74|A0A1B6QF74_SORBI	tr|A0A1B6QF74|A0A1B6QF74_SORBI Succinate--CoA ligase [ADP-forming] subunit alpha, mitochondrial OS=Sorghum bicolor OX=4558 GN=SORBI_3002G352200 PE=3 SV=1	39.55	527540000	444080000	430760000
tr|A0A1B6QFD0|A0A1B6QFD0_SORBI;tr|A0A1B6QHV2|A0A1B6QHV2_SORBI	tr|A0A1B6QFD0|A0A1B6QFD0_SORBI;tr|A0A1B6QHV2|A0A1B6QHV2_SORBI	tr|A0A1B6QFD0|A0A1B6QFD0_SORBI Eukaryotic translation initiation factor 5A OS=Sorghum bicolor OX=4558 GN=SORBI_3002G363100 PE=3 SV=1;tr|A0A1B6QHV2|A0A1B6QHV2_SORBI Eukaryotic translation initiation factor 5A OS=Sorghum bicolor OX=4558 GN=SORBI_3001G083200	17.453	1970000000	1737400000	2174000000
tr|A0A1B6QFH9|A0A1B6QFH9_SORBI	tr|A0A1B6QFH9|A0A1B6QFH9_SORBI	tr|A0A1B6QFH9|A0A1B6QFH9_SORBI Uncharacterized protein OS=Sorghum bicolor OX=4558 GN=SORBI_3002G371400 PE=4 SV=1	26.761	57442000	0	87515000
tr|A0A1B6QFP9|A0A1B6QFP9_SORBI	tr|A0A1B6QFP9|A0A1B6QFP9_SORBI	tr|A0A1B6QFP9|A0A1B6QFP9_SORBI Uncharacterized protein OS=Sorghum bicolor OX=4558 GN=SORBI_3002G382700 PE=4 SV=1	31.151	17233000	0	0
tr|A0A1B6QFX4|A0A1B6QFX4_SORBI	tr|A0A1B6QFX4|A0A1B6QFX4_SORBI	tr|A0A1B6QFX4|A0A1B6QFX4_SORBI NADH dehydrogenase [ubiquinone] flavoprotein 1, mitochondrial OS=Sorghum bicolor OX=4558 GN=SORBI_3002G396700 PE=3 SV=1	54.746	94617000	58973000	67476000
tr|A0A1B6QFY2|A0A1B6QFY2_SORBI	tr|A0A1B6QFY2|A0A1B6QFY2_SORBI	tr|A0A1B6QFY2|A0A1B6QFY2_SORBI Uncharacterized protein OS=Sorghum bicolor OX=4558 GN=SORBI_3002G401500 PE=4 SV=1	121.86	123500000	0	122090000
tr|A0A1B6QG06|A0A1B6QG06_SORBI	tr|A0A1B6QG06|A0A1B6QG06_SORBI	tr|A0A1B6QG06|A0A1B6QG06_SORBI Uncharacterized protein OS=Sorghum bicolor OX=4558 GN=SORBI_3002G402700 PE=4 SV=1	175.91	475130000	385170000	493030000
tr|A0A1B6QG08|A0A1B6QG08_SORBI;tr|A0A1W0W7T1|A0A1W0W7T1_SORBI;tr|A0A1B6QG02|A0A1B6QG02_SORBI	tr|A0A1B6QG08|A0A1B6QG08_SORBI;tr|A0A1W0W7T1|A0A1W0W7T1_SORBI;tr|A0A1B6QG02|A0A1B6QG02_SORBI	tr|A0A1B6QG08|A0A1B6QG08_SORBI Thioredoxin reductase OS=Sorghum bicolor OX=4558 GN=SORBI_3002G401800 PE=3 SV=1;tr|A0A1W0W7T1|A0A1W0W7T1_SORBI Uncharacterized protein OS=Sorghum bicolor OX=4558 GN=SORBI_3002G401800 PE=4 SV=1;tr|A0A1B6QG02|A0A1B6QG02_SORBI T	56.977	244110000	199530000	247380000
tr|A0A1B6QG50|A0A1B6QG50_SORBI	tr|A0A1B6QG50|A0A1B6QG50_SORBI	tr|A0A1B6QG50|A0A1B6QG50_SORBI Xylose isomerase OS=Sorghum bicolor OX=4558 GN=SORBI_3002G409800 PE=3 SV=1	54.146	136500000	0	144440000
tr|A0A1B6QG99|A0A1B6QG99_SORBI;tr|A0A1B6QGC5|A0A1B6QGC5_SORBI;tr|C5X0U6|C5X0U6_SORBI	tr|A0A1B6QG99|A0A1B6QG99_SORBI;tr|A0A1B6QGC5|A0A1B6QGC5_SORBI;tr|C5X0U6|C5X0U6_SORBI	tr|A0A1B6QG99|A0A1B6QG99_SORBI Uncharacterized protein OS=Sorghum bicolor OX=4558 GN=SORBI_3002G419100 PE=4 SV=1;tr|A0A1B6QGC5|A0A1B6QGC5_SORBI Uncharacterized protein OS=Sorghum bicolor OX=4558 GN=SORBI_3002G419100 PE=4 SV=1;tr|C5X0U6|C5X0U6_SORBI Unchara	26.844	33503000	0	27213000
tr|A0A1B6QGN6|A0A1B6QGN6_SORBI	tr|A0A1B6QGN6|A0A1B6QGN6_SORBI	tr|A0A1B6QGN6|A0A1B6QGN6_SORBI Uncharacterized protein OS=Sorghum bicolor OX=4558 GN=SORBI_3001G005200 PE=4 SV=1	44.867	212190000	245190000	300060000
tr|A0A1B6QGT1|A0A1B6QGT1_SORBI;tr|A0A1B6QGT8|A0A1B6QGT8_SORBI;tr|C5YG26|C5YG26_SORBI	tr|A0A1B6QGT1|A0A1B6QGT1_SORBI;tr|A0A1B6QGT8|A0A1B6QGT8_SORBI	tr|A0A1B6QGT1|A0A1B6QGT1_SORBI Uncharacterized protein OS=Sorghum bicolor OX=4558 GN=SORBI_3001G012500 PE=3 SV=1;tr|A0A1B6QGT8|A0A1B6QGT8_SORBI Uncharacterized protein OS=Sorghum bicolor OX=4558 GN=SORBI_3001G012500 PE=3 SV=1	23.892	388900000	286920000	488840000
tr|A0A1B6QGV2|A0A1B6QGV2_SORBI;tr|A0A1Z5S3X7|A0A1Z5S3X7_SORBI;tr|A0A1B6QGV4|A0A1B6QGV4_SORBI	tr|A0A1B6QGV2|A0A1B6QGV2_SORBI;tr|A0A1Z5S3X7|A0A1Z5S3X7_SORBI	tr|A0A1B6QGV2|A0A1B6QGV2_SORBI Uncharacterized protein OS=Sorghum bicolor OX=4558 GN=SORBI_3001G015100 PE=3 SV=1;tr|A0A1Z5S3X7|A0A1Z5S3X7_SORBI Uncharacterized protein OS=Sorghum bicolor OX=4558 GN=SORBI_3001G015100 PE=3 SV=1	32.916	0	30301000	18769000
tr|A0A1B6QGW5|A0A1B6QGW5_SORBI	tr|A0A1B6QGW5|A0A1B6QGW5_SORBI	tr|A0A1B6QGW5|A0A1B6QGW5_SORBI Uncharacterized protein OS=Sorghum bicolor OX=4558 GN=SORBI_3001G017100 PE=4 SV=1	35.109	0	0	19533000
tr|A0A1B6QGY0|A0A1B6QGY0_SORBI;tr|C6JSG0|C6JSG0_SORBI;tr|C5XIE3|C5XIE3_SORBI	tr|A0A1B6QGY0|A0A1B6QGY0_SORBI	tr|A0A1B6QGY0|A0A1B6QGY0_SORBI Uncharacterized protein OS=Sorghum bicolor OX=4558 GN=SORBI_3001G021300 PE=4 SV=1	93.891	6928600000	6376500000	6850300000
tr|A0A1B6QH30|A0A1B6QH30_SORBI	tr|A0A1B6QH30|A0A1B6QH30_SORBI	tr|A0A1B6QH30|A0A1B6QH30_SORBI Uncharacterized protein (Fragment) OS=Sorghum bicolor OX=4558 GN=SORBI_3001G029600 PE=4 SV=1	15.232	1696200000	788350000	1318500000
tr|A0A1B6QH41|A0A1B6QH41_SORBI;tr|A0A1B6QH27|A0A1B6QH27_SORBI	tr|A0A1B6QH41|A0A1B6QH41_SORBI;tr|A0A1B6QH27|A0A1B6QH27_SORBI	tr|A0A1B6QH41|A0A1B6QH41_SORBI Uncharacterized protein OS=Sorghum bicolor OX=4558 GN=SORBI_3001G028100 PE=4 SV=1;tr|A0A1B6QH27|A0A1B6QH27_SORBI Uncharacterized protein OS=Sorghum bicolor OX=4558 GN=SORBI_3001G028100 PE=4 SV=1	82.75	72259000	0	43787000
tr|A0A1B6QH46|A0A1B6QH46_SORBI	tr|A0A1B6QH46|A0A1B6QH46_SORBI	tr|A0A1B6QH46|A0A1B6QH46_SORBI Uncharacterized protein OS=Sorghum bicolor OX=4558 GN=SORBI_3001G032800 PE=4 SV=1	40.761	7051900	0	0
tr|A0A1B6QH55|A0A1B6QH55_SORBI	tr|A0A1B6QH55|A0A1B6QH55_SORBI	tr|A0A1B6QH55|A0A1B6QH55_SORBI Uncharacterized protein OS=Sorghum bicolor OX=4558 GN=SORBI_3001G034700 PE=3 SV=1	15.957	481080000	465590000	414740000
tr|A0A1B6QH60|A0A1B6QH60_SORBI	tr|A0A1B6QH60|A0A1B6QH60_SORBI	tr|A0A1B6QH60|A0A1B6QH60_SORBI Uncharacterized protein OS=Sorghum bicolor OX=4558 GN=SORBI_3001G031900 PE=4 SV=1	23.68	14430000	0	0
tr|A0A1B6QH70|A0A1B6QH70_SORBI;tr|A0A1B6QH49|A0A1B6QH49_SORBI	tr|A0A1B6QH70|A0A1B6QH70_SORBI;tr|A0A1B6QH49|A0A1B6QH49_SORBI	tr|A0A1B6QH70|A0A1B6QH70_SORBI Uncharacterized protein OS=Sorghum bicolor OX=4558 GN=SORBI_3001G033100 PE=4 SV=1;tr|A0A1B6QH49|A0A1B6QH49_SORBI Uncharacterized protein OS=Sorghum bicolor OX=4558 GN=SORBI_3001G033100 PE=4 SV=1	27.781	44559000	0	54541000
tr|A0A1B6QH83|A0A1B6QH83_SORBI;tr|A0A1B6QH82|A0A1B6QH82_SORBI	tr|A0A1B6QH83|A0A1B6QH83_SORBI;tr|A0A1B6QH82|A0A1B6QH82_SORBI	tr|A0A1B6QH83|A0A1B6QH83_SORBI Mitochondrial Rho GTPase OS=Sorghum bicolor OX=4558 GN=SORBI_3001G042200 PE=3 SV=1;tr|A0A1B6QH82|A0A1B6QH82_SORBI Mitochondrial Rho GTPase OS=Sorghum bicolor OX=4558 GN=SORBI_3001G042200 PE=3 SV=1	71.261	92650000	66059000	80150000
tr|A0A1B6QHB4|A0A1B6QHB4_SORBI	tr|A0A1B6QHB4|A0A1B6QHB4_SORBI	tr|A0A1B6QHB4|A0A1B6QHB4_SORBI Acetyltransferase component of pyruvate dehydrogenase complex OS=Sorghum bicolor OX=4558 GN=SORBI_3001G047600 PE=3 SV=1	52.031	113690000	60969000	146950000
tr|A0A1B6QHB6|A0A1B6QHB6_SORBI;tr|A0A1B6QHB2|A0A1B6QHB2_SORBI	tr|A0A1B6QHB6|A0A1B6QHB6_SORBI	tr|A0A1B6QHB6|A0A1B6QHB6_SORBI Cytochrome b-c1 complex subunit 7 OS=Sorghum bicolor OX=4558 GN=SORBI_3001G047800 PE=3 SV=1	14.777	239790000	419280000	227190000
tr|A0A1B6QHC8|A0A1B6QHC8_SORBI	tr|A0A1B6QHC8|A0A1B6QHC8_SORBI	tr|A0A1B6QHC8|A0A1B6QHC8_SORBI Serine/threonine-protein phosphatase OS=Sorghum bicolor OX=4558 GN=SORBI_3001G049400 PE=3 SV=1	35.189	31864000	0	36273000
tr|A0A1B6QHH2|A0A1B6QHH2_SORBI;tr|A0A1Z5S4U3|A0A1Z5S4U3_SORBI	tr|A0A1B6QHH2|A0A1B6QHH2_SORBI;tr|A0A1Z5S4U3|A0A1Z5S4U3_SORBI	tr|A0A1B6QHH2|A0A1B6QHH2_SORBI Glutamate dehydrogenase OS=Sorghum bicolor OX=4558 GN=SORBI_3001G059100 PE=3 SV=1;tr|A0A1Z5S4U3|A0A1Z5S4U3_SORBI Uncharacterized protein OS=Sorghum bicolor OX=4558 GN=SORBI_3001G059100 PE=3 SV=1	44.154	224280000	107100000	178570000
tr|A0A1B6QHK8|A0A1B6QHK8_SORBI;tr|A0A1B6QHK7|A0A1B6QHK7_SORBI	tr|A0A1B6QHK8|A0A1B6QHK8_SORBI;tr|A0A1B6QHK7|A0A1B6QHK7_SORBI	tr|A0A1B6QHK8|A0A1B6QHK8_SORBI Uncharacterized protein OS=Sorghum bicolor OX=4558 GN=SORBI_3001G064500 PE=3 SV=1;tr|A0A1B6QHK7|A0A1B6QHK7_SORBI Uncharacterized protein OS=Sorghum bicolor OX=4558 GN=SORBI_3001G064500 PE=4 SV=1	46.722	53775000	0	78336000
tr|A0A1B6QHN9|A0A1B6QHN9_SORBI	tr|A0A1B6QHN9|A0A1B6QHN9_SORBI	tr|A0A1B6QHN9|A0A1B6QHN9_SORBI Uncharacterized protein OS=Sorghum bicolor OX=4558 GN=SORBI_3001G067700 PE=4 SV=1	40.119	46646000	0	63550000
tr|A0A1B6QHQ5|A0A1B6QHQ5_SORBI;tr|A0A1B6QHS2|A0A1B6QHS2_SORBI	tr|A0A1B6QHQ5|A0A1B6QHQ5_SORBI;tr|A0A1B6QHS2|A0A1B6QHS2_SORBI	tr|A0A1B6QHQ5|A0A1B6QHQ5_SORBI Uncharacterized protein OS=Sorghum bicolor OX=4558 GN=SORBI_3001G073600 PE=3 SV=1;tr|A0A1B6QHS2|A0A1B6QHS2_SORBI Uncharacterized protein OS=Sorghum bicolor OX=4558 GN=SORBI_3001G073600 PE=3 SV=1	25.693	73165000	0	115640000
tr|A0A1B6QHQ8|A0A1B6QHQ8_SORBI	tr|A0A1B6QHQ8|A0A1B6QHQ8_SORBI	tr|A0A1B6QHQ8|A0A1B6QHQ8_SORBI Glucose-6-phosphate isomerase OS=Sorghum bicolor OX=4558 GN=SORBI_3001G071800 PE=3 SV=1	62.328	825720000	829690000	821660000
tr|A0A1B6QHU0|A0A1B6QHU0_SORBI	tr|A0A1B6QHU0|A0A1B6QHU0_SORBI	tr|A0A1B6QHU0|A0A1B6QHU0_SORBI Uncharacterized protein OS=Sorghum bicolor OX=4558 GN=SORBI_3001G073900 PE=4 SV=1	46.061	421970000	296200000	435480000
tr|A0A1B6QHU2|A0A1B6QHU2_SORBI;tr|A0A1B6QHS5|A0A1B6QHS5_SORBI;tr|A0A1B6QHT7|A0A1B6QHT7_SORBI	tr|A0A1B6QHU2|A0A1B6QHU2_SORBI	tr|A0A1B6QHU2|A0A1B6QHU2_SORBI Uncharacterized protein OS=Sorghum bicolor OX=4558 GN=SORBI_3001G077300 PE=4 SV=1	28.361	0	96426000	85108000
tr|A0A1B6QHV5|A0A1B6QHV5_SORBI	tr|A0A1B6QHV5|A0A1B6QHV5_SORBI	tr|A0A1B6QHV5|A0A1B6QHV5_SORBI Uncharacterized protein OS=Sorghum bicolor OX=4558 GN=SORBI_3001G083100 PE=4 SV=1	44.364	34496000	40501000	33888000
tr|A0A1B6QHW4|A0A1B6QHW4_SORBI;tr|A0A1B6QHW3|A0A1B6QHW3_SORBI	tr|A0A1B6QHW4|A0A1B6QHW4_SORBI;tr|A0A1B6QHW3|A0A1B6QHW3_SORBI	tr|A0A1B6QHW4|A0A1B6QHW4_SORBI Alpha-1,4 glucan phosphorylase OS=Sorghum bicolor OX=4558 GN=SORBI_3001G083900 PE=3 SV=1;tr|A0A1B6QHW3|A0A1B6QHW3_SORBI Alpha-1,4 glucan phosphorylase OS=Sorghum bicolor OX=4558 GN=SORBI_3001G083900 PE=3 SV=1	109.91	101850000	90796000	64510000
tr|A0A1B6QHY1|A0A1B6QHY1_SORBI;tr|A0A1B6QHW7|A0A1B6QHW7_SORBI;tr|A0A1B6QHX7|A0A1B6QHX7_SORBI;tr|C5WT74|C5WT74_SORBI;tr|A0A1B6QJH1|A0A1B6QJH1_SORBI	tr|A0A1B6QHY1|A0A1B6QHY1_SORBI;tr|A0A1B6QHW7|A0A1B6QHW7_SORBI;tr|A0A1B6QHX7|A0A1B6QHX7_SORBI	tr|A0A1B6QHY1|A0A1B6QHY1_SORBI UDP-glucose 6-dehydrogenase OS=Sorghum bicolor OX=4558 GN=SORBI_3001G084100 PE=3 SV=1;tr|A0A1B6QHW7|A0A1B6QHW7_SORBI UDP-glucose 6-dehydrogenase OS=Sorghum bicolor OX=4558 GN=SORBI_3001G084100 PE=3 SV=1;tr|A0A1B6QHX7|A0A1B6QH	52.892	252470000	86836000	327080000
tr|A0A1B6QI05|A0A1B6QI05_SORBI;tr|C5XLK0|C5XLK0_SORBI;tr|A0A1B6P8X8|A0A1B6P8X8_SORBI;tr|A0A1Z5RKV2|A0A1Z5RKV2_SORBI;tr|C5XTT9|C5XTT9_SORBI	tr|A0A1B6QI05|A0A1B6QI05_SORBI	tr|A0A1B6QI05|A0A1B6QI05_SORBI Uncharacterized protein OS=Sorghum bicolor OX=4558 GN=SORBI_3001G089100 PE=4 SV=1	67.194	789230000	226360000	908430000
tr|A0A1B6QI16|A0A1B6QI16_SORBI	tr|A0A1B6QI16|A0A1B6QI16_SORBI	tr|A0A1B6QI16|A0A1B6QI16_SORBI Uncharacterized protein OS=Sorghum bicolor OX=4558 GN=SORBI_3001G090700 PE=3 SV=1	21.615	77528000	79625000	73188000
tr|A0A1B6QI34|A0A1B6QI34_SORBI;tr|A0A1B6QI32|A0A1B6QI32_SORBI	tr|A0A1B6QI34|A0A1B6QI34_SORBI;tr|A0A1B6QI32|A0A1B6QI32_SORBI	tr|A0A1B6QI34|A0A1B6QI34_SORBI Uncharacterized protein OS=Sorghum bicolor OX=4558 GN=SORBI_3001G093900 PE=4 SV=1;tr|A0A1B6QI32|A0A1B6QI32_SORBI Uncharacterized protein OS=Sorghum bicolor OX=4558 GN=SORBI_3001G093900 PE=4 SV=1	26.911	78885000	0	94195000
tr|A0A1B6QIA3|A0A1B6QIA3_SORBI;tr|A0A1B6QI81|A0A1B6QI81_SORBI	tr|A0A1B6QIA3|A0A1B6QIA3_SORBI;tr|A0A1B6QI81|A0A1B6QI81_SORBI	tr|A0A1B6QIA3|A0A1B6QIA3_SORBI Uncharacterized protein OS=Sorghum bicolor OX=4558 GN=SORBI_3001G098500 PE=4 SV=1;tr|A0A1B6QI81|A0A1B6QI81_SORBI Uncharacterized protein OS=Sorghum bicolor OX=4558 GN=SORBI_3001G098500 PE=4 SV=1	22.417	182010000	75526000	115900000
tr|A0A1B6QIC5|A0A1B6QIC5_SORBI;tr|A0A1B6QID3|A0A1B6QID3_SORBI;tr|A0A1B6QIB9|A0A1B6QIB9_SORBI;tr|A0A1B6QID2|A0A1B6QID2_SORBI	tr|A0A1B6QIC5|A0A1B6QIC5_SORBI;tr|A0A1B6QID3|A0A1B6QID3_SORBI;tr|A0A1B6QIB9|A0A1B6QIB9_SORBI;tr|A0A1B6QID2|A0A1B6QID2_SORBI	tr|A0A1B6QIC5|A0A1B6QIC5_SORBI Tubulin alpha chain OS=Sorghum bicolor OX=4558 GN=SORBI_3001G107100 PE=3 SV=1;tr|A0A1B6QID3|A0A1B6QID3_SORBI Tubulin alpha chain OS=Sorghum bicolor OX=4558 GN=SORBI_3001G107200 PE=3 SV=1;tr|A0A1B6QIB9|A0A1B6QIB9_SORBI Tubulin	45.892	802090000	788930000	997170000
tr|A0A1B6QID9|A0A1B6QID9_SORBI;tr|A0A1Z5R9W9|A0A1Z5R9W9_SORBI;tr|A0A1Z5R9X8|A0A1Z5R9X8_SORBI;tr|A0A1Z5RAU4|A0A1Z5RAU4_SORBI	tr|A0A1B6QID9|A0A1B6QID9_SORBI	tr|A0A1B6QID9|A0A1B6QID9_SORBI Adenylyl cyclase-associated protein OS=Sorghum bicolor OX=4558 GN=SORBI_3001G109300 PE=3 SV=2	51.708	61459000	0	84906000
tr|A0A1B6QIF9|A0A1B6QIF9_SORBI	tr|A0A1B6QIF9|A0A1B6QIF9_SORBI	tr|A0A1B6QIF9|A0A1B6QIF9_SORBI Uncharacterized protein OS=Sorghum bicolor OX=4558 GN=SORBI_3001G112600 PE=3 SV=1	41.796	47041000	32351000	39061000
tr|A0A1B6QIH6|A0A1B6QIH6_SORBI	tr|A0A1B6QIH6|A0A1B6QIH6_SORBI	tr|A0A1B6QIH6|A0A1B6QIH6_SORBI Uncharacterized protein OS=Sorghum bicolor OX=4558 GN=SORBI_3001G114400 PE=3 SV=1	155.38	82290000	52571000	116730000
tr|A0A1B6QII6|A0A1B6QII6_SORBI	tr|A0A1B6QII6|A0A1B6QII6_SORBI	tr|A0A1B6QII6|A0A1B6QII6_SORBI Uncharacterized protein OS=Sorghum bicolor OX=4558 GN=SORBI_3001G115800 PE=4 SV=1	19.478	278150000	0	257170000
tr|A0A1B6QIN0|A0A1B6QIN0_SORBI	tr|A0A1B6QIN0|A0A1B6QIN0_SORBI	tr|A0A1B6QIN0|A0A1B6QIN0_SORBI Uncharacterized protein OS=Sorghum bicolor OX=4558 GN=SORBI_3001G122400 PE=3 SV=1	18.979	256550000	97854000	240430000
tr|A0A1B6QIN6|A0A1B6QIN6_SORBI;tr|A0A1B6QIN2|A0A1B6QIN2_SORBI;tr|A0A1Z5S5E9|A0A1Z5S5E9_SORBI	tr|A0A1B6QIN6|A0A1B6QIN6_SORBI;tr|A0A1B6QIN2|A0A1B6QIN2_SORBI;tr|A0A1Z5S5E9|A0A1Z5S5E9_SORBI	tr|A0A1B6QIN6|A0A1B6QIN6_SORBI Lipoxygenase OS=Sorghum bicolor OX=4558 GN=SORBI_3001G125700 PE=3 SV=1;tr|A0A1B6QIN2|A0A1B6QIN2_SORBI Lipoxygenase OS=Sorghum bicolor OX=4558 GN=SORBI_3001G125700 PE=3 SV=1;tr|A0A1Z5S5E9|A0A1Z5S5E9_SORBI Lipoxygenase OS=Sorgh	101.45	58519000	0	37433000
tr|A0A1B6QIR3|A0A1B6QIR3_SORBI;tr|A0A1B6QFE6|A0A1B6QFE6_SORBI;tr|A0A1B6QFC9|A0A1B6QFC9_SORBI;tr|A0A1W0W779|A0A1W0W779_SORBI	tr|A0A1B6QIR3|A0A1B6QIR3_SORBI	tr|A0A1B6QIR3|A0A1B6QIR3_SORBI Uncharacterized protein OS=Sorghum bicolor OX=4558 GN=SORBI_3001G129000 PE=3 SV=1	73.128	6312800000	8737500000	7658800000
tr|A0A1B6QIY5|A0A1B6QIY5_SORBI	tr|A0A1B6QIY5|A0A1B6QIY5_SORBI	tr|A0A1B6QIY5|A0A1B6QIY5_SORBI Uncharacterized protein OS=Sorghum bicolor OX=4558 GN=SORBI_3001G141300 PE=4 SV=1	16.672	1103600000	1322000000	1329100000
tr|A0A1B6QJ05|A0A1B6QJ05_SORBI	tr|A0A1B6QJ05|A0A1B6QJ05_SORBI	tr|A0A1B6QJ05|A0A1B6QJ05_SORBI Uncharacterized protein OS=Sorghum bicolor OX=4558 GN=SORBI_3001G148900 PE=3 SV=1	84.511	45151000	0	33763000
tr|A0A1B6QJ22|A0A1B6QJ22_SORBI	tr|A0A1B6QJ22|A0A1B6QJ22_SORBI	tr|A0A1B6QJ22|A0A1B6QJ22_SORBI Uncharacterized protein OS=Sorghum bicolor OX=4558 GN=SORBI_3001G150600 PE=3 SV=1	37.029	24713000	0	30577000
tr|A0A1B6QJB9|A0A1B6QJB9_SORBI	tr|A0A1B6QJB9|A0A1B6QJB9_SORBI	tr|A0A1B6QJB9|A0A1B6QJB9_SORBI Uncharacterized protein OS=Sorghum bicolor OX=4558 GN=SORBI_3001G166600 PE=3 SV=1	45.44	11942000	0	0
tr|A0A1B6QJE0|A0A1B6QJE0_SORBI;tr|C5WT45|C5WT45_SORBI	tr|A0A1B6QJE0|A0A1B6QJE0_SORBI	tr|A0A1B6QJE0|A0A1B6QJE0_SORBI Uncharacterized protein OS=Sorghum bicolor OX=4558 GN=SORBI_3001G168600 PE=3 SV=1	42.191	0	0	14052000
tr|A0A1B6QJE8|A0A1B6QJE8_SORBI	tr|A0A1B6QJE8|A0A1B6QJE8_SORBI	tr|A0A1B6QJE8|A0A1B6QJE8_SORBI Uncharacterized protein OS=Sorghum bicolor OX=4558 GN=SORBI_3001G170700 PE=4 SV=2	79.057	26279000	27584000	35009000
tr|A0A1B6QJT3|A0A1B6QJT3_SORBI;tr|A0A1B6QJU4|A0A1B6QJU4_SORBI	tr|A0A1B6QJT3|A0A1B6QJT3_SORBI;tr|A0A1B6QJU4|A0A1B6QJU4_SORBI	tr|A0A1B6QJT3|A0A1B6QJT3_SORBI Uncharacterized protein OS=Sorghum bicolor OX=4558 GN=SORBI_3001G191200 PE=4 SV=1;tr|A0A1B6QJU4|A0A1B6QJU4_SORBI Uncharacterized protein OS=Sorghum bicolor OX=4558 GN=SORBI_3001G191200 PE=4 SV=1	13.111	55652000	0	39427000
tr|A0A1B6QJW5|A0A1B6QJW5_SORBI;tr|A0A1B6QJW3|A0A1B6QJW3_SORBI	tr|A0A1B6QJW5|A0A1B6QJW5_SORBI;tr|A0A1B6QJW3|A0A1B6QJW3_SORBI	tr|A0A1B6QJW5|A0A1B6QJW5_SORBI Methionine aminopeptidase OS=Sorghum bicolor OX=4558 GN=SORBI_3001G199100 PE=3 SV=1;tr|A0A1B6QJW3|A0A1B6QJW3_SORBI Methionine aminopeptidase OS=Sorghum bicolor OX=4558 GN=SORBI_3001G199100 PE=3 SV=1	43.53	58184000	0	48192000
tr|A0A1B6QKD1|A0A1B6QKD1_SORBI	tr|A0A1B6QKD1|A0A1B6QKD1_SORBI	tr|A0A1B6QKD1|A0A1B6QKD1_SORBI Uncharacterized protein OS=Sorghum bicolor OX=4558 GN=SORBI_3001G222900 PE=4 SV=1	44.868	89498000	0	134920000
tr|A0A1B6QL52|A0A1B6QL52_SORBI;tr|A0A1B6QL31|A0A1B6QL31_SORBI;tr|A0A1B6QL32|A0A1B6QL32_SORBI;tr|A0A1B6QL40|A0A1B6QL40_SORBI	tr|A0A1B6QL52|A0A1B6QL52_SORBI;tr|A0A1B6QL31|A0A1B6QL31_SORBI;tr|A0A1B6QL32|A0A1B6QL32_SORBI;tr|A0A1B6QL40|A0A1B6QL40_SORBI	tr|A0A1B6QL52|A0A1B6QL52_SORBI Uncharacterized protein OS=Sorghum bicolor OX=4558 GN=SORBI_3001G260800 PE=4 SV=1;tr|A0A1B6QL31|A0A1B6QL31_SORBI Uncharacterized protein OS=Sorghum bicolor OX=4558 GN=SORBI_3001G260800 PE=4 SV=1;tr|A0A1B6QL32|A0A1B6QL32_SORBI	52.96	69663000	82121000	78902000
tr|A0A1B6QLK4|A0A1B6QLK4_SORBI;tr|A0A1B6QLK3|A0A1B6QLK3_SORBI	tr|A0A1B6QLK4|A0A1B6QLK4_SORBI;tr|A0A1B6QLK3|A0A1B6QLK3_SORBI	tr|A0A1B6QLK4|A0A1B6QLK4_SORBI NADH dehydrogenase [ubiquinone] 1 alpha subcomplex subunit 12 OS=Sorghum bicolor OX=4558 GN=SORBI_3001G282500 PE=3 SV=1;tr|A0A1B6QLK3|A0A1B6QLK3_SORBI NADH dehydrogenase [ubiquinone] 1 alpha subcomplex subunit 12 OS=Sorghum b	18.493	40550000	59051000	0
tr|A0A1B6QLN2|A0A1B6QLN2_SORBI	tr|A0A1B6QLN2|A0A1B6QLN2_SORBI	tr|A0A1B6QLN2|A0A1B6QLN2_SORBI Uncharacterized protein OS=Sorghum bicolor OX=4558 GN=SORBI_3001G283200 PE=4 SV=1	43.813	73710000	0	63614000
tr|A0A1B6QM42|A0A1B6QM42_SORBI	tr|A0A1B6QM42|A0A1B6QM42_SORBI	tr|A0A1B6QM42|A0A1B6QM42_SORBI Uncharacterized protein OS=Sorghum bicolor OX=4558 GN=SORBI_3001G310300 PE=3 SV=1	33.024	33619000	0	40858000
tr|A0A1B6QM79|A0A1B6QM79_SORBI;tr|A0A1B6QM72|A0A1B6QM72_SORBI	tr|A0A1B6QM79|A0A1B6QM79_SORBI;tr|A0A1B6QM72|A0A1B6QM72_SORBI	tr|A0A1B6QM79|A0A1B6QM79_SORBI Uncharacterized protein OS=Sorghum bicolor OX=4558 GN=SORBI_3001G314200 PE=4 SV=1;tr|A0A1B6QM72|A0A1B6QM72_SORBI Uncharacterized protein OS=Sorghum bicolor OX=4558 GN=SORBI_3001G314200 PE=4 SV=1	18.33	123630000	0	114800000
tr|A0A1B6QMI3|A0A1B6QMI3_SORBI;tr|A0A1B6QMH5|A0A1B6QMH5_SORBI	tr|A0A1B6QMI3|A0A1B6QMI3_SORBI;tr|A0A1B6QMH5|A0A1B6QMH5_SORBI	tr|A0A1B6QMI3|A0A1B6QMI3_SORBI Uncharacterized protein OS=Sorghum bicolor OX=4558 GN=SORBI_3001G334300 PE=4 SV=1;tr|A0A1B6QMH5|A0A1B6QMH5_SORBI Uncharacterized protein OS=Sorghum bicolor OX=4558 GN=SORBI_3001G334300 PE=4 SV=1	16.213	782030000	666060000	824740000
tr|A0A1B6QMN1|A0A1B6QMN1_SORBI;tr|C5WWN2|C5WWN2_SORBI;tr|A0A1Z5S9A7|A0A1Z5S9A7_SORBI;tr|A0A1Z5S913|A0A1Z5S913_SORBI	tr|A0A1B6QMN1|A0A1B6QMN1_SORBI;tr|C5WWN2|C5WWN2_SORBI;tr|A0A1Z5S9A7|A0A1Z5S9A7_SORBI;tr|A0A1Z5S913|A0A1Z5S913_SORBI	tr|A0A1B6QMN1|A0A1B6QMN1_SORBI Uncharacterized protein OS=Sorghum bicolor OX=4558 GN=SORBI_3001G340600 PE=4 SV=1;tr|C5WWN2|C5WWN2_SORBI Uncharacterized protein OS=Sorghum bicolor OX=4558 GN=SORBI_3001G340600 PE=4 SV=1;tr|A0A1Z5S9A7|A0A1Z5S9A7_SORBI Unchara	31.508	0	0	42969000
tr|A0A1B6QMT0|A0A1B6QMT0_SORBI;tr|A0A1B6QMS9|A0A1B6QMS9_SORBI;tr|A0A1B6QFL9|A0A1B6QFL9_SORBI	tr|A0A1B6QMT0|A0A1B6QMT0_SORBI	tr|A0A1B6QMT0|A0A1B6QMT0_SORBI Uncharacterized protein OS=Sorghum bicolor OX=4558 GN=SORBI_3001G350600 PE=4 SV=1	19.067	208810000	247510000	206700000
tr|A0A1B6QMW1|A0A1B6QMW1_SORBI	tr|A0A1B6QMW1|A0A1B6QMW1_SORBI	tr|A0A1B6QMW1|A0A1B6QMW1_SORBI Uncharacterized protein OS=Sorghum bicolor OX=4558 GN=SORBI_3001G354600 PE=4 SV=1	79.906	44517000	34738000	50685000
tr|A0A1B6QN31|A0A1B6QN31_SORBI;tr|A0A1B6QN36|A0A1B6QN36_SORBI	tr|A0A1B6QN31|A0A1B6QN31_SORBI;tr|A0A1B6QN36|A0A1B6QN36_SORBI	tr|A0A1B6QN31|A0A1B6QN31_SORBI Glutathione peroxidase OS=Sorghum bicolor OX=4558 GN=SORBI_3001G365800 PE=3 SV=1;tr|A0A1B6QN36|A0A1B6QN36_SORBI Glutathione peroxidase OS=Sorghum bicolor OX=4558 GN=SORBI_3001G365800 PE=3 SV=1	19.383	30968000	31061000	32358000
tr|A0A1B6QN33|A0A1B6QN33_SORBI;tr|A0A1B6QN32|A0A1B6QN32_SORBI	tr|A0A1B6QN33|A0A1B6QN33_SORBI;tr|A0A1B6QN32|A0A1B6QN32_SORBI	tr|A0A1B6QN33|A0A1B6QN33_SORBI Uncharacterized protein OS=Sorghum bicolor OX=4558 GN=SORBI_3001G365200 PE=4 SV=1;tr|A0A1B6QN32|A0A1B6QN32_SORBI Uncharacterized protein OS=Sorghum bicolor OX=4558 GN=SORBI_3001G365200 PE=4 SV=1	62.625	23334000	0	0
tr|A0A1B6QN96|A0A1B6QN96_SORBI	tr|A0A1B6QN96|A0A1B6QN96_SORBI	tr|A0A1B6QN96|A0A1B6QN96_SORBI Superoxide dismutase [Cu-Zn] OS=Sorghum bicolor OX=4558 GN=SORBI_3001G371900 PE=3 SV=1	15.087	327770000	633390000	366670000
tr|A0A1B6QNA0|A0A1B6QNA0_SORBI;tr|A0A1B6QNB6|A0A1B6QNB6_SORBI	tr|A0A1B6QNA0|A0A1B6QNA0_SORBI;tr|A0A1B6QNB6|A0A1B6QNB6_SORBI	tr|A0A1B6QNA0|A0A1B6QNA0_SORBI Uncharacterized protein OS=Sorghum bicolor OX=4558 GN=SORBI_3001G374400 PE=4 SV=1;tr|A0A1B6QNB6|A0A1B6QNB6_SORBI Uncharacterized protein OS=Sorghum bicolor OX=4558 GN=SORBI_3001G374400 PE=4 SV=1	45.248	0	17546000	0
tr|A0A1B6QND7|A0A1B6QND7_SORBI	tr|A0A1B6QND7|A0A1B6QND7_SORBI	tr|A0A1B6QND7|A0A1B6QND7_SORBI Uncharacterized protein OS=Sorghum bicolor OX=4558 GN=SORBI_3001G378800 PE=3 SV=1	53.524	187470000	93765000	178610000
tr|A0A1B6QNE0|A0A1B6QNE0_SORBI	tr|A0A1B6QNE0|A0A1B6QNE0_SORBI	tr|A0A1B6QNE0|A0A1B6QNE0_SORBI Uncharacterized protein OS=Sorghum bicolor OX=4558 GN=SORBI_3001G382800 PE=4 SV=1	32.308	66021000	0	87743000
tr|A0A1B6QNN0|A0A1B6QNN0_SORBI	tr|A0A1B6QNN0|A0A1B6QNN0_SORBI	tr|A0A1B6QNN0|A0A1B6QNN0_SORBI Uncharacterized protein OS=Sorghum bicolor OX=4558 GN=SORBI_3001G393300 PE=4 SV=1	124.54	161980000	156880000	229650000
tr|A0A1B6QNQ4|A0A1B6QNQ4_SORBI	tr|A0A1B6QNQ4|A0A1B6QNQ4_SORBI	tr|A0A1B6QNQ4|A0A1B6QNQ4_SORBI Uncharacterized protein OS=Sorghum bicolor OX=4558 GN=SORBI_3001G400700 PE=3 SV=1	16.751	356500000	398750000	435410000
tr|A0A1B6QNS4|A0A1B6QNS4_SORBI;tr|A0A1B6QNT3|A0A1B6QNT3_SORBI	tr|A0A1B6QNS4|A0A1B6QNS4_SORBI;tr|A0A1B6QNT3|A0A1B6QNT3_SORBI	tr|A0A1B6QNS4|A0A1B6QNS4_SORBI Uncharacterized protein OS=Sorghum bicolor OX=4558 GN=SORBI_3001G404500 PE=4 SV=1;tr|A0A1B6QNT3|A0A1B6QNT3_SORBI Uncharacterized protein OS=Sorghum bicolor OX=4558 GN=SORBI_3001G404500 PE=4 SV=1	27.61	47321000	0	0
tr|A0A1B6QNT2|A0A1B6QNT2_SORBI;tr|A0A1W0W412|A0A1W0W412_SORBI	tr|A0A1B6QNT2|A0A1B6QNT2_SORBI	tr|A0A1B6QNT2|A0A1B6QNT2_SORBI 40S ribosomal protein S7 OS=Sorghum bicolor OX=4558 GN=SORBI_3001G403500 PE=3 SV=1	22.255	162310000	166370000	159880000
tr|A0A1B6QNU3|A0A1B6QNU3_SORBI	tr|A0A1B6QNU3|A0A1B6QNU3_SORBI	tr|A0A1B6QNU3|A0A1B6QNU3_SORBI Uncharacterized protein OS=Sorghum bicolor OX=4558 GN=SORBI_3001G405700 PE=4 SV=1	29.677	0	0	76403000
tr|A0A1B6QNZ7|A0A1B6QNZ7_SORBI;tr|A0A1B6QNZ1|A0A1B6QNZ1_SORBI	tr|A0A1B6QNZ7|A0A1B6QNZ7_SORBI;tr|A0A1B6QNZ1|A0A1B6QNZ1_SORBI	tr|A0A1B6QNZ7|A0A1B6QNZ7_SORBI Lambda glutathione transferase 4 OS=Sorghum bicolor OX=4558 GN=GSTL4 PE=2 SV=1;tr|A0A1B6QNZ1|A0A1B6QNZ1_SORBI Uncharacterized protein OS=Sorghum bicolor OX=4558 GN=SORBI_3001G412800 PE=3 SV=1	33.544	95949000	0	62883000
tr|A0A1B6QP14|A0A1B6QP14_SORBI	tr|A0A1B6QP14|A0A1B6QP14_SORBI	tr|A0A1B6QP14|A0A1B6QP14_SORBI Uncharacterized protein OS=Sorghum bicolor OX=4558 GN=SORBI_3001G418100 PE=4 SV=1	39.267	114810000	0	84216000
tr|A0A1B6QP22|A0A1B6QP22_SORBI;tr|A0A1B6QP29|A0A1B6QP29_SORBI;tr|A0A1Z5SA47|A0A1Z5SA47_SORBI	tr|A0A1B6QP22|A0A1B6QP22_SORBI;tr|A0A1B6QP29|A0A1B6QP29_SORBI;tr|A0A1Z5SA47|A0A1Z5SA47_SORBI	tr|A0A1B6QP22|A0A1B6QP22_SORBI Uncharacterized protein OS=Sorghum bicolor OX=4558 GN=SORBI_3001G415400 PE=4 SV=1;tr|A0A1B6QP29|A0A1B6QP29_SORBI Uncharacterized protein OS=Sorghum bicolor OX=4558 GN=SORBI_3001G415400 PE=4 SV=1;tr|A0A1Z5SA47|A0A1Z5SA47_SORBI	25.421	742010000	541980000	675190000
tr|A0A1B6QP57|A0A1B6QP57_SORBI;tr|A0A1B6QP73|A0A1B6QP73_SORBI	tr|A0A1B6QP57|A0A1B6QP57_SORBI;tr|A0A1B6QP73|A0A1B6QP73_SORBI	tr|A0A1B6QP57|A0A1B6QP57_SORBI Uncharacterized protein OS=Sorghum bicolor OX=4558 GN=SORBI_3001G423700 PE=4 SV=1;tr|A0A1B6QP73|A0A1B6QP73_SORBI Uncharacterized protein OS=Sorghum bicolor OX=4558 GN=SORBI_3001G423700 PE=4 SV=1	97.342	0	0	2760200
tr|A0A1B6QP79|A0A1B6QP79_SORBI;tr|A0A1B6QP66|A0A1B6QP66_SORBI	tr|A0A1B6QP79|A0A1B6QP79_SORBI;tr|A0A1B6QP66|A0A1B6QP66_SORBI	tr|A0A1B6QP79|A0A1B6QP79_SORBI Uncharacterized protein OS=Sorghum bicolor OX=4558 GN=SORBI_3001G425400 PE=3 SV=1;tr|A0A1B6QP66|A0A1B6QP66_SORBI Uncharacterized protein OS=Sorghum bicolor OX=4558 GN=SORBI_3001G425400 PE=3 SV=1	43.55	3981000000	4389100000	4112600000
tr|A0A1B6QPA5|A0A1B6QPA5_SORBI	tr|A0A1B6QPA5|A0A1B6QPA5_SORBI	tr|A0A1B6QPA5|A0A1B6QPA5_SORBI Uncharacterized protein OS=Sorghum bicolor OX=4558 GN=SORBI_3001G432800 PE=3 SV=1	72.678	89472000	0	81792000
tr|A0A1B6QPF0|A0A1B6QPF0_SORBI;tr|A0A1B6QPG0|A0A1B6QPG0_SORBI;tr|A0A1B6QPE9|A0A1B6QPE9_SORBI	tr|A0A1B6QPF0|A0A1B6QPF0_SORBI;tr|A0A1B6QPG0|A0A1B6QPG0_SORBI;tr|A0A1B6QPE9|A0A1B6QPE9_SORBI	tr|A0A1B6QPF0|A0A1B6QPF0_SORBI Translocase of chloroplast OS=Sorghum bicolor OX=4558 GN=SORBI_3001G441200 PE=3 SV=1;tr|A0A1B6QPG0|A0A1B6QPG0_SORBI Uncharacterized protein OS=Sorghum bicolor OX=4558 GN=SORBI_3001G441200 PE=4 SV=1;tr|A0A1B6QPE9|A0A1B6QPE9_SO	36.415	102710000	116410000	110680000
tr|A0A1B6QPP8|A0A1B6QPP8_SORBI	tr|A0A1B6QPP8|A0A1B6QPP8_SORBI	tr|A0A1B6QPP8|A0A1B6QPP8_SORBI Uncharacterized protein OS=Sorghum bicolor OX=4558 GN=SORBI_3001G458200 PE=3 SV=1	52.235	0	0	22059000
tr|A0A1B6QPQ3|A0A1B6QPQ3_SORBI;tr|C5WR90|C5WR90_SORBI;tr|A0A1B6QPP4|A0A1B6QPP4_SORBI	tr|A0A1B6QPQ3|A0A1B6QPQ3_SORBI;tr|C5WR90|C5WR90_SORBI;tr|A0A1B6QPP4|A0A1B6QPP4_SORBI	tr|A0A1B6QPQ3|A0A1B6QPQ3_SORBI Uncharacterized protein OS=Sorghum bicolor OX=4558 GN=SORBI_3001G458700 PE=3 SV=1;tr|C5WR90|C5WR90_SORBI Uncharacterized protein OS=Sorghum bicolor OX=4558 GN=SORBI_3001G157800 PE=3 SV=1;tr|A0A1B6QPP4|A0A1B6QPP4_SORBI Unchara	46.701	34581000	0	37813000
tr|A0A1B6QPT2|A0A1B6QPT2_SORBI;tr|A0A1Z5SAV0|A0A1Z5SAV0_SORBI;tr|A0A1Z5SAU3|A0A1Z5SAU3_SORBI	tr|A0A1B6QPT2|A0A1B6QPT2_SORBI;tr|A0A1Z5SAV0|A0A1Z5SAV0_SORBI;tr|A0A1Z5SAU3|A0A1Z5SAU3_SORBI	tr|A0A1B6QPT2|A0A1B6QPT2_SORBI Uncharacterized protein OS=Sorghum bicolor OX=4558 GN=SORBI_3001G465400 PE=4 SV=1;tr|A0A1Z5SAV0|A0A1Z5SAV0_SORBI Uncharacterized protein OS=Sorghum bicolor OX=4558 GN=SORBI_3001G465400 PE=4 SV=1;tr|A0A1Z5SAU3|A0A1Z5SAU3_SORBI	47.627	220560000	159070000	176710000
tr|A0A1B6QPU3|A0A1B6QPU3_SORBI	tr|A0A1B6QPU3|A0A1B6QPU3_SORBI	tr|A0A1B6QPU3|A0A1B6QPU3_SORBI 40S ribosomal protein S3a OS=Sorghum bicolor OX=4558 GN=SORBI_3001G467300 PE=3 SV=1	29.612	146140000	0	167320000
tr|A0A1B6QPW6|A0A1B6QPW6_SORBI;tr|A0A1Z5R902|A0A1Z5R902_SORBI;REV__tr|A0A1Z5RD04|A0A1Z5RD04_SORBI;REV__tr|C5WLZ8|C5WLZ8_SORBI	tr|A0A1B6QPW6|A0A1B6QPW6_SORBI	tr|A0A1B6QPW6|A0A1B6QPW6_SORBI Uncharacterized protein OS=Sorghum bicolor OX=4558 GN=SORBI_3001G472000 PE=4 SV=1	57.183	1159200000	2244000000	1777000000
tr|A0A1B6QPZ9|A0A1B6QPZ9_SORBI;tr|A0A1B6QPX9|A0A1B6QPX9_SORBI;tr|A0A1B6QPX2|A0A1B6QPX2_SORBI;tr|A0A1B6QPZ0|A0A1B6QPZ0_SORBI;tr|A0A109NDL0|A0A109NDL0_SORBI	tr|A0A1B6QPZ9|A0A1B6QPZ9_SORBI;tr|A0A1B6QPX9|A0A1B6QPX9_SORBI;tr|A0A1B6QPX2|A0A1B6QPX2_SORBI;tr|A0A1B6QPZ0|A0A1B6QPZ0_SORBI	tr|A0A1B6QPZ9|A0A1B6QPZ9_SORBI Uncharacterized protein OS=Sorghum bicolor OX=4558 GN=SORBI_3001G472800 PE=4 SV=1;tr|A0A1B6QPX9|A0A1B6QPX9_SORBI Uncharacterized protein OS=Sorghum bicolor OX=4558 GN=SORBI_3001G472800 PE=4 SV=1;tr|A0A1B6QPX2|A0A1B6QPX2_SORBI	56.231	253130000	80646000	172910000
tr|A0A1B6QQ39|A0A1B6QQ39_SORBI	tr|A0A1B6QQ39|A0A1B6QQ39_SORBI	tr|A0A1B6QQ39|A0A1B6QQ39_SORBI Uncharacterized protein OS=Sorghum bicolor OX=4558 GN=SORBI_3001G478100 PE=3 SV=1	44.401	146110000	353850000	267960000
tr|A0A1B6QQ64|A0A1B6QQ64_SORBI;tr|A0A1Z5SB96|A0A1Z5SB96_SORBI;tr|A0A1B6QQ77|A0A1B6QQ77_SORBI	tr|A0A1B6QQ64|A0A1B6QQ64_SORBI;tr|A0A1Z5SB96|A0A1Z5SB96_SORBI;tr|A0A1B6QQ77|A0A1B6QQ77_SORBI	tr|A0A1B6QQ64|A0A1B6QQ64_SORBI Uncharacterized protein OS=Sorghum bicolor OX=4558 GN=SORBI_3001G485800 PE=4 SV=1;tr|A0A1Z5SB96|A0A1Z5SB96_SORBI Uncharacterized protein OS=Sorghum bicolor OX=4558 GN=SORBI_3001G485800 PE=4 SV=1;tr|A0A1B6QQ77|A0A1B6QQ77_SORBI	37.942	172920000	220290000	198380000
tr|A0A1B6QQ80|A0A1B6QQ80_SORBI;tr|C5YZR0|C5YZR0_SORBI	tr|A0A1B6QQ80|A0A1B6QQ80_SORBI	tr|A0A1B6QQ80|A0A1B6QQ80_SORBI Uncharacterized protein OS=Sorghum bicolor OX=4558 GN=SORBI_3001G488200 PE=3 SV=1	51.782	17030000	0	0
tr|A0A1B6QQC2|A0A1B6QQC2_SORBI;tr|C5WWR4|C5WWR4_SORBI;tr|A0A1B6QQA6|A0A1B6QQA6_SORBI;tr|A0A1B6QQ97|A0A1B6QQ97_SORBI	tr|A0A1B6QQC2|A0A1B6QQC2_SORBI;tr|C5WWR4|C5WWR4_SORBI;tr|A0A1B6QQA6|A0A1B6QQA6_SORBI	tr|A0A1B6QQC2|A0A1B6QQC2_SORBI Ribulose-phosphate 3-epimerase OS=Sorghum bicolor OX=4558 GN=SORBI_3001G491000 PE=3 SV=1;tr|C5WWR4|C5WWR4_SORBI Ribulose-phosphate 3-epimerase OS=Sorghum bicolor OX=4558 GN=SORBI_3001G491000 PE=3 SV=2;tr|A0A1B6QQA6|A0A1B6QQA6	28.926	1010800000	1510000000	781820000
tr|A0A1B6QQE2|A0A1B6QQE2_SORBI;tr|A0A1B6QQE4|A0A1B6QQE4_SORBI;tr|A0A1Z5SBG3|A0A1Z5SBG3_SORBI;tr|A0A1B6QQE7|A0A1B6QQE7_SORBI;tr|A0A1B6Q971|A0A1B6Q971_SORBI;tr|A0A1W0VYZ6|A0A1W0VYZ6_SORBI	tr|A0A1B6QQE2|A0A1B6QQE2_SORBI;tr|A0A1B6QQE4|A0A1B6QQE4_SORBI;tr|A0A1Z5SBG3|A0A1Z5SBG3_SORBI;tr|A0A1B6QQE7|A0A1B6QQE7_SORBI	tr|A0A1B6QQE2|A0A1B6QQE2_SORBI Uncharacterized protein OS=Sorghum bicolor OX=4558 GN=SORBI_3001G498200 PE=4 SV=1;tr|A0A1B6QQE4|A0A1B6QQE4_SORBI Uncharacterized protein OS=Sorghum bicolor OX=4558 GN=SORBI_3001G498200 PE=4 SV=1;tr|A0A1Z5SBG3|A0A1Z5SBG3_SORBI	76.678	22325000	23809000	26624000
tr|A0A1B6QQE3|A0A1B6QQE3_SORBI	tr|A0A1B6QQE3|A0A1B6QQE3_SORBI	tr|A0A1B6QQE3|A0A1B6QQE3_SORBI Uncharacterized protein OS=Sorghum bicolor OX=4558 GN=SORBI_3001G498300 PE=4 SV=1	38.532	3171000000	3633800000	4047100000
tr|A0A1B6QQQ9|A0A1B6QQQ9_SORBI;tr|A0A1B6QQS4|A0A1B6QQS4_SORBI	tr|A0A1B6QQQ9|A0A1B6QQQ9_SORBI;tr|A0A1B6QQS4|A0A1B6QQS4_SORBI	tr|A0A1B6QQQ9|A0A1B6QQQ9_SORBI Catalase OS=Sorghum bicolor OX=4558 GN=SORBI_3001G517700 PE=3 SV=1;tr|A0A1B6QQS4|A0A1B6QQS4_SORBI Catalase OS=Sorghum bicolor OX=4558 GN=SORBI_3001G517700 PE=3 SV=1	56.635	1643000000	1698200000	1594800000
tr|A0A1B6QQR5|A0A1B6QQR5_SORBI;tr|A0A1B6QQT6|A0A1B6QQT6_SORBI	tr|A0A1B6QQR5|A0A1B6QQR5_SORBI;tr|A0A1B6QQT6|A0A1B6QQT6_SORBI	tr|A0A1B6QQR5|A0A1B6QQR5_SORBI Glyceraldehyde-3-phosphate dehydrogenase OS=Sorghum bicolor OX=4558 GN=SORBI_3001G519800 PE=3 SV=1;tr|A0A1B6QQT6|A0A1B6QQT6_SORBI Glyceraldehyde-3-phosphate dehydrogenase OS=Sorghum bicolor OX=4558 GN=SORBI_3001G519800 PE=3 S	46.792	39502000000	55658000000	44625000000
tr|A0A1B6QQU9|A0A1B6QQU9_SORBI;tr|A0A1B6QQW5|A0A1B6QQW5_SORBI	tr|A0A1B6QQU9|A0A1B6QQU9_SORBI	tr|A0A1B6QQU9|A0A1B6QQU9_SORBI Uncharacterized protein OS=Sorghum bicolor OX=4558 GN=SORBI_3001G524900 PE=3 SV=1	30.457	604290000	590090000	631130000
tr|A0A1B6QQZ2|A0A1B6QQZ2_SORBI	tr|A0A1B6QQZ2|A0A1B6QQZ2_SORBI	tr|A0A1B6QQZ2|A0A1B6QQZ2_SORBI Uncharacterized protein OS=Sorghum bicolor OX=4558 GN=SORBI_3001G531800 PE=4 SV=1	32.517	94109000	45982000	76856000
tr|A0A1B6QR46|A0A1B6QR46_SORBI	tr|A0A1B6QR46|A0A1B6QR46_SORBI	tr|A0A1B6QR46|A0A1B6QR46_SORBI Uncharacterized protein OS=Sorghum bicolor OX=4558 GN=SORBI_3001G538800 PE=4 SV=1	41.825	34373000	0	33500000
tr|A0A1B6QR57|A0A1B6QR57_SORBI	tr|A0A1B6QR57|A0A1B6QR57_SORBI	tr|A0A1B6QR57|A0A1B6QR57_SORBI Uncharacterized protein OS=Sorghum bicolor OX=4558 GN=SORBI_3001G455800 PE=3 SV=1	88.951	0	0	41205000
tr|A0A1B6QR86|A0A1B6QR86_SORBI	tr|A0A1B6QR86|A0A1B6QR86_SORBI	tr|A0A1B6QR86|A0A1B6QR86_SORBI Uncharacterized protein OS=Sorghum bicolor OX=4558 GN=SORBI_3001G543300 PE=4 SV=1	40.681	57239000	40056000	40375000
tr|A0A1W0VR91|A0A1W0VR91_SORBI;tr|C5Z3T0|C5Z3T0_SORBI	tr|A0A1W0VR91|A0A1W0VR91_SORBI;tr|C5Z3T0|C5Z3T0_SORBI	tr|A0A1W0VR91|A0A1W0VR91_SORBI Uncharacterized protein OS=Sorghum bicolor OX=4558 GN=SORBI_3010G030700 PE=3 SV=1;tr|C5Z3T0|C5Z3T0_SORBI Uncharacterized protein OS=Sorghum bicolor OX=4558 GN=SORBI_3010G030700 PE=4 SV=1	39.691	0	0	29447000
tr|A0A1W0VR99|A0A1W0VR99_SORBI;tr|A0A1W0VR93|A0A1W0VR93_SORBI	tr|A0A1W0VR99|A0A1W0VR99_SORBI	tr|A0A1W0VR99|A0A1W0VR99_SORBI Uncharacterized protein OS=Sorghum bicolor OX=4558 GN=SORBI_3010G035400 PE=4 SV=1	43.494	52780000	58152000	51894000
tr|A0A1W0VRB9|A0A1W0VRB9_SORBI	tr|A0A1W0VRB9|A0A1W0VRB9_SORBI	tr|A0A1W0VRB9|A0A1W0VRB9_SORBI Uncharacterized protein OS=Sorghum bicolor OX=4558 GN=SORBI_3010G038800 PE=3 SV=1	43.126	32955000	0	31046000
tr|A0A1W0VRK7|A0A1W0VRK7_SORBI	tr|A0A1W0VRK7|A0A1W0VRK7_SORBI	tr|A0A1W0VRK7|A0A1W0VRK7_SORBI Proteasome subunit alpha type OS=Sorghum bicolor OX=4558 GN=SORBI_3010G054200 PE=3 SV=1	26.995	193500000	205460000	114360000
tr|A0A1W0VRZ3|A0A1W0VRZ3_SORBI	tr|A0A1W0VRZ3|A0A1W0VRZ3_SORBI	tr|A0A1W0VRZ3|A0A1W0VRZ3_SORBI Uncharacterized protein OS=Sorghum bicolor OX=4558 GN=SORBI_3010G083500 PE=4 SV=1	92.451	17541000	0	0
tr|A0A1W0VSQ8|A0A1W0VSQ8_SORBI	tr|A0A1W0VSQ8|A0A1W0VSQ8_SORBI	tr|A0A1W0VSQ8|A0A1W0VSQ8_SORBI Uncharacterized protein OS=Sorghum bicolor OX=4558 GN=SORBI_3010G126100 PE=3 SV=1	48.384	41029000	0	34221000
tr|A0A1W0VSS3|A0A1W0VSS3_SORBI;tr|A0A1W0VST0|A0A1W0VST0_SORBI	tr|A0A1W0VSS3|A0A1W0VSS3_SORBI;tr|A0A1W0VST0|A0A1W0VST0_SORBI	tr|A0A1W0VSS3|A0A1W0VSS3_SORBI Uncharacterized protein OS=Sorghum bicolor OX=4558 GN=SORBI_3010G132600 PE=4 SV=1;tr|A0A1W0VST0|A0A1W0VST0_SORBI Uncharacterized protein OS=Sorghum bicolor OX=4558 GN=SORBI_3010G132600 PE=3 SV=1	71.156	34304000	0	33266000
tr|A0A1W0VU02|A0A1W0VU02_SORBI;tr|A0A1W0VTZ2|A0A1W0VTZ2_SORBI	tr|A0A1W0VU02|A0A1W0VU02_SORBI;tr|A0A1W0VTZ2|A0A1W0VTZ2_SORBI	tr|A0A1W0VU02|A0A1W0VU02_SORBI Uncharacterized protein OS=Sorghum bicolor OX=4558 GN=SORBI_3010G197000 PE=4 SV=1;tr|A0A1W0VTZ2|A0A1W0VTZ2_SORBI Uncharacterized protein OS=Sorghum bicolor OX=4558 GN=SORBI_3010G197000 PE=4 SV=1	140.13	345480000	351670000	370070000
tr|A0A1W0VU35|A0A1W0VU35_SORBI;tr|A0A194YSR9|A0A194YSR9_SORBI;tr|A0A1Z5RCN3|A0A1Z5RCN3_SORBI	tr|A0A1W0VU35|A0A1W0VU35_SORBI	tr|A0A1W0VU35|A0A1W0VU35_SORBI Uncharacterized protein OS=Sorghum bicolor OX=4558 GN=SORBI_3010G206300 PE=3 SV=1	132.62	0	0	19384000
tr|A0A1W0VUA2|A0A1W0VUA2_SORBI	tr|A0A1W0VUA2|A0A1W0VUA2_SORBI	tr|A0A1W0VUA2|A0A1W0VUA2_SORBI Peptidylprolyl isomerase OS=Sorghum bicolor OX=4558 GN=SORBI_3010G219500 PE=4 SV=1	29.445	197270000	417590000	204080000
tr|A0A1W0VUR3|A0A1W0VUR3_SORBI	tr|A0A1W0VUR3|A0A1W0VUR3_SORBI	tr|A0A1W0VUR3|A0A1W0VUR3_SORBI Uncharacterized protein OS=Sorghum bicolor OX=4558 GN=SORBI_3010G251100 PE=3 SV=1	57.455	2455700000	1669800000	2254500000
tr|A0A1W0VUV9|A0A1W0VUV9_SORBI	tr|A0A1W0VUV9|A0A1W0VUV9_SORBI	tr|A0A1W0VUV9|A0A1W0VUV9_SORBI Peptidyl-prolyl cis-trans isomerase OS=Sorghum bicolor OX=4558 GN=SORBI_3010G258000 PE=3 SV=1	23.578	96879000	30906000	61981000
tr|A0A1W0VUY8|A0A1W0VUY8_SORBI	tr|A0A1W0VUY8|A0A1W0VUY8_SORBI	tr|A0A1W0VUY8|A0A1W0VUY8_SORBI Uncharacterized protein OS=Sorghum bicolor OX=4558 GN=SORBI_3010G262433 PE=4 SV=1	15.19	933200000	607100000	498180000
tr|A0A1W0VUZ4|A0A1W0VUZ4_SORBI	tr|A0A1W0VUZ4|A0A1W0VUZ4_SORBI	tr|A0A1W0VUZ4|A0A1W0VUZ4_SORBI Uncharacterized protein OS=Sorghum bicolor OX=4558 GN=SORBI_3010G264300 PE=3 SV=1	13.444	34107000	0	0
tr|A0A1W0VV81|A0A1W0VV81_SORBI;tr|C5XJI1|C5XJI1_SORBI	tr|A0A1W0VV81|A0A1W0VV81_SORBI;tr|C5XJI1|C5XJI1_SORBI	tr|A0A1W0VV81|A0A1W0VV81_SORBI Uncharacterized protein OS=Sorghum bicolor OX=4558 GN=SORBI_3003G002300 PE=4 SV=1;tr|C5XJI1|C5XJI1_SORBI Uncharacterized protein OS=Sorghum bicolor OX=4558 GN=SORBI_3003G002300 PE=4 SV=1	32.452	959410000	0	807430000
tr|A0A1W0VV84|A0A1W0VV84_SORBI;tr|A0A1W0VV71|A0A1W0VV71_SORBI	tr|A0A1W0VV84|A0A1W0VV84_SORBI;tr|A0A1W0VV71|A0A1W0VV71_SORBI	tr|A0A1W0VV84|A0A1W0VV84_SORBI Uncharacterized protein OS=Sorghum bicolor OX=4558 GN=SORBI_3010G272800 PE=3 SV=1;tr|A0A1W0VV71|A0A1W0VV71_SORBI Uncharacterized protein OS=Sorghum bicolor OX=4558 GN=SORBI_3010G272800 PE=3 SV=1	81.716	3728400000	3283400000	3257000000
tr|A0A1W0VV85|A0A1W0VV85_SORBI;tr|A0A1W0VVA4|A0A1W0VVA4_SORBI;tr|A0A1W0VV90|A0A1W0VV90_SORBI	tr|A0A1W0VV85|A0A1W0VV85_SORBI;tr|A0A1W0VVA4|A0A1W0VVA4_SORBI;tr|A0A1W0VV90|A0A1W0VV90_SORBI	tr|A0A1W0VV85|A0A1W0VV85_SORBI Sucrose synthase OS=Sorghum bicolor OX=4558 GN=SORBI_3010G276700 PE=3 SV=1;tr|A0A1W0VVA4|A0A1W0VVA4_SORBI Sucrose synthase OS=Sorghum bicolor OX=4558 GN=SORBI_3010G276700 PE=3 SV=1;tr|A0A1W0VV90|A0A1W0VV90_SORBI Sucrose synth	101.78	69243000	25008000	52164000
tr|A0A1W0VVF9|A0A1W0VVF9_SORBI	tr|A0A1W0VVF9|A0A1W0VVF9_SORBI	tr|A0A1W0VVF9|A0A1W0VVF9_SORBI Uncharacterized protein OS=Sorghum bicolor OX=4558 GN=SORBI_3003G023666 PE=4 SV=1	104.99	17556000	0	11716000
tr|A0A1W0VVN1|A0A1W0VVN1_SORBI;tr|A0A1W0VVN8|A0A1W0VVN8_SORBI;tr|A0A1W0VVQ9|A0A1W0VVQ9_SORBI	tr|A0A1W0VVN1|A0A1W0VVN1_SORBI;tr|A0A1W0VVN8|A0A1W0VVN8_SORBI;tr|A0A1W0VVQ9|A0A1W0VVQ9_SORBI	tr|A0A1W0VVN1|A0A1W0VVN1_SORBI Uncharacterized protein OS=Sorghum bicolor OX=4558 GN=SORBI_3003G042100 PE=4 SV=1;tr|A0A1W0VVN8|A0A1W0VVN8_SORBI Uncharacterized protein OS=Sorghum bicolor OX=4558 GN=SORBI_3003G042100 PE=4 SV=1;tr|A0A1W0VVQ9|A0A1W0VVQ9_SORBI	81.453	691260000	981190000	753420000
tr|A0A1W0VVP6|A0A1W0VVP6_SORBI	tr|A0A1W0VVP6|A0A1W0VVP6_SORBI	tr|A0A1W0VVP6|A0A1W0VVP6_SORBI Uncharacterized protein OS=Sorghum bicolor OX=4558 GN=SORBI_3003G036000 PE=4 SV=1	76.433	32553000	0	21983000
tr|A0A1W0VWE3|A0A1W0VWE3_SORBI	tr|A0A1W0VWE3|A0A1W0VWE3_SORBI	tr|A0A1W0VWE3|A0A1W0VWE3_SORBI Uncharacterized protein OS=Sorghum bicolor OX=4558 GN=SORBI_3003G094350 PE=3 SV=1	108.49	30763000	28514000	35411000
tr|A0A1W0VWQ0|A0A1W0VWQ0_SORBI	tr|A0A1W0VWQ0|A0A1W0VWQ0_SORBI	tr|A0A1W0VWQ0|A0A1W0VWQ0_SORBI Uncharacterized protein OS=Sorghum bicolor OX=4558 GN=SORBI_3003G105700 PE=4 SV=1	32.03	143330000	140470000	205170000
tr|A0A1W0VWV3|A0A1W0VWV3_SORBI	tr|A0A1W0VWV3|A0A1W0VWV3_SORBI	tr|A0A1W0VWV3|A0A1W0VWV3_SORBI Uncharacterized protein OS=Sorghum bicolor OX=4558 GN=SORBI_3003G109600 PE=3 SV=1	25.066	1113800000	1222700000	1221600000
tr|A0A1W0VX27|A0A1W0VX27_SORBI	tr|A0A1W0VX27|A0A1W0VX27_SORBI	tr|A0A1W0VX27|A0A1W0VX27_SORBI Peroxiredoxin OS=Sorghum bicolor OX=4558 GN=SORBI_3003G124300 PE=3 SV=1	20.696	0	0	50410000
tr|A0A1W0VY10|A0A1W0VY10_SORBI;tr|A0A1W0VY00|A0A1W0VY00_SORBI;tr|C5XN03|C5XN03_SORBI;tr|A0A1B6Q460|A0A1B6Q460_SORBI	tr|A0A1W0VY10|A0A1W0VY10_SORBI;tr|A0A1W0VY00|A0A1W0VY00_SORBI;tr|C5XN03|C5XN03_SORBI;tr|A0A1B6Q460|A0A1B6Q460_SORBI	tr|A0A1W0VY10|A0A1W0VY10_SORBI Uncharacterized protein OS=Sorghum bicolor OX=4558 GN=SORBI_3003G185900 PE=4 SV=1;tr|A0A1W0VY00|A0A1W0VY00_SORBI Uncharacterized protein OS=Sorghum bicolor OX=4558 GN=SORBI_3003G185900 PE=4 SV=1;tr|C5XN03|C5XN03_SORBI Unchara	32.732	53832000	0	60639000
tr|A0A1W0VY11|A0A1W0VY11_SORBI	tr|A0A1W0VY11|A0A1W0VY11_SORBI	tr|A0A1W0VY11|A0A1W0VY11_SORBI Uncharacterized protein OS=Sorghum bicolor OX=4558 GN=SORBI_3003G190500 PE=4 SV=1	52.64	0	0	19407000
tr|A0A1W0VY42|A0A1W0VY42_SORBI	tr|A0A1W0VY42|A0A1W0VY42_SORBI	tr|A0A1W0VY42|A0A1W0VY42_SORBI Uncharacterized protein OS=Sorghum bicolor OX=4558 GN=SORBI_3003G195150 PE=4 SV=1	33.362	10765000	0	0
tr|A0A1W0VY87|A0A1W0VY87_SORBI	tr|A0A1W0VY87|A0A1W0VY87_SORBI	tr|A0A1W0VY87|A0A1W0VY87_SORBI Histone H2B OS=Sorghum bicolor OX=4558 GN=SORBI_3003G200501 PE=3 SV=1	16.536	228080000	229210000	499570000
tr|A0A1W0VYB5|A0A1W0VYB5_SORBI;tr|C5XQ83|C5XQ83_SORBI	tr|A0A1W0VYB5|A0A1W0VYB5_SORBI;tr|C5XQ83|C5XQ83_SORBI	tr|A0A1W0VYB5|A0A1W0VYB5_SORBI Chlorophyll a-b binding protein, chloroplastic OS=Sorghum bicolor OX=4558 GN=SORBI_3003G209800 PE=3 SV=1;tr|C5XQ83|C5XQ83_SORBI Chlorophyll a-b binding protein, chloroplastic OS=Sorghum bicolor OX=4558 GN=SORBI_3003G209900 PE	28.04	1632200000	1097800000	1392400000
tr|A0A1W0VYC1|A0A1W0VYC1_SORBI	tr|A0A1W0VYC1|A0A1W0VYC1_SORBI	tr|A0A1W0VYC1|A0A1W0VYC1_SORBI Uncharacterized protein (Fragment) OS=Sorghum bicolor OX=4558 GN=SORBI_3003G209000 PE=4 SV=1	18.986	59418000	0	43058000
tr|A0A1W0VYH4|A0A1W0VYH4_SORBI	tr|A0A1W0VYH4|A0A1W0VYH4_SORBI	tr|A0A1W0VYH4|A0A1W0VYH4_SORBI Uncharacterized protein OS=Sorghum bicolor OX=4558 GN=SORBI_3003G222300 PE=4 SV=1	38.2	788120000	739440000	805780000
tr|A0A1W0VYP8|A0A1W0VYP8_SORBI;tr|A0A1W0VYR0|A0A1W0VYR0_SORBI	tr|A0A1W0VYP8|A0A1W0VYP8_SORBI;tr|A0A1W0VYR0|A0A1W0VYR0_SORBI	tr|A0A1W0VYP8|A0A1W0VYP8_SORBI Isocitrate dehydrogenase [NADP] OS=Sorghum bicolor OX=4558 GN=SORBI_3003G241500 PE=3 SV=1;tr|A0A1W0VYR0|A0A1W0VYR0_SORBI Uncharacterized protein OS=Sorghum bicolor OX=4558 GN=SORBI_3003G241500 PE=4 SV=1	46.07	209130000	65142000	219260000
tr|A0A1W0VYX6|A0A1W0VYX6_SORBI	tr|A0A1W0VYX6|A0A1W0VYX6_SORBI	tr|A0A1W0VYX6|A0A1W0VYX6_SORBI Uncharacterized protein OS=Sorghum bicolor OX=4558 GN=SORBI_3003G255900 PE=4 SV=1	97.237	20451000	0	0
tr|A0A1W0VZ25|A0A1W0VZ25_SORBI	tr|A0A1W0VZ25|A0A1W0VZ25_SORBI	tr|A0A1W0VZ25|A0A1W0VZ25_SORBI Uncharacterized protein OS=Sorghum bicolor OX=4558 GN=SORBI_3003G265400 PE=4 SV=1	58.904	295740000	336520000	340750000
tr|A0A1W0VZ49|A0A1W0VZ49_SORBI;tr|A0A1B6QC36|A0A1B6QC36_SORBI	tr|A0A1W0VZ49|A0A1W0VZ49_SORBI	tr|A0A1W0VZ49|A0A1W0VZ49_SORBI Uncharacterized protein OS=Sorghum bicolor OX=4558 GN=SORBI_3003G274700 PE=4 SV=1	51.017	15749000	0	0
tr|A0A1W0VZ82|A0A1W0VZ82_SORBI;tr|A0A1B6Q5V3|A0A1B6Q5V3_SORBI	tr|A0A1W0VZ82|A0A1W0VZ82_SORBI;tr|A0A1B6Q5V3|A0A1B6Q5V3_SORBI	tr|A0A1W0VZ82|A0A1W0VZ82_SORBI Uncharacterized protein OS=Sorghum bicolor OX=4558 GN=SORBI_3003G283100 PE=4 SV=1;tr|A0A1B6Q5V3|A0A1B6Q5V3_SORBI Uncharacterized protein OS=Sorghum bicolor OX=4558 GN=SORBI_3003G283100 PE=4 SV=1	86.208	0	0	13529000
tr|A0A1W0VZE1|A0A1W0VZE1_SORBI	tr|A0A1W0VZE1|A0A1W0VZE1_SORBI	tr|A0A1W0VZE1|A0A1W0VZE1_SORBI Uncharacterized protein OS=Sorghum bicolor OX=4558 GN=SORBI_3003G291400 PE=4 SV=1	39.663	97737000	0	0
tr|A0A1W0W048|A0A1W0W048_SORBI;tr|C5YNK9|C5YNK9_SORBI	tr|A0A1W0W048|A0A1W0W048_SORBI	tr|A0A1W0W048|A0A1W0W048_SORBI Uncharacterized protein OS=Sorghum bicolor OX=4558 GN=SORBI_3003G332401 PE=3 SV=1	30.258	6411700	0	0
tr|A0A1W0W0J9|A0A1W0W0J9_SORBI	tr|A0A1W0W0J9|A0A1W0W0J9_SORBI	tr|A0A1W0W0J9|A0A1W0W0J9_SORBI Ribosomal protein OS=Sorghum bicolor OX=4558 GN=SORBI_3003G363800 PE=3 SV=1	34.554	0	31045000	0
tr|A0A1W0W0L8|A0A1W0W0L8_SORBI	tr|A0A1W0W0L8|A0A1W0W0L8_SORBI	tr|A0A1W0W0L8|A0A1W0W0L8_SORBI Uncharacterized protein OS=Sorghum bicolor OX=4558 GN=SORBI_3003G367451 PE=3 SV=1	23.168	10955000	0	0
tr|A0A1W0W0U6|A0A1W0W0U6_SORBI	tr|A0A1W0W0U6|A0A1W0W0U6_SORBI	tr|A0A1W0W0U6|A0A1W0W0U6_SORBI Uncharacterized protein (Fragment) OS=Sorghum bicolor OX=4558 GN=SORBI_3003G378600 PE=4 SV=1	28.581	1577600000	1737000000	1578600000
tr|A0A1W0W0Z8|A0A1W0W0Z8_SORBI	tr|A0A1W0W0Z8|A0A1W0W0Z8_SORBI	tr|A0A1W0W0Z8|A0A1W0W0Z8_SORBI Uncharacterized protein OS=Sorghum bicolor OX=4558 GN=SORBI_3003G388251 PE=3 SV=1	30.535	58608000	103650000	63742000
tr|A0A1W0W174|A0A1W0W174_SORBI	tr|A0A1W0W174|A0A1W0W174_SORBI	tr|A0A1W0W174|A0A1W0W174_SORBI Uncharacterized protein OS=Sorghum bicolor OX=4558 GN=SORBI_3003G409700 PE=4 SV=1	29.703	135020000	107430000	101080000
tr|A0A1W0W178|A0A1W0W178_SORBI;tr|A0A1W0W159|A0A1W0W159_SORBI	tr|A0A1W0W178|A0A1W0W178_SORBI;tr|A0A1W0W159|A0A1W0W159_SORBI	tr|A0A1W0W178|A0A1W0W178_SORBI Uncharacterized protein OS=Sorghum bicolor OX=4558 GN=SORBI_3003G403800 PE=4 SV=1;tr|A0A1W0W159|A0A1W0W159_SORBI Uncharacterized protein OS=Sorghum bicolor OX=4558 GN=SORBI_3003G403800 PE=4 SV=1	48.102	64646000	0	73623000
tr|A0A1W0W196|A0A1W0W196_SORBI	tr|A0A1W0W196|A0A1W0W196_SORBI	tr|A0A1W0W196|A0A1W0W196_SORBI Uncharacterized protein OS=Sorghum bicolor OX=4558 GN=SORBI_3003G408000 PE=3 SV=1	26.04	468710000	1001600000	505530000
tr|A0A1W0W1C4|A0A1W0W1C4_SORBI	tr|A0A1W0W1C4|A0A1W0W1C4_SORBI	tr|A0A1W0W1C4|A0A1W0W1C4_SORBI Uncharacterized protein OS=Sorghum bicolor OX=4558 GN=SORBI_3003G412900 PE=4 SV=1	26.043	168400000	0	192610000
tr|A0A1W0W1P7|A0A1W0W1P7_SORBI	tr|A0A1W0W1P7|A0A1W0W1P7_SORBI	tr|A0A1W0W1P7|A0A1W0W1P7_SORBI Uncharacterized protein OS=Sorghum bicolor OX=4558 GN=SORBI_3002G005600 PE=3 SV=1	33.621	1080500000	1260900000	1119600000
tr|A0A1W0W1X3|A0A1W0W1X3_SORBI;tr|A0A1B6P7H6|A0A1B6P7H6_SORBI;tr|C5XP87|C5XP87_SORBI	tr|A0A1W0W1X3|A0A1W0W1X3_SORBI	tr|A0A1W0W1X3|A0A1W0W1X3_SORBI Carboxypeptidase OS=Sorghum bicolor OX=4558 GN=SORBI_3002G024400 PE=3 SV=1	52.331	112880000	42591000	48142000
tr|A0A1W0W284|A0A1W0W284_SORBI	tr|A0A1W0W284|A0A1W0W284_SORBI	tr|A0A1W0W284|A0A1W0W284_SORBI Uncharacterized protein OS=Sorghum bicolor OX=4558 GN=SORBI_3002G042300 PE=4 SV=1	35.597	0	0	60693000
tr|A0A1W0W2A2|A0A1W0W2A2_SORBI	tr|A0A1W0W2A2|A0A1W0W2A2_SORBI	tr|A0A1W0W2A2|A0A1W0W2A2_SORBI Uncharacterized protein OS=Sorghum bicolor OX=4558 GN=SORBI_3002G046700 PE=4 SV=1	35.204	29852000	23409000	29661000
tr|A0A1W0W2G8|A0A1W0W2G8_SORBI	tr|A0A1W0W2G8|A0A1W0W2G8_SORBI	tr|A0A1W0W2G8|A0A1W0W2G8_SORBI Thioredoxin OS=Sorghum bicolor OX=4558 GN=SORBI_3002G057900 PE=3 SV=1	12.898	277620000	392830000	187750000
tr|A0A1W0W2X7|A0A1W0W2X7_SORBI	tr|A0A1W0W2X7|A0A1W0W2X7_SORBI	tr|A0A1W0W2X7|A0A1W0W2X7_SORBI Uncharacterized protein OS=Sorghum bicolor OX=4558 GN=SORBI_3002G092801 PE=4 SV=1	20.844	0	0	16773000
tr|A0A1W0W3H4|A0A1W0W3H4_SORBI;tr|A0A1W0W3D3|A0A1W0W3D3_SORBI	tr|A0A1W0W3H4|A0A1W0W3H4_SORBI	tr|A0A1W0W3H4|A0A1W0W3H4_SORBI Uncharacterized protein OS=Sorghum bicolor OX=4558 GN=SORBI_3002G119500 PE=4 SV=1	15.102	22001000000	21734000000	22762000000
tr|A0A1W0W3M4|A0A1W0W3M4_SORBI	tr|A0A1W0W3M4|A0A1W0W3M4_SORBI	tr|A0A1W0W3M4|A0A1W0W3M4_SORBI Uncharacterized protein OS=Sorghum bicolor OX=4558 GN=SORBI_3002G131700 PE=4 SV=1	32.059	3026600000	4248100000	3945000000
tr|A0A1W0W3N2|A0A1W0W3N2_SORBI;tr|C5XQG8|C5XQG8_SORBI	tr|A0A1W0W3N2|A0A1W0W3N2_SORBI	tr|A0A1W0W3N2|A0A1W0W3N2_SORBI Uncharacterized protein OS=Sorghum bicolor OX=4558 GN=SORBI_3002G130000 PE=3 SV=1	48.35	85027000	0	94458000
tr|A0A1W0W3R7|A0A1W0W3R7_SORBI;tr|A0A1B6QAX7|A0A1B6QAX7_SORBI;tr|A0A1B6QAX4|A0A1B6QAX4_SORBI;tr|A0A1W0W3K7|A0A1W0W3K7_SORBI	tr|A0A1W0W3R7|A0A1W0W3R7_SORBI;tr|A0A1B6QAX7|A0A1B6QAX7_SORBI;tr|A0A1B6QAX4|A0A1B6QAX4_SORBI;tr|A0A1W0W3K7|A0A1W0W3K7_SORBI	tr|A0A1W0W3R7|A0A1W0W3R7_SORBI Uncharacterized protein OS=Sorghum bicolor OX=4558 GN=SORBI_3002G129400 PE=4 SV=1;tr|A0A1B6QAX7|A0A1B6QAX7_SORBI Uncharacterized protein OS=Sorghum bicolor OX=4558 GN=SORBI_3002G129400 PE=4 SV=1;tr|A0A1B6QAX4|A0A1B6QAX4_SORBI	55.141	0	0	24162000
tr|A0A1W0W3V6|A0A1W0W3V6_SORBI	tr|A0A1W0W3V6|A0A1W0W3V6_SORBI	tr|A0A1W0W3V6|A0A1W0W3V6_SORBI Uncharacterized protein OS=Sorghum bicolor OX=4558 GN=SORBI_3002G133900 PE=4 SV=1	56.643	170580000	101670000	157740000
tr|A0A1W0W470|A0A1W0W470_SORBI;tr|A0A1W0W4C7|A0A1W0W4C7_SORBI;tr|C5X8C8|C5X8C8_SORBI;tr|A0A1Z5RP49|A0A1Z5RP49_SORBI;tr|A0A1Z5RPC0|A0A1Z5RPC0_SORBI;tr|A0A1Z5RNA6|A0A1Z5RNA6_SORBI;tr|C5XWD7|C5XWD7_SORBI	tr|A0A1W0W470|A0A1W0W470_SORBI;tr|A0A1W0W4C7|A0A1W0W4C7_SORBI;tr|C5X8C8|C5X8C8_SORBI	tr|A0A1W0W470|A0A1W0W470_SORBI Uncharacterized protein OS=Sorghum bicolor OX=4558 GN=SORBI_3002G158800 PE=4 SV=1;tr|A0A1W0W4C7|A0A1W0W4C7_SORBI Uncharacterized protein OS=Sorghum bicolor OX=4558 GN=SORBI_3002G158800 PE=4 SV=1;tr|C5X8C8|C5X8C8_SORBI Unchara	25.188	86909000	0	60057000
tr|A0A1W0W474|A0A1W0W474_SORBI	tr|A0A1W0W474|A0A1W0W474_SORBI	tr|A0A1W0W474|A0A1W0W474_SORBI Uncharacterized protein OS=Sorghum bicolor OX=4558 GN=SORBI_3002G159900 PE=4 SV=1	50.522	49252000	61638000	36882000
tr|A0A1W0W560|A0A1W0W560_SORBI	tr|A0A1W0W560|A0A1W0W560_SORBI	tr|A0A1W0W560|A0A1W0W560_SORBI Uncharacterized protein OS=Sorghum bicolor OX=4558 GN=SORBI_3002G195700 PE=3 SV=1	43.774	432760000	266540000	358750000
tr|A0A1W0W5I9|A0A1W0W5I9_SORBI	tr|A0A1W0W5I9|A0A1W0W5I9_SORBI	tr|A0A1W0W5I9|A0A1W0W5I9_SORBI Uncharacterized protein OS=Sorghum bicolor OX=4558 GN=SORBI_3002G220200 PE=3 SV=1	67.88	135020000	139470000	103820000
tr|A0A1W0W5K0|A0A1W0W5K0_SORBI	tr|A0A1W0W5K0|A0A1W0W5K0_SORBI	tr|A0A1W0W5K0|A0A1W0W5K0_SORBI Uncharacterized protein OS=Sorghum bicolor OX=4558 GN=SORBI_3002G227700 PE=4 SV=1	40.63	60202000	0	61988000
tr|A0A1W0W5Q5|A0A1W0W5Q5_SORBI;tr|A0A1W0W5Q2|A0A1W0W5Q2_SORBI	tr|A0A1W0W5Q5|A0A1W0W5Q5_SORBI;tr|A0A1W0W5Q2|A0A1W0W5Q2_SORBI	tr|A0A1W0W5Q5|A0A1W0W5Q5_SORBI Uncharacterized protein OS=Sorghum bicolor OX=4558 GN=SORBI_3002G256000 PE=4 SV=1;tr|A0A1W0W5Q2|A0A1W0W5Q2_SORBI Uncharacterized protein OS=Sorghum bicolor OX=4558 GN=SORBI_3002G256000 PE=4 SV=1	35.455	67453000	61916000	56222000
tr|A0A1W0W5X7|A0A1W0W5X7_SORBI	tr|A0A1W0W5X7|A0A1W0W5X7_SORBI	tr|A0A1W0W5X7|A0A1W0W5X7_SORBI Uncharacterized protein OS=Sorghum bicolor OX=4558 GN=SORBI_3002G257400 PE=4 SV=1	20.547	71775000	87304000	80581000
tr|A0A1W0W666|A0A1W0W666_SORBI	tr|A0A1W0W666|A0A1W0W666_SORBI	tr|A0A1W0W666|A0A1W0W666_SORBI Uncharacterized protein OS=Sorghum bicolor OX=4558 GN=SORBI_3002G281800 PE=4 SV=1	26.096	90530000	0	96855000
tr|A0A1W0W6F5|A0A1W0W6F5_SORBI	tr|A0A1W0W6F5|A0A1W0W6F5_SORBI	tr|A0A1W0W6F5|A0A1W0W6F5_SORBI Uncharacterized protein OS=Sorghum bicolor OX=4558 GN=SORBI_3002G291700 PE=4 SV=1	105.04	37117000	31812000	31088000
tr|A0A1W0W6M6|A0A1W0W6M6_SORBI	tr|A0A1W0W6M6|A0A1W0W6M6_SORBI	tr|A0A1W0W6M6|A0A1W0W6M6_SORBI Peptidylprolyl isomerase OS=Sorghum bicolor OX=4558 GN=SORBI_3002G306201 PE=4 SV=1	37.037	64034000	66084000	78592000
tr|A0A1W0W6N8|A0A1W0W6N8_SORBI	tr|A0A1W0W6N8|A0A1W0W6N8_SORBI	tr|A0A1W0W6N8|A0A1W0W6N8_SORBI Uncharacterized protein OS=Sorghum bicolor OX=4558 GN=SORBI_3002G324400 PE=3 SV=1	45.143	352520000	329620000	339430000
tr|A0A1W0W6X5|A0A1W0W6X5_SORBI	tr|A0A1W0W6X5|A0A1W0W6X5_SORBI	tr|A0A1W0W6X5|A0A1W0W6X5_SORBI Uncharacterized protein (Fragment) OS=Sorghum bicolor OX=4558 GN=SORBI_3002G332750 PE=4 SV=1	67.795	63980000	90483000	82650000
tr|A0A1W0W709|A0A1W0W709_SORBI	tr|A0A1W0W709|A0A1W0W709_SORBI	tr|A0A1W0W709|A0A1W0W709_SORBI Chlorophyll a-b binding protein, chloroplastic OS=Sorghum bicolor OX=4558 GN=SORBI_3002G339200 PE=3 SV=1	28.734	60831000	0	46007000
tr|A0A1W0W755|A0A1W0W755_SORBI;tr|A0A1B6QF84|A0A1B6QF84_SORBI	tr|A0A1W0W755|A0A1W0W755_SORBI;tr|A0A1B6QF84|A0A1B6QF84_SORBI	tr|A0A1W0W755|A0A1W0W755_SORBI Uncharacterized protein OS=Sorghum bicolor OX=4558 GN=SORBI_3002G356900 PE=3 SV=1;tr|A0A1B6QF84|A0A1B6QF84_SORBI Uncharacterized protein OS=Sorghum bicolor OX=4558 GN=SORBI_3002G356900 PE=3 SV=1	65.192	12240000	0	0
tr|A0A1W0W7E0|A0A1W0W7E0_SORBI;tr|C5X364|C5X364_SORBI;tr|A0A1Z5S9D2|A0A1Z5S9D2_SORBI	tr|A0A1W0W7E0|A0A1W0W7E0_SORBI;tr|C5X364|C5X364_SORBI	tr|A0A1W0W7E0|A0A1W0W7E0_SORBI Uncharacterized protein OS=Sorghum bicolor OX=4558 GN=SORBI_3002G384700 PE=4 SV=1;tr|C5X364|C5X364_SORBI Uncharacterized protein OS=Sorghum bicolor OX=4558 GN=SORBI_3002G385100 PE=4 SV=1	22.577	31860000	0	0
tr|A0A1W0W7K5|A0A1W0W7K5_SORBI	tr|A0A1W0W7K5|A0A1W0W7K5_SORBI	tr|A0A1W0W7K5|A0A1W0W7K5_SORBI Uncharacterized protein OS=Sorghum bicolor OX=4558 GN=SORBI_3002G395200 PE=4 SV=1	35.287	8743300	0	0
tr|A0A1W0W7T6|A0A1W0W7T6_SORBI	tr|A0A1W0W7T6|A0A1W0W7T6_SORBI	tr|A0A1W0W7T6|A0A1W0W7T6_SORBI Uncharacterized protein OS=Sorghum bicolor OX=4558 GN=SORBI_3002G407000 PE=4 SV=1	108.29	296410000	111420000	323670000
tr|A0A1W0W7U5|A0A1W0W7U5_SORBI	tr|A0A1W0W7U5|A0A1W0W7U5_SORBI	tr|A0A1W0W7U5|A0A1W0W7U5_SORBI Carboxypeptidase (Fragment) OS=Sorghum bicolor OX=4558 GN=SORBI_3002G401200 PE=3 SV=1	49.77	123030000	75379000	143540000
tr|A0A1Z5R1K8|A0A1Z5R1K8_SORBI	tr|A0A1Z5R1K8|A0A1Z5R1K8_SORBI	tr|A0A1Z5R1K8|A0A1Z5R1K8_SORBI Uncharacterized protein OS=Sorghum bicolor OX=4558 GN=SORBI_3009G046800 PE=4 SV=1	142.86	73929000	0	69591000
tr|A0A1Z5R1Q5|A0A1Z5R1Q5_SORBI	tr|A0A1Z5R1Q5|A0A1Z5R1Q5_SORBI	tr|A0A1Z5R1Q5|A0A1Z5R1Q5_SORBI Uncharacterized protein OS=Sorghum bicolor OX=4558 GN=SORBI_3009G091850 PE=4 SV=1	18.242	4573800000	4248000000	4514900000
tr|A0A1Z5R1W3|A0A1Z5R1W3_SORBI	tr|A0A1Z5R1W3|A0A1Z5R1W3_SORBI	tr|A0A1Z5R1W3|A0A1Z5R1W3_SORBI Uncharacterized protein OS=Sorghum bicolor OX=4558 GN=SORBI_3009G045900 PE=3 SV=1	61.049	5291600	0	0
tr|A0A1Z5R2C3|A0A1Z5R2C3_SORBI;tr|C5YXI8|C5YXI8_SORBI	tr|A0A1Z5R2C3|A0A1Z5R2C3_SORBI;tr|C5YXI8|C5YXI8_SORBI	tr|A0A1Z5R2C3|A0A1Z5R2C3_SORBI Uncharacterized protein OS=Sorghum bicolor OX=4558 GN=SORBI_3009G126000 PE=4 SV=1;tr|C5YXI8|C5YXI8_SORBI Uncharacterized protein OS=Sorghum bicolor OX=4558 GN=SORBI_3009G126000 PE=4 SV=1	96.545	0	0	18278000
tr|A0A1Z5R2X8|A0A1Z5R2X8_SORBI;tr|A0A1Z5R333|A0A1Z5R333_SORBI;tr|A0A1Z5R3N8|A0A1Z5R3N8_SORBI	tr|A0A1Z5R2X8|A0A1Z5R2X8_SORBI;tr|A0A1Z5R333|A0A1Z5R333_SORBI;tr|A0A1Z5R3N8|A0A1Z5R3N8_SORBI	tr|A0A1Z5R2X8|A0A1Z5R2X8_SORBI Uncharacterized protein OS=Sorghum bicolor OX=4558 GN=SORBI_3009G164300 PE=3 SV=1;tr|A0A1Z5R333|A0A1Z5R333_SORBI Uncharacterized protein OS=Sorghum bicolor OX=4558 GN=SORBI_3009G164300 PE=3 SV=1;tr|A0A1Z5R3N8|A0A1Z5R3N8_SORBI	57.924	42127000	0	71940000
tr|A0A1Z5R386|A0A1Z5R386_SORBI	tr|A0A1Z5R386|A0A1Z5R386_SORBI	tr|A0A1Z5R386|A0A1Z5R386_SORBI Uncharacterized protein OS=Sorghum bicolor OX=4558 GN=SORBI_3009G174700 PE=4 SV=1	61.779	58292000	0	61653000
tr|A0A1Z5R3J0|A0A1Z5R3J0_SORBI	tr|A0A1Z5R3J0|A0A1Z5R3J0_SORBI	tr|A0A1Z5R3J0|A0A1Z5R3J0_SORBI ATP-dependent 6-phosphofructokinase OS=Sorghum bicolor OX=4558 GN=PFK PE=3 SV=1	118.65	72224000	52409000	107850000
tr|A0A1Z5R3X9|A0A1Z5R3X9_SORBI	tr|A0A1Z5R3X9|A0A1Z5R3X9_SORBI	tr|A0A1Z5R3X9|A0A1Z5R3X9_SORBI Glucose-1-phosphate adenylyltransferase OS=Sorghum bicolor OX=4558 GN=SORBI_3009G245000 PE=3 SV=1	75.012	0	0	23706000
tr|A0A1Z5R408|A0A1Z5R408_SORBI;tr|A0A1Z5R4I2|A0A1Z5R4I2_SORBI	tr|A0A1Z5R408|A0A1Z5R408_SORBI;tr|A0A1Z5R4I2|A0A1Z5R4I2_SORBI	tr|A0A1Z5R408|A0A1Z5R408_SORBI Isocitrate dehydrogenase [NADP] OS=Sorghum bicolor OX=4558 GN=SORBI_3009G238900 PE=3 SV=1;tr|A0A1Z5R4I2|A0A1Z5R4I2_SORBI Uncharacterized protein OS=Sorghum bicolor OX=4558 GN=SORBI_3009G238900 PE=4 SV=1	46.303	23104000	33593000	38231000
tr|A0A1Z5R412|A0A1Z5R412_SORBI	tr|A0A1Z5R412|A0A1Z5R412_SORBI	tr|A0A1Z5R412|A0A1Z5R412_SORBI Thioredoxin OS=Sorghum bicolor OX=4558 GN=SORBI_3009G190800 PE=3 SV=1	13.788	242270000	146690000	165530000
tr|A0A1Z5R4G6|A0A1Z5R4G6_SORBI	tr|A0A1Z5R4G6|A0A1Z5R4G6_SORBI	tr|A0A1Z5R4G6|A0A1Z5R4G6_SORBI Uncharacterized protein OS=Sorghum bicolor OX=4558 GN=SORBI_3008G030000 PE=3 SV=1	26.448	812110000	844300000	904630000
tr|A0A1Z5R4G7|A0A1Z5R4G7_SORBI;tr|A0A1Z5R3S3|A0A1Z5R3S3_SORBI	tr|A0A1Z5R4G7|A0A1Z5R4G7_SORBI	tr|A0A1Z5R4G7|A0A1Z5R4G7_SORBI Uncharacterized protein OS=Sorghum bicolor OX=4558 GN=SORBI_3009G237000 PE=4 SV=1	44.866	382750000	440340000	276040000
tr|A0A1Z5R4Y7|A0A1Z5R4Y7_SORBI	tr|A0A1Z5R4Y7|A0A1Z5R4Y7_SORBI	tr|A0A1Z5R4Y7|A0A1Z5R4Y7_SORBI Dihydrolipoamide acetyltransferase component of pyruvate dehydrogenase complex OS=Sorghum bicolor OX=4558 GN=SORBI_3008G059900 PE=3 SV=1	47.685	58269000	79877000	0
tr|A0A1Z5R5E6|A0A1Z5R5E6_SORBI;tr|C5Y3G2|C5Y3G2_SORBI	tr|A0A1Z5R5E6|A0A1Z5R5E6_SORBI	tr|A0A1Z5R5E6|A0A1Z5R5E6_SORBI Non-specific lipid-transfer protein OS=Sorghum bicolor OX=4558 GN=SORBI_3008G030900 PE=3 SV=1	11.537	192960000	322980000	247220000
tr|A0A1Z5R5G0|A0A1Z5R5G0_SORBI	tr|A0A1Z5R5G0|A0A1Z5R5G0_SORBI	tr|A0A1Z5R5G0|A0A1Z5R5G0_SORBI Uncharacterized protein OS=Sorghum bicolor OX=4558 GN=SORBI_3008G050400 PE=4 SV=1	37.521	0	0	19599000
tr|A0A1Z5R6H7|A0A1Z5R6H7_SORBI	tr|A0A1Z5R6H7|A0A1Z5R6H7_SORBI	tr|A0A1Z5R6H7|A0A1Z5R6H7_SORBI Uncharacterized protein OS=Sorghum bicolor OX=4558 GN=SORBI_3008G134900 PE=4 SV=1	21.493	0	0	63921000
tr|A0A1Z5R6I2|A0A1Z5R6I2_SORBI	tr|A0A1Z5R6I2|A0A1Z5R6I2_SORBI	tr|A0A1Z5R6I2|A0A1Z5R6I2_SORBI Uncharacterized protein OS=Sorghum bicolor OX=4558 GN=SORBI_3008G089500 PE=4 SV=1	77.62	0	0	2869200
tr|A0A1Z5R6W7|A0A1Z5R6W7_SORBI;tr|A0A1Z5R750|A0A1Z5R750_SORBI;tr|A0A1Z5R605|A0A1Z5R605_SORBI;tr|A0A1Z5R5Y3|A0A1Z5R5Y3_SORBI;tr|A0A1B6PCY9|A0A1B6PCY9_SORBI;tr|A0A1B6PCX7|A0A1B6PCX7_SORBI	tr|A0A1Z5R6W7|A0A1Z5R6W7_SORBI;tr|A0A1Z5R750|A0A1Z5R750_SORBI;tr|A0A1Z5R605|A0A1Z5R605_SORBI;tr|A0A1Z5R5Y3|A0A1Z5R5Y3_SORBI	tr|A0A1Z5R6W7|A0A1Z5R6W7_SORBI Uncharacterized protein OS=Sorghum bicolor OX=4558 GN=SORBI_3008G106800 PE=4 SV=1;tr|A0A1Z5R750|A0A1Z5R750_SORBI Uncharacterized protein OS=Sorghum bicolor OX=4558 GN=SORBI_3008G106800 PE=4 SV=1;tr|A0A1Z5R605|A0A1Z5R605_SORBI	35.03	79634000	0	59382000
tr|A0A1Z5R7X6|A0A1Z5R7X6_SORBI;tr|A0A1Z5R6W8|A0A1Z5R6W8_SORBI	tr|A0A1Z5R7X6|A0A1Z5R7X6_SORBI;tr|A0A1Z5R6W8|A0A1Z5R6W8_SORBI	tr|A0A1Z5R7X6|A0A1Z5R7X6_SORBI Uncharacterized protein OS=Sorghum bicolor OX=4558 GN=SORBI_3008G160700 PE=4 SV=1;tr|A0A1Z5R6W8|A0A1Z5R6W8_SORBI Uncharacterized protein OS=Sorghum bicolor OX=4558 GN=SORBI_3008G160700 PE=4 SV=1	81.57	36545000	0	44243000
tr|A0A1Z5R892|A0A1Z5R892_SORBI	tr|A0A1Z5R892|A0A1Z5R892_SORBI	tr|A0A1Z5R892|A0A1Z5R892_SORBI Uncharacterized protein OS=Sorghum bicolor OX=4558 GN=SORBI_3007G019501 PE=4 SV=1	16.601	113710000	130860000	139750000
tr|A0A1Z5R8H2|A0A1Z5R8H2_SORBI;tr|A0A1Z5R7D5|A0A1Z5R7D5_SORBI;tr|A0A1Z5R7X0|A0A1Z5R7X0_SORBI	tr|A0A1Z5R8H2|A0A1Z5R8H2_SORBI;tr|A0A1Z5R7D5|A0A1Z5R7D5_SORBI;tr|A0A1Z5R7X0|A0A1Z5R7X0_SORBI	tr|A0A1Z5R8H2|A0A1Z5R8H2_SORBI Uncharacterized protein OS=Sorghum bicolor OX=4558 GN=SORBI_3008G177900 PE=3 SV=1;tr|A0A1Z5R7D5|A0A1Z5R7D5_SORBI Uncharacterized protein OS=Sorghum bicolor OX=4558 GN=SORBI_3008G178200 PE=3 SV=1;tr|A0A1Z5R7X0|A0A1Z5R7X0_SORBI	160.62	49496000	0	0
tr|A0A1Z5R987|A0A1Z5R987_SORBI;tr|A0A1Z5R871|A0A1Z5R871_SORBI	tr|A0A1Z5R987|A0A1Z5R987_SORBI;tr|A0A1Z5R871|A0A1Z5R871_SORBI	tr|A0A1Z5R987|A0A1Z5R987_SORBI Uncharacterized protein OS=Sorghum bicolor OX=4558 GN=SORBI_3007G052400 PE=4 SV=1;tr|A0A1Z5R871|A0A1Z5R871_SORBI Uncharacterized protein OS=Sorghum bicolor OX=4558 GN=SORBI_3007G052400 PE=4 SV=1	35.209	403760000	282040000	469840000
tr|A0A1Z5R9C3|A0A1Z5R9C3_SORBI;tr|A0A1Z5RAB0|A0A1Z5RAB0_SORBI	tr|A0A1Z5R9C3|A0A1Z5R9C3_SORBI;tr|A0A1Z5RAB0|A0A1Z5RAB0_SORBI	tr|A0A1Z5R9C3|A0A1Z5R9C3_SORBI Uncharacterized protein OS=Sorghum bicolor OX=4558 GN=SORBI_3007G116950 PE=4 SV=1;tr|A0A1Z5RAB0|A0A1Z5RAB0_SORBI Uncharacterized protein OS=Sorghum bicolor OX=4558 GN=SORBI_3007G116950 PE=4 SV=1	45.529	2224000000	3742000000	2419500000
tr|A0A1Z5R9E0|A0A1Z5R9E0_SORBI;tr|A0A1Z5R8I3|A0A1Z5R8I3_SORBI;tr|A0A1B6PGF3|A0A1B6PGF3_SORBI	tr|A0A1Z5R9E0|A0A1Z5R9E0_SORBI;tr|A0A1Z5R8I3|A0A1Z5R8I3_SORBI;tr|A0A1B6PGF3|A0A1B6PGF3_SORBI	tr|A0A1Z5R9E0|A0A1Z5R9E0_SORBI Uncharacterized protein OS=Sorghum bicolor OX=4558 GN=SORBI_3007G073400 PE=4 SV=1;tr|A0A1Z5R8I3|A0A1Z5R8I3_SORBI Uncharacterized protein OS=Sorghum bicolor OX=4558 GN=SORBI_3007G073400 PE=4 SV=1;tr|A0A1B6PGF3|A0A1B6PGF3_SORBI	97.136	0	0	21531000
tr|A0A1Z5R9F2|A0A1Z5R9F2_SORBI;tr|C5YIJ5|C5YIJ5_SORBI	tr|A0A1Z5R9F2|A0A1Z5R9F2_SORBI;tr|C5YIJ5|C5YIJ5_SORBI	tr|A0A1Z5R9F2|A0A1Z5R9F2_SORBI Uncharacterized protein OS=Sorghum bicolor OX=4558 GN=SORBI_3007G075200 PE=3 SV=1;tr|C5YIJ5|C5YIJ5_SORBI Uncharacterized protein OS=Sorghum bicolor OX=4558 GN=SORBI_3007G075200 PE=3 SV=1	59.462	90535000	233160000	83182000
tr|A0A1Z5R9Q9|A0A1Z5R9Q9_SORBI	tr|A0A1Z5R9Q9|A0A1Z5R9Q9_SORBI	tr|A0A1Z5R9Q9|A0A1Z5R9Q9_SORBI Malate dehydrogenase OS=Sorghum bicolor OX=4558 GN=SORBI_3007G137600 PE=3 SV=1	41.313	80913000	0	68777000
tr|A0A1Z5R9X3|A0A1Z5R9X3_SORBI	tr|A0A1Z5R9X3|A0A1Z5R9X3_SORBI	tr|A0A1Z5R9X3|A0A1Z5R9X3_SORBI Uncharacterized protein OS=Sorghum bicolor OX=4558 GN=SORBI_3007G116600 PE=4 SV=1	60.898	0	0	125730000
tr|A0A1Z5RAK5|A0A1Z5RAK5_SORBI	tr|A0A1Z5RAK5|A0A1Z5RAK5_SORBI	tr|A0A1Z5RAK5|A0A1Z5RAK5_SORBI Uncharacterized protein OS=Sorghum bicolor OX=4558 GN=SORBI_3007G188600 PE=4 SV=1	76.732	42988000	0	37806000
tr|A0A1Z5RAS2|A0A1Z5RAS2_SORBI	tr|A0A1Z5RAS2|A0A1Z5RAS2_SORBI	tr|A0A1Z5RAS2|A0A1Z5RAS2_SORBI Uncharacterized protein OS=Sorghum bicolor OX=4558 GN=SORBI_3007G162300 PE=4 SV=1	16.703	23613000	0	0
tr|A0A1Z5RAX8|A0A1Z5RAX8_SORBI;tr|C5YIP5|C5YIP5_SORBI;tr|A0A1Z5RBE9|A0A1Z5RBE9_SORBI	tr|A0A1Z5RAX8|A0A1Z5RAX8_SORBI;tr|C5YIP5|C5YIP5_SORBI;tr|A0A1Z5RBE9|A0A1Z5RBE9_SORBI	tr|A0A1Z5RAX8|A0A1Z5RAX8_SORBI Uncharacterized protein OS=Sorghum bicolor OX=4558 GN=SORBI_3007G207800 PE=4 SV=1;tr|C5YIP5|C5YIP5_SORBI Uncharacterized protein OS=Sorghum bicolor OX=4558 GN=SORBI_3007G207800 PE=4 SV=1;tr|A0A1Z5RBE9|A0A1Z5RBE9_SORBI Unchara	24.814	141840000	61603000	141720000
tr|A0A1Z5RB19|A0A1Z5RB19_SORBI	tr|A0A1Z5RB19|A0A1Z5RB19_SORBI	tr|A0A1Z5RB19|A0A1Z5RB19_SORBI Uncharacterized protein OS=Sorghum bicolor OX=4558 GN=SORBI_3007G212400 PE=4 SV=1	27.266	680040000	543120000	729060000
tr|A0A1Z5RB50|A0A1Z5RB50_SORBI	tr|A0A1Z5RB50|A0A1Z5RB50_SORBI	tr|A0A1Z5RB50|A0A1Z5RB50_SORBI Uncharacterized protein OS=Sorghum bicolor OX=4558 GN=SORBI_3007G161800 PE=3 SV=1	38.871	0	0	22490000
tr|A0A1Z5RBG0|A0A1Z5RBG0_SORBI	tr|A0A1Z5RBG0|A0A1Z5RBG0_SORBI	tr|A0A1Z5RBG0|A0A1Z5RBG0_SORBI Uncharacterized protein OS=Sorghum bicolor OX=4558 GN=SORBI_3006G008700 PE=4 SV=1	52.198	307900000	454160000	372790000
tr|A0A1Z5RBJ6|A0A1Z5RBJ6_SORBI;tr|C5YH58|C5YH58_SORBI	tr|A0A1Z5RBJ6|A0A1Z5RBJ6_SORBI;tr|C5YH58|C5YH58_SORBI	tr|A0A1Z5RBJ6|A0A1Z5RBJ6_SORBI Uncharacterized protein OS=Sorghum bicolor OX=4558 GN=SORBI_3007G180100 PE=3 SV=1;tr|C5YH58|C5YH58_SORBI Uncharacterized protein OS=Sorghum bicolor OX=4558 GN=SORBI_3007G180100 PE=3 SV=1	50.293	123400000	0	163860000
tr|A0A1Z5RBK6|A0A1Z5RBK6_SORBI;tr|C5YH68|C5YH68_SORBI	tr|A0A1Z5RBK6|A0A1Z5RBK6_SORBI;tr|C5YH68|C5YH68_SORBI	tr|A0A1Z5RBK6|A0A1Z5RBK6_SORBI Uncharacterized protein OS=Sorghum bicolor OX=4558 GN=SORBI_3007G181600 PE=3 SV=1;tr|C5YH68|C5YH68_SORBI Uncharacterized protein OS=Sorghum bicolor OX=4558 GN=SORBI_3007G181600 PE=3 SV=1	33.904	0	0	21979000
tr|A0A1Z5RBK7|A0A1Z5RBK7_SORBI;tr|C5YHT0|C5YHT0_SORBI;tr|A0A1Z5RBR7|A0A1Z5RBR7_SORBI	tr|A0A1Z5RBK7|A0A1Z5RBK7_SORBI;tr|C5YHT0|C5YHT0_SORBI;tr|A0A1Z5RBR7|A0A1Z5RBR7_SORBI	tr|A0A1Z5RBK7|A0A1Z5RBK7_SORBI Uncharacterized protein OS=Sorghum bicolor OX=4558 GN=SORBI_3007G193700 PE=4 SV=1;tr|C5YHT0|C5YHT0_SORBI Uncharacterized protein OS=Sorghum bicolor OX=4558 GN=SORBI_3007G193700 PE=4 SV=1;tr|A0A1Z5RBR7|A0A1Z5RBR7_SORBI Unchara	26.814	28125000	0	0
tr|A0A1Z5RC44|A0A1Z5RC44_SORBI;tr|A0A1Z5RBY4|A0A1Z5RBY4_SORBI	tr|A0A1Z5RC44|A0A1Z5RC44_SORBI;tr|A0A1Z5RBY4|A0A1Z5RBY4_SORBI	tr|A0A1Z5RC44|A0A1Z5RC44_SORBI Uncharacterized protein OS=Sorghum bicolor OX=4558 GN=SORBI_3007G213300 PE=4 SV=1;tr|A0A1Z5RBY4|A0A1Z5RBY4_SORBI Uncharacterized protein OS=Sorghum bicolor OX=4558 GN=SORBI_3007G213300 PE=4 SV=1	96.345	127050000	0	124930000
tr|A0A1Z5RC48|A0A1Z5RC48_SORBI;tr|A0A1W0W7B2|A0A1W0W7B2_SORBI	tr|A0A1Z5RC48|A0A1Z5RC48_SORBI	tr|A0A1Z5RC48|A0A1Z5RC48_SORBI Uncharacterized protein OS=Sorghum bicolor OX=4558 GN=SORBI_3006G041100 PE=4 SV=1	49.023	6173500	0	0
tr|A0A1Z5RC59|A0A1Z5RC59_SORBI;tr|A0A1Z5RCM7|A0A1Z5RCM7_SORBI	tr|A0A1Z5RC59|A0A1Z5RC59_SORBI;tr|A0A1Z5RCM7|A0A1Z5RCM7_SORBI	tr|A0A1Z5RC59|A0A1Z5RC59_SORBI Eukaryotic translation initiation factor 3 subunit H OS=Sorghum bicolor OX=4558 GN=SORBI_3006G044600 PE=3 SV=1;tr|A0A1Z5RCM7|A0A1Z5RCM7_SORBI Uncharacterized protein OS=Sorghum bicolor OX=4558 GN=SORBI_3006G044600 PE=4 SV=1	41.12	22631000	0	26797000
tr|A0A1Z5RCK3|A0A1Z5RCK3_SORBI	tr|A0A1Z5RCK3|A0A1Z5RCK3_SORBI	tr|A0A1Z5RCK3|A0A1Z5RCK3_SORBI Uncharacterized protein OS=Sorghum bicolor OX=4558 GN=SORBI_3006G021100 PE=3 SV=1	51.352	21358000	0	19994000
tr|A0A1Z5RCK4|A0A1Z5RCK4_SORBI;tr|C5XTD4|C5XTD4_SORBI	tr|A0A1Z5RCK4|A0A1Z5RCK4_SORBI	tr|A0A1Z5RCK4|A0A1Z5RCK4_SORBI Uncharacterized protein OS=Sorghum bicolor OX=4558 GN=SORBI_3006G066800 PE=4 SV=1	93.159	1129600000	1202800000	1151700000
tr|A0A1Z5RCS5|A0A1Z5RCS5_SORBI	tr|A0A1Z5RCS5|A0A1Z5RCS5_SORBI	tr|A0A1Z5RCS5|A0A1Z5RCS5_SORBI Uncharacterized protein OS=Sorghum bicolor OX=4558 GN=SORBI_3006G050500 PE=4 SV=1	33.147	421990000	361800000	287430000
tr|A0A1Z5RCZ7|A0A1Z5RCZ7_SORBI	tr|A0A1Z5RCZ7|A0A1Z5RCZ7_SORBI	tr|A0A1Z5RCZ7|A0A1Z5RCZ7_SORBI Uncharacterized protein OS=Sorghum bicolor OX=4558 GN=SORBI_3006G085601 PE=4 SV=1	16.227	0	0	8905600
tr|A0A1Z5RD91|A0A1Z5RD91_SORBI	tr|A0A1Z5RD91|A0A1Z5RD91_SORBI	tr|A0A1Z5RD91|A0A1Z5RD91_SORBI Uncharacterized protein OS=Sorghum bicolor OX=4558 GN=SORBI_3006G109700 PE=4 SV=1	33.559	14488000	0	14066000
tr|A0A1Z5REI5|A0A1Z5REI5_SORBI;tr|C5YZ02|C5YZ02_SORBI;tr|A0A1B6QK11|A0A1B6QK11_SORBI;tr|A0A1B6QD25|A0A1B6QD25_SORBI	tr|A0A1Z5REI5|A0A1Z5REI5_SORBI	tr|A0A1Z5REI5|A0A1Z5REI5_SORBI Uncharacterized protein OS=Sorghum bicolor OX=4558 GN=SORBI_3006G155700 PE=4 SV=1	85.393	29484000	0	0
tr|A0A1Z5RF05|A0A1Z5RF05_SORBI;tr|A0A1Z5RFW6|A0A1Z5RFW6_SORBI	tr|A0A1Z5RF05|A0A1Z5RF05_SORBI;tr|A0A1Z5RFW6|A0A1Z5RFW6_SORBI	tr|A0A1Z5RF05|A0A1Z5RF05_SORBI Uncharacterized protein OS=Sorghum bicolor OX=4558 GN=SORBI_3006G215600 PE=4 SV=1;tr|A0A1Z5RFW6|A0A1Z5RFW6_SORBI Uncharacterized protein OS=Sorghum bicolor OX=4558 GN=SORBI_3006G215600 PE=4 SV=1	112.12	30569000	44751000	29307000
tr|A0A1Z5RF33|A0A1Z5RF33_SORBI	tr|A0A1Z5RF33|A0A1Z5RF33_SORBI	tr|A0A1Z5RF33|A0A1Z5RF33_SORBI Uncharacterized protein OS=Sorghum bicolor OX=4558 GN=SORBI_3006G211701 PE=4 SV=1	15.028	300890000	448070000	242880000
tr|A0A1Z5RF98|A0A1Z5RF98_SORBI;tr|A0A1Z5RFY6|A0A1Z5RFY6_SORBI;tr|A0A1Z5RF93|A0A1Z5RF93_SORBI	tr|A0A1Z5RF98|A0A1Z5RF98_SORBI;tr|A0A1Z5RFY6|A0A1Z5RFY6_SORBI	tr|A0A1Z5RF98|A0A1Z5RF98_SORBI Uncharacterized protein OS=Sorghum bicolor OX=4558 GN=SORBI_3006G235350 PE=4 SV=1;tr|A0A1Z5RFY6|A0A1Z5RFY6_SORBI Uncharacterized protein OS=Sorghum bicolor OX=4558 GN=SORBI_3006G235350 PE=4 SV=1	33.836	47190000	0	41464000
tr|A0A1Z5RFK1|A0A1Z5RFK1_SORBI;tr|A0A1Z5RGI3|A0A1Z5RGI3_SORBI	tr|A0A1Z5RFK1|A0A1Z5RFK1_SORBI;tr|A0A1Z5RGI3|A0A1Z5RGI3_SORBI	tr|A0A1Z5RFK1|A0A1Z5RFK1_SORBI Uncharacterized protein OS=Sorghum bicolor OX=4558 GN=SORBI_3006G246900 PE=4 SV=1;tr|A0A1Z5RGI3|A0A1Z5RGI3_SORBI Uncharacterized protein OS=Sorghum bicolor OX=4558 GN=SORBI_3006G246900 PE=4 SV=1	68.014	14797000	0	20668000
tr|A0A1Z5RFN9|A0A1Z5RFN9_SORBI	tr|A0A1Z5RFN9|A0A1Z5RFN9_SORBI	tr|A0A1Z5RFN9|A0A1Z5RFN9_SORBI Chlorophyll a-b binding protein, chloroplastic OS=Sorghum bicolor OX=4558 GN=SORBI_3006G264201 PE=3 SV=1	27.354	3087900000	1714300000	2886300000
tr|A0A1Z5RFS3|A0A1Z5RFS3_SORBI	tr|A0A1Z5RFS3|A0A1Z5RFS3_SORBI	tr|A0A1Z5RFS3|A0A1Z5RFS3_SORBI Uncharacterized protein OS=Sorghum bicolor OX=4558 GN=SORBI_3006G271800 PE=4 SV=1	124.61	349140000	350330000	398850000
tr|A0A1Z5RFU0|A0A1Z5RFU0_SORBI	tr|A0A1Z5RFU0|A0A1Z5RFU0_SORBI	tr|A0A1Z5RFU0|A0A1Z5RFU0_SORBI Uncharacterized protein OS=Sorghum bicolor OX=4558 GN=SORBI_3006G280050 PE=4 SV=1	16.4	394180000	418890000	302170000
tr|A0A1Z5RFU2|A0A1Z5RFU2_SORBI	tr|A0A1Z5RFU2|A0A1Z5RFU2_SORBI	tr|A0A1Z5RFU2|A0A1Z5RFU2_SORBI Dihydroorotate dehydrogenase (quinone), mitochondrial OS=Sorghum bicolor OX=4558 GN=SORBI_3006G266200 PE=3 SV=1	42.874	24873000	0	0
tr|A0A1Z5RFW9|A0A1Z5RFW9_SORBI	tr|A0A1Z5RFW9|A0A1Z5RFW9_SORBI	tr|A0A1Z5RFW9|A0A1Z5RFW9_SORBI Uncharacterized protein OS=Sorghum bicolor OX=4558 GN=SORBI_3006G274800 PE=3 SV=1	29.1	85881000	0	67891000
tr|A0A1Z5RG18|A0A1Z5RG18_SORBI;REV__tr|A0A194YN57|A0A194YN57_SORBI;tr|C5Z920|C5Z920_SORBI;REV__tr|C5Z0A8|C5Z0A8_SORBI;tr|C5YYC5|C5YYC5_SORBI;tr|C5YMC2|C5YMC2_SORBI;REV__tr|C5YMC2|C5YMC2_SORBI;tr|A0A1B6PMY3|A0A1B6PMY3_SORBI;REV__tr|A0A1B6PMY3|A0A1B6PMY3_SORBI	tr|A0A1Z5RG18|A0A1Z5RG18_SORBI	tr|A0A1Z5RG18|A0A1Z5RG18_SORBI Uncharacterized protein OS=Sorghum bicolor OX=4558 GN=SORBI_3006G280300 PE=4 SV=1	114.31	0	40200000	0
tr|A0A1Z5RGP3|A0A1Z5RGP3_SORBI	tr|A0A1Z5RGP3|A0A1Z5RGP3_SORBI	tr|A0A1Z5RGP3|A0A1Z5RGP3_SORBI Uncharacterized protein OS=Sorghum bicolor OX=4558 GN=SORBI_3006G274300 PE=4 SV=1	21.852	28150000	0	24831000
tr|A0A1Z5RHL7|A0A1Z5RHL7_SORBI	tr|A0A1Z5RHL7|A0A1Z5RHL7_SORBI	tr|A0A1Z5RHL7|A0A1Z5RHL7_SORBI Uncharacterized protein OS=Sorghum bicolor OX=4558 GN=SORBI_3005G096101 PE=4 SV=1	11.285	15323000	0	15517000
tr|A0A1Z5RIA3|A0A1Z5RIA3_SORBI	tr|A0A1Z5RIA3|A0A1Z5RIA3_SORBI	tr|A0A1Z5RIA3|A0A1Z5RIA3_SORBI Uncharacterized protein OS=Sorghum bicolor OX=4558 GN=SORBI_3005G126100 PE=4 SV=1	23.694	42273000	0	54520000
tr|A0A1Z5RII6|A0A1Z5RII6_SORBI;tr|A0A1Z5RI56|A0A1Z5RI56_SORBI	tr|A0A1Z5RII6|A0A1Z5RII6_SORBI;tr|A0A1Z5RI56|A0A1Z5RI56_SORBI	tr|A0A1Z5RII6|A0A1Z5RII6_SORBI Uncharacterized protein OS=Sorghum bicolor OX=4558 GN=SORBI_3005G111700 PE=4 SV=1;tr|A0A1Z5RI56|A0A1Z5RI56_SORBI Uncharacterized protein OS=Sorghum bicolor OX=4558 GN=SORBI_3005G111700 PE=4 SV=1	48.069	27635000	0	17100000
tr|A0A1Z5RIM0|A0A1Z5RIM0_SORBI	tr|A0A1Z5RIM0|A0A1Z5RIM0_SORBI	tr|A0A1Z5RIM0|A0A1Z5RIM0_SORBI Uncharacterized protein OS=Sorghum bicolor OX=4558 GN=SORBI_3005G145201 PE=3 SV=1	29.342	593910000	473770000	724370000
tr|A0A1Z5RJ19|A0A1Z5RJ19_SORBI;tr|A0A1B6PSZ4|A0A1B6PSZ4_SORBI;tr|C5Y594|C5Y594_SORBI;tr|A0A1Z5RJV1|A0A1Z5RJV1_SORBI;tr|A0A1Z5R274|A0A1Z5R274_SORBI	tr|A0A1Z5RJ19|A0A1Z5RJ19_SORBI;tr|A0A1B6PSZ4|A0A1B6PSZ4_SORBI	tr|A0A1Z5RJ19|A0A1Z5RJ19_SORBI Uncharacterized protein OS=Sorghum bicolor OX=4558 GN=SORBI_3005G165500 PE=4 SV=1;tr|A0A1B6PSZ4|A0A1B6PSZ4_SORBI Uncharacterized protein OS=Sorghum bicolor OX=4558 GN=SORBI_3005G165500 PE=4 SV=1	63.899	399280000	328760000	334270000
tr|A0A1Z5RJE4|A0A1Z5RJE4_SORBI;tr|C5Y2P7|C5Y2P7_SORBI;tr|A0A1Z5RII1|A0A1Z5RII1_SORBI	tr|A0A1Z5RJE4|A0A1Z5RJE4_SORBI;tr|C5Y2P7|C5Y2P7_SORBI;tr|A0A1Z5RII1|A0A1Z5RII1_SORBI	tr|A0A1Z5RJE4|A0A1Z5RJE4_SORBI Uncharacterized protein OS=Sorghum bicolor OX=4558 GN=SORBI_3005G123200 PE=4 SV=1;tr|C5Y2P7|C5Y2P7_SORBI Uncharacterized protein OS=Sorghum bicolor OX=4558 GN=SORBI_3005G123200 PE=4 SV=1;tr|A0A1Z5RII1|A0A1Z5RII1_SORBI Unchara	32.993	85192000	0	125570000
tr|A0A1Z5RJG6|A0A1Z5RJG6_SORBI;tr|A0A1B6QHR4|A0A1B6QHR4_SORBI;tr|A0A1Z5R610|A0A1Z5R610_SORBI	tr|A0A1Z5RJG6|A0A1Z5RJG6_SORBI;tr|A0A1B6QHR4|A0A1B6QHR4_SORBI;tr|A0A1Z5R610|A0A1Z5R610_SORBI	tr|A0A1Z5RJG6|A0A1Z5RJG6_SORBI Uncharacterized protein OS=Sorghum bicolor OX=4558 GN=SORBI_3005G195301 PE=4 SV=1;tr|A0A1B6QHR4|A0A1B6QHR4_SORBI Uncharacterized protein OS=Sorghum bicolor OX=4558 GN=SORBI_3001G074300 PE=4 SV=1;tr|A0A1Z5R610|A0A1Z5R610_SORBI	6.4284	416140000	279280000	411910000
tr|A0A1Z5RK23|A0A1Z5RK23_SORBI	tr|A0A1Z5RK23|A0A1Z5RK23_SORBI	tr|A0A1Z5RK23|A0A1Z5RK23_SORBI Uncharacterized protein OS=Sorghum bicolor OX=4558 GN=SORBI_3005G200200 PE=4 SV=1	92.095	93211000	75564000	149940000
tr|A0A1Z5RK94|A0A1Z5RK94_SORBI	tr|A0A1Z5RK94|A0A1Z5RK94_SORBI	tr|A0A1Z5RK94|A0A1Z5RK94_SORBI Uncharacterized protein OS=Sorghum bicolor OX=4558 GN=SORBI_3005G227000 PE=3 SV=1	54.005	471100000	461580000	516360000
tr|A0A1Z5RK96|A0A1Z5RK96_SORBI;tr|A0A1B6PS42|A0A1B6PS42_SORBI	tr|A0A1Z5RK96|A0A1Z5RK96_SORBI	tr|A0A1Z5RK96|A0A1Z5RK96_SORBI Uncharacterized protein OS=Sorghum bicolor OX=4558 GN=SORBI_3004G006300 PE=3 SV=1	18.879	850130000	843470000	846020000
tr|A0A1Z5RKE0|A0A1Z5RKE0_SORBI;tr|A0A1B6PJA8|A0A1B6PJA8_SORBI;tr|A0A1B6PJ92|A0A1B6PJ92_SORBI;tr|A0A1B6PJA4|A0A1B6PJA4_SORBI;tr|A0A1B6PJA6|A0A1B6PJA6_SORBI;tr|A0A1B6PJA1|A0A1B6PJA1_SORBI	tr|A0A1Z5RKE0|A0A1Z5RKE0_SORBI	tr|A0A1Z5RKE0|A0A1Z5RKE0_SORBI Uncharacterized protein OS=Sorghum bicolor OX=4558 GN=SORBI_3005G231900 PE=3 SV=1	40.256	25762000	0	25853000
tr|A0A1Z5RKF8|A0A1Z5RKF8_SORBI;tr|A0A1Z5RKL6|A0A1Z5RKL6_SORBI	tr|A0A1Z5RKF8|A0A1Z5RKF8_SORBI;tr|A0A1Z5RKL6|A0A1Z5RKL6_SORBI	tr|A0A1Z5RKF8|A0A1Z5RKF8_SORBI Catalase OS=Sorghum bicolor OX=4558 GN=SORBI_3004G011566 PE=3 SV=1;tr|A0A1Z5RKL6|A0A1Z5RKL6_SORBI Catalase OS=Sorghum bicolor OX=4558 GN=SORBI_3004G011566 PE=3 SV=1	56.554	2544800000	2438300000	2847500000
tr|A0A1Z5RKI8|A0A1Z5RKI8_SORBI	tr|A0A1Z5RKI8|A0A1Z5RKI8_SORBI	tr|A0A1Z5RKI8|A0A1Z5RKI8_SORBI Uncharacterized protein OS=Sorghum bicolor OX=4558 GN=SORBI_3004G018000 PE=4 SV=1	30.691	44232000	54091000	33340000
tr|A0A1Z5RKJ8|A0A1Z5RKJ8_SORBI	tr|A0A1Z5RKJ8|A0A1Z5RKJ8_SORBI	tr|A0A1Z5RKJ8|A0A1Z5RKJ8_SORBI Uncharacterized protein OS=Sorghum bicolor OX=4558 GN=SORBI_3004G007500 PE=3 SV=1	55.438	515110000	426060000	418490000
tr|A0A1Z5RKM9|A0A1Z5RKM9_SORBI;tr|A0A1Z5RKN5|A0A1Z5RKN5_SORBI	tr|A0A1Z5RKM9|A0A1Z5RKM9_SORBI;tr|A0A1Z5RKN5|A0A1Z5RKN5_SORBI	tr|A0A1Z5RKM9|A0A1Z5RKM9_SORBI Uncharacterized protein OS=Sorghum bicolor OX=4558 GN=SORBI_3004G030200 PE=4 SV=1;tr|A0A1Z5RKN5|A0A1Z5RKN5_SORBI Uncharacterized protein OS=Sorghum bicolor OX=4558 GN=SORBI_3004G030200 PE=4 SV=1	388.49	60443000	59727000	98050000
tr|A0A1Z5RLE9|A0A1Z5RLE9_SORBI	tr|A0A1Z5RLE9|A0A1Z5RLE9_SORBI	tr|A0A1Z5RLE9|A0A1Z5RLE9_SORBI Uncharacterized protein OS=Sorghum bicolor OX=4558 GN=SORBI_3004G081900 PE=4 SV=1	93.214	51040000	0	44135000
tr|A0A1Z5RLH0|A0A1Z5RLH0_SORBI	tr|A0A1Z5RLH0|A0A1Z5RLH0_SORBI	tr|A0A1Z5RLH0|A0A1Z5RLH0_SORBI Glycosyltransferase OS=Sorghum bicolor OX=4558 GN=SORBI_3004G071200 PE=3 SV=1	59.191	33307000	0	26335000
tr|A0A1Z5RLI1|A0A1Z5RLI1_SORBI	tr|A0A1Z5RLI1|A0A1Z5RLI1_SORBI	tr|A0A1Z5RLI1|A0A1Z5RLI1_SORBI Uncharacterized protein (Fragment) OS=Sorghum bicolor OX=4558 GN=SORBI_3004G054500 PE=3 SV=1	36.575	428210000	698990000	469200000
tr|A0A1Z5RLP9|A0A1Z5RLP9_SORBI;tr|C5XI60|C5XI60_SORBI;tr|C5YZG2|C5YZG2_SORBI;tr|A0A1B6QQV9|A0A1B6QQV9_SORBI;tr|C5WPQ5|C5WPQ5_SORBI;tr|C5X8S7|C5X8S7_SORBI;tr|C5WM19|C5WM19_SORBI;tr|A0A1Z5S565|A0A1Z5S565_SORBI	tr|A0A1Z5RLP9|A0A1Z5RLP9_SORBI	tr|A0A1Z5RLP9|A0A1Z5RLP9_SORBI Uncharacterized protein OS=Sorghum bicolor OX=4558 GN=SORBI_3004G067100 PE=3 SV=1	33.122	31911000	0	0
tr|A0A1Z5RMN4|A0A1Z5RMN4_SORBI;tr|A0A194YPU6|A0A194YPU6_SORBI	tr|A0A1Z5RMN4|A0A1Z5RMN4_SORBI;tr|A0A194YPU6|A0A194YPU6_SORBI	tr|A0A1Z5RMN4|A0A1Z5RMN4_SORBI Uncharacterized protein OS=Sorghum bicolor OX=4558 GN=SORBI_3004G151800 PE=4 SV=1;tr|A0A194YPU6|A0A194YPU6_SORBI Uncharacterized protein OS=Sorghum bicolor OX=4558 GN=SORBI_3004G151800 PE=4 SV=1	47.201	332840000	311070000	301460000
tr|A0A1Z5RN09|A0A1Z5RN09_SORBI;tr|A0A1Z5RP46|A0A1Z5RP46_SORBI;tr|A0A1Z5RN80|A0A1Z5RN80_SORBI;tr|A0A1Z5RN30|A0A1Z5RN30_SORBI;tr|A0A1Z5RNG8|A0A1Z5RNG8_SORBI;tr|C5XUV4|C5XUV4_SORBI;tr|A0A1Z5RKI0|A0A1Z5RKI0_SORBI;tr|A0A1Z5RKB9|A0A1Z5RKB9_SORBI;tr|A0A1Z5RLC5|A0A1Z5RLC5_SORBI;tr|C5XRL6|C5XRL6_SORBI;tr|A0A1W0W4D6|A0A1W0W4D6_SORBI	tr|A0A1Z5RN09|A0A1Z5RN09_SORBI;tr|A0A1Z5RP46|A0A1Z5RP46_SORBI;tr|A0A1Z5RN80|A0A1Z5RN80_SORBI;tr|A0A1Z5RN30|A0A1Z5RN30_SORBI;tr|A0A1Z5RNG8|A0A1Z5RNG8_SORBI;tr|C5XUV4|C5XUV4_SORBI	tr|A0A1Z5RN09|A0A1Z5RN09_SORBI Ferrochelatase OS=Sorghum bicolor OX=4558 GN=SORBI_3004G179400 PE=3 SV=1;tr|A0A1Z5RP46|A0A1Z5RP46_SORBI Ferrochelatase OS=Sorghum bicolor OX=4558 GN=SORBI_3004G179400 PE=3 SV=1;tr|A0A1Z5RN80|A0A1Z5RN80_SORBI Ferrochelatase OS	48.269	15815000	0	14690000
tr|A0A1Z5RN14|A0A1Z5RN14_SORBI	tr|A0A1Z5RN14|A0A1Z5RN14_SORBI	tr|A0A1Z5RN14|A0A1Z5RN14_SORBI Uncharacterized protein OS=Sorghum bicolor OX=4558 GN=SORBI_3004G120150 PE=4 SV=1	8.4608	982890000	643940000	893100000
tr|A0A1Z5RN86|A0A1Z5RN86_SORBI;tr|A0A1Z5RMG9|A0A1Z5RMG9_SORBI	tr|A0A1Z5RN86|A0A1Z5RN86_SORBI;tr|A0A1Z5RMG9|A0A1Z5RMG9_SORBI	tr|A0A1Z5RN86|A0A1Z5RN86_SORBI Uncharacterized protein OS=Sorghum bicolor OX=4558 GN=SORBI_3004G145000 PE=4 SV=1;tr|A0A1Z5RMG9|A0A1Z5RMG9_SORBI Uncharacterized protein OS=Sorghum bicolor OX=4558 GN=SORBI_3004G145000 PE=4 SV=1	118.37	34320000	0	0
tr|A0A1Z5RNH6|A0A1Z5RNH6_SORBI	tr|A0A1Z5RNH6|A0A1Z5RNH6_SORBI	tr|A0A1Z5RNH6|A0A1Z5RNH6_SORBI Uncharacterized protein OS=Sorghum bicolor OX=4558 GN=SORBI_3004G204800 PE=4 SV=1	44.312	72566000	42821000	80044000
tr|A0A1Z5RNN9|A0A1Z5RNN9_SORBI	tr|A0A1Z5RNN9|A0A1Z5RNN9_SORBI	tr|A0A1Z5RNN9|A0A1Z5RNN9_SORBI GrpE protein homolog OS=Sorghum bicolor OX=4558 GN=SORBI_3004G212400 PE=3 SV=1	29.022	35781000	0	50779000
tr|A0A1Z5RPE9|A0A1Z5RPE9_SORBI	tr|A0A1Z5RPE9|A0A1Z5RPE9_SORBI	tr|A0A1Z5RPE9|A0A1Z5RPE9_SORBI 2-C-methyl-D-erythritol 2,4-cyclodiphosphate synthase OS=Sorghum bicolor OX=4558 GN=SORBI_3004G281900 PE=3 SV=1	24.012	0	68868000	0
tr|A0A1Z5RPF8|A0A1Z5RPF8_SORBI	tr|A0A1Z5RPF8|A0A1Z5RPF8_SORBI	tr|A0A1Z5RPF8|A0A1Z5RPF8_SORBI Uncharacterized protein OS=Sorghum bicolor OX=4558 GN=SORBI_3004G283100 PE=4 SV=1	31.317	0	0	21695000
tr|A0A1Z5RPI7|A0A1Z5RPI7_SORBI;tr|A0A194YRF9|A0A194YRF9_SORBI	tr|A0A1Z5RPI7|A0A1Z5RPI7_SORBI;tr|A0A194YRF9|A0A194YRF9_SORBI	tr|A0A1Z5RPI7|A0A1Z5RPI7_SORBI Uncharacterized protein OS=Sorghum bicolor OX=4558 GN=SORBI_3004G249800 PE=4 SV=1;tr|A0A194YRF9|A0A194YRF9_SORBI Uncharacterized protein OS=Sorghum bicolor OX=4558 GN=SORBI_3004G249800 PE=4 SV=1	16.996	76795000	74277000	80679000
tr|A0A1Z5RQB2|A0A1Z5RQB2_SORBI	tr|A0A1Z5RQB2|A0A1Z5RQB2_SORBI	tr|A0A1Z5RQB2|A0A1Z5RQB2_SORBI V-type proton ATPase subunit H OS=Sorghum bicolor OX=4558 GN=SORBI_3004G347600 PE=3 SV=1	55.159	101420000	0	92139000
tr|A0A1Z5RR47|A0A1Z5RR47_SORBI	tr|A0A1Z5RR47|A0A1Z5RR47_SORBI	tr|A0A1Z5RR47|A0A1Z5RR47_SORBI Uncharacterized protein OS=Sorghum bicolor OX=4558 GN=SORBI_3004G359100 PE=4 SV=1	37.141	100420000	106790000	109770000
tr|A0A1Z5S482|A0A1Z5S482_SORBI	tr|A0A1Z5S482|A0A1Z5S482_SORBI	tr|A0A1Z5S482|A0A1Z5S482_SORBI 40S ribosomal protein S26 OS=Sorghum bicolor OX=4558 GN=SORBI_3001G039400 PE=3 SV=1	17.45	101390000	0	95039000
tr|A0A1Z5S4I2|A0A1Z5S4I2_SORBI	tr|A0A1Z5S4I2|A0A1Z5S4I2_SORBI	tr|A0A1Z5S4I2|A0A1Z5S4I2_SORBI Uncharacterized protein OS=Sorghum bicolor OX=4558 GN=SORBI_3001G054800 PE=3 SV=1	28.54	1292700000	698120000	1302600000
tr|A0A1Z5S4K9|A0A1Z5S4K9_SORBI;tr|A0A1Z5S4N8|A0A1Z5S4N8_SORBI;tr|A0A1Z5S4N5|A0A1Z5S4N5_SORBI	tr|A0A1Z5S4K9|A0A1Z5S4K9_SORBI;tr|A0A1Z5S4N8|A0A1Z5S4N8_SORBI;tr|A0A1Z5S4N5|A0A1Z5S4N5_SORBI	tr|A0A1Z5S4K9|A0A1Z5S4K9_SORBI Histidinol dehydrogenase, chloroplastic OS=Sorghum bicolor OX=4558 GN=SORBI_3001G067300 PE=3 SV=1;tr|A0A1Z5S4N8|A0A1Z5S4N8_SORBI Histidinol dehydrogenase, chloroplastic OS=Sorghum bicolor OX=4558 GN=SORBI_3001G067300 PE=3 SV=	46.782	71322000	82346000	70580000
tr|A0A1Z5S4T6|A0A1Z5S4T6_SORBI	tr|A0A1Z5S4T6|A0A1Z5S4T6_SORBI	tr|A0A1Z5S4T6|A0A1Z5S4T6_SORBI Uncharacterized protein OS=Sorghum bicolor OX=4558 GN=SORBI_3001G040000 PE=3 SV=1	22.829	378860000	969310000	347180000
tr|A0A1Z5S4Y8|A0A1Z5S4Y8_SORBI;tr|C5XCJ4|C5XCJ4_SORBI;tr|A0A1B6QQB8|A0A1B6QQB8_SORBI	tr|A0A1Z5S4Y8|A0A1Z5S4Y8_SORBI;tr|C5XCJ4|C5XCJ4_SORBI	tr|A0A1Z5S4Y8|A0A1Z5S4Y8_SORBI Uncharacterized protein OS=Sorghum bicolor OX=4558 GN=SORBI_3001G051200 PE=3 SV=1;tr|C5XCJ4|C5XCJ4_SORBI Uncharacterized protein OS=Sorghum bicolor OX=4558 GN=SORBI_3002G068300 PE=3 SV=1	24.782	198870000	151310000	178190000
tr|A0A1Z5S503|A0A1Z5S503_SORBI	tr|A0A1Z5S503|A0A1Z5S503_SORBI	tr|A0A1Z5S503|A0A1Z5S503_SORBI Serine hydroxymethyltransferase OS=Sorghum bicolor OX=4558 GN=SORBI_3001G097100 PE=3 SV=1	56.563	750380000	556380000	803080000
tr|A0A1Z5S5L4|A0A1Z5S5L4_SORBI	tr|A0A1Z5S5L4|A0A1Z5S5L4_SORBI	tr|A0A1Z5S5L4|A0A1Z5S5L4_SORBI Glutamine synthetase OS=Sorghum bicolor OX=4558 GN=SORBI_3001G116400 PE=3 SV=1	40.077	30332000	0	25406000
tr|A0A1Z5S662|A0A1Z5S662_SORBI	tr|A0A1Z5S662|A0A1Z5S662_SORBI	tr|A0A1Z5S662|A0A1Z5S662_SORBI Uncharacterized protein OS=Sorghum bicolor OX=4558 GN=SORBI_3001G145700 PE=4 SV=1	23.905	415410000	743200000	442400000
tr|A0A1Z5S6A0|A0A1Z5S6A0_SORBI	tr|A0A1Z5S6A0|A0A1Z5S6A0_SORBI	tr|A0A1Z5S6A0|A0A1Z5S6A0_SORBI Uncharacterized protein (Fragment) OS=Sorghum bicolor OX=4558 GN=SORBI_3001G186100 PE=4 SV=1	45.015	15267000	0	23042000
tr|A0A1Z5S6M4|A0A1Z5S6M4_SORBI	tr|A0A1Z5S6M4|A0A1Z5S6M4_SORBI	tr|A0A1Z5S6M4|A0A1Z5S6M4_SORBI Uncharacterized protein OS=Sorghum bicolor OX=4558 GN=SORBI_3001G208700 PE=4 SV=1	111.65	555670000	370690000	639240000
tr|A0A1Z5S6W9|A0A1Z5S6W9_SORBI	tr|A0A1Z5S6W9|A0A1Z5S6W9_SORBI	tr|A0A1Z5S6W9|A0A1Z5S6W9_SORBI Uncharacterized protein OS=Sorghum bicolor OX=4558 GN=SORBI_3001G206900 PE=4 SV=1	95.529	0	0	20393000
tr|A0A1Z5S724|A0A1Z5S724_SORBI	tr|A0A1Z5S724|A0A1Z5S724_SORBI	tr|A0A1Z5S724|A0A1Z5S724_SORBI Starch synthase, chloroplastic/amyloplastic OS=Sorghum bicolor OX=4558 GN=SORBI_3001G239500 PE=3 SV=1	77.267	0	0	24601000
tr|A0A1Z5S851|A0A1Z5S851_SORBI	tr|A0A1Z5S851|A0A1Z5S851_SORBI	tr|A0A1Z5S851|A0A1Z5S851_SORBI Uncharacterized protein OS=Sorghum bicolor OX=4558 GN=SORBI_3001G289100 PE=4 SV=1	22.784	65208000	0	61178000
tr|A0A1Z5S869|A0A1Z5S869_SORBI	tr|A0A1Z5S869|A0A1Z5S869_SORBI	tr|A0A1Z5S869|A0A1Z5S869_SORBI Uncharacterized protein OS=Sorghum bicolor OX=4558 GN=SORBI_3001G292000 PE=4 SV=1	33.392	30683000	0	0
tr|A0A1Z5S985|A0A1Z5S985_SORBI	tr|A0A1Z5S985|A0A1Z5S985_SORBI	tr|A0A1Z5S985|A0A1Z5S985_SORBI Uncharacterized protein OS=Sorghum bicolor OX=4558 GN=SORBI_3001G353501 PE=4 SV=1	16.608	1202500000	1304400000	1576400000
tr|A0A1Z5S9M6|A0A1Z5S9M6_SORBI;tr|A0A1Z5S5F3|A0A1Z5S5F3_SORBI	tr|A0A1Z5S9M6|A0A1Z5S9M6_SORBI;tr|A0A1Z5S5F3|A0A1Z5S5F3_SORBI	tr|A0A1Z5S9M6|A0A1Z5S9M6_SORBI Uncharacterized protein (Fragment) OS=Sorghum bicolor OX=4558 GN=SORBI_3001G374700 PE=4 SV=1;tr|A0A1Z5S5F3|A0A1Z5S5F3_SORBI Uncharacterized protein OS=Sorghum bicolor OX=4558 GN=SORBI_3001G130301 PE=4 SV=1	12.902	162160000	203420000	215610000
tr|A0A1Z5S9V0|A0A1Z5S9V0_SORBI;tr|C5WMG3|C5WMG3_SORBI	tr|A0A1Z5S9V0|A0A1Z5S9V0_SORBI;tr|C5WMG3|C5WMG3_SORBI	tr|A0A1Z5S9V0|A0A1Z5S9V0_SORBI Uncharacterized protein OS=Sorghum bicolor OX=4558 GN=SORBI_3001G395100 PE=3 SV=1;tr|C5WMG3|C5WMG3_SORBI Uncharacterized protein OS=Sorghum bicolor OX=4558 GN=SORBI_3001G395100 PE=3 SV=1	62.213	0	0	3160100
tr|A0A1Z5S9Z3|A0A1Z5S9Z3_SORBI	tr|A0A1Z5S9Z3|A0A1Z5S9Z3_SORBI	tr|A0A1Z5S9Z3|A0A1Z5S9Z3_SORBI Uncharacterized protein OS=Sorghum bicolor OX=4558 GN=SORBI_3001G396000 PE=4 SV=1	94.901	0	0	53488000
tr|A0A1Z5SA07|A0A1Z5SA07_SORBI	tr|A0A1Z5SA07|A0A1Z5SA07_SORBI	tr|A0A1Z5SA07|A0A1Z5SA07_SORBI Uncharacterized protein OS=Sorghum bicolor OX=4558 GN=SORBI_3001G404800 PE=4 SV=1	12.397	0	0	29578000
tr|A0A1Z5SAA0|A0A1Z5SAA0_SORBI;tr|A0A1Z5SBA4|A0A1Z5SBA4_SORBI	tr|A0A1Z5SAA0|A0A1Z5SAA0_SORBI;tr|A0A1Z5SBA4|A0A1Z5SBA4_SORBI	tr|A0A1Z5SAA0|A0A1Z5SAA0_SORBI Uncharacterized protein (Fragment) OS=Sorghum bicolor OX=4558 GN=SORBI_3001G402050 PE=3 SV=1;tr|A0A1Z5SBA4|A0A1Z5SBA4_SORBI Uncharacterized protein OS=Sorghum bicolor OX=4558 GN=SORBI_3001G493001 PE=3 SV=1	11.591	149980000	145170000	92390000
tr|A0A1Z5SAM0|A0A1Z5SAM0_SORBI	tr|A0A1Z5SAM0|A0A1Z5SAM0_SORBI	tr|A0A1Z5SAM0|A0A1Z5SAM0_SORBI Uncharacterized protein OS=Sorghum bicolor OX=4558 GN=SORBI_3001G449700 PE=4 SV=1	53.02	51213000	39481000	72792000
tr|A0A1Z5SAN6|A0A1Z5SAN6_SORBI;tr|C5WSN8|C5WSN8_SORBI	tr|A0A1Z5SAN6|A0A1Z5SAN6_SORBI	tr|A0A1Z5SAN6|A0A1Z5SAN6_SORBI Uncharacterized protein OS=Sorghum bicolor OX=4558 GN=SORBI_3001G452100 PE=4 SV=1	38.192	16111000	0	0
tr|A0A1Z5SB28|A0A1Z5SB28_SORBI;tr|A0A1B6QGM2|A0A1B6QGM2_SORBI	tr|A0A1Z5SB28|A0A1Z5SB28_SORBI	tr|A0A1Z5SB28|A0A1Z5SB28_SORBI Uncharacterized protein OS=Sorghum bicolor OX=4558 GN=SORBI_3001G461000 PE=4 SV=1	44.899	41918000	82199000	80338000
tr|A0A1Z5SB68|A0A1Z5SB68_SORBI;tr|A0A1B6QQB4|A0A1B6QQB4_SORBI	tr|A0A1Z5SB68|A0A1Z5SB68_SORBI;tr|A0A1B6QQB4|A0A1B6QQB4_SORBI	tr|A0A1Z5SB68|A0A1Z5SB68_SORBI Uncharacterized protein OS=Sorghum bicolor OX=4558 GN=SORBI_3001G493400 PE=4 SV=1;tr|A0A1B6QQB4|A0A1B6QQB4_SORBI Uncharacterized protein OS=Sorghum bicolor OX=4558 GN=SORBI_3001G493400 PE=4 SV=1	29.861	0	0	14646000
tr|A0A1Z5SB71|A0A1Z5SB71_SORBI	tr|A0A1Z5SB71|A0A1Z5SB71_SORBI	tr|A0A1Z5SB71|A0A1Z5SB71_SORBI Uncharacterized protein OS=Sorghum bicolor OX=4558 GN=SORBI_3001G469933 PE=3 SV=1	12.657	314170000	389400000	269350000
tr|A0A1Z5SBE8|A0A1Z5SBE8_SORBI;tr|A0A1B6QQG9|A0A1B6QQG9_SORBI;tr|A0A1B6QQG1|A0A1B6QQG1_SORBI	tr|A0A1Z5SBE8|A0A1Z5SBE8_SORBI;tr|A0A1B6QQG9|A0A1B6QQG9_SORBI;tr|A0A1B6QQG1|A0A1B6QQG1_SORBI	tr|A0A1Z5SBE8|A0A1Z5SBE8_SORBI Uncharacterized protein OS=Sorghum bicolor OX=4558 GN=SORBI_3001G500800 PE=4 SV=1;tr|A0A1B6QQG9|A0A1B6QQG9_SORBI Uncharacterized protein OS=Sorghum bicolor OX=4558 GN=SORBI_3001G500800 PE=4 SV=1;tr|A0A1B6QQG1|A0A1B6QQG1_SORBI	43.874	38791000	0	27499000
tr|A0A1Z5SBG6|A0A1Z5SBG6_SORBI	tr|A0A1Z5SBG6|A0A1Z5SBG6_SORBI	tr|A0A1Z5SBG6|A0A1Z5SBG6_SORBI Uncharacterized protein OS=Sorghum bicolor OX=4558 GN=SORBI_3001G509200 PE=3 SV=1	61.438	79347000	0	76033000
tr|A0A1Z5SBJ8|A0A1Z5SBJ8_SORBI	tr|A0A1Z5SBJ8|A0A1Z5SBJ8_SORBI	tr|A0A1Z5SBJ8|A0A1Z5SBJ8_SORBI Uncharacterized protein OS=Sorghum bicolor OX=4558 GN=SORBI_3001G516800 PE=4 SV=1	41.309	21447000	23291000	0
tr|A0A1Z5SBQ5|A0A1Z5SBQ5_SORBI;tr|C5X0W9|C5X0W9_SORBI	tr|A0A1Z5SBQ5|A0A1Z5SBQ5_SORBI;tr|C5X0W9|C5X0W9_SORBI	tr|A0A1Z5SBQ5|A0A1Z5SBQ5_SORBI Uncharacterized protein OS=Sorghum bicolor OX=4558 GN=SORBI_3001G527900 PE=4 SV=1;tr|C5X0W9|C5X0W9_SORBI Uncharacterized protein OS=Sorghum bicolor OX=4558 GN=SORBI_3001G527900 PE=4 SV=1	23.934	189920000	245750000	191470000
tr|A0A1Z5SBV8|A0A1Z5SBV8_SORBI	tr|A0A1Z5SBV8|A0A1Z5SBV8_SORBI	tr|A0A1Z5SBV8|A0A1Z5SBV8_SORBI Uncharacterized protein OS=Sorghum bicolor OX=4558 GN=SORBI_3001G535600 PE=4 SV=1	13.099	559720000	837680000	624380000
tr|A0A1Z5SBX0|A0A1Z5SBX0_SORBI	tr|A0A1Z5SBX0|A0A1Z5SBX0_SORBI	tr|A0A1Z5SBX0|A0A1Z5SBX0_SORBI Protein-ribulosamine 3-kinase, chloroplastic OS=Sorghum bicolor OX=4558 GN=SORBI_3001G531200 PE=3 SV=1	37.656	0	0	50446000
tr|A0A1Z5SC76|A0A1Z5SC76_SORBI;tr|C5X0W1|C5X0W1_SORBI	tr|A0A1Z5SC76|A0A1Z5SC76_SORBI;tr|C5X0W1|C5X0W1_SORBI	tr|A0A1Z5SC76|A0A1Z5SC76_SORBI Uncharacterized protein OS=Sorghum bicolor OX=4558 GN=SORBI_3001G527000 PE=4 SV=1;tr|C5X0W1|C5X0W1_SORBI Uncharacterized protein OS=Sorghum bicolor OX=4558 GN=SORBI_3001G527000 PE=4 SV=1	22.657	682050000	746330000	719100000
tr|A4ZVI4|A4ZVI4_SORBI	tr|A4ZVI4|A4ZVI4_SORBI	tr|A4ZVI4|A4ZVI4_SORBI Starch synthase, chloroplastic/amyloplastic OS=Sorghum bicolor OX=4558 GN=SORBI_3002G116000 PE=2 SV=1	66.506	732830000	1280200000	774170000
tr|A5Y409|A5Y409_SORBI;tr|A0A1B6PGV5|A0A1B6PGV5_SORBI;tr|C5X8X7|C5X8X7_SORBI	tr|A5Y409|A5Y409_SORBI;tr|A0A1B6PGV5|A0A1B6PGV5_SORBI	tr|A5Y409|A5Y409_SORBI Glucose-1-phosphate adenylyltransferase OS=Sorghum bicolor OX=4558 GN=SORBI_3007G101500 PE=3 SV=1;tr|A0A1B6PGV5|A0A1B6PGV5_SORBI Glucose-1-phosphate adenylyltransferase OS=Sorghum bicolor OX=4558 GN=SORBI_3007G101500 PE=3 SV=1	56.453	1676200000	2366900000	1949100000
tr|B3GQV9|B3GQV9_SORBI	tr|B3GQV9|B3GQV9_SORBI	tr|B3GQV9|B3GQV9_SORBI Peptidyl-prolyl cis-trans isomerase OS=Sorghum bicolor OX=4558 GN=Cyp PE=3 SV=1	18.354	313630000	433060000	342930000
tr|B5B9V8|B5B9V8_SORBI;tr|A0A1B6QPL7|A0A1B6QPL7_SORBI	tr|B5B9V8|B5B9V8_SORBI;tr|A0A1B6QPL7|A0A1B6QPL7_SORBI	tr|B5B9V8|B5B9V8_SORBI Glutamine synthetase OS=Sorghum bicolor OX=4558 GN=gs PE=2 SV=1;tr|A0A1B6QPL7|A0A1B6QPL7_SORBI Uncharacterized protein OS=Sorghum bicolor OX=4558 GN=SORBI_3001G451500 PE=3 SV=1	39.24	619450000	175890000	694740000
tr|B9VAS9|B9VAS9_SORBI	tr|B9VAS9|B9VAS9_SORBI	tr|B9VAS9|B9VAS9_SORBI Sucrose synthase OS=Sorghum bicolor OX=4558 GN=SUSY2 PE=3 SV=1	91.711	29398000	0	0
tr|C5WLV7|C5WLV7_SORBI;tr|A0A1B6PJY7|A0A1B6PJY7_SORBI	tr|C5WLV7|C5WLV7_SORBI	tr|C5WLV7|C5WLV7_SORBI Uncharacterized protein OS=Sorghum bicolor OX=4558 GN=SORBI_3001G099800 PE=4 SV=1	36.898	24791000	0	24465000
tr|C5WLV9|C5WLV9_SORBI;tr|A0A1Z5S5D7|A0A1Z5S5D7_SORBI;tr|A0A1B6QA12|A0A1B6QA12_SORBI	tr|C5WLV9|C5WLV9_SORBI;tr|A0A1Z5S5D7|A0A1Z5S5D7_SORBI	tr|C5WLV9|C5WLV9_SORBI Glucose-1-phosphate adenylyltransferase OS=Sorghum bicolor OX=4558 GN=SORBI_3001G100000 PE=3 SV=1;tr|A0A1Z5S5D7|A0A1Z5S5D7_SORBI Glucose-1-phosphate adenylyltransferase OS=Sorghum bicolor OX=4558 GN=SORBI_3001G100000 PE=3 SV=1	55.381	2203000000	2276400000	2114000000
tr|C5WLY6|C5WLY6_SORBI	tr|C5WLY6|C5WLY6_SORBI	tr|C5WLY6|C5WLY6_SORBI Uncharacterized protein OS=Sorghum bicolor OX=4558 GN=SORBI_3001G102800 PE=4 SV=1	14.037	68629000	0	60871000
tr|C5WME2|C5WME2_SORBI	tr|C5WME2|C5WME2_SORBI	tr|C5WME2|C5WME2_SORBI Uncharacterized protein OS=Sorghum bicolor OX=4558 GN=SORBI_3001G392800 PE=4 SV=1	19.329	158910000	24151000	172370000
tr|C5WMG5|C5WMG5_SORBI	tr|C5WMG5|C5WMG5_SORBI	tr|C5WMG5|C5WMG5_SORBI ATP-dependent Clp protease proteolytic subunit OS=Sorghum bicolor OX=4558 GN=SORBI_3001G395300 PE=3 SV=1	30.513	161120000	0	197150000
tr|C5WMH4|C5WMH4_SORBI	tr|C5WMH4|C5WMH4_SORBI	tr|C5WMH4|C5WMH4_SORBI Uncharacterized protein OS=Sorghum bicolor OX=4558 GN=SORBI_3001G396300 PE=4 SV=1	13.94	12193000	0	0
tr|C5WMM5|C5WMM5_SORBI	tr|C5WMM5|C5WMM5_SORBI	tr|C5WMM5|C5WMM5_SORBI Uncharacterized protein OS=Sorghum bicolor OX=4558 GN=SORBI_3001G535400 PE=4 SV=1	20.043	82472000	56981000	97838000
tr|C5WMN2|C5WMN2_SORBI	tr|C5WMN2|C5WMN2_SORBI	tr|C5WMN2|C5WMN2_SORBI Uncharacterized protein OS=Sorghum bicolor OX=4558 GN=SORBI_3001G536000 PE=3 SV=1	48.709	11932000	0	0
tr|C5WMP1|C5WMP1_SORBI	tr|C5WMP1|C5WMP1_SORBI	tr|C5WMP1|C5WMP1_SORBI Uncharacterized protein OS=Sorghum bicolor OX=4558 GN=SORBI_3001G536800 PE=4 SV=1	35.812	52839000	0	57111000
tr|C5WMP6|C5WMP6_SORBI	tr|C5WMP6|C5WMP6_SORBI	tr|C5WMP6|C5WMP6_SORBI Nascent polypeptide-associated complex subunit beta OS=Sorghum bicolor OX=4558 GN=SORBI_3001G537200 PE=3 SV=1	18.32	114140000	0	0
tr|C5WMU3|C5WMU3_SORBI;tr|C5WSJ4|C5WSJ4_SORBI	tr|C5WMU3|C5WMU3_SORBI	tr|C5WMU3|C5WMU3_SORBI Uncharacterized protein OS=Sorghum bicolor OX=4558 GN=SORBI_3001G541300 PE=4 SV=1	14.892	358540000	303690000	264930000
tr|C5WMX6|C5WMX6_SORBI	tr|C5WMX6|C5WMX6_SORBI	tr|C5WMX6|C5WMX6_SORBI Calcium load-activated calcium channel OS=Sorghum bicolor OX=4558 GN=SORBI_3001G110300 PE=3 SV=1	21.315	31590000	25081000	0
tr|C5WN03|C5WN03_SORBI	tr|C5WN03|C5WN03_SORBI	tr|C5WN03|C5WN03_SORBI Uncharacterized protein OS=Sorghum bicolor OX=4558 GN=SORBI_3001G113000 PE=3 SV=1	62.521	112060000	84828000	112720000
tr|C5WN22|C5WN22_SORBI	tr|C5WN22|C5WN22_SORBI	tr|C5WN22|C5WN22_SORBI Uncharacterized protein OS=Sorghum bicolor OX=4558 GN=SORBI_3001G115700 PE=3 SV=1	80.675	234080000	158540000	209300000
tr|C5WN27|C5WN27_SORBI	tr|C5WN27|C5WN27_SORBI	tr|C5WN27|C5WN27_SORBI Uncharacterized protein OS=Sorghum bicolor OX=4558 GN=SORBI_3001G116500 PE=4 SV=1	70.389	1066000000	990720000	1072200000
tr|C5WN40|C5WN40_SORBI	tr|C5WN40|C5WN40_SORBI	tr|C5WN40|C5WN40_SORBI Coatomer subunit alpha OS=Sorghum bicolor OX=4558 GN=SORBI_3001G117800 PE=4 SV=1	136.28	114690000	85882000	110750000
tr|C5WNE0|C5WNE0_SORBI	tr|C5WNE0|C5WNE0_SORBI	tr|C5WNE0|C5WNE0_SORBI Uncharacterized protein OS=Sorghum bicolor OX=4558 GN=SORBI_3001G264300 PE=3 SV=1	22.759	147290000	144910000	150130000
tr|C5WNE7|C5WNE7_SORBI	tr|C5WNE7|C5WNE7_SORBI	tr|C5WNE7|C5WNE7_SORBI Uncharacterized protein OS=Sorghum bicolor OX=4558 GN=SORBI_3001G401700 PE=3 SV=1	49.754	437260000	379890000	447470000
tr|C5WNG2|C5WNG2_SORBI	tr|C5WNG2|C5WNG2_SORBI	tr|C5WNG2|C5WNG2_SORBI Uncharacterized protein OS=Sorghum bicolor OX=4558 GN=SORBI_3001G403400 PE=4 SV=1	40.66	151860000	0	131250000
tr|C5WNG8|C5WNG8_SORBI	tr|C5WNG8|C5WNG8_SORBI	tr|C5WNG8|C5WNG8_SORBI Uncharacterized protein OS=Sorghum bicolor OX=4558 GN=SORBI_3001G404100 PE=4 SV=1	38.386	64296000	71983000	72265000
tr|C5WNI3|C5WNI3_SORBI	tr|C5WNI3|C5WNI3_SORBI	tr|C5WNI3|C5WNI3_SORBI Uncharacterized protein OS=Sorghum bicolor OX=4558 GN=SORBI_3001G405900 PE=4 SV=1	23.236	78176000	88198000	115110000
tr|C5WNJ7|C5WNJ7_SORBI;tr|C5Y9Z7|C5Y9Z7_SORBI	tr|C5WNJ7|C5WNJ7_SORBI;tr|C5Y9Z7|C5Y9Z7_SORBI	tr|C5WNJ7|C5WNJ7_SORBI Uncharacterized protein OS=Sorghum bicolor OX=4558 GN=SORBI_3001G407700 PE=3 SV=1;tr|C5Y9Z7|C5Y9Z7_SORBI Uncharacterized protein OS=Sorghum bicolor OX=4558 GN=SORBI_3006G256300 PE=3 SV=1	122.98	55358000	80329000	63171000
tr|C5WNJ9|C5WNJ9_SORBI	tr|C5WNJ9|C5WNJ9_SORBI	tr|C5WNJ9|C5WNJ9_SORBI Uncharacterized protein OS=Sorghum bicolor OX=4558 GN=SORBI_3001G407900 PE=4 SV=1	22.79	74326000	0	88812000
tr|C5WNL8|C5WNL8_SORBI	tr|C5WNL8|C5WNL8_SORBI	tr|C5WNL8|C5WNL8_SORBI Uncharacterized protein OS=Sorghum bicolor OX=4558 GN=SORBI_3001G410200 PE=3 SV=1	27.216	648150000	288290000	535120000
tr|C5WNM7|C5WNM7_SORBI	tr|C5WNM7|C5WNM7_SORBI	tr|C5WNM7|C5WNM7_SORBI Uncharacterized protein OS=Sorghum bicolor OX=4558 GN=SORBI_3001G411300 PE=3 SV=1	24.265	821000000	714540000	735730000
tr|C5WNQ0|C5WNQ0_SORBI;tr|A0A1Z5S5D4|A0A1Z5S5D4_SORBI	tr|C5WNQ0|C5WNQ0_SORBI;tr|A0A1Z5S5D4|A0A1Z5S5D4_SORBI	tr|C5WNQ0|C5WNQ0_SORBI Uncharacterized protein OS=Sorghum bicolor OX=4558 GN=SORBI_3001G119400 PE=4 SV=1;tr|A0A1Z5S5D4|A0A1Z5S5D4_SORBI Uncharacterized protein OS=Sorghum bicolor OX=4558 GN=SORBI_3001G119500 PE=4 SV=1	16.638	0	0	25455000
tr|C5WNQ7|C5WNQ7_SORBI	tr|C5WNQ7|C5WNQ7_SORBI	tr|C5WNQ7|C5WNQ7_SORBI Peptidylprolyl isomerase OS=Sorghum bicolor OX=4558 GN=SORBI_3001G120000 PE=4 SV=1	26.302	58160000	0	45933000
tr|C5WNS2|C5WNS2_SORBI;tr|A0A1Z5S5C8|A0A1Z5S5C8_SORBI	tr|C5WNS2|C5WNS2_SORBI;tr|A0A1Z5S5C8|A0A1Z5S5C8_SORBI	tr|C5WNS2|C5WNS2_SORBI Uncharacterized protein OS=Sorghum bicolor OX=4558 GN=SORBI_3001G122300 PE=4 SV=1;tr|A0A1Z5S5C8|A0A1Z5S5C8_SORBI Uncharacterized protein OS=Sorghum bicolor OX=4558 GN=SORBI_3001G122300 PE=4 SV=1	29.107	97013000	0	114300000
tr|C5WNU8|C5WNU8_SORBI;tr|A0A1Z5S5D8|A0A1Z5S5D8_SORBI	tr|C5WNU8|C5WNU8_SORBI;tr|A0A1Z5S5D8|A0A1Z5S5D8_SORBI	tr|C5WNU8|C5WNU8_SORBI Lipoxygenase OS=Sorghum bicolor OX=4558 GN=SORBI_3001G125800 PE=3 SV=1;tr|A0A1Z5S5D8|A0A1Z5S5D8_SORBI Lipoxygenase OS=Sorghum bicolor OX=4558 GN=SORBI_3001G125800 PE=3 SV=1	100.48	338740000	33357000	272240000
tr|C5WNU9|C5WNU9_SORBI	tr|C5WNU9|C5WNU9_SORBI	tr|C5WNU9|C5WNU9_SORBI Lipoxygenase OS=Sorghum bicolor OX=4558 GN=SORBI_3001G125900 PE=3 SV=1	96.604	70618000	58100000	95326000
tr|C5WNX2|C5WNX2_SORBI	tr|C5WNX2|C5WNX2_SORBI	tr|C5WNX2|C5WNX2_SORBI Proteasome subunit beta OS=Sorghum bicolor OX=4558 GN=SORBI_3001G128400 PE=3 SV=1	23.184	145750000	0	130900000
tr|C5WNX4|C5WNX4_SORBI	tr|C5WNX4|C5WNX4_SORBI	tr|C5WNX4|C5WNX4_SORBI Uncharacterized protein OS=Sorghum bicolor OX=4558 GN=SORBI_3001G128600 PE=4 SV=1	41.432	22468000	0	34359000
tr|C5WP23|C5WP23_SORBI	tr|C5WP23|C5WP23_SORBI	tr|C5WP23|C5WP23_SORBI Uncharacterized protein OS=Sorghum bicolor OX=4558 GN=SORBI_3001G266400 PE=4 SV=1	70.011	62404000	0	0
tr|C5WP97|C5WP97_SORBI	tr|C5WP97|C5WP97_SORBI	tr|C5WP97|C5WP97_SORBI Uncharacterized protein OS=Sorghum bicolor OX=4558 GN=SORBI_3001G413900 PE=3 SV=1	115.43	30218000	0	0
tr|C5WPC4|C5WPC4_SORBI	tr|C5WPC4|C5WPC4_SORBI	tr|C5WPC4|C5WPC4_SORBI Histone H2A OS=Sorghum bicolor OX=4558 GN=SORBI_3001G416900 PE=3 SV=1	16.555	5396500000	5341100000	4627200000
tr|C5WPC6|C5WPC6_SORBI	tr|C5WPC6|C5WPC6_SORBI	tr|C5WPC6|C5WPC6_SORBI Uncharacterized protein OS=Sorghum bicolor OX=4558 GN=SORBI_3001G417200 PE=3 SV=1	22.764	9428700000	10932000000	9671500000
tr|C5WPD6|C5WPD6_SORBI	tr|C5WPD6|C5WPD6_SORBI	tr|C5WPD6|C5WPD6_SORBI Uncharacterized protein OS=Sorghum bicolor OX=4558 GN=SORBI_3001G417900 PE=4 SV=1	26.757	98626000	65548000	92942000
tr|C5WPD8|C5WPD8_SORBI	tr|C5WPD8|C5WPD8_SORBI	tr|C5WPD8|C5WPD8_SORBI Uncharacterized protein OS=Sorghum bicolor OX=4558 GN=SORBI_3001G418200 PE=4 SV=1	28.935	715890000	664270000	707630000
tr|C5WPF7|C5WPF7_SORBI;tr|A0A1B6PKD4|A0A1B6PKD4_SORBI;tr|A0A1Z5SAM8|A0A1Z5SAM8_SORBI;tr|C5WPF5|C5WPF5_SORBI;tr|C5WPF1|C5WPF1_SORBI;tr|C5WPE6|C5WPE6_SORBI	tr|C5WPF7|C5WPF7_SORBI;tr|A0A1B6PKD4|A0A1B6PKD4_SORBI	tr|C5WPF7|C5WPF7_SORBI Uncharacterized protein OS=Sorghum bicolor OX=4558 GN=SORBI_3001G420100 PE=3 SV=1;tr|A0A1B6PKD4|A0A1B6PKD4_SORBI Uncharacterized protein OS=Sorghum bicolor OX=4558 GN=SORBI_3006G055600 PE=3 SV=1	71.119	294680000	223540000	235320000
tr|C5WPG0|C5WPG0_SORBI;tr|C5WPV4|C5WPV4_SORBI	tr|C5WPG0|C5WPG0_SORBI;tr|C5WPV4|C5WPV4_SORBI	tr|C5WPG0|C5WPG0_SORBI Uncharacterized protein OS=Sorghum bicolor OX=4558 GN=SORBI_3001G420200 PE=4 SV=1;tr|C5WPV4|C5WPV4_SORBI Uncharacterized protein OS=Sorghum bicolor OX=4558 GN=SORBI_3001G274200 PE=4 SV=1	57.286	16268000	22624000	63319000
tr|C5WPI6|C5WPI6_SORBI;tr|C5XNW0|C5XNW0_SORBI	tr|C5WPI6|C5WPI6_SORBI;tr|C5XNW0|C5XNW0_SORBI	tr|C5WPI6|C5WPI6_SORBI Uncharacterized protein OS=Sorghum bicolor OX=4558 GN=SORBI_3001G132100 PE=4 SV=1;tr|C5XNW0|C5XNW0_SORBI Uncharacterized protein OS=Sorghum bicolor OX=4558 GN=SORBI_3003G340700 PE=4 SV=1	24.444	34501000	0	21749000
tr|C5WPJ9|C5WPJ9_SORBI	tr|C5WPJ9|C5WPJ9_SORBI	tr|C5WPJ9|C5WPJ9_SORBI Uncharacterized protein OS=Sorghum bicolor OX=4558 GN=SORBI_3001G134200 PE=4 SV=2	11.118	72264000	0	90854000
tr|C5WPN8|C5WPN8_SORBI	tr|C5WPN8|C5WPN8_SORBI	tr|C5WPN8|C5WPN8_SORBI Uncharacterized protein OS=Sorghum bicolor OX=4558 GN=SORBI_3001G138000 PE=3 SV=1	71.29	30283000	31909000	0
tr|C5WPV9|C5WPV9_SORBI	tr|C5WPV9|C5WPV9_SORBI	tr|C5WPV9|C5WPV9_SORBI Uncharacterized protein OS=Sorghum bicolor OX=4558 GN=SORBI_3001G274600 PE=4 SV=1	38.649	24114000	0	0
tr|C5WQ05|C5WQ05_SORBI;tr|A0A1Z5SAJ5|A0A1Z5SAJ5_SORBI	tr|C5WQ05|C5WQ05_SORBI;tr|A0A1Z5SAJ5|A0A1Z5SAJ5_SORBI	tr|C5WQ05|C5WQ05_SORBI Uncharacterized protein OS=Sorghum bicolor OX=4558 GN=SORBI_3001G421700 PE=4 SV=1;tr|A0A1Z5SAJ5|A0A1Z5SAJ5_SORBI Uncharacterized protein OS=Sorghum bicolor OX=4558 GN=SORBI_3001G421700 PE=4 SV=1	51.97	37524000	0	48370000
tr|C5WQ18|C5WQ18_SORBI;tr|A0A1B6QF42|A0A1B6QF42_SORBI	tr|C5WQ18|C5WQ18_SORBI	tr|C5WQ18|C5WQ18_SORBI Uncharacterized protein OS=Sorghum bicolor OX=4558 GN=SORBI_3001G423300 PE=4 SV=1	91.364	113860000	84172000	90823000
tr|C5WQ28|C5WQ28_SORBI;tr|A0A1Z5SAC9|A0A1Z5SAC9_SORBI;tr|C5Y5Q0|C5Y5Q0_SORBI;tr|A0A1Z5S7Q4|A0A1Z5S7Q4_SORBI	tr|C5WQ28|C5WQ28_SORBI;tr|A0A1Z5SAC9|A0A1Z5SAC9_SORBI	tr|C5WQ28|C5WQ28_SORBI Uncharacterized protein OS=Sorghum bicolor OX=4558 GN=SORBI_3001G424300 PE=4 SV=1;tr|A0A1Z5SAC9|A0A1Z5SAC9_SORBI Uncharacterized protein OS=Sorghum bicolor OX=4558 GN=SORBI_3001G424300 PE=4 SV=1	29.353	49785000	0	43459000
tr|C5WQ51|C5WQ51_SORBI	tr|C5WQ51|C5WQ51_SORBI	tr|C5WQ51|C5WQ51_SORBI Uncharacterized protein OS=Sorghum bicolor OX=4558 GN=SORBI_3001G427000 PE=3 SV=1	31.999	408900000	758590000	482030000
tr|C5WQ60|C5WQ60_SORBI	tr|C5WQ60|C5WQ60_SORBI	tr|C5WQ60|C5WQ60_SORBI Uncharacterized protein OS=Sorghum bicolor OX=4558 GN=SORBI_3001G428000 PE=4 SV=1	92.142	25818000	0	26482000
tr|C5WQE5|C5WQE5_SORBI	tr|C5WQE5|C5WQE5_SORBI	tr|C5WQE5|C5WQE5_SORBI Tubulin beta chain OS=Sorghum bicolor OX=4558 GN=SORBI_3001G146000 PE=3 SV=1	49.728	0	108070000	99932000
tr|C5WQF4|C5WQF4_SORBI	tr|C5WQF4|C5WQF4_SORBI	tr|C5WQF4|C5WQF4_SORBI Uncharacterized protein OS=Sorghum bicolor OX=4558 GN=SORBI_3001G147100 PE=4 SV=1	22.074	0	0	4299400
tr|C5WQF6|C5WQF6_SORBI;tr|A0A1Z5S5P9|A0A1Z5S5P9_SORBI;tr|A0A1B6QQ41|A0A1B6QQ41_SORBI	tr|C5WQF6|C5WQF6_SORBI;tr|A0A1Z5S5P9|A0A1Z5S5P9_SORBI	tr|C5WQF6|C5WQF6_SORBI Uncharacterized protein OS=Sorghum bicolor OX=4558 GN=SORBI_3001G147300 PE=4 SV=1;tr|A0A1Z5S5P9|A0A1Z5S5P9_SORBI Uncharacterized protein OS=Sorghum bicolor OX=4558 GN=SORBI_3001G147300 PE=4 SV=1	15.176	62799000	94747000	115670000
tr|C5WQG7|C5WQG7_SORBI	tr|C5WQG7|C5WQG7_SORBI	tr|C5WQG7|C5WQG7_SORBI Uncharacterized protein OS=Sorghum bicolor OX=4558 GN=SORBI_3001G148600 PE=3 SV=1	31.786	38495000	0	25935000
tr|C5WQL6|C5WQL6_SORBI	tr|C5WQL6|C5WQL6_SORBI	tr|C5WQL6|C5WQL6_SORBI ATP-dependent Clp protease proteolytic subunit OS=Sorghum bicolor OX=4558 GN=SORBI_3001G281500 PE=3 SV=1	30.669	88692000	97513000	89994000
tr|C5WQN9|C5WQN9_SORBI;tr|C5X6V5|C5X6V5_SORBI	tr|C5WQN9|C5WQN9_SORBI;tr|C5X6V5|C5X6V5_SORBI	tr|C5WQN9|C5WQN9_SORBI Uncharacterized protein OS=Sorghum bicolor OX=4558 GN=SORBI_3001G283600 PE=4 SV=1;tr|C5X6V5|C5X6V5_SORBI Uncharacterized protein OS=Sorghum bicolor OX=4558 GN=SORBI_3002G279500 PE=4 SV=1	61.148	33256000	0	42501000
tr|C5WQR1|C5WQR1_SORBI	tr|C5WQR1|C5WQR1_SORBI	tr|C5WQR1|C5WQR1_SORBI Uncharacterized protein OS=Sorghum bicolor OX=4558 GN=SORBI_3001G286200 PE=4 SV=1	12.511	0	0	57839000
tr|C5WQR6|C5WQR6_SORBI	tr|C5WQR6|C5WQR6_SORBI	tr|C5WQR6|C5WQR6_SORBI Uncharacterized protein OS=Sorghum bicolor OX=4558 GN=SORBI_3001G286600 PE=4 SV=1	40.474	348940000	80823000	332020000
tr|C5WQU7|C5WQU7_SORBI	tr|C5WQU7|C5WQU7_SORBI	tr|C5WQU7|C5WQU7_SORBI Beta-galactosidase OS=Sorghum bicolor OX=4558 GN=SORBI_3001G433200 PE=3 SV=1	92.952	111230000	0	88015000
tr|C5WQV1|C5WQV1_SORBI	tr|C5WQV1|C5WQV1_SORBI	tr|C5WQV1|C5WQV1_SORBI Chorismate synthase OS=Sorghum bicolor OX=4558 GN=SORBI_3001G433700 PE=3 SV=1	47.126	81959000	60114000	169560000
tr|C5WQV2|C5WQV2_SORBI	tr|C5WQV2|C5WQV2_SORBI	tr|C5WQV2|C5WQV2_SORBI Uncharacterized protein OS=Sorghum bicolor OX=4558 GN=SORBI_3001G433800 PE=4 SV=1	124.65	53781000	34867000	0
tr|C5WQW9|C5WQW9_SORBI	tr|C5WQW9|C5WQW9_SORBI	tr|C5WQW9|C5WQW9_SORBI V-type proton ATPase subunit a OS=Sorghum bicolor OX=4558 GN=SORBI_3001G435400 PE=3 SV=1	92.818	315360000	190640000	242600000
tr|C5WQX5|C5WQX5_SORBI	tr|C5WQX5|C5WQX5_SORBI	tr|C5WQX5|C5WQX5_SORBI Uncharacterized protein OS=Sorghum bicolor OX=4558 GN=SORBI_3001G436200 PE=3 SV=1	13.845	658060000	210650000	694310000
tr|C5WQY5|C5WQY5_SORBI	tr|C5WQY5|C5WQY5_SORBI	tr|C5WQY5|C5WQY5_SORBI Uncharacterized protein OS=Sorghum bicolor OX=4558 GN=SORBI_3001G437200 PE=4 SV=1	24.433	190690000	157370000	172770000
tr|C5WR47|C5WR47_SORBI;tr|A0A1Z5S5Q1|A0A1Z5S5Q1_SORBI	tr|C5WR47|C5WR47_SORBI;tr|A0A1Z5S5Q1|A0A1Z5S5Q1_SORBI	tr|C5WR47|C5WR47_SORBI Uncharacterized protein OS=Sorghum bicolor OX=4558 GN=SORBI_3001G153400 PE=4 SV=1;tr|A0A1Z5S5Q1|A0A1Z5S5Q1_SORBI Uncharacterized protein OS=Sorghum bicolor OX=4558 GN=SORBI_3001G153400 PE=4 SV=1	38.793	67534000	0	51855000
tr|C5WR54|C5WR54_SORBI	tr|C5WR54|C5WR54_SORBI	tr|C5WR54|C5WR54_SORBI Uncharacterized protein OS=Sorghum bicolor OX=4558 GN=SORBI_3001G154100 PE=3 SV=1	46.653	0	0	19309000
tr|C5WR88|C5WR88_SORBI;tr|A0A1Z5S5T6|A0A1Z5S5T6_SORBI	tr|C5WR88|C5WR88_SORBI;tr|A0A1Z5S5T6|A0A1Z5S5T6_SORBI	tr|C5WR88|C5WR88_SORBI Uncharacterized protein OS=Sorghum bicolor OX=4558 GN=SORBI_3001G157600 PE=4 SV=1;tr|A0A1Z5S5T6|A0A1Z5S5T6_SORBI Uncharacterized protein OS=Sorghum bicolor OX=4558 GN=SORBI_3001G157600 PE=4 SV=1	48.721	0	0	11921000
tr|C5WRB2|C5WRB2_SORBI	tr|C5WRB2|C5WRB2_SORBI	tr|C5WRB2|C5WRB2_SORBI Uncharacterized protein OS=Sorghum bicolor OX=4558 GN=SORBI_3001G287800 PE=4 SV=1	44.228	0	0	29102000
tr|C5WRC1|C5WRC1_SORBI	tr|C5WRC1|C5WRC1_SORBI	tr|C5WRC1|C5WRC1_SORBI Uncharacterized protein OS=Sorghum bicolor OX=4558 GN=SORBI_3001G288900 PE=3 SV=1	30.279	252490000	178590000	254290000
tr|C5WRE1|C5WRE1_SORBI	tr|C5WRE1|C5WRE1_SORBI	tr|C5WRE1|C5WRE1_SORBI Eukaryotic translation initiation factor 3 subunit B OS=Sorghum bicolor OX=4558 GN=SORBI_3001G291800 PE=3 SV=1	83.098	56317000	0	56971000
tr|C5WRF6|C5WRF6_SORBI	tr|C5WRF6|C5WRF6_SORBI	tr|C5WRF6|C5WRF6_SORBI Uncharacterized protein OS=Sorghum bicolor OX=4558 GN=SORBI_3001G293300 PE=3 SV=1	14.264	264420000	365260000	333430000
tr|C5WRG5|C5WRG5_SORBI	tr|C5WRG5|C5WRG5_SORBI	tr|C5WRG5|C5WRG5_SORBI Uncharacterized protein OS=Sorghum bicolor OX=4558 GN=SORBI_3001G294000 PE=4 SV=1	37.943	0	0	6664500
tr|C5WRH5|C5WRH5_SORBI	tr|C5WRH5|C5WRH5_SORBI	tr|C5WRH5|C5WRH5_SORBI Nucleoside diphosphate kinase OS=Sorghum bicolor OX=4558 GN=SORBI_3001G295200 PE=3 SV=1	16.573	218190000	0	277800000
tr|C5WRH6|C5WRH6_SORBI	tr|C5WRH6|C5WRH6_SORBI	tr|C5WRH6|C5WRH6_SORBI Uncharacterized protein OS=Sorghum bicolor OX=4558 GN=SORBI_3001G295300 PE=3 SV=1	27.953	362660000	331900000	483190000
tr|C5WRK4|C5WRK4_SORBI;tr|A0A1Z5RK87|A0A1Z5RK87_SORBI	tr|C5WRK4|C5WRK4_SORBI;tr|A0A1Z5RK87|A0A1Z5RK87_SORBI	tr|C5WRK4|C5WRK4_SORBI Small nuclear ribonucleoprotein Sm D3 OS=Sorghum bicolor OX=4558 GN=SORBI_3001G440900 PE=3 SV=1;tr|A0A1Z5RK87|A0A1Z5RK87_SORBI Small nuclear ribonucleoprotein Sm D3 OS=Sorghum bicolor OX=4558 GN=SORBI_3004G002350 PE=3 SV=1	14.309	28322000	0	0
tr|C5WRM3|C5WRM3_SORBI	tr|C5WRM3|C5WRM3_SORBI	tr|C5WRM3|C5WRM3_SORBI Uncharacterized protein OS=Sorghum bicolor OX=4558 GN=SORBI_3001G443100 PE=4 SV=1	38.954	36347000	0	40332000
tr|C5WRM4|C5WRM4_SORBI;tr|A0A1B6PFP3|A0A1B6PFP3_SORBI	tr|C5WRM4|C5WRM4_SORBI	tr|C5WRM4|C5WRM4_SORBI Transmembrane 9 superfamily member OS=Sorghum bicolor OX=4558 GN=SORBI_3001G443200 PE=3 SV=1	67.657	38954000	0	41003000
tr|C5WRN5|C5WRN5_SORBI	tr|C5WRN5|C5WRN5_SORBI	tr|C5WRN5|C5WRN5_SORBI Peroxidase OS=Sorghum bicolor OX=4558 GN=SORBI_3001G444500 PE=3 SV=1	36.211	0	0	32575000
tr|C5WRQ8|C5WRQ8_SORBI	tr|C5WRQ8|C5WRQ8_SORBI	tr|C5WRQ8|C5WRQ8_SORBI Uncharacterized protein OS=Sorghum bicolor OX=4558 GN=SORBI_3001G447000 PE=4 SV=1	23.034	0	0	14145000
tr|C5WRR1|C5WRR1_SORBI	tr|C5WRR1|C5WRR1_SORBI	tr|C5WRR1|C5WRR1_SORBI Uncharacterized protein OS=Sorghum bicolor OX=4558 GN=SORBI_3001G447300 PE=4 SV=1	68.219	0	0	53452000
tr|C5WRT7|C5WRT7_SORBI	tr|C5WRT7|C5WRT7_SORBI	tr|C5WRT7|C5WRT7_SORBI Uncharacterized protein OS=Sorghum bicolor OX=4558 GN=SORBI_3001G000800 PE=4 SV=1	103.09	960340000	891340000	1043100000
tr|C5WRV5|C5WRV5_SORBI	tr|C5WRV5|C5WRV5_SORBI	tr|C5WRV5|C5WRV5_SORBI Uncharacterized protein OS=Sorghum bicolor OX=4558 GN=SORBI_3001G003100 PE=3 SV=1	60.953	417150000	459480000	515050000
tr|C5WRX8|C5WRX8_SORBI	tr|C5WRX8|C5WRX8_SORBI	tr|C5WRX8|C5WRX8_SORBI Uncharacterized protein OS=Sorghum bicolor OX=4558 GN=SORBI_3001G005500 PE=3 SV=1	33.66	0	0	50597000
tr|C5WRY9|C5WRY9_SORBI	tr|C5WRY9|C5WRY9_SORBI	tr|C5WRY9|C5WRY9_SORBI Uncharacterized protein OS=Sorghum bicolor OX=4558 GN=SORBI_3001G006400 PE=4 SV=2	24.178	1279500000	1776100000	1137900000
tr|C5WS22|C5WS22_SORBI	tr|C5WS22|C5WS22_SORBI	tr|C5WS22|C5WS22_SORBI Histone H2A OS=Sorghum bicolor OX=4558 GN=SORBI_3001G009700 PE=3 SV=1	16.173	228510000	110800000	122380000
tr|C5WS25|C5WS25_SORBI	tr|C5WS25|C5WS25_SORBI	tr|C5WS25|C5WS25_SORBI Uncharacterized protein OS=Sorghum bicolor OX=4558 GN=SORBI_3001G010100 PE=4 SV=1	37.267	462530000	486090000	348710000
tr|C5WS57|C5WS57_SORBI	tr|C5WS57|C5WS57_SORBI	tr|C5WS57|C5WS57_SORBI Prefoldin subunit 4 OS=Sorghum bicolor OX=4558 GN=SORBI_3001G162000 PE=3 SV=1	14.689	7717100	0	0
tr|C5WS71|C5WS71_SORBI	tr|C5WS71|C5WS71_SORBI	tr|C5WS71|C5WS71_SORBI Uncharacterized protein OS=Sorghum bicolor OX=4558 GN=SORBI_3001G163400 PE=4 SV=1	100.06	11116000	0	0
tr|C5WSB9|C5WSB9_SORBI	tr|C5WSB9|C5WSB9_SORBI	tr|C5WSB9|C5WSB9_SORBI Uncharacterized protein OS=Sorghum bicolor OX=4558 GN=SORBI_3001G167900 PE=4 SV=1	44.955	205890000	275200000	242230000
tr|C5WSC0|C5WSC0_SORBI;tr|C5XQ43|C5XQ43_SORBI;tr|C5YYS2|C5YYS2_SORBI;tr|C5XQK5|C5XQK5_SORBI;tr|A0A1Z5R504|A0A1Z5R504_SORBI;tr|A0A1B6PFL3|A0A1B6PFL3_SORBI;tr|A0A1Z5R8V3|A0A1Z5R8V3_SORBI;tr|A0A1B6PA60|A0A1B6PA60_SORBI;tr|A0A1B6Q723|A0A1B6Q723_SORBI;tr|C5XHB0|C5XHB0_SORBI;tr|A0A1B6Q1W4|A0A1B6Q1W4_SORBI;tr|C5YUD6|C5YUD6_SORBI;tr|C5YAI2|C5YAI2_SORBI;tr|C5XQ94|C5XQ94_SORBI;tr|C5YYV4|C5YYV4_SORBI;tr|C5Y…	tr|C5WSC0|C5WSC0_SORBI;tr|C5XQ43|C5XQ43_SORBI;tr|C5YYS2|C5YYS2_SORBI;tr|C5XQK5|C5XQK5_SORBI;tr|A0A1Z5R504|A0A1Z5R504_SORBI;tr|A0A1B6PFL3|A0A1B6PFL3_SORBI;tr|A0A1Z5R8V3|A0A1Z5R8V3_SORBI;tr|A0A1B6PA60|A0A1B6PA60_SORBI;tr|A0A1B6Q723|A0A1B6Q723_SORBI;tr|C5XHB0|C5XHB0_SORBI;tr|A0A1B6Q1W4|A0A1B6Q1W4_SORBI;tr|C5YUD6|C5YUD6_SORBI;tr|C5YAI2|C5YAI2_SORBI;tr|C5XQ94|C5XQ94_SORBI;tr|C5YYV4|C5YYV4_SORBI;tr|C5Y…	tr|C5WSC0|C5WSC0_SORBI Uncharacterized protein OS=Sorghum bicolor OX=4558 GN=SORBI_3001G297500 PE=4 SV=1;tr|C5XQ43|C5XQ43_SORBI Uncharacterized protein OS=Sorghum bicolor OX=4558 GN=SORBI_3003G076600 PE=4 SV=1;tr|C5YYS2|C5YYS2_SORBI Uncharacterized protein	34.116	0	0	12577000
tr|C5WSF0|C5WSF0_SORBI;tr|A0A1Z5S8J9|A0A1Z5S8J9_SORBI;tr|C5WSE8|C5WSE8_SORBI;tr|A0A1B6QR67|A0A1B6QR67_SORBI	tr|C5WSF0|C5WSF0_SORBI;tr|A0A1Z5S8J9|A0A1Z5S8J9_SORBI;tr|C5WSE8|C5WSE8_SORBI	tr|C5WSF0|C5WSF0_SORBI Uncharacterized protein OS=Sorghum bicolor OX=4558 GN=SORBI_3001G300800 PE=3 SV=1;tr|A0A1Z5S8J9|A0A1Z5S8J9_SORBI Uncharacterized protein OS=Sorghum bicolor OX=4558 GN=SORBI_3001G300800 PE=3 SV=1;tr|C5WSE8|C5WSE8_SORBI Uncharacterized	28.805	40516000	0	33839000
tr|C5WSN2|C5WSN2_SORBI;tr|C5YZU1|C5YZU1_SORBI	tr|C5WSN2|C5WSN2_SORBI	tr|C5WSN2|C5WSN2_SORBI Uncharacterized protein OS=Sorghum bicolor OX=4558 GN=SORBI_3001G451800 PE=4 SV=1	70.774	32581000	0	0
tr|C5WSP9|C5WSP9_SORBI	tr|C5WSP9|C5WSP9_SORBI	tr|C5WSP9|C5WSP9_SORBI Uncharacterized protein OS=Sorghum bicolor OX=4558 GN=SORBI_3001G453300 PE=3 SV=1	28.402	1007200000	1066200000	857410000
tr|C5WSQ3|C5WSQ3_SORBI	tr|C5WSQ3|C5WSQ3_SORBI	tr|C5WSQ3|C5WSQ3_SORBI Tubulin alpha chain OS=Sorghum bicolor OX=4558 GN=SORBI_3001G453700 PE=3 SV=1	49.839	179210000	0	137960000
tr|C5WST3|C5WST3_SORBI	tr|C5WST3|C5WST3_SORBI	tr|C5WST3|C5WST3_SORBI Uncharacterized protein OS=Sorghum bicolor OX=4558 GN=SORBI_3001G457000 PE=3 SV=1	35.712	488190000	336830000	389950000
tr|C5WSU8|C5WSU8_SORBI;tr|A0A1W0W1I3|A0A1W0W1I3_SORBI	tr|C5WSU8|C5WSU8_SORBI	tr|C5WSU8|C5WSU8_SORBI Uncharacterized protein OS=Sorghum bicolor OX=4558 GN=SORBI_3001G458800 PE=3 SV=1	58.373	1393300000	1427300000	1407300000
tr|C5WSV2|C5WSV2_SORBI	tr|C5WSV2|C5WSV2_SORBI	tr|C5WSV2|C5WSV2_SORBI Uncharacterized protein OS=Sorghum bicolor OX=4558 GN=SORBI_3001G010800 PE=4 SV=1	27.456	44355000	0	43448000
tr|C5WSV4|C5WSV4_SORBI	tr|C5WSV4|C5WSV4_SORBI	tr|C5WSV4|C5WSV4_SORBI Elongation factor Tu OS=Sorghum bicolor OX=4558 GN=SORBI_3001G011000 PE=3 SV=1	48.58	79118000	134900000	107920000
tr|C5WSY6|C5WSY6_SORBI	tr|C5WSY6|C5WSY6_SORBI	tr|C5WSY6|C5WSY6_SORBI Uncharacterized protein OS=Sorghum bicolor OX=4558 GN=SORBI_3001G014800 PE=4 SV=1	34.498	0	0	14683000
tr|C5WSY9|C5WSY9_SORBI	tr|C5WSY9|C5WSY9_SORBI	tr|C5WSY9|C5WSY9_SORBI Uncharacterized protein OS=Sorghum bicolor OX=4558 GN=SORBI_3001G015200 PE=4 SV=1	40.091	60628000	0	73838000
tr|C5WT04|C5WT04_SORBI	tr|C5WT04|C5WT04_SORBI	tr|C5WT04|C5WT04_SORBI Uncharacterized protein OS=Sorghum bicolor OX=4558 GN=SORBI_3001G016500 PE=3 SV=1	19.543	91882000	133100000	137060000
tr|C5WT08|C5WT08_SORBI	tr|C5WT08|C5WT08_SORBI	tr|C5WT08|C5WT08_SORBI Uncharacterized protein OS=Sorghum bicolor OX=4558 GN=SORBI_3001G017000 PE=3 SV=1	23.037	157720000	0	0
tr|C5WT16|C5WT16_SORBI	tr|C5WT16|C5WT16_SORBI	tr|C5WT16|C5WT16_SORBI Uncharacterized protein OS=Sorghum bicolor OX=4558 GN=SORBI_3001G018000 PE=4 SV=1	63.559	26128000	0	32875000
tr|C5WT22|C5WT22_SORBI	tr|C5WT22|C5WT22_SORBI	tr|C5WT22|C5WT22_SORBI Uncharacterized protein OS=Sorghum bicolor OX=4558 GN=SORBI_3001G018500 PE=4 SV=1	12.265	0	0	105320000
tr|C5WT26|C5WT26_SORBI;tr|A0A1B6Q3J2|A0A1B6Q3J2_SORBI	tr|C5WT26|C5WT26_SORBI	tr|C5WT26|C5WT26_SORBI 40S ribosomal protein S4 OS=Sorghum bicolor OX=4558 GN=SORBI_3001G018900 PE=3 SV=1	29.903	814370000	389850000	670480000
tr|C5WT31|C5WT31_SORBI	tr|C5WT31|C5WT31_SORBI	tr|C5WT31|C5WT31_SORBI Uncharacterized protein OS=Sorghum bicolor OX=4558 GN=SORBI_3001G019300 PE=4 SV=1	73.945	258090000	415830000	204040000
tr|C5WT78|C5WT78_SORBI;tr|A0A1Z5S6M7|A0A1Z5S6M7_SORBI	tr|C5WT78|C5WT78_SORBI;tr|A0A1Z5S6M7|A0A1Z5S6M7_SORBI	tr|C5WT78|C5WT78_SORBI Uncharacterized protein OS=Sorghum bicolor OX=4558 GN=SORBI_3001G171900 PE=4 SV=1;tr|A0A1Z5S6M7|A0A1Z5S6M7_SORBI Uncharacterized protein OS=Sorghum bicolor OX=4558 GN=SORBI_3001G171900 PE=4 SV=1	45.376	35597000	0	32131000
tr|C5WT90|C5WT90_SORBI;tr|C5XKU8|C5XKU8_SORBI;tr|C5XDW6|C5XDW6_SORBI;tr|C5Y9L6|C5Y9L6_SORBI	tr|C5WT90|C5WT90_SORBI	tr|C5WT90|C5WT90_SORBI Uncharacterized protein OS=Sorghum bicolor OX=4558 GN=SORBI_3001G173300 PE=4 SV=1	41.42	328580000	19520000	372570000
tr|C5WTA3|C5WTA3_SORBI	tr|C5WTA3|C5WTA3_SORBI	tr|C5WTA3|C5WTA3_SORBI Uncharacterized protein OS=Sorghum bicolor OX=4558 GN=SORBI_3001G174900 PE=4 SV=1	70.933	87817000	111440000	102640000
tr|C5WTA4|C5WTA4_SORBI	tr|C5WTA4|C5WTA4_SORBI	tr|C5WTA4|C5WTA4_SORBI Uncharacterized protein OS=Sorghum bicolor OX=4558 GN=SORBI_3001G175700 PE=4 SV=2	12.493	125150000	127530000	142280000
tr|C5WTC1|C5WTC1_SORBI	tr|C5WTC1|C5WTC1_SORBI	tr|C5WTC1|C5WTC1_SORBI Chlorophyll a-b binding protein, chloroplastic OS=Sorghum bicolor OX=4558 GN=SORBI_3001G177000 PE=3 SV=1	27.977	3413800000	3194400000	3119600000
tr|C5WTC9|C5WTC9_SORBI;tr|A0A1B6QNF2|A0A1B6QNF2_SORBI	tr|C5WTC9|C5WTC9_SORBI	tr|C5WTC9|C5WTC9_SORBI Uncharacterized protein OS=Sorghum bicolor OX=4558 GN=SORBI_3001G177800 PE=4 SV=1	24.881	768820000	724740000	925810000
tr|C5WTH4|C5WTH4_SORBI	tr|C5WTH4|C5WTH4_SORBI	tr|C5WTH4|C5WTH4_SORBI Uncharacterized protein OS=Sorghum bicolor OX=4558 GN=SORBI_3001G308800 PE=4 SV=1	14.177	21662000	25296000	0
tr|C5WTL2|C5WTL2_SORBI	tr|C5WTL2|C5WTL2_SORBI	tr|C5WTL2|C5WTL2_SORBI Uncharacterized protein OS=Sorghum bicolor OX=4558 GN=SORBI_3001G312900 PE=3 SV=1	78.912	215310000	96879000	158870000
tr|C5WTL6|C5WTL6_SORBI;tr|A0A1W0W662|A0A1W0W662_SORBI;tr|A0A1W0VVX1|A0A1W0VVX1_SORBI	tr|C5WTL6|C5WTL6_SORBI;tr|A0A1W0W662|A0A1W0W662_SORBI;tr|A0A1W0VVX1|A0A1W0VVX1_SORBI	tr|C5WTL6|C5WTL6_SORBI Histone H4 OS=Sorghum bicolor OX=4558 GN=SORBI_3001G313200 PE=3 SV=1;tr|A0A1W0W662|A0A1W0W662_SORBI Histone H4 OS=Sorghum bicolor OX=4558 GN=SORBI_3002G291066 PE=3 SV=1;tr|A0A1W0VVX1|A0A1W0VVX1_SORBI Histone H4 OS=Sorghum bicolor OX=	11.409	5088000000	4740900000	4365200000
tr|C5WTN6|C5WTN6_SORBI	tr|C5WTN6|C5WTN6_SORBI	tr|C5WTN6|C5WTN6_SORBI T-complex protein 1 subunit gamma OS=Sorghum bicolor OX=4558 GN=SORBI_3001G460500 PE=3 SV=1	60.613	56343000	0	39324000
tr|C5WTQ1|C5WTQ1_SORBI	tr|C5WTQ1|C5WTQ1_SORBI	tr|C5WTQ1|C5WTQ1_SORBI Uncharacterized protein OS=Sorghum bicolor OX=4558 GN=SORBI_3001G462200 PE=4 SV=1	45.792	43706000	0	0
tr|C5WTT2|C5WTT2_SORBI	tr|C5WTT2|C5WTT2_SORBI	tr|C5WTT2|C5WTT2_SORBI Uncharacterized protein OS=Sorghum bicolor OX=4558 GN=SORBI_3001G465800 PE=4 SV=1	29.183	262170000	110850000	244330000
tr|C5WTV8|C5WTV8_SORBI	tr|C5WTV8|C5WTV8_SORBI	tr|C5WTV8|C5WTV8_SORBI Uncharacterized protein OS=Sorghum bicolor OX=4558 GN=SORBI_3001G468600 PE=4 SV=1	51.586	60799000	60291000	50029000
tr|C5WTY0|C5WTY0_SORBI;tr|C5XZ52|C5XZ52_SORBI	tr|C5WTY0|C5WTY0_SORBI	tr|C5WTY0|C5WTY0_SORBI Uncharacterized protein OS=Sorghum bicolor OX=4558 GN=SORBI_3001G022400 PE=4 SV=1	23.286	92042000	67768000	44063000
tr|C5WTY4|C5WTY4_SORBI	tr|C5WTY4|C5WTY4_SORBI	tr|C5WTY4|C5WTY4_SORBI Ferredoxin OS=Sorghum bicolor OX=4558 GN=SORBI_3001G022900 PE=3 SV=1	16.118	0	0	89561000
tr|C5WTY5|C5WTY5_SORBI	tr|C5WTY5|C5WTY5_SORBI	tr|C5WTY5|C5WTY5_SORBI Uncharacterized protein OS=Sorghum bicolor OX=4558 GN=SORBI_3001G023100 PE=4 SV=1	71.808	26726000	0	20577000
tr|C5WU00|C5WU00_SORBI	tr|C5WU00|C5WU00_SORBI	tr|C5WU00|C5WU00_SORBI Uncharacterized protein OS=Sorghum bicolor OX=4558 GN=SORBI_3001G024500 PE=4 SV=1	18.011	172530000	0	182770000
tr|C5WU08|C5WU08_SORBI;tr|A0A1B6QH11|A0A1B6QH11_SORBI	tr|C5WU08|C5WU08_SORBI;tr|A0A1B6QH11|A0A1B6QH11_SORBI	tr|C5WU08|C5WU08_SORBI Uncharacterized protein OS=Sorghum bicolor OX=4558 GN=SORBI_3001G025400 PE=4 SV=1;tr|A0A1B6QH11|A0A1B6QH11_SORBI Uncharacterized protein OS=Sorghum bicolor OX=4558 GN=SORBI_3001G025400 PE=4 SV=1	24.709	235300000	169950000	193810000
tr|C5WU27|C5WU27_SORBI	tr|C5WU27|C5WU27_SORBI	tr|C5WU27|C5WU27_SORBI Uncharacterized protein OS=Sorghum bicolor OX=4558 GN=SORBI_3001G027600 PE=3 SV=1	17.792	589050000	570800000	609370000
tr|C5WU56|C5WU56_SORBI	tr|C5WU56|C5WU56_SORBI	tr|C5WU56|C5WU56_SORBI Lysine--tRNA ligase OS=Sorghum bicolor OX=4558 GN=SORBI_3001G178400 PE=3 SV=1	69.212	161530000	108370000	156430000
tr|C5WU61|C5WU61_SORBI	tr|C5WU61|C5WU61_SORBI	tr|C5WU61|C5WU61_SORBI Uncharacterized protein OS=Sorghum bicolor OX=4558 GN=SORBI_3001G179100 PE=4 SV=1	28.367	884660000	1006900000	796370000
tr|C5WUA3|C5WUA3_SORBI	tr|C5WUA3|C5WUA3_SORBI	tr|C5WUA3|C5WUA3_SORBI Uncharacterized protein OS=Sorghum bicolor OX=4558 GN=SORBI_3001G183000 PE=4 SV=1	44.755	27502000	0	28769000
tr|C5WUG0|C5WUG0_SORBI	tr|C5WUG0|C5WUG0_SORBI	tr|C5WUG0|C5WUG0_SORBI Mitogen-activated protein kinase OS=Sorghum bicolor OX=4558 GN=SORBI_3001G315700 PE=3 SV=1	42.632	0	0	30388000
tr|C5WUR7|C5WUR7_SORBI	tr|C5WUR7|C5WUR7_SORBI	tr|C5WUR7|C5WUR7_SORBI Uncharacterized protein OS=Sorghum bicolor OX=4558 GN=SORBI_3001G473400 PE=4 SV=1	15.989	0	0	86483000
tr|C5WUW7|C5WUW7_SORBI	tr|C5WUW7|C5WUW7_SORBI	tr|C5WUW7|C5WUW7_SORBI Uncharacterized protein OS=Sorghum bicolor OX=4558 GN=SORBI_3001G478700 PE=4 SV=1	13.958	55192000	0	41591000
tr|C5WV13|C5WV13_SORBI	tr|C5WV13|C5WV13_SORBI	tr|C5WV13|C5WV13_SORBI Uncharacterized protein OS=Sorghum bicolor OX=4558 GN=SORBI_3001G034400 PE=4 SV=1	14.744	0	0	14575000
tr|C5WV20|C5WV20_SORBI;tr|C5XCK1|C5XCK1_SORBI	tr|C5WV20|C5WV20_SORBI;tr|C5XCK1|C5XCK1_SORBI	tr|C5WV20|C5WV20_SORBI Uncharacterized protein OS=Sorghum bicolor OX=4558 GN=SORBI_3001G035400 PE=4 SV=1;tr|C5XCK1|C5XCK1_SORBI Uncharacterized protein OS=Sorghum bicolor OX=4558 GN=SORBI_3002G068900 PE=4 SV=1	23.735	115890000	0	92100000
tr|C5WV22|C5WV22_SORBI	tr|C5WV22|C5WV22_SORBI	tr|C5WV22|C5WV22_SORBI Chalcone-flavonone isomerase family protein OS=Sorghum bicolor OX=4558 GN=SORBI_3001G035600 PE=3 SV=1	23.798	52457000	0	48409000
tr|C5WV27|C5WV27_SORBI	tr|C5WV27|C5WV27_SORBI	tr|C5WV27|C5WV27_SORBI Uncharacterized protein OS=Sorghum bicolor OX=4558 GN=SORBI_3001G036300 PE=4 SV=1	67.852	68232000	0	58826000
tr|C5WV32|C5WV32_SORBI	tr|C5WV32|C5WV32_SORBI	tr|C5WV32|C5WV32_SORBI Uncharacterized protein OS=Sorghum bicolor OX=4558 GN=SORBI_3001G036900 PE=3 SV=1	15.676	137670000	155600000	150190000
tr|C5WV45|C5WV45_SORBI;tr|A0A1B6QH96|A0A1B6QH96_SORBI	tr|C5WV45|C5WV45_SORBI	tr|C5WV45|C5WV45_SORBI Uncharacterized protein OS=Sorghum bicolor OX=4558 GN=SORBI_3001G037900 PE=4 SV=1	35.338	92123000	60720000	86815000
tr|C5WVA6|C5WVA6_SORBI	tr|C5WVA6|C5WVA6_SORBI	tr|C5WVA6|C5WVA6_SORBI Uncharacterized protein OS=Sorghum bicolor OX=4558 GN=SORBI_3001G191000 PE=3 SV=1	33.943	946510000	1261400000	1383200000
tr|C5WVD3|C5WVD3_SORBI	tr|C5WVD3|C5WVD3_SORBI	tr|C5WVD3|C5WVD3_SORBI Uncharacterized protein OS=Sorghum bicolor OX=4558 GN=SORBI_3001G193500 PE=3 SV=1	72.529	362450000	74552000	305570000
tr|C5WVL6|C5WVL6_SORBI	tr|C5WVL6|C5WVL6_SORBI	tr|C5WVL6|C5WVL6_SORBI Uncharacterized protein OS=Sorghum bicolor OX=4558 GN=SORBI_3001G329800 PE=4 SV=1	29.368	87619000	0	83880000
tr|C5WVS4|C5WVS4_SORBI	tr|C5WVS4|C5WVS4_SORBI	tr|C5WVS4|C5WVS4_SORBI 3-ketoacyl-CoA synthase OS=Sorghum bicolor OX=4558 GN=SORBI_3001G482300 PE=3 SV=1	60.397	58046000	0	0
tr|C5WVT0|C5WVT0_SORBI	tr|C5WVT0|C5WVT0_SORBI	tr|C5WVT0|C5WVT0_SORBI Proteasome subunit alpha type OS=Sorghum bicolor OX=4558 GN=SORBI_3001G483100 PE=3 SV=1	27.415	109260000	164000000	114350000
tr|C5WVU9|C5WVU9_SORBI	tr|C5WVU9|C5WVU9_SORBI	tr|C5WVU9|C5WVU9_SORBI Uncharacterized protein OS=Sorghum bicolor OX=4558 GN=SORBI_3001G485100 PE=4 SV=1	25.605	23578000	0	30803000
tr|C5WVV2|C5WVV2_SORBI;sp|C5WVW2|PURA1_SORBI	tr|C5WVV2|C5WVV2_SORBI;sp|C5WVW2|PURA1_SORBI	tr|C5WVV2|C5WVV2_SORBI Adenylosuccinate synthetase, chloroplastic OS=Sorghum bicolor OX=4558 GN=PURA PE=3 SV=2;sp|C5WVW2|PURA1_SORBI Adenylosuccinate synthetase 1, chloroplastic OS=Sorghum bicolor OX=4558 GN=PURA1 PE=3 SV=1	52.639	49196000	75188000	67455000
tr|C5WVV4|C5WVV4_SORBI;tr|A0A1W0W609|A0A1W0W609_SORBI;tr|C5WVV5|C5WVV5_SORBI;tr|A0A1W0W5T1|A0A1W0W5T1_SORBI;tr|A0A1W0W5Y2|A0A1W0W5Y2_SORBI	tr|C5WVV4|C5WVV4_SORBI	tr|C5WVV4|C5WVV4_SORBI Uncharacterized protein OS=Sorghum bicolor OX=4558 GN=SORBI_3001G485600 PE=4 SV=1	41.534	21208000	0	31962000
tr|C5WVY7|C5WVY7_SORBI	tr|C5WVY7|C5WVY7_SORBI	tr|C5WVY7|C5WVY7_SORBI Methylenetetrahydrofolate reductase OS=Sorghum bicolor OX=4558 GN=SORBI_3001G040100 PE=3 SV=1	66.34	136310000	79483000	122160000
tr|C5WVZ4|C5WVZ4_SORBI;tr|C5XDD0|C5XDD0_SORBI;tr|A0A1W0VWX9|A0A1W0VWX9_SORBI	tr|C5WVZ4|C5WVZ4_SORBI;tr|C5XDD0|C5XDD0_SORBI;tr|A0A1W0VWX9|A0A1W0VWX9_SORBI	tr|C5WVZ4|C5WVZ4_SORBI Uncharacterized protein OS=Sorghum bicolor OX=4558 GN=SORBI_3001G040800 PE=3 SV=1;tr|C5XDD0|C5XDD0_SORBI Uncharacterized protein OS=Sorghum bicolor OX=4558 GN=SORBI_3002G078400 PE=3 SV=1;tr|A0A1W0VWX9|A0A1W0VWX9_SORBI Uncharacterized	20.669	280300000	125260000	232810000
tr|C5WVZ8|C5WVZ8_SORBI	tr|C5WVZ8|C5WVZ8_SORBI	tr|C5WVZ8|C5WVZ8_SORBI Peptidyl-prolyl cis-trans isomerase OS=Sorghum bicolor OX=4558 GN=SORBI_3001G041200 PE=3 SV=1	21.607	24051000	0	0
tr|C5WW04|C5WW04_SORBI	tr|C5WW04|C5WW04_SORBI	tr|C5WW04|C5WW04_SORBI Mg-protoporphyrin IX chelatase OS=Sorghum bicolor OX=4558 GN=SORBI_3001G041800 PE=3 SV=1	81.719	19193000	0	21294000
tr|C5WW06|C5WW06_SORBI	tr|C5WW06|C5WW06_SORBI	tr|C5WW06|C5WW06_SORBI Uncharacterized protein OS=Sorghum bicolor OX=4558 GN=SORBI_3001G042000 PE=4 SV=1	29.145	316870000	216010000	357840000
tr|C5WW48|C5WW48_SORBI	tr|C5WW48|C5WW48_SORBI	tr|C5WW48|C5WW48_SORBI Uncharacterized protein OS=Sorghum bicolor OX=4558 GN=SORBI_3001G046300 PE=3 SV=1	29.773	585280000	355600000	542420000
tr|C5WW56|C5WW56_SORBI	tr|C5WW56|C5WW56_SORBI	tr|C5WW56|C5WW56_SORBI Uncharacterized protein OS=Sorghum bicolor OX=4558 GN=SORBI_3001G046900 PE=4 SV=2	21.833	71850000000	65180000000	64268000000
tr|C5WWE0|C5WWE0_SORBI	tr|C5WWE0|C5WWE0_SORBI	tr|C5WWE0|C5WWE0_SORBI Uncharacterized protein OS=Sorghum bicolor OX=4558 GN=SORBI_3001G201500 PE=3 SV=1	56.521	32672000	0	0
tr|C5WWE1|C5WWE1_SORBI	tr|C5WWE1|C5WWE1_SORBI	tr|C5WWE1|C5WWE1_SORBI Uncharacterized protein OS=Sorghum bicolor OX=4558 GN=SORBI_3001G201400 PE=3 SV=2	56.673	0	21340000	0
tr|C5WWF4|C5WWF4_SORBI	tr|C5WWF4|C5WWF4_SORBI	tr|C5WWF4|C5WWF4_SORBI Uncharacterized protein OS=Sorghum bicolor OX=4558 GN=SORBI_3001G203000 PE=4 SV=1	23.361	2826400000	3108600000	3157600000
tr|C5WWH8|C5WWH8_SORBI;tr|C5XWW4|C5XWW4_SORBI	tr|C5WWH8|C5WWH8_SORBI	tr|C5WWH8|C5WWH8_SORBI Uncharacterized protein OS=Sorghum bicolor OX=4558 GN=SORBI_3001G333500 PE=3 SV=1	109.41	193030000	231150000	211470000
tr|C5WWI8|C5WWI8_SORBI	tr|C5WWI8|C5WWI8_SORBI	tr|C5WWI8|C5WWI8_SORBI Uncharacterized protein OS=Sorghum bicolor OX=4558 GN=SORBI_3001G334900 PE=4 SV=1	18.874	0	0	52474000
tr|C5WWI9|C5WWI9_SORBI	tr|C5WWI9|C5WWI9_SORBI	tr|C5WWI9|C5WWI9_SORBI Uncharacterized protein OS=Sorghum bicolor OX=4558 GN=SORBI_3001G335000 PE=4 SV=1	42.458	0	0	26218000
tr|C5WWL6|C5WWL6_SORBI;tr|C5XDX7|C5XDX7_SORBI	tr|C5WWL6|C5WWL6_SORBI	tr|C5WWL6|C5WWL6_SORBI Uncharacterized protein OS=Sorghum bicolor OX=4558 GN=SORBI_3001G338700 PE=4 SV=1	23.607	40656000	0	0
tr|C5WWQ2|C5WWQ2_SORBI;tr|A0A1Z5S923|A0A1Z5S923_SORBI	tr|C5WWQ2|C5WWQ2_SORBI	tr|C5WWQ2|C5WWQ2_SORBI Uncharacterized protein OS=Sorghum bicolor OX=4558 GN=SORBI_3001G342600 PE=4 SV=1	64.775	368090000	216380000	380630000
tr|C5WWW7|C5WWW7_SORBI	tr|C5WWW7|C5WWW7_SORBI	tr|C5WWW7|C5WWW7_SORBI Uncharacterized protein OS=Sorghum bicolor OX=4558 GN=SORBI_3001G495300 PE=4 SV=2	98.191	401850000	378720000	342160000
tr|C5WWX0|C5WWX0_SORBI	tr|C5WWX0|C5WWX0_SORBI	tr|C5WWX0|C5WWX0_SORBI Glutathione reductase OS=Sorghum bicolor OX=4558 GN=SORBI_3001G495200 PE=3 SV=1	59.34	292750000	325150000	324300000
tr|C5WWZ1|C5WWZ1_SORBI	tr|C5WWZ1|C5WWZ1_SORBI	tr|C5WWZ1|C5WWZ1_SORBI Phosphoserine aminotransferase OS=Sorghum bicolor OX=4558 GN=SORBI_3001G498500 PE=3 SV=2	45.023	91986000	61777000	114840000
tr|C5WX16|C5WX16_SORBI;tr|A0A1B6Q9L1|A0A1B6Q9L1_SORBI;tr|A0A1B6Q9L5|A0A1B6Q9L5_SORBI;tr|C5XA21|C5XA21_SORBI;tr|A0A1Z5S8V8|A0A1Z5S8V8_SORBI;tr|C5YWX5|C5YWX5_SORBI;tr|A0A1B6QEJ6|A0A1B6QEJ6_SORBI;tr|C5YWX7|C5YWX7_SORBI;tr|C5YWX6|C5YWX6_SORBI;tr|A0A1B6QEM1|A0A1B6QEM1_SORBI;tr|C5XA25|C5XA25_SORBI;tr|C5XCI5|C5XCI5_SORBI;tr|C5XA20|C5XA20_SORBI;tr|C5XA26|C5XA26_SORBI;tr|C5XDJ9|C5XDJ9_SORBI;tr|A0A1B6QEK6|…	tr|C5WX16|C5WX16_SORBI	tr|C5WX16|C5WX16_SORBI Uncharacterized protein OS=Sorghum bicolor OX=4558 GN=SORBI_3001G051600 PE=3 SV=1	59.452	18475000	0	23774000
tr|C5WX27|C5WX27_SORBI	tr|C5WX27|C5WX27_SORBI	tr|C5WX27|C5WX27_SORBI Vacuolar protein sorting-associated protein 35 OS=Sorghum bicolor OX=4558 GN=SORBI_3001G052700 PE=3 SV=1	90.629	0	0	35398000
tr|C5WX74|C5WX74_SORBI	tr|C5WX74|C5WX74_SORBI	tr|C5WX74|C5WX74_SORBI Uncharacterized protein OS=Sorghum bicolor OX=4558 GN=SORBI_3001G057300 PE=4 SV=1	44.444	1623300000	1606800000	1559800000
tr|C5WX81|C5WX81_SORBI	tr|C5WX81|C5WX81_SORBI	tr|C5WX81|C5WX81_SORBI Uncharacterized protein OS=Sorghum bicolor OX=4558 GN=SORBI_3001G058100 PE=4 SV=1	21.315	35718000	0	0
tr|C5WXA8|C5WXA8_SORBI	tr|C5WXA8|C5WXA8_SORBI	tr|C5WXA8|C5WXA8_SORBI NADPH-protochlorophyllide oxidoreductase OS=Sorghum bicolor OX=4558 GN=SORBI_3001G206200 PE=3 SV=1	42.142	828420000	1301200000	1095600000
tr|C5WXC7|C5WXC7_SORBI;tr|A0A1B6QBH8|A0A1B6QBH8_SORBI	tr|C5WXC7|C5WXC7_SORBI	tr|C5WXC7|C5WXC7_SORBI Alpha-galactosidase OS=Sorghum bicolor OX=4558 GN=SORBI_3001G208100 PE=3 SV=1	46.959	77403000	0	102460000
tr|C5WXJ1|C5WXJ1_SORBI	tr|C5WXJ1|C5WXJ1_SORBI	tr|C5WXJ1|C5WXJ1_SORBI Sucrose synthase OS=Sorghum bicolor OX=4558 GN=SORBI_3001G344500 PE=3 SV=1	92.956	0	0	12254000
tr|C5WXQ0|C5WXQ0_SORBI;tr|A0A194YQQ1|A0A194YQQ1_SORBI;tr|A0A1Z5S992|A0A1Z5S992_SORBI;tr|C5WQP5|C5WQP5_SORBI;tr|A0A1B6QLV9|A0A1B6QLV9_SORBI;tr|A0A1B6QF80|A0A1B6QF80_SORBI	tr|C5WXQ0|C5WXQ0_SORBI;tr|A0A194YQQ1|A0A194YQQ1_SORBI;tr|A0A1Z5S992|A0A1Z5S992_SORBI	tr|C5WXQ0|C5WXQ0_SORBI Histone H3 OS=Sorghum bicolor OX=4558 GN=SORBI_3006G100600 PE=3 SV=1;tr|A0A194YQQ1|A0A194YQQ1_SORBI Histone H3 OS=Sorghum bicolor OX=4558 GN=SORBI_3004G188000 PE=3 SV=2;tr|A0A1Z5S992|A0A1Z5S992_SORBI Uncharacterized protein (Fragment	15.406	5127200000	4039000000	4406100000
tr|C5WXS7|C5WXS7_SORBI	tr|C5WXS7|C5WXS7_SORBI	tr|C5WXS7|C5WXS7_SORBI Uncharacterized protein OS=Sorghum bicolor OX=4558 GN=SORBI_3001G498400 PE=4 SV=1	55.42	20942000	0	19614000
tr|C5WXV4|C5WXV4_SORBI;tr|C5WYU4|C5WYU4_SORBI;tr|A0A1B6QQK9|A0A1B6QQK9_SORBI	tr|C5WXV4|C5WXV4_SORBI	tr|C5WXV4|C5WXV4_SORBI Uncharacterized protein OS=Sorghum bicolor OX=4558 GN=SORBI_3001G501300 PE=4 SV=1	89.945	0	0	7157500
tr|C5WXY7|C5WXY7_SORBI	tr|C5WXY7|C5WXY7_SORBI	tr|C5WXY7|C5WXY7_SORBI Uncharacterized protein OS=Sorghum bicolor OX=4558 GN=SORBI_3001G504900 PE=4 SV=1	58.538	184290000	0	112840000
tr|C5WXY9|C5WXY9_SORBI	tr|C5WXY9|C5WXY9_SORBI	tr|C5WXY9|C5WXY9_SORBI Uncharacterized protein OS=Sorghum bicolor OX=4558 GN=SORBI_3001G505100 PE=3 SV=1	25.769	503700000	501640000	456160000
tr|C5WY08|C5WY08_SORBI	tr|C5WY08|C5WY08_SORBI	tr|C5WY08|C5WY08_SORBI Uncharacterized protein OS=Sorghum bicolor OX=4558 GN=SORBI_3001G058900 PE=3 SV=1	17.708	1347600000	500250000	1239400000
tr|C5WY36|C5WY36_SORBI;tr|C5WY40|C5WY40_SORBI;tr|A0A1Z5S4I0|A0A1Z5S4I0_SORBI;tr|C5WY42|C5WY42_SORBI;tr|A0A1Z5S4W0|A0A1Z5S4W0_SORBI;tr|A0A1Z5S4L8|A0A1Z5S4L8_SORBI	tr|C5WY36|C5WY36_SORBI	tr|C5WY36|C5WY36_SORBI Uncharacterized protein OS=Sorghum bicolor OX=4558 GN=SORBI_3001G062300 PE=4 SV=2	146.58	82877000	0	104160000
tr|C5WY66|C5WY66_SORBI	tr|C5WY66|C5WY66_SORBI	tr|C5WY66|C5WY66_SORBI Uncharacterized protein OS=Sorghum bicolor OX=4558 GN=SORBI_3001G065100 PE=3 SV=1	94.366	1485800000	2855200000	0
tr|C5WY71|C5WY71_SORBI	tr|C5WY71|C5WY71_SORBI	tr|C5WY71|C5WY71_SORBI Uncharacterized protein OS=Sorghum bicolor OX=4558 GN=SORBI_3001G065600 PE=3 SV=1	40.22	38240000	0	30343000
tr|C5WY74|C5WY74_SORBI;tr|C5XD56|C5XD56_SORBI;tr|C5WY75|C5WY75_SORBI	tr|C5WY74|C5WY74_SORBI;tr|C5XD56|C5XD56_SORBI	tr|C5WY74|C5WY74_SORBI Uncharacterized protein OS=Sorghum bicolor OX=4558 GN=SORBI_3001G065800 PE=4 SV=1;tr|C5XD56|C5XD56_SORBI Uncharacterized protein OS=Sorghum bicolor OX=4558 GN=SORBI_3002G361100 PE=3 SV=1	25.472	71485000	92975000	110560000
tr|C5WYC3|C5WYC3_SORBI	tr|C5WYC3|C5WYC3_SORBI	tr|C5WYC3|C5WYC3_SORBI Nascent polypeptide-associated complex subunit beta OS=Sorghum bicolor OX=4558 GN=SORBI_3001G216200 PE=3 SV=1	17.895	111680000	0	124230000
tr|C5WYF2|C5WYF2_SORBI	tr|C5WYF2|C5WYF2_SORBI	tr|C5WYF2|C5WYF2_SORBI Malate dehydrogenase OS=Sorghum bicolor OX=4558 GN=SORBI_3001G219300 PE=3 SV=1	35.464	6858700000	6974000000	6385700000
tr|C5WYR5|C5WYR5_SORBI	tr|C5WYR5|C5WYR5_SORBI	tr|C5WYR5|C5WYR5_SORBI Uncharacterized protein OS=Sorghum bicolor OX=4558 GN=SORBI_3001G361600 PE=3 SV=1	10.673	17207000	0	11825000
tr|C5WYX6|C5WYX6_SORBI	tr|C5WYX6|C5WYX6_SORBI	tr|C5WYX6|C5WYX6_SORBI Uncharacterized protein OS=Sorghum bicolor OX=4558 GN=SORBI_3001G225700 PE=3 SV=1	15.045	338780000	0	280950000
tr|C5WYZ2|C5WYZ2_SORBI	tr|C5WYZ2|C5WYZ2_SORBI	tr|C5WYZ2|C5WYZ2_SORBI Uncharacterized protein OS=Sorghum bicolor OX=4558 GN=SORBI_3001G512300 PE=4 SV=1	29.605	23381000	0	0
tr|C5WZ07|C5WZ07_SORBI	tr|C5WZ07|C5WZ07_SORBI	tr|C5WZ07|C5WZ07_SORBI Uncharacterized protein OS=Sorghum bicolor OX=4558 GN=SORBI_3001G514100 PE=3 SV=1	24.834	1118000000	1309300000	1306300000
tr|C5WZ08|C5WZ08_SORBI	tr|C5WZ08|C5WZ08_SORBI	tr|C5WZ08|C5WZ08_SORBI Uncharacterized protein OS=Sorghum bicolor OX=4558 GN=SORBI_3001G514200 PE=4 SV=1	25.802	0	38924000	47200000
tr|C5WZ11|C5WZ11_SORBI	tr|C5WZ11|C5WZ11_SORBI	tr|C5WZ11|C5WZ11_SORBI Uncharacterized protein OS=Sorghum bicolor OX=4558 GN=SORBI_3001G514300 PE=3 SV=1	25.731	173450000	124650000	149750000
tr|C5WZ12|C5WZ12_SORBI	tr|C5WZ12|C5WZ12_SORBI	tr|C5WZ12|C5WZ12_SORBI Uncharacterized protein OS=Sorghum bicolor OX=4558 GN=SORBI_3001G514400 PE=3 SV=1	33.679	658480000	466950000	543320000
tr|C5WZ22|C5WZ22_SORBI	tr|C5WZ22|C5WZ22_SORBI	tr|C5WZ22|C5WZ22_SORBI Obg-like ATPase 1 OS=Sorghum bicolor OX=4558 GN=SORBI_3001G069500 PE=3 SV=1	46.624	162500000	133710000	224010000
tr|C5WZ25|C5WZ25_SORBI	tr|C5WZ25|C5WZ25_SORBI	tr|C5WZ25|C5WZ25_SORBI Tubulin beta chain OS=Sorghum bicolor OX=4558 GN=SORBI_3001G069800 PE=3 SV=1	49.891	134600000	0	97111000
tr|C5WZ26|C5WZ26_SORBI;tr|C5X9F2|C5X9F2_SORBI;tr|A0A1W0W243|A0A1W0W243_SORBI	tr|C5WZ26|C5WZ26_SORBI;tr|C5X9F2|C5X9F2_SORBI	tr|C5WZ26|C5WZ26_SORBI Inosine-5-monophosphate dehydrogenase OS=Sorghum bicolor OX=4558 GN=SORBI_3001G069900 PE=3 SV=1;tr|C5X9F2|C5X9F2_SORBI Inosine-5-monophosphate dehydrogenase OS=Sorghum bicolor OX=4558 GN=SORBI_3002G029600 PE=3 SV=1	52.639	23312000	0	30446000
tr|C5WZ31|C5WZ31_SORBI	tr|C5WZ31|C5WZ31_SORBI	tr|C5WZ31|C5WZ31_SORBI Uncharacterized protein OS=Sorghum bicolor OX=4558 GN=SORBI_3001G070500 PE=4 SV=1	24.284	13623000000	10749000000	12196000000
tr|C5WZ33|C5WZ33_SORBI	tr|C5WZ33|C5WZ33_SORBI	tr|C5WZ33|C5WZ33_SORBI Hexosyltransferase OS=Sorghum bicolor OX=4558 GN=SORBI_3001G070700 PE=3 SV=1	42.361	6572000	0	0
tr|C5WZ60|C5WZ60_SORBI	tr|C5WZ60|C5WZ60_SORBI	tr|C5WZ60|C5WZ60_SORBI Uncharacterized protein OS=Sorghum bicolor OX=4558 GN=SORBI_3001G073400 PE=4 SV=1	24.344	35979000	0	0
tr|C5WZ72|C5WZ72_SORBI	tr|C5WZ72|C5WZ72_SORBI	tr|C5WZ72|C5WZ72_SORBI Uncharacterized protein OS=Sorghum bicolor OX=4558 GN=SORBI_3001G074700 PE=3 SV=1	10.565	52433000	0	40810000
tr|C5WZ87|C5WZ87_SORBI	tr|C5WZ87|C5WZ87_SORBI	tr|C5WZ87|C5WZ87_SORBI Uncharacterized protein OS=Sorghum bicolor OX=4558 GN=SORBI_3001G076500 PE=3 SV=1	24.32	406360000	527600000	360900000
tr|C5WZD5|C5WZD5_SORBI;tr|C5WYV4|C5WYV4_SORBI	tr|C5WZD5|C5WZD5_SORBI;tr|C5WYV4|C5WYV4_SORBI	tr|C5WZD5|C5WZD5_SORBI Uncharacterized protein OS=Sorghum bicolor OX=4558 GN=SORBI_3001G226500 PE=4 SV=1;tr|C5WYV4|C5WYV4_SORBI Uncharacterized protein OS=Sorghum bicolor OX=4558 GN=SORBI_3001G508900 PE=4 SV=1	18.69	104710000	73606000	125130000
tr|C5WZF2|C5WZF2_SORBI;tr|A0A1B6QQK5|A0A1B6QQK5_SORBI	tr|C5WZF2|C5WZF2_SORBI	tr|C5WZF2|C5WZF2_SORBI Uncharacterized protein OS=Sorghum bicolor OX=4558 GN=SORBI_3001G228200 PE=3 SV=1	61.075	688790000	685650000	752690000
tr|C5WZG9|C5WZG9_SORBI	tr|C5WZG9|C5WZG9_SORBI	tr|C5WZG9|C5WZG9_SORBI Uncharacterized protein OS=Sorghum bicolor OX=4558 GN=SORBI_3001G230100 PE=3 SV=1	48.365	20158000	0	0
tr|C5WZL1|C5WZL1_SORBI	tr|C5WZL1|C5WZL1_SORBI	tr|C5WZL1|C5WZL1_SORBI Peptide-methionine (R)-S-oxide reductase OS=Sorghum bicolor OX=4558 GN=SORBI_3001G364500 PE=3 SV=1	14.588	26953000	46800000	20938000
tr|C5WZQ4|C5WZQ4_SORBI	tr|C5WZQ4|C5WZQ4_SORBI	tr|C5WZQ4|C5WZQ4_SORBI Uncharacterized protein OS=Sorghum bicolor OX=4558 GN=SORBI_3001G368500 PE=3 SV=1	24.845	915390000	741160000	943010000
tr|C5WZS8|C5WZS8_SORBI	tr|C5WZS8|C5WZS8_SORBI	tr|C5WZS8|C5WZS8_SORBI Uncharacterized protein OS=Sorghum bicolor OX=4558 GN=SORBI_3001G371400 PE=4 SV=1	22.742	63531000	0	64441000
tr|C5WZW1|C5WZW1_SORBI	tr|C5WZW1|C5WZW1_SORBI	tr|C5WZW1|C5WZW1_SORBI Uncharacterized protein OS=Sorghum bicolor OX=4558 GN=SORBI_3001G517600 PE=3 SV=1	34.33	0	0	14532000
tr|C5WZW8|C5WZW8_SORBI	tr|C5WZW8|C5WZW8_SORBI	tr|C5WZW8|C5WZW8_SORBI Uncharacterized protein OS=Sorghum bicolor OX=4558 GN=SORBI_3001G518400 PE=4 SV=1	111.04	0	0	15581000
tr|C5WZZ8|C5WZZ8_SORBI	tr|C5WZZ8|C5WZZ8_SORBI	tr|C5WZZ8|C5WZZ8_SORBI Uncharacterized protein OS=Sorghum bicolor OX=4558 GN=SORBI_3001G522000 PE=3 SV=1	41.326	1013800000	664300000	701050000
tr|C5X054|C5X054_SORBI	tr|C5X054|C5X054_SORBI	tr|C5X054|C5X054_SORBI Uncharacterized protein OS=Sorghum bicolor OX=4558 GN=SORBI_3001G081900 PE=3 SV=1	40.619	128180000	108220000	133290000
tr|C5X096|C5X096_SORBI	tr|C5X096|C5X096_SORBI	tr|C5X096|C5X096_SORBI Uncharacterized protein OS=Sorghum bicolor OX=4558 GN=SORBI_3001G086800 PE=3 SV=1	37.617	87940000	0	58727000
tr|C5X0E3|C5X0E3_SORBI;tr|A0A1Z5RB79|A0A1Z5RB79_SORBI;tr|C5YCS5|C5YCS5_SORBI;tr|C5X0E4|C5X0E4_SORBI;tr|A0A1Z5RBX8|A0A1Z5RBX8_SORBI	tr|C5X0E3|C5X0E3_SORBI	tr|C5X0E3|C5X0E3_SORBI Uncharacterized protein OS=Sorghum bicolor OX=4558 GN=SORBI_3001G234800 PE=4 SV=1	58.779	0	0	53094000
tr|C5X0G5|C5X0G5_SORBI	tr|C5X0G5|C5X0G5_SORBI	tr|C5X0G5|C5X0G5_SORBI Uncharacterized protein OS=Sorghum bicolor OX=4558 GN=SORBI_3001G236300 PE=3 SV=1	90.012	1043400000	1238200000	1066500000
tr|C5X0K4|C5X0K4_SORBI	tr|C5X0K4|C5X0K4_SORBI	tr|C5X0K4|C5X0K4_SORBI Uncharacterized protein OS=Sorghum bicolor OX=4558 GN=SORBI_3001G240000 PE=3 SV=1	15.629	148340000	123000000	174360000
tr|C5X0P2|C5X0P2_SORBI;tr|A0A1B6Q338|A0A1B6Q338_SORBI;tr|A0A1W0W4E6|A0A1W0W4E6_SORBI	tr|C5X0P2|C5X0P2_SORBI	tr|C5X0P2|C5X0P2_SORBI Uncharacterized protein OS=Sorghum bicolor OX=4558 GN=SORBI_3001G376600 PE=4 SV=1	14.545	278860000	258790000	256960000
tr|C5X0S2|C5X0S2_SORBI	tr|C5X0S2|C5X0S2_SORBI	tr|C5X0S2|C5X0S2_SORBI Uroporphyrinogen decarboxylase OS=Sorghum bicolor OX=4558 GN=SORBI_3001G379700 PE=3 SV=1	43.35	92895000	0	109430000
tr|C5X0T6|C5X0T6_SORBI;tr|C5X5M2|C5X5M2_SORBI;tr|A0A194YLT5|A0A194YLT5_SORBI	tr|C5X0T6|C5X0T6_SORBI	tr|C5X0T6|C5X0T6_SORBI Uncharacterized protein OS=Sorghum bicolor OX=4558 GN=SORBI_3001G381200 PE=4 SV=1	70.281	42867000	0	41060000
tr|C5X0U5|C5X0U5_SORBI	tr|C5X0U5|C5X0U5_SORBI	tr|C5X0U5|C5X0U5_SORBI Uncharacterized protein OS=Sorghum bicolor OX=4558 GN=SORBI_3001G382100 PE=3 SV=1	17.88	2512300000	2694800000	2435500000
tr|C5X0W2|C5X0W2_SORBI	tr|C5X0W2|C5X0W2_SORBI	tr|C5X0W2|C5X0W2_SORBI Uncharacterized protein OS=Sorghum bicolor OX=4558 GN=SORBI_3001G527100 PE=3 SV=1	22.578	416340000	506250000	438260000
tr|C5X0Z6|C5X0Z6_SORBI	tr|C5X0Z6|C5X0Z6_SORBI	tr|C5X0Z6|C5X0Z6_SORBI T-complex protein 1 subunit delta OS=Sorghum bicolor OX=4558 GN=SORBI_3001G530800 PE=3 SV=1	57.71	42673000	63882000	46192000
tr|C5X102|C5X102_SORBI	tr|C5X102|C5X102_SORBI	tr|C5X102|C5X102_SORBI Uncharacterized protein OS=Sorghum bicolor OX=4558 GN=SORBI_3001G531400 PE=4 SV=1	42.288	123260000	92279000	75253000
tr|C5X163|C5X163_SORBI;tr|A0A1Z5S4Y6|A0A1Z5S4Y6_SORBI;tr|A0A1Z5RMZ3|A0A1Z5RMZ3_SORBI	tr|C5X163|C5X163_SORBI;tr|A0A1Z5S4Y6|A0A1Z5S4Y6_SORBI;tr|A0A1Z5RMZ3|A0A1Z5RMZ3_SORBI	tr|C5X163|C5X163_SORBI 40S ribosomal protein S27 OS=Sorghum bicolor OX=4558 GN=SORBI_3001G091801 PE=3 SV=1;tr|A0A1Z5S4Y6|A0A1Z5S4Y6_SORBI Uncharacterized protein OS=Sorghum bicolor OX=4558 GN=SORBI_3001G091701 PE=4 SV=1;tr|A0A1Z5RMZ3|A0A1Z5RMZ3_SORBI 40S r	9.5421	254230000	0	225180000
tr|C5X182|C5X182_SORBI	tr|C5X182|C5X182_SORBI	tr|C5X182|C5X182_SORBI Uncharacterized protein OS=Sorghum bicolor OX=4558 GN=SORBI_3001G094200 PE=4 SV=1	29.865	15854000	0	15191000
tr|C5X183|C5X183_SORBI	tr|C5X183|C5X183_SORBI	tr|C5X183|C5X183_SORBI Uncharacterized protein OS=Sorghum bicolor OX=4558 GN=SORBI_3001G094300 PE=4 SV=1	53.833	45085000	49658000	57564000
tr|C5X1K7|C5X1K7_SORBI	tr|C5X1K7|C5X1K7_SORBI	tr|C5X1K7|C5X1K7_SORBI Uncharacterized protein OS=Sorghum bicolor OX=4558 GN=SORBI_3001G247600 PE=4 SV=1	42.929	1447400000	1637100000	1472200000
tr|C5X1N4|C5X1N4_SORBI	tr|C5X1N4|C5X1N4_SORBI	tr|C5X1N4|C5X1N4_SORBI Uncharacterized protein OS=Sorghum bicolor OX=4558 GN=SORBI_3001G383900 PE=4 SV=1	24.491	0	41093000	45425000
tr|C5X1Q1|C5X1Q1_SORBI	tr|C5X1Q1|C5X1Q1_SORBI	tr|C5X1Q1|C5X1Q1_SORBI Uncharacterized protein OS=Sorghum bicolor OX=4558 GN=SORBI_3001G385900 PE=4 SV=1	39.343	0	62207000	114870000
tr|C5X1V3|C5X1V3_SORBI	tr|C5X1V3|C5X1V3_SORBI	tr|C5X1V3|C5X1V3_SORBI Uncharacterized protein OS=Sorghum bicolor OX=4558 GN=SORBI_3001G391400 PE=4 SV=1	43.347	1576000000	1744500000	1296600000
tr|C5X1Z0|C5X1Z0_SORBI	tr|C5X1Z0|C5X1Z0_SORBI	tr|C5X1Z0|C5X1Z0_SORBI Uncharacterized protein OS=Sorghum bicolor OX=4558 GN=SORBI_3002G088200 PE=4 SV=1	11.954	867290000	867740000	1043700000
tr|C5X2E3|C5X2E3_SORBI	tr|C5X2E3|C5X2E3_SORBI	tr|C5X2E3|C5X2E3_SORBI Uncharacterized protein OS=Sorghum bicolor OX=4558 GN=SORBI_3002G375800 PE=4 SV=1	58.843	155300000	80065000	99994000
tr|C5X2E8|C5X2E8_SORBI	tr|C5X2E8|C5X2E8_SORBI	tr|C5X2E8|C5X2E8_SORBI Uncharacterized protein OS=Sorghum bicolor OX=4558 GN=SORBI_3002G376300 PE=4 SV=1	31.435	12189000	0	0
tr|C5X2L2|C5X2L2_SORBI	tr|C5X2L2|C5X2L2_SORBI	tr|C5X2L2|C5X2L2_SORBI Uncharacterized protein OS=Sorghum bicolor OX=4558 GN=SORBI_3002G383400 PE=4 SV=1	49.067	123860000	0	117330000
tr|C5X2X2|C5X2X2_SORBI	tr|C5X2X2|C5X2X2_SORBI	tr|C5X2X2|C5X2X2_SORBI Uncharacterized protein OS=Sorghum bicolor OX=4558 GN=SORBI_3002G101000 PE=4 SV=1	32.097	196320000	172390000	143520000
tr|C5X2Z4|C5X2Z4_SORBI	tr|C5X2Z4|C5X2Z4_SORBI	tr|C5X2Z4|C5X2Z4_SORBI Glucose-6-phosphate isomerase OS=Sorghum bicolor OX=4558 GN=SORBI_3002G230600 PE=3 SV=1	67.197	558760000	810470000	590830000
tr|C5X326|C5X326_SORBI	tr|C5X326|C5X326_SORBI	tr|C5X326|C5X326_SORBI Peroxidase OS=Sorghum bicolor OX=4558 GN=SORBI_3002G234200 PE=3 SV=1	37.322	41203000	0	37851000
tr|C5X357|C5X357_SORBI	tr|C5X357|C5X357_SORBI	tr|C5X357|C5X357_SORBI Uncharacterized protein OS=Sorghum bicolor OX=4558 GN=SORBI_3002G237900 PE=3 SV=1	82.522	19364000	0	17607000
tr|C5X371|C5X371_SORBI	tr|C5X371|C5X371_SORBI	tr|C5X371|C5X371_SORBI Uncharacterized protein OS=Sorghum bicolor OX=4558 GN=SORBI_3002G385700 PE=3 SV=1	40.528	23692000	0	43549000
tr|C5X377|C5X377_SORBI	tr|C5X377|C5X377_SORBI	tr|C5X377|C5X377_SORBI Uncharacterized protein OS=Sorghum bicolor OX=4558 GN=SORBI_3002G386400 PE=4 SV=1	28.42	1307200000	1314700000	1745400000
tr|C5X381|C5X381_SORBI	tr|C5X381|C5X381_SORBI	tr|C5X381|C5X381_SORBI Uncharacterized protein OS=Sorghum bicolor OX=4558 GN=SORBI_3002G386800 PE=3 SV=1	49.379	8309400	0	0
tr|C5X3C4|C5X3C4_SORBI;tr|C5XRK9|C5XRK9_SORBI	tr|C5X3C4|C5X3C4_SORBI	tr|C5X3C4|C5X3C4_SORBI Uncharacterized protein OS=Sorghum bicolor OX=4558 GN=SORBI_3002G391600 PE=4 SV=1	246.74	0	0	12561000
tr|C5X3D7|C5X3D7_SORBI;tr|C5WYQ5|C5WYQ5_SORBI	tr|C5X3D7|C5X3D7_SORBI;tr|C5WYQ5|C5WYQ5_SORBI	tr|C5X3D7|C5X3D7_SORBI Uncharacterized protein OS=Sorghum bicolor OX=4558 GN=SORBI_3002G393000 PE=4 SV=1;tr|C5WYQ5|C5WYQ5_SORBI Uncharacterized protein OS=Sorghum bicolor OX=4558 GN=SORBI_3001G360600 PE=4 SV=1	23.988	17738000	0	12718000
tr|C5X3E1|C5X3E1_SORBI	tr|C5X3E1|C5X3E1_SORBI	tr|C5X3E1|C5X3E1_SORBI Uncharacterized protein OS=Sorghum bicolor OX=4558 GN=SORBI_3002G393400 PE=3 SV=1	10.543	140040000	152600000	142350000
tr|C5X3S4|C5X3S4_SORBI	tr|C5X3S4|C5X3S4_SORBI	tr|C5X3S4|C5X3S4_SORBI Uncharacterized protein OS=Sorghum bicolor OX=4558 GN=SORBI_3002G242000 PE=4 SV=1	15.157	11845000000	11908000000	11044000000
tr|C5X3T6|C5X3T6_SORBI;tr|C5X3T9|C5X3T9_SORBI	tr|C5X3T6|C5X3T6_SORBI;tr|C5X3T9|C5X3T9_SORBI	tr|C5X3T6|C5X3T6_SORBI Uncharacterized protein OS=Sorghum bicolor OX=4558 GN=SORBI_3002G243200 PE=3 SV=1;tr|C5X3T9|C5X3T9_SORBI Uncharacterized protein OS=Sorghum bicolor OX=4558 GN=SORBI_3002G243500 PE=3 SV=1	80.237	101320000	0	81357000
tr|C5X3Y6|C5X3Y6_SORBI	tr|C5X3Y6|C5X3Y6_SORBI	tr|C5X3Y6|C5X3Y6_SORBI Proteasome subunit alpha type OS=Sorghum bicolor OX=4558 GN=SORBI_3002G394600 PE=3 SV=1	27.237	114670000	107650000	107960000
tr|C5X3Z0|C5X3Z0_SORBI	tr|C5X3Z0|C5X3Z0_SORBI	tr|C5X3Z0|C5X3Z0_SORBI Uncharacterized protein OS=Sorghum bicolor OX=4558 GN=SORBI_3002G395000 PE=4 SV=1	29.649	146200000	92973000	143090000
tr|C5X409|C5X409_SORBI;tr|C5X412|C5X412_SORBI	tr|C5X409|C5X409_SORBI;tr|C5X412|C5X412_SORBI	tr|C5X409|C5X409_SORBI Uncharacterized protein OS=Sorghum bicolor OX=4558 GN=SORBI_3002G397100 PE=3 SV=1;tr|C5X412|C5X412_SORBI Uncharacterized protein OS=Sorghum bicolor OX=4558 GN=SORBI_3002G397400 PE=3 SV=1	40.55	0	0	43957000
tr|C5X487|C5X487_SORBI;tr|C5YUZ2|C5YUZ2_SORBI;tr|A0A1B6P9Y2|A0A1B6P9Y2_SORBI	tr|C5X487|C5X487_SORBI;tr|C5YUZ2|C5YUZ2_SORBI	tr|C5X487|C5X487_SORBI Uncharacterized protein OS=Sorghum bicolor OX=4558 GN=SORBI_3002G111200 PE=4 SV=1;tr|C5YUZ2|C5YUZ2_SORBI Uncharacterized protein OS=Sorghum bicolor OX=4558 GN=SORBI_3009G219500 PE=4 SV=1	26.722	51621000	46919000	40514000
tr|C5X498|C5X498_SORBI	tr|C5X498|C5X498_SORBI	tr|C5X498|C5X498_SORBI Uncharacterized protein OS=Sorghum bicolor OX=4558 GN=SORBI_3002G112300 PE=4 SV=1	85.065	0	0	21191000
tr|C5X4C8|C5X4C8_SORBI;tr|A0A1B6PDH0|A0A1B6PDH0_SORBI	tr|C5X4C8|C5X4C8_SORBI;tr|A0A1B6PDH0|A0A1B6PDH0_SORBI	tr|C5X4C8|C5X4C8_SORBI Uncharacterized protein OS=Sorghum bicolor OX=4558 GN=SORBI_3002G115000 PE=3 SV=1;tr|A0A1B6PDH0|A0A1B6PDH0_SORBI Uncharacterized protein OS=Sorghum bicolor OX=4558 GN=SORBI_3008G135000 PE=4 SV=1	28.219	1322200000	1337100000	1176700000
tr|C5X4E7|C5X4E7_SORBI	tr|C5X4E7|C5X4E7_SORBI	tr|C5X4E7|C5X4E7_SORBI Uncharacterized protein OS=Sorghum bicolor OX=4558 GN=SORBI_3002G116900 PE=4 SV=1	37.713	60151000	0	67617000
tr|C5X4F6|C5X4F6_SORBI	tr|C5X4F6|C5X4F6_SORBI	tr|C5X4F6|C5X4F6_SORBI Uncharacterized protein OS=Sorghum bicolor OX=4558 GN=SORBI_3002G118200 PE=4 SV=2	211.2	176180000	186960000	159100000
tr|C5X4H2|C5X4H2_SORBI	tr|C5X4H2|C5X4H2_SORBI	tr|C5X4H2|C5X4H2_SORBI Uncharacterized protein OS=Sorghum bicolor OX=4558 GN=SORBI_3002G249800 PE=3 SV=1	72.4	19617000	0	18352000
tr|C5X4S1|C5X4S1_SORBI	tr|C5X4S1|C5X4S1_SORBI	tr|C5X4S1|C5X4S1_SORBI Elongation factor Ts, mitochondrial OS=Sorghum bicolor OX=4558 GN=EFTS PE=3 SV=1	102.11	1505400000	1599300000	1756700000
tr|C5X4T4|C5X4T4_SORBI;tr|A0A1Z5S9K9|A0A1Z5S9K9_SORBI;tr|C5WWP8|C5WWP8_SORBI	tr|C5X4T4|C5X4T4_SORBI	tr|C5X4T4|C5X4T4_SORBI Uncharacterized protein OS=Sorghum bicolor OX=4558 GN=SORBI_3002G406500 PE=3 SV=1	23.303	1629500000	1882600000	1581300000
tr|C5X4U5|C5X4U5_SORBI;tr|C5XD57|C5XD57_SORBI	tr|C5X4U5|C5X4U5_SORBI	tr|C5X4U5|C5X4U5_SORBI Uncharacterized protein OS=Sorghum bicolor OX=4558 GN=SORBI_3002G407700 PE=4 SV=1	31.445	62713000	68355000	68711000
tr|C5X515|C5X515_SORBI;tr|A0A1B6QAQ5|A0A1B6QAQ5_SORBI	tr|C5X515|C5X515_SORBI	tr|C5X515|C5X515_SORBI Uncharacterized protein OS=Sorghum bicolor OX=4558 GN=SORBI_3002G121300 PE=3 SV=1	53.902	33634000	0	0
tr|C5X548|C5X548_SORBI	tr|C5X548|C5X548_SORBI	tr|C5X548|C5X548_SORBI Uncharacterized protein OS=Sorghum bicolor OX=4558 GN=SORBI_3002G124700 PE=3 SV=1	30.263	557730000	839000000	533810000
tr|C5X592|C5X592_SORBI;tr|A0A1B6QDI2|A0A1B6QDI2_SORBI	tr|C5X592|C5X592_SORBI;tr|A0A1B6QDI2|A0A1B6QDI2_SORBI	tr|C5X592|C5X592_SORBI Uncharacterized protein OS=Sorghum bicolor OX=4558 GN=SORBI_3002G258800 PE=4 SV=1;tr|A0A1B6QDI2|A0A1B6QDI2_SORBI Uncharacterized protein OS=Sorghum bicolor OX=4558 GN=SORBI_3002G258800 PE=4 SV=1	29.359	270120000	123330000	245990000
tr|C5X5A2|C5X5A2_SORBI	tr|C5X5A2|C5X5A2_SORBI	tr|C5X5A2|C5X5A2_SORBI Pyruvate dehydrogenase E1 component subunit beta OS=Sorghum bicolor OX=4558 GN=SORBI_3002G259700 PE=4 SV=1	40.176	213110000	137900000	218520000
tr|C5X5E3|C5X5E3_SORBI	tr|C5X5E3|C5X5E3_SORBI	tr|C5X5E3|C5X5E3_SORBI Proteasome subunit beta OS=Sorghum bicolor OX=4558 GN=SORBI_3002G263800 PE=3 SV=1	28.837	52112000	0	0
tr|C5X5E8|C5X5E8_SORBI	tr|C5X5E8|C5X5E8_SORBI	tr|C5X5E8|C5X5E8_SORBI Glyoxalase II protein OS=Sorghum bicolor OX=4558 GN=SORBI_3002G264400 PE=2 SV=1	36.958	0	0	15908000
tr|C5X5F2|C5X5F2_SORBI	tr|C5X5F2|C5X5F2_SORBI	tr|C5X5F2|C5X5F2_SORBI Uncharacterized protein OS=Sorghum bicolor OX=4558 GN=SORBI_3002G264800 PE=4 SV=1	12.153	877070000	1187100000	1115600000
tr|C5X5I6|C5X5I6_SORBI	tr|C5X5I6|C5X5I6_SORBI	tr|C5X5I6|C5X5I6_SORBI Uncharacterized protein OS=Sorghum bicolor OX=4558 GN=SORBI_3002G414700 PE=4 SV=1	14.397	0	18080000	0
tr|C5X5K6|C5X5K6_SORBI	tr|C5X5K6|C5X5K6_SORBI	tr|C5X5K6|C5X5K6_SORBI Peroxidase OS=Sorghum bicolor OX=4558 GN=SORBI_3002G416700 PE=3 SV=1	32.412	69037000	32786000	75442000
tr|C5X5L7|C5X5L7_SORBI	tr|C5X5L7|C5X5L7_SORBI	tr|C5X5L7|C5X5L7_SORBI Alpha-galactosidase OS=Sorghum bicolor OX=4558 GN=SORBI_3002G417800 PE=3 SV=1	47.146	90789000	0	122120000
tr|C5X5M7|C5X5M7_SORBI	tr|C5X5M7|C5X5M7_SORBI	tr|C5X5M7|C5X5M7_SORBI Uncharacterized protein OS=Sorghum bicolor OX=4558 GN=SORBI_3002G420900 PE=4 SV=3	37.917	168890000	0	70361000
tr|C5X5T3|C5X5T3_SORBI	tr|C5X5T3|C5X5T3_SORBI	tr|C5X5T3|C5X5T3_SORBI Uncharacterized protein OS=Sorghum bicolor OX=4558 GN=SORBI_3002G130700 PE=3 SV=1	40.604	43412000	41572000	57684000
tr|C5X648|C5X648_SORBI;tr|A0A1W0W627|A0A1W0W627_SORBI	tr|C5X648|C5X648_SORBI;tr|A0A1W0W627|A0A1W0W627_SORBI	tr|C5X648|C5X648_SORBI Uncharacterized protein OS=Sorghum bicolor OX=4558 GN=SORBI_3002G271700 PE=4 SV=1;tr|A0A1W0W627|A0A1W0W627_SORBI Uncharacterized protein OS=Sorghum bicolor OX=4558 GN=SORBI_3002G271700 PE=4 SV=1	25.312	193880000	100510000	205140000
tr|C5X653|C5X653_SORBI	tr|C5X653|C5X653_SORBI	tr|C5X653|C5X653_SORBI Probable 6-phosphogluconolactonase OS=Sorghum bicolor OX=4558 GN=SORBI_3002G272500 PE=3 SV=1	35.181	95255000	47894000	116630000
tr|C5X685|C5X685_SORBI;tr|C5YPM8|C5YPM8_SORBI;tr|C5WRI8|C5WRI8_SORBI	tr|C5X685|C5X685_SORBI	tr|C5X685|C5X685_SORBI Histone H2A OS=Sorghum bicolor OX=4558 GN=SORBI_3002G276000 PE=3 SV=1	16.266	189300000	67529000	140980000
tr|C5X695|C5X695_SORBI	tr|C5X695|C5X695_SORBI	tr|C5X695|C5X695_SORBI Uncharacterized protein OS=Sorghum bicolor OX=4558 GN=SORBI_3002G277100 PE=3 SV=1	32.361	8253600000	8117400000	7197900000
tr|C5X6A0|C5X6A0_SORBI	tr|C5X6A0|C5X6A0_SORBI	tr|C5X6A0|C5X6A0_SORBI Uncharacterized protein OS=Sorghum bicolor OX=4558 GN=SORBI_3002G423500 PE=3 SV=1	59.143	43440000	0	28667000
tr|C5X6E9|C5X6E9_SORBI	tr|C5X6E9|C5X6E9_SORBI	tr|C5X6E9|C5X6E9_SORBI Uncharacterized protein OS=Sorghum bicolor OX=4558 GN=SORBI_3002G428200 PE=3 SV=1	49.418	128250000	54368000	93375000
tr|C5X6G9|C5X6G9_SORBI	tr|C5X6G9|C5X6G9_SORBI	tr|C5X6G9|C5X6G9_SORBI Phosphoinositide phospholipase C OS=Sorghum bicolor OX=4558 GN=SORBI_3002G430500 PE=4 SV=1	69.364	26621000	0	27992000
tr|C5X6H6|C5X6H6_SORBI	tr|C5X6H6|C5X6H6_SORBI	tr|C5X6H6|C5X6H6_SORBI Uncharacterized protein OS=Sorghum bicolor OX=4558 GN=SORBI_3002G431100 PE=3 SV=1	27.159	1784000000	1696800000	1759600000
tr|C5X6I5|C5X6I5_SORBI	tr|C5X6I5|C5X6I5_SORBI	tr|C5X6I5|C5X6I5_SORBI Uncharacterized protein OS=Sorghum bicolor OX=4558 GN=SORBI_3002G000500 PE=4 SV=1	41.938	65040000	0	35361000
tr|C5X6M3|C5X6M3_SORBI	tr|C5X6M3|C5X6M3_SORBI	tr|C5X6M3|C5X6M3_SORBI Uncharacterized protein OS=Sorghum bicolor OX=4558 GN=SORBI_3002G138700 PE=4 SV=1	33.721	121610000	102220000	138030000
tr|C5X6P9|C5X6P9_SORBI	tr|C5X6P9|C5X6P9_SORBI	tr|C5X6P9|C5X6P9_SORBI Uncharacterized protein OS=Sorghum bicolor OX=4558 GN=SORBI_3002G140600 PE=3 SV=1	69.281	17000000	0	0
tr|C5X6U2|C5X6U2_SORBI	tr|C5X6U2|C5X6U2_SORBI	tr|C5X6U2|C5X6U2_SORBI Uncharacterized protein OS=Sorghum bicolor OX=4558 GN=SORBI_3002G277900 PE=4 SV=1	37.87	56271000	0	74005000
tr|C5X6V0|C5X6V0_SORBI	tr|C5X6V0|C5X6V0_SORBI	tr|C5X6V0|C5X6V0_SORBI Uncharacterized protein OS=Sorghum bicolor OX=4558 GN=SORBI_3002G278800 PE=3 SV=1	28.448	0	530780000	212830000
tr|C5X6V1|C5X6V1_SORBI	tr|C5X6V1|C5X6V1_SORBI	tr|C5X6V1|C5X6V1_SORBI Proteasome subunit alpha type OS=Sorghum bicolor OX=4558 GN=SORBI_3002G279000 PE=3 SV=1	27.243	119820000	0	97285000
tr|C5X6V7|C5X6V7_SORBI	tr|C5X6V7|C5X6V7_SORBI	tr|C5X6V7|C5X6V7_SORBI Uncharacterized protein OS=Sorghum bicolor OX=4558 GN=SORBI_3002G279700 PE=3 SV=1	47.26	120060000	100000000	133280000
tr|C5X6W1|C5X6W1_SORBI	tr|C5X6W1|C5X6W1_SORBI	tr|C5X6W1|C5X6W1_SORBI Uncharacterized protein OS=Sorghum bicolor OX=4558 GN=SORBI_3002G280200 PE=3 SV=1	19.104	21367000	0	18047000
tr|C5X6W3|C5X6W3_SORBI	tr|C5X6W3|C5X6W3_SORBI	tr|C5X6W3|C5X6W3_SORBI Acyl carrier protein OS=Sorghum bicolor OX=4558 GN=SORBI_3002G280400 PE=3 SV=1	14.266	54085000	0	47429000
tr|C5X6X6|C5X6X6_SORBI;tr|A0A1Z5RIU9|A0A1Z5RIU9_SORBI	tr|C5X6X6|C5X6X6_SORBI;tr|A0A1Z5RIU9|A0A1Z5RIU9_SORBI	tr|C5X6X6|C5X6X6_SORBI Uncharacterized protein OS=Sorghum bicolor OX=4558 GN=SORBI_3002G281500 PE=4 SV=1;tr|A0A1Z5RIU9|A0A1Z5RIU9_SORBI Uncharacterized protein OS=Sorghum bicolor OX=4558 GN=SORBI_3005G155001 PE=4 SV=1	20.944	31598000	0	39940000
tr|C5X752|C5X752_SORBI	tr|C5X752|C5X752_SORBI	tr|C5X752|C5X752_SORBI Uncharacterized protein OS=Sorghum bicolor OX=4558 GN=SORBI_3002G004000 PE=4 SV=3	25.921	1572600000	1192700000	1268400000
tr|C5X7A4|C5X7A4_SORBI	tr|C5X7A4|C5X7A4_SORBI	tr|C5X7A4|C5X7A4_SORBI Uncharacterized protein OS=Sorghum bicolor OX=4558 GN=SORBI_3002G009800 PE=4 SV=1	77.537	0	0	2043900
tr|C5X7L1|C5X7L1_SORBI	tr|C5X7L1|C5X7L1_SORBI	tr|C5X7L1|C5X7L1_SORBI Uncharacterized protein OS=Sorghum bicolor OX=4558 GN=SORBI_3002G286900 PE=4 SV=1	15.388	265640000	122740000	283930000
tr|C5X7M3|C5X7M3_SORBI;tr|C5X7M5|C5X7M5_SORBI	tr|C5X7M3|C5X7M3_SORBI	tr|C5X7M3|C5X7M3_SORBI Chlorophyll a-b binding protein, chloroplastic OS=Sorghum bicolor OX=4558 GN=SORBI_3002G288300 PE=3 SV=1	27.797	1177300000	0	574450000
tr|C5X7S2|C5X7S2_SORBI;tr|C5YHV6|C5YHV6_SORBI	tr|C5X7S2|C5X7S2_SORBI	tr|C5X7S2|C5X7S2_SORBI Uncharacterized protein OS=Sorghum bicolor OX=4558 GN=SORBI_3002G293300 PE=4 SV=1	78.316	24559000	0	0
tr|C5X7U1|C5X7U1_SORBI	tr|C5X7U1|C5X7U1_SORBI	tr|C5X7U1|C5X7U1_SORBI Uncharacterized protein OS=Sorghum bicolor OX=4558 GN=SORBI_3002G297300 PE=4 SV=2	15.211	640730000	574360000	659990000
tr|C5X7Z0|C5X7Z0_SORBI;tr|C5Z4P5|C5Z4P5_SORBI	tr|C5X7Z0|C5X7Z0_SORBI;tr|C5Z4P5|C5Z4P5_SORBI	tr|C5X7Z0|C5X7Z0_SORBI Uncharacterized protein OS=Sorghum bicolor OX=4558 GN=SORBI_3002G014400 PE=3 SV=1;tr|C5Z4P5|C5Z4P5_SORBI Uncharacterized protein OS=Sorghum bicolor OX=4558 GN=SORBI_3010G169300 PE=3 SV=1	59.098	31034000	0	36545000
tr|C5X860|C5X860_SORBI	tr|C5X860|C5X860_SORBI	tr|C5X860|C5X860_SORBI Uncharacterized protein OS=Sorghum bicolor OX=4558 GN=SORBI_3002G152700 PE=4 SV=1	25.648	303190000	205380000	302460000
tr|C5X861|C5X861_SORBI	tr|C5X861|C5X861_SORBI	tr|C5X861|C5X861_SORBI Uncharacterized protein OS=Sorghum bicolor OX=4558 GN=SORBI_3002G152800 PE=4 SV=1	26.173	1532700000	1943500000	1339300000
tr|C5X8F2|C5X8F2_SORBI	tr|C5X8F2|C5X8F2_SORBI	tr|C5X8F2|C5X8F2_SORBI Uncharacterized protein OS=Sorghum bicolor OX=4558 GN=SORBI_3002G297900 PE=4 SV=1	14.664	406830000	687250000	377510000
tr|C5X8I1|C5X8I1_SORBI	tr|C5X8I1|C5X8I1_SORBI	tr|C5X8I1|C5X8I1_SORBI Uncharacterized protein OS=Sorghum bicolor OX=4558 GN=SORBI_3002G300600 PE=4 SV=1	32.965	82252000	77342000	114210000
tr|C5X8J1|C5X8J1_SORBI	tr|C5X8J1|C5X8J1_SORBI	tr|C5X8J1|C5X8J1_SORBI Uncharacterized protein OS=Sorghum bicolor OX=4558 GN=SORBI_3002G301700 PE=4 SV=1	54.339	155820000	59619000	171400000
tr|C5X8K8|C5X8K8_SORBI	tr|C5X8K8|C5X8K8_SORBI	tr|C5X8K8|C5X8K8_SORBI Uncharacterized protein OS=Sorghum bicolor OX=4558 GN=SORBI_3002G303300 PE=4 SV=1	115.22	89343000	50712000	84938000
tr|C5X8W7|C5X8W7_SORBI;tr|C5WN29|C5WN29_SORBI;tr|A0A1B6PP93|A0A1B6PP93_SORBI	tr|C5X8W7|C5X8W7_SORBI	tr|C5X8W7|C5X8W7_SORBI Uncharacterized protein OS=Sorghum bicolor OX=4558 GN=SORBI_3002G159500 PE=4 SV=1	16.761	250210000	267950000	195330000
tr|C5X951|C5X951_SORBI	tr|C5X951|C5X951_SORBI	tr|C5X951|C5X951_SORBI Uncharacterized protein OS=Sorghum bicolor OX=4558 GN=SORBI_3002G167000 PE=3 SV=1	110.17	73038000	118810000	85686000
tr|C5X956|C5X956_SORBI;tr|A0A1B6QEB2|A0A1B6QEB2_SORBI	tr|C5X956|C5X956_SORBI;tr|A0A1B6QEB2|A0A1B6QEB2_SORBI	tr|C5X956|C5X956_SORBI Uncharacterized protein OS=Sorghum bicolor OX=4558 GN=SORBI_3002G306800 PE=4 SV=2;tr|A0A1B6QEB2|A0A1B6QEB2_SORBI Uncharacterized protein OS=Sorghum bicolor OX=4558 GN=SORBI_3002G306800 PE=4 SV=1	47.517	0	0	16717000
tr|C5X963|C5X963_SORBI	tr|C5X963|C5X963_SORBI	tr|C5X963|C5X963_SORBI Uncharacterized protein OS=Sorghum bicolor OX=4558 GN=SORBI_3002G305700 PE=4 SV=1	21.303	1015800000	2277400000	1650300000
tr|C5X972|C5X972_SORBI	tr|C5X972|C5X972_SORBI	tr|C5X972|C5X972_SORBI Nucleoside diphosphate kinase OS=Sorghum bicolor OX=4558 GN=SORBI_3002G306900 PE=3 SV=1	16.918	2482900000	3097400000	3233900000
tr|C5X978|C5X978_SORBI	tr|C5X978|C5X978_SORBI	tr|C5X978|C5X978_SORBI Uncharacterized protein OS=Sorghum bicolor OX=4558 GN=SORBI_3002G307600 PE=4 SV=1	18.922	84325000	0	76007000
tr|C5X999|C5X999_SORBI;tr|C5X2I3|C5X2I3_SORBI;tr|A0A1B6QPZ1|A0A1B6QPZ1_SORBI;tr|A0A1B6QQ00|A0A1B6QQ00_SORBI	tr|C5X999|C5X999_SORBI;tr|C5X2I3|C5X2I3_SORBI	tr|C5X999|C5X999_SORBI Uncharacterized protein OS=Sorghum bicolor OX=4558 GN=SORBI_3002G309500 PE=4 SV=1;tr|C5X2I3|C5X2I3_SORBI Uncharacterized protein OS=Sorghum bicolor OX=4558 GN=SORBI_3002G380300 PE=4 SV=1	22.943	38072000	0	28124000
tr|C5X9A1|C5X9A1_SORBI	tr|C5X9A1|C5X9A1_SORBI	tr|C5X9A1|C5X9A1_SORBI Uncharacterized protein OS=Sorghum bicolor OX=4558 GN=SORBI_3002G309700 PE=3 SV=1	21.246	142550000	156990000	146600000
tr|C5X9C8|C5X9C8_SORBI	tr|C5X9C8|C5X9C8_SORBI	tr|C5X9C8|C5X9C8_SORBI Uncharacterized protein OS=Sorghum bicolor OX=4558 GN=SORBI_3002G312900 PE=4 SV=1	31.718	33863000	0	35599000
tr|C5X9E4|C5X9E4_SORBI	tr|C5X9E4|C5X9E4_SORBI	tr|C5X9E4|C5X9E4_SORBI Uncharacterized protein OS=Sorghum bicolor OX=4558 GN=SORBI_3002G314300 PE=4 SV=1	50.033	92664000	111420000	125010000
tr|C5X9F7|C5X9F7_SORBI	tr|C5X9F7|C5X9F7_SORBI	tr|C5X9F7|C5X9F7_SORBI Uncharacterized protein OS=Sorghum bicolor OX=4558 GN=SORBI_3002G030200 PE=4 SV=1	27.563	13386000000	23231000000	14543000000
tr|C5X9G4|C5X9G4_SORBI	tr|C5X9G4|C5X9G4_SORBI	tr|C5X9G4|C5X9G4_SORBI Uncharacterized protein OS=Sorghum bicolor OX=4558 GN=SORBI_3002G030900 PE=4 SV=1	40.856	65903000	65482000	89347000
tr|C5X9I8|C5X9I8_SORBI	tr|C5X9I8|C5X9I8_SORBI	tr|C5X9I8|C5X9I8_SORBI Uncharacterized protein OS=Sorghum bicolor OX=4558 GN=SORBI_3002G033900 PE=4 SV=1	13.441	1378100000	1756200000	1346600000
tr|C5X9J3|C5X9J3_SORBI	tr|C5X9J3|C5X9J3_SORBI	tr|C5X9J3|C5X9J3_SORBI Uncharacterized protein OS=Sorghum bicolor OX=4558 GN=SORBI_3002G034500 PE=4 SV=1	81.91	92001000	70333000	100560000
tr|C5X9M5|C5X9M5_SORBI	tr|C5X9M5|C5X9M5_SORBI	tr|C5X9M5|C5X9M5_SORBI Uncharacterized protein OS=Sorghum bicolor OX=4558 GN=SORBI_3002G038200 PE=4 SV=1	35.725	22243000	0	0
tr|C5X9M6|C5X9M6_SORBI	tr|C5X9M6|C5X9M6_SORBI	tr|C5X9M6|C5X9M6_SORBI Uncharacterized protein OS=Sorghum bicolor OX=4558 GN=SORBI_3002G038300 PE=4 SV=1	36.428	45217000	29654000	45007000
tr|C5X9N2|C5X9N2_SORBI	tr|C5X9N2|C5X9N2_SORBI	tr|C5X9N2|C5X9N2_SORBI Uncharacterized protein OS=Sorghum bicolor OX=4558 GN=SORBI_3002G039000 PE=4 SV=1	16.369	282270000	211420000	292980000
tr|C5X9Q6|C5X9Q6_SORBI	tr|C5X9Q6|C5X9Q6_SORBI	tr|C5X9Q6|C5X9Q6_SORBI Uncharacterized protein OS=Sorghum bicolor OX=4558 GN=SORBI_3002G168300 PE=3 SV=1	177.45	0	0	138380000
tr|C5X9W0|C5X9W0_SORBI	tr|C5X9W0|C5X9W0_SORBI	tr|C5X9W0|C5X9W0_SORBI Glucose-6-phosphate 1-epimerase OS=Sorghum bicolor OX=4558 GN=SORBI_3002G172700 PE=3 SV=1	34.384	407820000	497050000	456620000
tr|C5XA34|C5XA34_SORBI	tr|C5XA34|C5XA34_SORBI	tr|C5XA34|C5XA34_SORBI Uncharacterized protein OS=Sorghum bicolor OX=4558 GN=SORBI_3002G320700 PE=4 SV=1	20.051	98899000	121700000	155890000
tr|C5XAA3|C5XAA3_SORBI	tr|C5XAA3|C5XAA3_SORBI	tr|C5XAA3|C5XAA3_SORBI Uncharacterized protein OS=Sorghum bicolor OX=4558 GN=SORBI_3002G043600 PE=3 SV=1	59.198	318060000	359500000	300840000
tr|C5XAA7|C5XAA7_SORBI	tr|C5XAA7|C5XAA7_SORBI	tr|C5XAA7|C5XAA7_SORBI Eukaryotic translation initiation factor 3 subunit I OS=Sorghum bicolor OX=4558 GN=SORBI_3002G044000 PE=3 SV=1	36.268	104780000	103070000	97744000
tr|C5XAC2|C5XAC2_SORBI;tr|C5Y4Z1|C5Y4Z1_SORBI	tr|C5XAC2|C5XAC2_SORBI	tr|C5XAC2|C5XAC2_SORBI Uncharacterized protein OS=Sorghum bicolor OX=4558 GN=SORBI_3002G045800 PE=3 SV=1	52.048	0	0	130400000
tr|C5XAD3|C5XAD3_SORBI	tr|C5XAD3|C5XAD3_SORBI	tr|C5XAD3|C5XAD3_SORBI Uncharacterized protein OS=Sorghum bicolor OX=4558 GN=SORBI_3002G047400 PE=4 SV=1	38.129	2279400000	3191500000	2316900000
tr|C5XAD5|C5XAD5_SORBI;tr|C5X957|C5X957_SORBI	tr|C5XAD5|C5XAD5_SORBI;tr|C5X957|C5X957_SORBI	tr|C5XAD5|C5XAD5_SORBI Ribosomal protein L15 OS=Sorghum bicolor OX=4558 GN=SORBI_3002G047600 PE=3 SV=1;tr|C5X957|C5X957_SORBI Ribosomal protein L15 OS=Sorghum bicolor OX=4558 GN=SORBI_3002G304900 PE=3 SV=1	24.333	751160000	432150000	728250000
tr|C5XAJ9|C5XAJ9_SORBI;tr|C5XAJ8|C5XAJ8_SORBI	tr|C5XAJ9|C5XAJ9_SORBI	tr|C5XAJ9|C5XAJ9_SORBI Uncharacterized protein OS=Sorghum bicolor OX=4558 GN=SORBI_3002G177000 PE=4 SV=1	69.007	59850000	43153000	0
tr|C5XAM5|C5XAM5_SORBI;tr|C5YVD8|C5YVD8_SORBI	tr|C5XAM5|C5XAM5_SORBI	tr|C5XAM5|C5XAM5_SORBI Uncharacterized protein OS=Sorghum bicolor OX=4558 GN=SORBI_3002G179300 PE=3 SV=1	12.872	638480000	403660000	203540000
tr|C5XAN7|C5XAN7_SORBI	tr|C5XAN7|C5XAN7_SORBI	tr|C5XAN7|C5XAN7_SORBI Uncharacterized protein OS=Sorghum bicolor OX=4558 GN=SORBI_3002G180300 PE=4 SV=1	29.403	1106400000	948610000	1007300000
tr|C5XAS0|C5XAS0_SORBI;tr|A0A1B6QER0|A0A1B6QER0_SORBI;tr|A0A1B6Q246|A0A1B6Q246_SORBI;tr|A0A1W0W7Q7|A0A1W0W7Q7_SORBI;tr|C5XA50|C5XA50_SORBI;tr|A0A1W0W7Y5|A0A1W0W7Y5_SORBI;tr|A0A1Z5RIL9|A0A1Z5RIL9_SORBI;tr|A0A1W0W6L3|A0A1W0W6L3_SORBI;tr|A0A1B6QEP0|A0A1B6QEP0_SORBI;tr|A0A1W0W6K5|A0A1W0W6K5_SORBI;tr|A0A1W0W6M5|A0A1W0W6M5_SORBI;tr|A0A1Z5RFC4|A0A1Z5RFC4_SORBI;tr|A0A1Z5RF74|A0A1Z5RF74_SORBI;tr|Q8LJZ0|Q8…	tr|C5XAS0|C5XAS0_SORBI	tr|C5XAS0|C5XAS0_SORBI Uncharacterized protein OS=Sorghum bicolor OX=4558 GN=SORBI_3002G327700 PE=4 SV=1	71.986	119680000	106130000	85691000
tr|C5XAS1|C5XAS1_SORBI;tr|A0A1B6QES6|A0A1B6QES6_SORBI;tr|A0A1B6QER1|A0A1B6QER1_SORBI;tr|A0A1B6PF82|A0A1B6PF82_SORBI;tr|A0A1W0W6W2|A0A1W0W6W2_SORBI;tr|A0A1W0W6S8|A0A1W0W6S8_SORBI;tr|A0A1B6PF76|A0A1B6PF76_SORBI;tr|C5XAS5|C5XAS5_SORBI;tr|C5YUT3|C5YUT3_SORBI	tr|C5XAS1|C5XAS1_SORBI	tr|C5XAS1|C5XAS1_SORBI Uncharacterized protein OS=Sorghum bicolor OX=4558 GN=SORBI_3002G327800 PE=4 SV=1	72.573	108050000	0	121920000
tr|C5XAS6|C5XAS6_SORBI	tr|C5XAS6|C5XAS6_SORBI	tr|C5XAS6|C5XAS6_SORBI Uncharacterized protein OS=Sorghum bicolor OX=4558 GN=SORBI_3002G328600 PE=3 SV=1	69.376	365650000	970070000	333420000
tr|C5XAT4|C5XAT4_SORBI	tr|C5XAT4|C5XAT4_SORBI	tr|C5XAT4|C5XAT4_SORBI Uncharacterized protein OS=Sorghum bicolor OX=4558 GN=SORBI_3002G329600 PE=4 SV=1	22.977	31213000000	48384000000	38466000000
tr|C5XAT8|C5XAT8_SORBI;tr|C5WMX3|C5WMX3_SORBI	tr|C5XAT8|C5XAT8_SORBI;tr|C5WMX3|C5WMX3_SORBI	tr|C5XAT8|C5XAT8_SORBI Histone H2A OS=Sorghum bicolor OX=4558 GN=SORBI_3002G329900 PE=3 SV=1;tr|C5WMX3|C5WMX3_SORBI Histone H2A OS=Sorghum bicolor OX=4558 GN=SORBI_3001G110000 PE=3 SV=1	13.957	53821000	0	22624000
tr|C5XAT9|C5XAT9_SORBI	tr|C5XAT9|C5XAT9_SORBI	tr|C5XAT9|C5XAT9_SORBI Histone H2A OS=Sorghum bicolor OX=4558 GN=SORBI_3002G330000 PE=3 SV=1	13.949	266510000	202880000	391290000
tr|C5XAU4|C5XAU4_SORBI	tr|C5XAU4|C5XAU4_SORBI	tr|C5XAU4|C5XAU4_SORBI Uncharacterized protein OS=Sorghum bicolor OX=4558 GN=SORBI_3002G330500 PE=4 SV=1	27.271	21825000	0	28894000
tr|C5XAV0|C5XAV0_SORBI	tr|C5XAV0|C5XAV0_SORBI	tr|C5XAV0|C5XAV0_SORBI Uncharacterized protein OS=Sorghum bicolor OX=4558 GN=SORBI_3002G331300 PE=3 SV=1	8.0094	94379000	0	71611000
tr|C5XB25|C5XB25_SORBI	tr|C5XB25|C5XB25_SORBI	tr|C5XB25|C5XB25_SORBI Uncharacterized protein OS=Sorghum bicolor OX=4558 GN=SORBI_3002G054300 PE=4 SV=1	77.927	23048000	0	33756000
tr|C5XB29|C5XB29_SORBI	tr|C5XB29|C5XB29_SORBI	tr|C5XB29|C5XB29_SORBI Uncharacterized protein OS=Sorghum bicolor OX=4558 GN=SORBI_3002G054700 PE=3 SV=1	33.025	15013000	0	0
tr|C5XB53|C5XB53_SORBI;tr|C5WX50|C5WX50_SORBI	tr|C5XB53|C5XB53_SORBI;tr|C5WX50|C5WX50_SORBI	tr|C5XB53|C5XB53_SORBI Uncharacterized protein OS=Sorghum bicolor OX=4558 GN=SORBI_3002G056200 PE=3 SV=1;tr|C5WX50|C5WX50_SORBI Uncharacterized protein OS=Sorghum bicolor OX=4558 GN=SORBI_3001G054900 PE=3 SV=1	17.241	307970000	253100000	255340000
tr|C5XB54|C5XB54_SORBI	tr|C5XB54|C5XB54_SORBI	tr|C5XB54|C5XB54_SORBI Uncharacterized protein OS=Sorghum bicolor OX=4558 GN=SORBI_3002G056300 PE=3 SV=1	26.476	264130000	228020000	258310000
tr|C5XBI9|C5XBI9_SORBI	tr|C5XBI9|C5XBI9_SORBI	tr|C5XBI9|C5XBI9_SORBI Chlorophyll a-b binding protein, chloroplastic OS=Sorghum bicolor OX=4558 GN=SORBI_3002G338000 PE=3 SV=1	31.266	6869200000	3736500000	5738300000
tr|C5XBJ0|C5XBJ0_SORBI	tr|C5XBJ0|C5XBJ0_SORBI	tr|C5XBJ0|C5XBJ0_SORBI Uncharacterized protein OS=Sorghum bicolor OX=4558 GN=SORBI_3002G338100 PE=3 SV=1	32.059	1905900000	1701800000	1590200000
tr|C5XBK5|C5XBK5_SORBI	tr|C5XBK5|C5XBK5_SORBI	tr|C5XBK5|C5XBK5_SORBI Elongation factor 1-alpha OS=Sorghum bicolor OX=4558 GN=SORBI_3002G339600 PE=3 SV=1	49.254	897920000	792020000	745610000
tr|C5XBM3|C5XBM3_SORBI	tr|C5XBM3|C5XBM3_SORBI	tr|C5XBM3|C5XBM3_SORBI Uncharacterized protein OS=Sorghum bicolor OX=4558 GN=SORBI_3002G341500 PE=4 SV=1	47.109	317910000	221400000	238280000
tr|C5XBM7|C5XBM7_SORBI	tr|C5XBM7|C5XBM7_SORBI	tr|C5XBM7|C5XBM7_SORBI Uncharacterized protein OS=Sorghum bicolor OX=4558 GN=SORBI_3002G341800 PE=4 SV=1	50.753	53463000	49986000	54272000
tr|C5XBU3|C5XBU3_SORBI	tr|C5XBU3|C5XBU3_SORBI	tr|C5XBU3|C5XBU3_SORBI Peptidylprolyl isomerase OS=Sorghum bicolor OX=4558 GN=SORBI_3002G061900 PE=4 SV=1	23.058	126790000	0	109160000
tr|C5XBV0|C5XBV0_SORBI	tr|C5XBV0|C5XBV0_SORBI	tr|C5XBV0|C5XBV0_SORBI Uncharacterized protein OS=Sorghum bicolor OX=4558 GN=SORBI_3002G062500 PE=4 SV=1	57.84	47006000	0	30065000
tr|C5XBY1|C5XBY1_SORBI	tr|C5XBY1|C5XBY1_SORBI	tr|C5XBY1|C5XBY1_SORBI Plasma membrane ATPase OS=Sorghum bicolor OX=4558 GN=SORBI_3002G065000 PE=3 SV=1	105.31	26081000	0	49457000
tr|C5XC06|C5XC06_SORBI	tr|C5XC06|C5XC06_SORBI	tr|C5XC06|C5XC06_SORBI Uncharacterized protein OS=Sorghum bicolor OX=4558 GN=SORBI_3002G190900 PE=4 SV=1	9.9635	0	0	19384000
tr|C5XC83|C5XC83_SORBI	tr|C5XC83|C5XC83_SORBI	tr|C5XC83|C5XC83_SORBI Uncharacterized protein OS=Sorghum bicolor OX=4558 GN=SORBI_3002G198600 PE=4 SV=1	22.791	0	49848000	0
tr|C5XC88|C5XC88_SORBI	tr|C5XC88|C5XC88_SORBI	tr|C5XC88|C5XC88_SORBI Peptidyl-prolyl cis-trans isomerase OS=Sorghum bicolor OX=4558 GN=SORBI_3002G199100 PE=4 SV=1	15.84	0	0	21968000
tr|C5XCD3|C5XCD3_SORBI	tr|C5XCD3|C5XCD3_SORBI	tr|C5XCD3|C5XCD3_SORBI Uncharacterized protein OS=Sorghum bicolor OX=4558 GN=SORBI_3002G350600 PE=4 SV=1	123.44	146100000	131050000	140810000
tr|C5XCE2|C5XCE2_SORBI	tr|C5XCE2|C5XCE2_SORBI	tr|C5XCE2|C5XCE2_SORBI Uncharacterized protein OS=Sorghum bicolor OX=4558 GN=SORBI_3002G351400 PE=4 SV=1	24.567	124720000	317710000	158830000
tr|C5XCF6|C5XCF6_SORBI	tr|C5XCF6|C5XCF6_SORBI	tr|C5XCF6|C5XCF6_SORBI Uncharacterized protein OS=Sorghum bicolor OX=4558 GN=SORBI_3002G353300 PE=3 SV=1	39.296	31068000	0	0
tr|C5XCM2|C5XCM2_SORBI;tr|A0A1Z5SAJ6|A0A1Z5SAJ6_SORBI;tr|A0A1Z5SAK4|A0A1Z5SAK4_SORBI	tr|C5XCM2|C5XCM2_SORBI	tr|C5XCM2|C5XCM2_SORBI Coatomer subunit gamma OS=Sorghum bicolor OX=4558 GN=SORBI_3002G070600 PE=3 SV=1	98.404	65373000	0	64026000
tr|C5XCQ9|C5XCQ9_SORBI	tr|C5XCQ9|C5XCQ9_SORBI	tr|C5XCQ9|C5XCQ9_SORBI V-type proton ATPase subunit G OS=Sorghum bicolor OX=4558 GN=SORBI_3002G073800 PE=3 SV=1	12.135	436270000	581410000	485730000
tr|C5XCX9|C5XCX9_SORBI	tr|C5XCX9|C5XCX9_SORBI	tr|C5XCX9|C5XCX9_SORBI Uncharacterized protein OS=Sorghum bicolor OX=4558 GN=SORBI_3002G206200 PE=4 SV=1	57.017	28258000	33640000	47840000
tr|C5XD18|C5XD18_SORBI	tr|C5XD18|C5XD18_SORBI	tr|C5XD18|C5XD18_SORBI Uncharacterized protein OS=Sorghum bicolor OX=4558 GN=SORBI_3002G356400 PE=4 SV=1	17.254	0	0	62495000
tr|C5XD24|C5XD24_SORBI	tr|C5XD24|C5XD24_SORBI	tr|C5XD24|C5XD24_SORBI Peroxidase OS=Sorghum bicolor OX=4558 GN=SORBI_3002G357000 PE=3 SV=1	33.39	92852000	0	57834000
tr|C5XD64|C5XD64_SORBI	tr|C5XD64|C5XD64_SORBI	tr|C5XD64|C5XD64_SORBI Uncharacterized protein OS=Sorghum bicolor OX=4558 GN=SORBI_3002G361900 PE=4 SV=1	17.356	31437000	0	42477000
tr|C5XD92|C5XD92_SORBI;tr|C5XD91|C5XD91_SORBI	tr|C5XD92|C5XD92_SORBI;tr|C5XD91|C5XD91_SORBI	tr|C5XD92|C5XD92_SORBI 40S ribosomal protein S3a OS=Sorghum bicolor OX=4558 GN=SORBI_3002G364500 PE=3 SV=1;tr|C5XD91|C5XD91_SORBI 40S ribosomal protein S3a OS=Sorghum bicolor OX=4558 GN=SORBI_3002G364100 PE=3 SV=1	29.849	402550000	179450000	272130000
tr|C5XDA8|C5XDA8_SORBI	tr|C5XDA8|C5XDA8_SORBI	tr|C5XDA8|C5XDA8_SORBI Dolichyl-diphosphooligosaccharide--protein glycosyltransferase 48 kDa subunit OS=Sorghum bicolor OX=4558 GN=SORBI_3002G075900 PE=3 SV=1	48.606	33714000	34804000	0
tr|C5XDK0|C5XDK0_SORBI	tr|C5XDK0|C5XDK0_SORBI	tr|C5XDK0|C5XDK0_SORBI Histone H2B OS=Sorghum bicolor OX=4558 GN=SORBI_3002G210200 PE=3 SV=1	16.52	337240000	310710000	267430000
tr|C5XDP0|C5XDP0_SORBI	tr|C5XDP0|C5XDP0_SORBI	tr|C5XDP0|C5XDP0_SORBI Uncharacterized protein OS=Sorghum bicolor OX=4558 GN=SORBI_3002G214600 PE=3 SV=1	26.925	445770000	327350000	497430000
tr|C5XDP9|C5XDP9_SORBI	tr|C5XDP9|C5XDP9_SORBI	tr|C5XDP9|C5XDP9_SORBI Uncharacterized protein OS=Sorghum bicolor OX=4558 GN=SORBI_3002G215700 PE=3 SV=1	54.402	59309000	0	0
tr|C5XDR4|C5XDR4_SORBI	tr|C5XDR4|C5XDR4_SORBI	tr|C5XDR4|C5XDR4_SORBI Uncharacterized protein OS=Sorghum bicolor OX=4558 GN=SORBI_3002G217200 PE=3 SV=1	39.264	660110000	709960000	511430000
tr|C5XDW1|C5XDW1_SORBI	tr|C5XDW1|C5XDW1_SORBI	tr|C5XDW1|C5XDW1_SORBI Uncharacterized protein OS=Sorghum bicolor OX=4558 GN=SORBI_3002G370600 PE=4 SV=2	22.984	1264800000	1797100000	1310200000
tr|C5XDZ7|C5XDZ7_SORBI	tr|C5XDZ7|C5XDZ7_SORBI	tr|C5XDZ7|C5XDZ7_SORBI Uncharacterized protein OS=Sorghum bicolor OX=4558 GN=SORBI_3002G372400 PE=3 SV=1	16.022	170870000	0	89641000
tr|C5XE07|C5XE07_SORBI	tr|C5XE07|C5XE07_SORBI	tr|C5XE07|C5XE07_SORBI Uncharacterized protein OS=Sorghum bicolor OX=4558 GN=SORBI_3002G373800 PE=3 SV=1	24.54	535240000	376540000	515840000
tr|C5XEC3|C5XEC3_SORBI	tr|C5XEC3|C5XEC3_SORBI	tr|C5XEC3|C5XEC3_SORBI Uncharacterized protein OS=Sorghum bicolor OX=4558 GN=SORBI_3003G226500 PE=4 SV=1	40.441	104730000	108700000	86674000
tr|C5XEG8|C5XEG8_SORBI	tr|C5XEG8|C5XEG8_SORBI	tr|C5XEG8|C5XEG8_SORBI 50S ribosomal protein L31 OS=Sorghum bicolor OX=4558 GN=SORBI_3003G230400 PE=3 SV=1	15.009	108680000	167750000	135600000
tr|C5XEJ7|C5XEJ7_SORBI	tr|C5XEJ7|C5XEJ7_SORBI	tr|C5XEJ7|C5XEJ7_SORBI Uncharacterized protein OS=Sorghum bicolor OX=4558 GN=SORBI_3003G233600 PE=3 SV=1	52.435	20008000	0	19912000
tr|C5XEJ8|C5XEJ8_SORBI	tr|C5XEJ8|C5XEJ8_SORBI	tr|C5XEJ8|C5XEJ8_SORBI Uncharacterized protein OS=Sorghum bicolor OX=4558 GN=SORBI_3003G233700 PE=4 SV=1	56.881	37699000	0	0
tr|C5XEP2|C5XEP2_SORBI	tr|C5XEP2|C5XEP2_SORBI	tr|C5XEP2|C5XEP2_SORBI Uncharacterized protein OS=Sorghum bicolor OX=4558 GN=SORBI_3003G381900 PE=3 SV=1	32.482	29090000	0	0
tr|C5XES8|C5XES8_SORBI	tr|C5XES8|C5XES8_SORBI	tr|C5XES8|C5XES8_SORBI Uncharacterized protein OS=Sorghum bicolor OX=4558 GN=SORBI_3003G386000 PE=3 SV=1	34.674	648990000	457990000	643520000
tr|C5XET1|C5XET1_SORBI	tr|C5XET1|C5XET1_SORBI	tr|C5XET1|C5XET1_SORBI Uncharacterized protein OS=Sorghum bicolor OX=4558 GN=SORBI_3003G386600 PE=3 SV=1	47.76	84489000	80693000	92231000
tr|C5XET6|C5XET6_SORBI	tr|C5XET6|C5XET6_SORBI	tr|C5XET6|C5XET6_SORBI Uncharacterized protein OS=Sorghum bicolor OX=4558 GN=SORBI_3003G387100 PE=4 SV=1	35.085	1457900000	1647400000	1363700000
tr|C5XEU1|C5XEU1_SORBI;tr|A0A1W0W0W7|A0A1W0W0W7_SORBI	tr|C5XEU1|C5XEU1_SORBI;tr|A0A1W0W0W7|A0A1W0W0W7_SORBI	tr|C5XEU1|C5XEU1_SORBI Uncharacterized protein OS=Sorghum bicolor OX=4558 GN=SORBI_3003G387800 PE=4 SV=1;tr|A0A1W0W0W7|A0A1W0W0W7_SORBI Uncharacterized protein OS=Sorghum bicolor OX=4558 GN=SORBI_3003G387800 PE=4 SV=1	64.401	637510000	515590000	557090000
tr|C5XEW1|C5XEW1_SORBI	tr|C5XEW1|C5XEW1_SORBI	tr|C5XEW1|C5XEW1_SORBI Peptidyl-prolyl cis-trans isomerase OS=Sorghum bicolor OX=4558 GN=SORBI_3003G099400 PE=3 SV=2	29.816	137710000	128580000	124370000
tr|C5XF10|C5XF10_SORBI	tr|C5XF10|C5XF10_SORBI	tr|C5XF10|C5XF10_SORBI Uncharacterized protein OS=Sorghum bicolor OX=4558 GN=SORBI_3003G104600 PE=4 SV=1	33.054	24133000	0	18831000
tr|C5XF29|C5XF29_SORBI	tr|C5XF29|C5XF29_SORBI	tr|C5XF29|C5XF29_SORBI Uncharacterized protein OS=Sorghum bicolor OX=4558 GN=SORBI_3003G106500 PE=4 SV=1	16.052	4167600000	5288300000	4762300000
tr|C5XF30|C5XF30_SORBI	tr|C5XF30|C5XF30_SORBI	tr|C5XF30|C5XF30_SORBI Uncharacterized protein OS=Sorghum bicolor OX=4558 GN=SORBI_3003G107300 PE=4 SV=2	14.208	232440000	180260000	288340000
tr|C5XF87|C5XF87_SORBI	tr|C5XF87|C5XF87_SORBI	tr|C5XF87|C5XF87_SORBI Ketol-acid reductoisomerase OS=Sorghum bicolor OX=4558 GN=SORBI_3003G239900 PE=3 SV=1	62.868	244130000	149130000	223950000
tr|C5XFA1|C5XFA1_SORBI	tr|C5XFA1|C5XFA1_SORBI	tr|C5XFA1|C5XFA1_SORBI Uncharacterized protein OS=Sorghum bicolor OX=4558 GN=SORBI_3003G242000 PE=4 SV=1	72.737	37054000	0	40310000
tr|C5XFB9|C5XFB9_SORBI;tr|C5XKC8|C5XKC8_SORBI	tr|C5XFB9|C5XFB9_SORBI	tr|C5XFB9|C5XFB9_SORBI Uncharacterized protein OS=Sorghum bicolor OX=4558 GN=SORBI_3003G244200 PE=3 SV=1	26.579	864830000	726690000	688000000
tr|C5XFF3|C5XFF3_SORBI	tr|C5XFF3|C5XFF3_SORBI	tr|C5XFF3|C5XFF3_SORBI Uncharacterized protein OS=Sorghum bicolor OX=4558 GN=SORBI_3003G391600 PE=4 SV=1	58.755	53578000	65353000	28236000
tr|C5XFH5|C5XFH5_SORBI	tr|C5XFH5|C5XFH5_SORBI	tr|C5XFH5|C5XFH5_SORBI Uncharacterized protein OS=Sorghum bicolor OX=4558 GN=SORBI_3003G393800 PE=4 SV=1	13.684	0	207470000	188850000
tr|C5XFH6|C5XFH6_SORBI	tr|C5XFH6|C5XFH6_SORBI	tr|C5XFH6|C5XFH6_SORBI Fructose-bisphosphate aldolase OS=Sorghum bicolor OX=4558 GN=SORBI_3003G393900 PE=3 SV=1	38.558	4321400000	3349000000	3598600000
tr|C5XFL0|C5XFL0_SORBI	tr|C5XFL0|C5XFL0_SORBI	tr|C5XFL0|C5XFL0_SORBI Uncharacterized protein OS=Sorghum bicolor OX=4558 GN=SORBI_3003G397500 PE=4 SV=1	10.195	29097000	0	0
tr|C5XFP1|C5XFP1_SORBI;tr|A0A1B6Q2M4|A0A1B6Q2M4_SORBI	tr|C5XFP1|C5XFP1_SORBI;tr|A0A1B6Q2M4|A0A1B6Q2M4_SORBI	tr|C5XFP1|C5XFP1_SORBI Cysteine synthase OS=Sorghum bicolor OX=4558 GN=SORBI_3003G110100 PE=3 SV=1;tr|A0A1B6Q2M4|A0A1B6Q2M4_SORBI Uncharacterized protein OS=Sorghum bicolor OX=4558 GN=SORBI_3003G110100 PE=4 SV=1	42.117	738990000	847020000	928330000
tr|C5XFP2|C5XFP2_SORBI	tr|C5XFP2|C5XFP2_SORBI	tr|C5XFP2|C5XFP2_SORBI Uncharacterized protein OS=Sorghum bicolor OX=4558 GN=SORBI_3003G110200 PE=4 SV=1	39.153	134480000	150480000	129770000
tr|C5XFR5|C5XFR5_SORBI;tr|C5XP67|C5XP67_SORBI	tr|C5XFR5|C5XFR5_SORBI;tr|C5XP67|C5XP67_SORBI	tr|C5XFR5|C5XFR5_SORBI Uncharacterized protein OS=Sorghum bicolor OX=4558 GN=SORBI_3003G112800 PE=3 SV=1;tr|C5XP67|C5XP67_SORBI Uncharacterized protein OS=Sorghum bicolor OX=4558 GN=SORBI_3003G060500 PE=3 SV=1	57.45	40047000	0	53244000
tr|C5XFU1|C5XFU1_SORBI	tr|C5XFU1|C5XFU1_SORBI	tr|C5XFU1|C5XFU1_SORBI Uncharacterized protein OS=Sorghum bicolor OX=4558 GN=SORBI_3003G115800 PE=3 SV=1	22.013	28726000	0	0
tr|C5XFV5|C5XFV5_SORBI	tr|C5XFV5|C5XFV5_SORBI	tr|C5XFV5|C5XFV5_SORBI Uncharacterized protein OS=Sorghum bicolor OX=4558 GN=SORBI_3003G117500 PE=4 SV=1	14.318	22481000	0	0
tr|C5XFW9|C5XFW9_SORBI	tr|C5XFW9|C5XFW9_SORBI	tr|C5XFW9|C5XFW9_SORBI Uncharacterized protein OS=Sorghum bicolor OX=4558 GN=SORBI_3003G246400 PE=3 SV=1	18.748	5198600000	5845100000	5183500000
tr|C5XFY4|C5XFY4_SORBI	tr|C5XFY4|C5XFY4_SORBI	tr|C5XFY4|C5XFY4_SORBI Eukaryotic translation initiation factor 3 subunit D OS=Sorghum bicolor OX=4558 GN=SORBI_3003G247900 PE=3 SV=1	65.328	36311000	0	44164000
tr|C5XFY6|C5XFY6_SORBI	tr|C5XFY6|C5XFY6_SORBI	tr|C5XFY6|C5XFY6_SORBI Ribokinase OS=Sorghum bicolor OX=4558 GN=SORBI_3003G248300 PE=3 SV=1	37.44	67439000	0	63019000
tr|C5XG33|C5XG33_SORBI	tr|C5XG33|C5XG33_SORBI	tr|C5XG33|C5XG33_SORBI Uncharacterized protein OS=Sorghum bicolor OX=4558 GN=SORBI_3003G253000 PE=3 SV=1	17.188	97450000	144270000	88586000
tr|C5XG44|C5XG44_SORBI	tr|C5XG44|C5XG44_SORBI	tr|C5XG44|C5XG44_SORBI Peroxiredoxin OS=Sorghum bicolor OX=4558 GN=SORBI_3003G254300 PE=3 SV=1	17.38	431270000	495700000	600190000
tr|C5XG77|C5XG77_SORBI	tr|C5XG77|C5XG77_SORBI	tr|C5XG77|C5XG77_SORBI Uncharacterized protein OS=Sorghum bicolor OX=4558 GN=SORBI_3003G401200 PE=4 SV=1	53.579	54299000	65102000	52213000
tr|C5XG78|C5XG78_SORBI	tr|C5XG78|C5XG78_SORBI	tr|C5XG78|C5XG78_SORBI Uncharacterized protein OS=Sorghum bicolor OX=4558 GN=SORBI_3003G401400 PE=4 SV=1	14.826	0	0	98958000
tr|C5XG88|C5XG88_SORBI	tr|C5XG88|C5XG88_SORBI	tr|C5XG88|C5XG88_SORBI Small ubiquitin-related modifier OS=Sorghum bicolor OX=4558 GN=SORBI_3003G402600 PE=3 SV=1	10.841	224030000	200880000	274180000
tr|C5XG93|C5XG93_SORBI	tr|C5XG93|C5XG93_SORBI	tr|C5XG93|C5XG93_SORBI Uncharacterized protein OS=Sorghum bicolor OX=4558 GN=SORBI_3003G403300 PE=3 SV=1	119.35	236400000	158300000	278490000
tr|C5XGA4|C5XGA4_SORBI;tr|A0A1Z5RC79|A0A1Z5RC79_SORBI;tr|A0A1Z5RC77|A0A1Z5RC77_SORBI;tr|A0A1Z5RC75|A0A1Z5RC75_SORBI;tr|A0A1Z5RD42|A0A1Z5RD42_SORBI;tr|A0A1Z5RCZ8|A0A1Z5RCZ8_SORBI;tr|A0A1Z5RC88|A0A1Z5RC88_SORBI	tr|C5XGA4|C5XGA4_SORBI	tr|C5XGA4|C5XGA4_SORBI Uncharacterized protein OS=Sorghum bicolor OX=4558 GN=SORBI_3003G404500 PE=3 SV=1	90.085	391320000	460940000	436480000
tr|C5XGB6|C5XGB6_SORBI	tr|C5XGB6|C5XGB6_SORBI	tr|C5XGB6|C5XGB6_SORBI Uncharacterized protein OS=Sorghum bicolor OX=4558 GN=SORBI_3003G405900 PE=4 SV=1	22.415	87481000	0	103060000
tr|C5XGD3|C5XGD3_SORBI	tr|C5XGD3|C5XGD3_SORBI	tr|C5XGD3|C5XGD3_SORBI 60S ribosomal protein L13 OS=Sorghum bicolor OX=4558 GN=SORBI_3003G408100 PE=3 SV=1	23.921	768820000	1109400000	623370000
tr|C5XGD7|C5XGD7_SORBI	tr|C5XGD7|C5XGD7_SORBI	tr|C5XGD7|C5XGD7_SORBI Uncharacterized protein OS=Sorghum bicolor OX=4558 GN=SORBI_3003G408800 PE=4 SV=1	55.039	45213000	35190000	60649000
tr|C5XGK3|C5XGK3_SORBI	tr|C5XGK3|C5XGK3_SORBI	tr|C5XGK3|C5XGK3_SORBI Uncharacterized protein OS=Sorghum bicolor OX=4558 GN=SORBI_3003G124800 PE=4 SV=1	34.407	74255000	0	0
tr|C5XGM0|C5XGM0_SORBI	tr|C5XGM0|C5XGM0_SORBI	tr|C5XGM0|C5XGM0_SORBI Cysteine proteinase inhibitor OS=Sorghum bicolor OX=4558 GN=SORBI_3003G126800 PE=3 SV=1	26.478	102770000	104300000	141440000
tr|C5XGP6|C5XGP6_SORBI	tr|C5XGP6|C5XGP6_SORBI	tr|C5XGP6|C5XGP6_SORBI Uncharacterized protein OS=Sorghum bicolor OX=4558 GN=SORBI_3003G256200 PE=3 SV=1	21.535	101330000	220270000	150790000
tr|C5XGS0|C5XGS0_SORBI;tr|A0A194YHM0|A0A194YHM0_SORBI	tr|C5XGS0|C5XGS0_SORBI	tr|C5XGS0|C5XGS0_SORBI Uncharacterized protein OS=Sorghum bicolor OX=4558 GN=SORBI_3003G258800 PE=4 SV=1	236.56	0	31411000	17599000
tr|C5XGU1|C5XGU1_SORBI	tr|C5XGU1|C5XGU1_SORBI	tr|C5XGU1|C5XGU1_SORBI Uncharacterized protein OS=Sorghum bicolor OX=4558 GN=SORBI_3003G261100 PE=4 SV=1	36.112	0	2942700	0
tr|C5XGU2|C5XGU2_SORBI;tr|A0A1W0VZ11|A0A1W0VZ11_SORBI	tr|C5XGU2|C5XGU2_SORBI;tr|A0A1W0VZ11|A0A1W0VZ11_SORBI	tr|C5XGU2|C5XGU2_SORBI Uncharacterized protein OS=Sorghum bicolor OX=4558 GN=SORBI_3003G261200 PE=3 SV=1;tr|A0A1W0VZ11|A0A1W0VZ11_SORBI Uncharacterized protein OS=Sorghum bicolor OX=4558 GN=SORBI_3003G261200 PE=4 SV=1	38.567	23506000	0	0
tr|C5XH55|C5XH55_SORBI	tr|C5XH55|C5XH55_SORBI	tr|C5XH55|C5XH55_SORBI Uncharacterized protein OS=Sorghum bicolor OX=4558 GN=SORBI_3003G418200 PE=4 SV=1	91.132	15067000	0	18672000
tr|C5XH66|C5XH66_SORBI	tr|C5XH66|C5XH66_SORBI	tr|C5XH66|C5XH66_SORBI ATP-dependent Clp protease proteolytic subunit OS=Sorghum bicolor OX=4558 GN=SORBI_3003G128400 PE=3 SV=1	31.897	46694000	35195000	26360000
tr|C5XH85|C5XH85_SORBI	tr|C5XH85|C5XH85_SORBI	tr|C5XH85|C5XH85_SORBI Isocitrate dehydrogenase [NAD] subunit, mitochondrial OS=Sorghum bicolor OX=4558 GN=SORBI_3003G129900 PE=3 SV=1	39.777	139270000	0	121990000
tr|C5XH93|C5XH93_SORBI;tr|C5X1R1|C5X1R1_SORBI	tr|C5XH93|C5XH93_SORBI	tr|C5XH93|C5XH93_SORBI Pyruvate kinase OS=Sorghum bicolor OX=4558 GN=SORBI_3003G130800 PE=3 SV=1	54.869	95932000	0	68430000
tr|C5XHA9|C5XHA9_SORBI	tr|C5XHA9|C5XHA9_SORBI	tr|C5XHA9|C5XHA9_SORBI Uncharacterized protein OS=Sorghum bicolor OX=4558 GN=SORBI_3003G132100 PE=3 SV=1	47.075	107470000	88073000	119230000
tr|C5XHE5|C5XHE5_SORBI	tr|C5XHE5|C5XHE5_SORBI	tr|C5XHE5|C5XHE5_SORBI Uncharacterized protein OS=Sorghum bicolor OX=4558 GN=SORBI_3003G135600 PE=4 SV=1	28.413	102730000	77642000	121630000
tr|C5XHF2|C5XHF2_SORBI	tr|C5XHF2|C5XHF2_SORBI	tr|C5XHF2|C5XHF2_SORBI Serine/threonine-protein phosphatase OS=Sorghum bicolor OX=4558 GN=SORBI_3003G264200 PE=3 SV=1	34.754	28947000	0	20065000
tr|C5XHI9|C5XHI9_SORBI;tr|A0A194YI08|A0A194YI08_SORBI	tr|C5XHI9|C5XHI9_SORBI	tr|C5XHI9|C5XHI9_SORBI Uncharacterized protein OS=Sorghum bicolor OX=4558 GN=SORBI_3003G268200 PE=4 SV=1	26.256	32709000	0	17864000
tr|C5XHN6|C5XHN6_SORBI	tr|C5XHN6|C5XHN6_SORBI	tr|C5XHN6|C5XHN6_SORBI Glycylpeptide N-tetradecanoyltransferase OS=Sorghum bicolor OX=4558 GN=SORBI_3003G273400 PE=3 SV=1	49.225	30211000	0	0
tr|C5XHR2|C5XHR2_SORBI	tr|C5XHR2|C5XHR2_SORBI	tr|C5XHR2|C5XHR2_SORBI S-formylglutathione hydrolase OS=Sorghum bicolor OX=4558 GN=SORBI_3003G420900 PE=3 SV=1	31.621	128040000	192250000	102260000
tr|C5XHR8|C5XHR8_SORBI;tr|C5XHR7|C5XHR7_SORBI;tr|C5XHT5|C5XHT5_SORBI	tr|C5XHR8|C5XHR8_SORBI	tr|C5XHR8|C5XHR8_SORBI Uncharacterized protein OS=Sorghum bicolor OX=4558 GN=SORBI_3003G421700 PE=3 SV=1	34.563	1626700000	1974900000	2266200000
tr|C5XHS1|C5XHS1_SORBI	tr|C5XHS1|C5XHS1_SORBI	tr|C5XHS1|C5XHS1_SORBI Uncharacterized protein OS=Sorghum bicolor OX=4558 GN=SORBI_3003G422000 PE=3 SV=1	35.687	0	79437000	85064000
tr|C5XHX1|C5XHX1_SORBI	tr|C5XHX1|C5XHX1_SORBI	tr|C5XHX1|C5XHX1_SORBI Uncharacterized protein OS=Sorghum bicolor OX=4558 GN=SORBI_3003G427600 PE=4 SV=1	107.81	82623000	59388000	45835000
tr|C5XHY3|C5XHY3_SORBI	tr|C5XHY3|C5XHY3_SORBI	tr|C5XHY3|C5XHY3_SORBI Peptidyl-prolyl cis-trans isomerase OS=Sorghum bicolor OX=4558 GN=SORBI_3003G136400 PE=3 SV=1	25.903	64655000	79555000	54877000
tr|C5XHZ0|C5XHZ0_SORBI	tr|C5XHZ0|C5XHZ0_SORBI	tr|C5XHZ0|C5XHZ0_SORBI Protoporphyrinogen oxidase OS=Sorghum bicolor OX=4558 GN=SORBI_3003G137100 PE=3 SV=1	56.928	221540000	165740000	205720000
tr|C5XI77|C5XI77_SORBI	tr|C5XI77|C5XI77_SORBI	tr|C5XI77|C5XI77_SORBI Uncharacterized protein OS=Sorghum bicolor OX=4558 GN=SORBI_3003G274400 PE=4 SV=1	49.912	136950000	124740000	90411000
tr|C5XI85|C5XI85_SORBI;tr|A0A1W0VZ48|A0A1W0VZ48_SORBI	tr|C5XI85|C5XI85_SORBI;tr|A0A1W0VZ48|A0A1W0VZ48_SORBI	tr|C5XI85|C5XI85_SORBI Uncharacterized protein OS=Sorghum bicolor OX=4558 GN=SORBI_3003G275200 PE=4 SV=1;tr|A0A1W0VZ48|A0A1W0VZ48_SORBI Uncharacterized protein OS=Sorghum bicolor OX=4558 GN=SORBI_3003G275200 PE=4 SV=1	37.952	43003000	0	0
tr|C5XID4|C5XID4_SORBI	tr|C5XID4|C5XID4_SORBI	tr|C5XID4|C5XID4_SORBI Uncharacterized protein OS=Sorghum bicolor OX=4558 GN=SORBI_3003G279800 PE=4 SV=1	40.697	122550000	135290000	113710000
tr|C5XIE4|C5XIE4_SORBI	tr|C5XIE4|C5XIE4_SORBI	tr|C5XIE4|C5XIE4_SORBI 40S ribosomal protein S24 OS=Sorghum bicolor OX=4558 GN=SORBI_3003G280700 PE=3 SV=1	15.685	201860000	0	168590000
tr|C5XIJ3|C5XIJ3_SORBI	tr|C5XIJ3|C5XIJ3_SORBI	tr|C5XIJ3|C5XIJ3_SORBI Ferredoxin--NADP reductase, chloroplastic OS=Sorghum bicolor OX=4558 GN=SORBI_3003G431700 PE=3 SV=1	40.994	17690000000	15727000000	16142000000
tr|C5XIJ9|C5XIJ9_SORBI	tr|C5XIJ9|C5XIJ9_SORBI	tr|C5XIJ9|C5XIJ9_SORBI Uncharacterized protein OS=Sorghum bicolor OX=4558 GN=SORBI_3003G432500 PE=3 SV=1	39.279	83478000	49102000	85303000
tr|C5XIL2|C5XIL2_SORBI	tr|C5XIL2|C5XIL2_SORBI	tr|C5XIL2|C5XIL2_SORBI Uncharacterized protein OS=Sorghum bicolor OX=4558 GN=SORBI_3003G433900 PE=4 SV=1	17.228	603860000	587160000	915750000
tr|C5XIL7|C5XIL7_SORBI	tr|C5XIL7|C5XIL7_SORBI	tr|C5XIL7|C5XIL7_SORBI Uncharacterized protein OS=Sorghum bicolor OX=4558 GN=SORBI_3003G434600 PE=4 SV=1	43.619	49434000	0	42092000
tr|C5XIN9|C5XIN9_SORBI	tr|C5XIN9|C5XIN9_SORBI	tr|C5XIN9|C5XIN9_SORBI Peroxidase OS=Sorghum bicolor OX=4558 GN=SORBI_3003G436800 PE=3 SV=1	39.656	44816000	0	44923000
tr|C5XIR5|C5XIR5_SORBI;tr|A0A1W0VXB7|A0A1W0VXB7_SORBI	tr|C5XIR5|C5XIR5_SORBI;tr|A0A1W0VXB7|A0A1W0VXB7_SORBI	tr|C5XIR5|C5XIR5_SORBI Uncharacterized protein OS=Sorghum bicolor OX=4558 GN=SORBI_3003G146500 PE=4 SV=1;tr|A0A1W0VXB7|A0A1W0VXB7_SORBI Uncharacterized protein OS=Sorghum bicolor OX=4558 GN=SORBI_3003G146500 PE=4 SV=1	36.348	54352000	0	0
tr|C5XIT6|C5XIT6_SORBI	tr|C5XIT6|C5XIT6_SORBI	tr|C5XIT6|C5XIT6_SORBI Pectinesterase OS=Sorghum bicolor OX=4558 GN=SORBI_3003G148400 PE=4 SV=1	61.537	116740000	102280000	97599000
tr|C5XIV5|C5XIV5_SORBI;tr|A0A1Z5S9M3|A0A1Z5S9M3_SORBI	tr|C5XIV5|C5XIV5_SORBI	tr|C5XIV5|C5XIV5_SORBI Uncharacterized protein OS=Sorghum bicolor OX=4558 GN=SORBI_3003G149500 PE=4 SV=1	47.039	46924000	0	58852000
tr|C5XIW8|C5XIW8_SORBI;tr|A0A1W0VXG0|A0A1W0VXG0_SORBI	tr|C5XIW8|C5XIW8_SORBI;tr|A0A1W0VXG0|A0A1W0VXG0_SORBI	tr|C5XIW8|C5XIW8_SORBI Protein translocase subunit SecA OS=Sorghum bicolor OX=4558 GN=SORBI_3003G150800 PE=3 SV=1;tr|A0A1W0VXG0|A0A1W0VXG0_SORBI Protein translocase subunit SecA OS=Sorghum bicolor OX=4558 GN=SORBI_3003G150800 PE=3 SV=1	113.2	85369000	63516000	57050000
tr|C5XIX9|C5XIX9_SORBI;tr|C5XIY1|C5XIY1_SORBI	tr|C5XIX9|C5XIX9_SORBI	tr|C5XIX9|C5XIX9_SORBI Peroxidase OS=Sorghum bicolor OX=4558 GN=SORBI_3003G151900 PE=3 SV=1	38.643	12755000	0	9834200
tr|C5XIY9|C5XIY9_SORBI	tr|C5XIY9|C5XIY9_SORBI	tr|C5XIY9|C5XIY9_SORBI Dihydrolipoyl dehydrogenase OS=Sorghum bicolor OX=4558 GN=SORBI_3003G152900 PE=3 SV=1	52.956	626520000	487720000	566960000
tr|C5XJ38|C5XJ38_SORBI	tr|C5XJ38|C5XJ38_SORBI	tr|C5XJ38|C5XJ38_SORBI Uncharacterized protein OS=Sorghum bicolor OX=4558 GN=SORBI_3003G287000 PE=4 SV=1	50.095	0	28685000	0
tr|C5XJ44|C5XJ44_SORBI	tr|C5XJ44|C5XJ44_SORBI	tr|C5XJ44|C5XJ44_SORBI Glycosyltransferase OS=Sorghum bicolor OX=4558 GN=SORBI_3003G287500 PE=3 SV=1	50.429	28200000	0	27009000
tr|C5XJ52|C5XJ52_SORBI	tr|C5XJ52|C5XJ52_SORBI	tr|C5XJ52|C5XJ52_SORBI Glycosyltransferase OS=Sorghum bicolor OX=4558 GN=SORBI_3003G288000 PE=3 SV=1	50.218	25276000	0	0
tr|C5XJ55|C5XJ55_SORBI	tr|C5XJ55|C5XJ55_SORBI	tr|C5XJ55|C5XJ55_SORBI Glycosyltransferase OS=Sorghum bicolor OX=4558 GN=SORBI_3003G288200 PE=3 SV=1	51.184	118410000	0	117530000
tr|C5XJD6|C5XJD6_SORBI	tr|C5XJD6|C5XJD6_SORBI	tr|C5XJD6|C5XJD6_SORBI Uncharacterized protein OS=Sorghum bicolor OX=4558 GN=SORBI_3003G443300 PE=3 SV=1	14.933	51653000	0	32902000
tr|C5XJE7|C5XJE7_SORBI	tr|C5XJE7|C5XJE7_SORBI	tr|C5XJE7|C5XJE7_SORBI Uncharacterized protein OS=Sorghum bicolor OX=4558 GN=SORBI_3003G444600 PE=4 SV=1	41.269	28614000	0	0
tr|C5XJI8|C5XJI8_SORBI	tr|C5XJI8|C5XJI8_SORBI	tr|C5XJI8|C5XJI8_SORBI Uncharacterized protein OS=Sorghum bicolor OX=4558 GN=SORBI_3003G003000 PE=4 SV=1	15.522	217360000	197500000	191680000
tr|C5XJT8|C5XJT8_SORBI	tr|C5XJT8|C5XJT8_SORBI	tr|C5XJT8|C5XJT8_SORBI Uncharacterized protein OS=Sorghum bicolor OX=4558 GN=SORBI_3003G156400 PE=3 SV=1	40.129	174190000	59473000	165900000
tr|C5XJU9|C5XJU9_SORBI;tr|A0A1W0VXH9|A0A1W0VXH9_SORBI	tr|C5XJU9|C5XJU9_SORBI;tr|A0A1W0VXH9|A0A1W0VXH9_SORBI	tr|C5XJU9|C5XJU9_SORBI Uncharacterized protein OS=Sorghum bicolor OX=4558 GN=SORBI_3003G157400 PE=4 SV=1;tr|A0A1W0VXH9|A0A1W0VXH9_SORBI Uncharacterized protein OS=Sorghum bicolor OX=4558 GN=SORBI_3003G157400 PE=4 SV=1	31.038	25769000	0	22013000
tr|C5XJZ6|C5XJZ6_SORBI	tr|C5XJZ6|C5XJZ6_SORBI	tr|C5XJZ6|C5XJZ6_SORBI Phosphotransferase OS=Sorghum bicolor OX=4558 GN=SORBI_3003G291800 PE=3 SV=1	55.065	91140000	46323000	86617000
tr|C5XK01|C5XK01_SORBI	tr|C5XK01|C5XK01_SORBI	tr|C5XK01|C5XK01_SORBI Uncharacterized protein OS=Sorghum bicolor OX=4558 GN=SORBI_3003G292300 PE=3 SV=1	44.767	31234000	0	38474000
tr|C5XK39|C5XK39_SORBI	tr|C5XK39|C5XK39_SORBI	tr|C5XK39|C5XK39_SORBI Uncharacterized protein OS=Sorghum bicolor OX=4558 GN=SORBI_3003G295800 PE=3 SV=1	25.833	342320000	354340000	302980000
tr|C5XKB8|C5XKB8_SORBI;tr|A0A1Z5R302|A0A1Z5R302_SORBI;tr|A0A1B6P8T1|A0A1B6P8T1_SORBI	tr|C5XKB8|C5XKB8_SORBI;tr|A0A1Z5R302|A0A1Z5R302_SORBI;tr|A0A1B6P8T1|A0A1B6P8T1_SORBI	tr|C5XKB8|C5XKB8_SORBI Uncharacterized protein OS=Sorghum bicolor OX=4558 GN=SORBI_3003G012700 PE=3 SV=1;tr|A0A1Z5R302|A0A1Z5R302_SORBI Uncharacterized protein OS=Sorghum bicolor OX=4558 GN=SORBI_3009G161300 PE=3 SV=1;tr|A0A1B6P8T1|A0A1B6P8T1_SORBI Unchara	14.79	235760000	135070000	181260000
tr|C5XKH2|C5XKH2_SORBI;tr|A0A1W0VVG1|A0A1W0VVG1_SORBI	tr|C5XKH2|C5XKH2_SORBI;tr|A0A1W0VVG1|A0A1W0VVG1_SORBI	tr|C5XKH2|C5XKH2_SORBI Uncharacterized protein OS=Sorghum bicolor OX=4558 GN=SORBI_3003G017800 PE=4 SV=1;tr|A0A1W0VVG1|A0A1W0VVG1_SORBI Uncharacterized protein OS=Sorghum bicolor OX=4558 GN=SORBI_3003G017800 PE=4 SV=1	40.492	17026000	0	24848000
tr|C5XKV8|C5XKV8_SORBI	tr|C5XKV8|C5XKV8_SORBI	tr|C5XKV8|C5XKV8_SORBI Uncharacterized protein OS=Sorghum bicolor OX=4558 GN=SORBI_3003G305700 PE=3 SV=1	23.881	1598800000	666110000	1589100000
tr|C5XKW6|C5XKW6_SORBI	tr|C5XKW6|C5XKW6_SORBI	tr|C5XKW6|C5XKW6_SORBI Uncharacterized protein OS=Sorghum bicolor OX=4558 GN=SORBI_3003G306600 PE=4 SV=1	50.042	285710000	79556000	286000000
tr|C5XKZ4|C5XKZ4_SORBI	tr|C5XKZ4|C5XKZ4_SORBI	tr|C5XKZ4|C5XKZ4_SORBI Uncharacterized protein OS=Sorghum bicolor OX=4558 GN=SORBI_3003G309600 PE=4 SV=1	57.071	28293000	0	0
tr|C5XL39|C5XL39_SORBI	tr|C5XL39|C5XL39_SORBI	tr|C5XL39|C5XL39_SORBI Uncharacterized protein OS=Sorghum bicolor OX=4558 GN=SORBI_3003G022200 PE=4 SV=1	18.434	194630000	65317000	95930000
tr|C5XL40|C5XL40_SORBI	tr|C5XL40|C5XL40_SORBI	tr|C5XL40|C5XL40_SORBI Uncharacterized protein OS=Sorghum bicolor OX=4558 GN=SORBI_3003G022300 PE=4 SV=1	23.805	96725000	137650000	106850000
tr|C5XL56|C5XL56_SORBI	tr|C5XL56|C5XL56_SORBI	tr|C5XL56|C5XL56_SORBI Uncharacterized protein OS=Sorghum bicolor OX=4558 GN=SORBI_3003G023800 PE=4 SV=1	61.955	15743000	0	0
tr|C5XLA0|C5XLA0_SORBI;sp|A1E9V3|PSBH_SORBI;tr|A0A1W0VXS3|A0A1W0VXS3_SORBI	tr|C5XLA0|C5XLA0_SORBI;sp|A1E9V3|PSBH_SORBI;tr|A0A1W0VXS3|A0A1W0VXS3_SORBI	tr|C5XLA0|C5XLA0_SORBI Uncharacterized protein OS=Sorghum bicolor OX=4558 GN=SORBI_3003G168800 PE=3 SV=1;sp|A1E9V3|PSBH_SORBI Photosystem II reaction center protein H OS=Sorghum bicolor OX=4558 GN=psbH PE=3 SV=1;tr|A0A1W0VXS3|A0A1W0VXS3_SORBI Uncharacteriz	7.787	18962000000	39822000000	26753000000
tr|C5XLA3|C5XLA3_SORBI;sp|A1E9R7|RR2_SORBI;tr|A0A1B6QM73|A0A1B6QM73_SORBI	tr|C5XLA3|C5XLA3_SORBI;sp|A1E9R7|RR2_SORBI	tr|C5XLA3|C5XLA3_SORBI Uncharacterized protein OS=Sorghum bicolor OX=4558 GN=SORBI_3003G169300 PE=3 SV=1;sp|A1E9R7|RR2_SORBI 30S ribosomal protein S2, chloroplastic OS=Sorghum bicolor OX=4558 GN=rps2 PE=3 SV=1	26.909	0	0	64574000
tr|C5XLB0|C5XLB0_SORBI;tr|A0A1W0VXL7|A0A1W0VXL7_SORBI;tr|A0A1W0VXQ2|A0A1W0VXQ2_SORBI	tr|C5XLB0|C5XLB0_SORBI;tr|A0A1W0VXL7|A0A1W0VXL7_SORBI;tr|A0A1W0VXQ2|A0A1W0VXQ2_SORBI	tr|C5XLB0|C5XLB0_SORBI Uncharacterized protein OS=Sorghum bicolor OX=4558 GN=SORBI_3003G169900 PE=3 SV=1;tr|A0A1W0VXL7|A0A1W0VXL7_SORBI Uncharacterized protein OS=Sorghum bicolor OX=4558 GN=SORBI_3003G169900 PE=3 SV=1;tr|A0A1W0VXQ2|A0A1W0VXQ2_SORBI Unchara	54.857	51081000	0	0
tr|C5XLG1|C5XLG1_SORBI;sp|A1E9S7|NDHJ_SORBI	tr|C5XLG1|C5XLG1_SORBI;sp|A1E9S7|NDHJ_SORBI	tr|C5XLG1|C5XLG1_SORBI NAD(P)H-quinone oxidoreductase subunit J, chloroplastic OS=Sorghum bicolor OX=4558 GN=SORBI_3003G172900 PE=3 SV=1;sp|A1E9S7|NDHJ_SORBI NAD(P)H-quinone oxidoreductase subunit J, chloroplastic OS=Sorghum bicolor OX=4558 GN=ndhJ PE=3 SV	18.669	875910000	1024600000	1023900000
tr|C5XLG2|C5XLG2_SORBI;sp|A1E9S8|NDHK_SORBI	tr|C5XLG2|C5XLG2_SORBI;sp|A1E9S8|NDHK_SORBI	tr|C5XLG2|C5XLG2_SORBI Uncharacterized protein OS=Sorghum bicolor OX=4558 GN=SORBI_3003G172966 PE=3 SV=1;sp|A1E9S8|NDHK_SORBI NAD(P)H-quinone oxidoreductase subunit K, chloroplastic OS=Sorghum bicolor OX=4558 GN=ndhK PE=3 SV=2	25.481	293280000	309720000	297440000
tr|C5XLT6|C5XLT6_SORBI	tr|C5XLT6|C5XLT6_SORBI	tr|C5XLT6|C5XLT6_SORBI Uncharacterized protein OS=Sorghum bicolor OX=4558 GN=SORBI_3003G028600 PE=3 SV=2	59.351	70169000	0	61543000
tr|C5XLU1|C5XLU1_SORBI;tr|C5XLT9|C5XLT9_SORBI	tr|C5XLU1|C5XLU1_SORBI	tr|C5XLU1|C5XLU1_SORBI Uncharacterized protein OS=Sorghum bicolor OX=4558 GN=SORBI_3003G029200 PE=4 SV=1	45.36	87837000	106120000	97486000
tr|C5XLV5|C5XLV5_SORBI	tr|C5XLV5|C5XLV5_SORBI	tr|C5XLV5|C5XLV5_SORBI Uncharacterized protein OS=Sorghum bicolor OX=4558 GN=SORBI_3003G030700 PE=4 SV=1	51.467	49367000	44270000	47333000
tr|C5XLV9|C5XLV9_SORBI	tr|C5XLV9|C5XLV9_SORBI	tr|C5XLV9|C5XLV9_SORBI Translation machinery-associated protein 22 OS=Sorghum bicolor OX=4558 GN=SORBI_3003G031200 PE=3 SV=1	21.439	39863000	0	32416000
tr|C5XM02|C5XM02_SORBI	tr|C5XM02|C5XM02_SORBI	tr|C5XM02|C5XM02_SORBI Eukaryotic translation initiation factor 3 subunit A OS=Sorghum bicolor OX=4558 GN=SORBI_3003G036400 PE=3 SV=1	114.31	60859000	51903000	50762000
tr|C5XM19|C5XM19_SORBI	tr|C5XM19|C5XM19_SORBI	tr|C5XM19|C5XM19_SORBI Uncharacterized protein OS=Sorghum bicolor OX=4558 GN=SORBI_3003G037800 PE=4 SV=1	46.288	73529000	73548000	0
tr|C5XMD1|C5XMD1_SORBI	tr|C5XMD1|C5XMD1_SORBI	tr|C5XMD1|C5XMD1_SORBI Uncharacterized protein OS=Sorghum bicolor OX=4558 GN=SORBI_3003G322300 PE=4 SV=1	12.403	397170000	240640000	414280000
tr|C5XMD2|C5XMD2_SORBI;tr|A0A1W0W072|A0A1W0W072_SORBI	tr|C5XMD2|C5XMD2_SORBI;tr|A0A1W0W072|A0A1W0W072_SORBI	tr|C5XMD2|C5XMD2_SORBI Uncharacterized protein OS=Sorghum bicolor OX=4558 GN=SORBI_3003G322400 PE=4 SV=1;tr|A0A1W0W072|A0A1W0W072_SORBI Uncharacterized protein OS=Sorghum bicolor OX=4558 GN=SORBI_3003G338966 PE=4 SV=1	12.034	213150000	0	194140000
tr|C5XMG1|C5XMG1_SORBI;tr|C5Z0B7|C5Z0B7_SORBI;tr|A0A1B6P9D8|A0A1B6P9D8_SORBI	tr|C5XMG1|C5XMG1_SORBI	tr|C5XMG1|C5XMG1_SORBI Uncharacterized protein OS=Sorghum bicolor OX=4558 GN=SORBI_3003G325500 PE=4 SV=1	45.588	0	54017000	59969000
tr|C5XMI5|C5XMI5_SORBI	tr|C5XMI5|C5XMI5_SORBI	tr|C5XMI5|C5XMI5_SORBI Uncharacterized protein OS=Sorghum bicolor OX=4558 GN=SORBI_3003G328100 PE=4 SV=1	21.882	0	0	18366000
tr|C5XMJ4|C5XMJ4_SORBI	tr|C5XMJ4|C5XMJ4_SORBI	tr|C5XMJ4|C5XMJ4_SORBI Tubulin beta chain OS=Sorghum bicolor OX=4558 GN=SORBI_3003G328800 PE=3 SV=1	50.219	28916000	65407000	39781000
tr|C5XMK0|C5XMK0_SORBI;tr|A0A1W0W027|A0A1W0W027_SORBI	tr|C5XMK0|C5XMK0_SORBI;tr|A0A1W0W027|A0A1W0W027_SORBI	tr|C5XMK0|C5XMK0_SORBI Uncharacterized protein OS=Sorghum bicolor OX=4558 GN=SORBI_3003G329400 PE=4 SV=1;tr|A0A1W0W027|A0A1W0W027_SORBI Uncharacterized protein OS=Sorghum bicolor OX=4558 GN=SORBI_3003G329400 PE=4 SV=1	57.55	44033000	0	0
tr|C5XMK4|C5XMK4_SORBI	tr|C5XMK4|C5XMK4_SORBI	tr|C5XMK4|C5XMK4_SORBI Uncharacterized protein OS=Sorghum bicolor OX=4558 GN=SORBI_3003G038100 PE=3 SV=1	90.293	0	0	28885000
tr|C5XMM0|C5XMM0_SORBI	tr|C5XMM0|C5XMM0_SORBI	tr|C5XMM0|C5XMM0_SORBI Uncharacterized protein OS=Sorghum bicolor OX=4558 GN=SORBI_3003G039700 PE=3 SV=1	40.534	94924000	24142000	64228000
tr|C5XMQ3|C5XMQ3_SORBI;tr|C5Z176|C5Z176_SORBI	tr|C5XMQ3|C5XMQ3_SORBI	tr|C5XMQ3|C5XMQ3_SORBI Uncharacterized protein OS=Sorghum bicolor OX=4558 GN=SORBI_3003G043300 PE=4 SV=1	34.584	0	30679000	37926000
tr|C5XMS9|C5XMS9_SORBI	tr|C5XMS9|C5XMS9_SORBI	tr|C5XMS9|C5XMS9_SORBI Ubiquitin carboxyl-terminal hydrolase OS=Sorghum bicolor OX=4558 GN=SORBI_3003G046300 PE=3 SV=2	93.219	24066000	0	20235000
tr|C5XMT6|C5XMT6_SORBI	tr|C5XMT6|C5XMT6_SORBI	tr|C5XMT6|C5XMT6_SORBI Uncharacterized protein OS=Sorghum bicolor OX=4558 GN=SORBI_3003G047100 PE=3 SV=1	60.498	212340000	0	224230000
tr|C5XMU3|C5XMU3_SORBI	tr|C5XMU3|C5XMU3_SORBI	tr|C5XMU3|C5XMU3_SORBI Glycosyltransferase OS=Sorghum bicolor OX=4558 GN=SORBI_3003G047800 PE=3 SV=1	52.665	26395000	0	0
tr|C5XMZ5|C5XMZ5_SORBI	tr|C5XMZ5|C5XMZ5_SORBI	tr|C5XMZ5|C5XMZ5_SORBI Uncharacterized protein OS=Sorghum bicolor OX=4558 GN=SORBI_3003G184900 PE=4 SV=1	28.427	28359000	0	32541000
tr|C5XN14|C5XN14_SORBI	tr|C5XN14|C5XN14_SORBI	tr|C5XN14|C5XN14_SORBI Uncharacterized protein OS=Sorghum bicolor OX=4558 GN=SORBI_3003G186700 PE=3 SV=1	53.52	33511000	0	33248000
tr|C5XN16|C5XN16_SORBI	tr|C5XN16|C5XN16_SORBI	tr|C5XN16|C5XN16_SORBI Uncharacterized protein OS=Sorghum bicolor OX=4558 GN=SORBI_3003G187000 PE=3 SV=1	25.477	52620000	0	103240000
tr|C5XNA4|C5XNA4_SORBI	tr|C5XNA4|C5XNA4_SORBI	tr|C5XNA4|C5XNA4_SORBI Uncharacterized protein OS=Sorghum bicolor OX=4558 GN=SORBI_3003G338000 PE=4 SV=1	35.438	112590000	141460000	150460000
tr|C5XNA9|C5XNA9_SORBI	tr|C5XNA9|C5XNA9_SORBI	tr|C5XNA9|C5XNA9_SORBI Non-specific lipid-transfer protein OS=Sorghum bicolor OX=4558 GN=SORBI_3003G338700 PE=3 SV=1	12.498	51228000	0	60201000
tr|C5XND6|C5XND6_SORBI	tr|C5XND6|C5XND6_SORBI	tr|C5XND6|C5XND6_SORBI NADH-cytochrome b5 reductase OS=Sorghum bicolor OX=4558 GN=SORBI_3003G049200 PE=3 SV=1	33.896	145050000	149940000	155180000
tr|C5XNE3|C5XNE3_SORBI	tr|C5XNE3|C5XNE3_SORBI	tr|C5XNE3|C5XNE3_SORBI Uncharacterized protein OS=Sorghum bicolor OX=4558 GN=SORBI_3003G049800 PE=4 SV=1	15.757	0	25232000	26537000
tr|C5XNE6|C5XNE6_SORBI	tr|C5XNE6|C5XNE6_SORBI	tr|C5XNE6|C5XNE6_SORBI Uncharacterized protein OS=Sorghum bicolor OX=4558 GN=SORBI_3003G050200 PE=4 SV=1	19.764	35833000	0	0
tr|C5XNL6|C5XNL6_SORBI	tr|C5XNL6|C5XNL6_SORBI	tr|C5XNL6|C5XNL6_SORBI Uncharacterized protein OS=Sorghum bicolor OX=4558 GN=SORBI_3003G189000 PE=4 SV=1	22.52	457750000	276670000	354260000
tr|C5XNM6|C5XNM6_SORBI	tr|C5XNM6|C5XNM6_SORBI	tr|C5XNM6|C5XNM6_SORBI Uncharacterized protein OS=Sorghum bicolor OX=4558 GN=SORBI_3003G190100 PE=4 SV=1	53.031	113240000	116990000	132770000
tr|C5XNN1|C5XNN1_SORBI	tr|C5XNN1|C5XNN1_SORBI	tr|C5XNN1|C5XNN1_SORBI Uncharacterized protein OS=Sorghum bicolor OX=4558 GN=SORBI_3003G190400 PE=4 SV=1	30.415	52064000	0	52911000
tr|C5XNR5|C5XNR5_SORBI	tr|C5XNR5|C5XNR5_SORBI	tr|C5XNR5|C5XNR5_SORBI Uncharacterized protein OS=Sorghum bicolor OX=4558 GN=SORBI_3003G193700 PE=3 SV=1	127.17	261640000	101300000	226490000
tr|C5XNS8|C5XNS8_SORBI;tr|C5XSF6|C5XSF6_SORBI	tr|C5XNS8|C5XNS8_SORBI	tr|C5XNS8|C5XNS8_SORBI Protein ROOT HAIR DEFECTIVE 3 homolog OS=Sorghum bicolor OX=4558 GN=SORBI_3003G195500 PE=3 SV=1	90.365	25785000	0	39035000
tr|C5XNT6|C5XNT6_SORBI;tr|C5XVB3|C5XVB3_SORBI	tr|C5XNT6|C5XNT6_SORBI;tr|C5XVB3|C5XVB3_SORBI	tr|C5XNT6|C5XNT6_SORBI Ribosomal protein L19 OS=Sorghum bicolor OX=4558 GN=SORBI_3003G196800 PE=3 SV=1;tr|C5XVB3|C5XVB3_SORBI Ribosomal protein L19 OS=Sorghum bicolor OX=4558 GN=SORBI_3004G045300 PE=3 SV=1	24.104	352930000	348830000	396740000
tr|C5XNX7|C5XNX7_SORBI;tr|C5XNX5|C5XNX5_SORBI	tr|C5XNX7|C5XNX7_SORBI	tr|C5XNX7|C5XNX7_SORBI Uncharacterized protein OS=Sorghum bicolor OX=4558 GN=SORBI_3003G342100 PE=4 SV=1	36.174	73028000	0	70808000
tr|C5XNY9|C5XNY9_SORBI	tr|C5XNY9|C5XNY9_SORBI	tr|C5XNY9|C5XNY9_SORBI Uncharacterized protein OS=Sorghum bicolor OX=4558 GN=SORBI_3003G343400 PE=4 SV=1	59.472	40703000	0	58332000
tr|C5XNZ0|C5XNZ0_SORBI	tr|C5XNZ0|C5XNZ0_SORBI	tr|C5XNZ0|C5XNZ0_SORBI Uncharacterized protein OS=Sorghum bicolor OX=4558 GN=SORBI_3003G343500 PE=4 SV=1	55.135	17362000	0	0
tr|C5XPA5|C5XPA5_SORBI	tr|C5XPA5|C5XPA5_SORBI	tr|C5XPA5|C5XPA5_SORBI Histone H3 OS=Sorghum bicolor OX=4558 GN=SORBI_3004G170500 PE=3 SV=1	15.268	1503300000	1335400000	1228800000
tr|C5XPC6|C5XPC6_SORBI	tr|C5XPC6|C5XPC6_SORBI	tr|C5XPC6|C5XPC6_SORBI Histone H2B OS=Sorghum bicolor OX=4558 GN=SORBI_3003G067300 PE=3 SV=1	16.061	1250600000	772530000	1134700000
tr|C5XPF9|C5XPF9_SORBI	tr|C5XPF9|C5XPF9_SORBI	tr|C5XPF9|C5XPF9_SORBI V-type proton ATPase subunit OS=Sorghum bicolor OX=4558 GN=SORBI_3003G200800 PE=3 SV=1	40.743	136810000	0	105970000
tr|C5XPG8|C5XPG8_SORBI	tr|C5XPG8|C5XPG8_SORBI	tr|C5XPG8|C5XPG8_SORBI Uncharacterized protein OS=Sorghum bicolor OX=4558 GN=SORBI_3003G201500 PE=4 SV=1	29.778	45612000	0	39273000
tr|C5XPI5|C5XPI5_SORBI	tr|C5XPI5|C5XPI5_SORBI	tr|C5XPI5|C5XPI5_SORBI Uncharacterized protein OS=Sorghum bicolor OX=4558 GN=SORBI_3003G203000 PE=4 SV=1	20.514	46313000	0	0
tr|C5XPM8|C5XPM8_SORBI;tr|A0A1B6P916|A0A1B6P916_SORBI;tr|A0A1B6P8V3|A0A1B6P8V3_SORBI	tr|C5XPM8|C5XPM8_SORBI;tr|A0A1B6P916|A0A1B6P916_SORBI;tr|A0A1B6P8V3|A0A1B6P8V3_SORBI	tr|C5XPM8|C5XPM8_SORBI Uncharacterized protein OS=Sorghum bicolor OX=4558 GN=SORBI_3003G350300 PE=3 SV=1;tr|A0A1B6P916|A0A1B6P916_SORBI Uncharacterized protein OS=Sorghum bicolor OX=4558 GN=SORBI_3009G164100 PE=3 SV=1;tr|A0A1B6P8V3|A0A1B6P8V3_SORBI Unchara	19.107	18654000	0	0
tr|C5XPS1|C5XPS1_SORBI;tr|A0A1B6QP69|A0A1B6QP69_SORBI	tr|C5XPS1|C5XPS1_SORBI;tr|A0A1B6QP69|A0A1B6QP69_SORBI	tr|C5XPS1|C5XPS1_SORBI Uncharacterized protein OS=Sorghum bicolor OX=4558 GN=SORBI_3003G355200 PE=4 SV=1;tr|A0A1B6QP69|A0A1B6QP69_SORBI Uncharacterized protein OS=Sorghum bicolor OX=4558 GN=SORBI_3001G424500 PE=4 SV=1	39.646	0	0	31696000
tr|C5XPS4|C5XPS4_SORBI;tr|C5XPS3|C5XPS3_SORBI;tr|C5XPS5|C5XPS5_SORBI	tr|C5XPS4|C5XPS4_SORBI	tr|C5XPS4|C5XPS4_SORBI Uncharacterized protein OS=Sorghum bicolor OX=4558 GN=SORBI_3003G355500 PE=4 SV=1	34.496	354710000	178620000	299650000
tr|C5XPS7|C5XPS7_SORBI	tr|C5XPS7|C5XPS7_SORBI	tr|C5XPS7|C5XPS7_SORBI Uncharacterized protein OS=Sorghum bicolor OX=4558 GN=SORBI_3003G355800 PE=3 SV=1	12.031	115290000	320760000	150450000
tr|C5XPV2|C5XPV2_SORBI	tr|C5XPV2|C5XPV2_SORBI	tr|C5XPV2|C5XPV2_SORBI Alpha-1,4 glucan phosphorylase OS=Sorghum bicolor OX=4558 GN=SORBI_3003G358600 PE=3 SV=1	94.538	655840000	205850000	658640000
tr|C5XPV6|C5XPV6_SORBI	tr|C5XPV6|C5XPV6_SORBI	tr|C5XPV6|C5XPV6_SORBI Uncharacterized protein OS=Sorghum bicolor OX=4558 GN=SORBI_3003G359100 PE=3 SV=1	41.358	10143000000	12111000000	11856000000
tr|C5XQ07|C5XQ07_SORBI	tr|C5XQ07|C5XQ07_SORBI	tr|C5XQ07|C5XQ07_SORBI Uncharacterized protein OS=Sorghum bicolor OX=4558 GN=SORBI_3003G072300 PE=3 SV=2	32.577	2248700000	2610400000	2131400000
tr|C5XQ27|C5XQ27_SORBI;tr|C5WRB6|C5WRB6_SORBI;tr|C5X583|C5X583_SORBI	tr|C5XQ27|C5XQ27_SORBI	tr|C5XQ27|C5XQ27_SORBI Uncharacterized protein OS=Sorghum bicolor OX=4558 GN=SORBI_3003G074600 PE=4 SV=1	50.263	0	0	88962000
tr|C5XQ28|C5XQ28_SORBI	tr|C5XQ28|C5XQ28_SORBI	tr|C5XQ28|C5XQ28_SORBI Uncharacterized protein OS=Sorghum bicolor OX=4558 GN=SORBI_3003G074700 PE=4 SV=1	20.461	515800000	484530000	526910000
tr|C5XQD2|C5XQD2_SORBI;tr|A0A1W0VYD7|A0A1W0VYD7_SORBI	tr|C5XQD2|C5XQD2_SORBI;tr|A0A1W0VYD7|A0A1W0VYD7_SORBI	tr|C5XQD2|C5XQD2_SORBI Uncharacterized protein OS=Sorghum bicolor OX=4558 GN=SORBI_3003G214600 PE=4 SV=1;tr|A0A1W0VYD7|A0A1W0VYD7_SORBI Uncharacterized protein OS=Sorghum bicolor OX=4558 GN=SORBI_3003G214600 PE=4 SV=1	97.792	0	0	10238000
tr|C5XQD5|C5XQD5_SORBI	tr|C5XQD5|C5XQD5_SORBI	tr|C5XQD5|C5XQD5_SORBI Uncharacterized protein OS=Sorghum bicolor OX=4558 GN=SORBI_3003G214900 PE=4 SV=1	70.96	160890000	110540000	122490000
tr|C5XQE3|C5XQE3_SORBI	tr|C5XQE3|C5XQE3_SORBI	tr|C5XQE3|C5XQE3_SORBI Uncharacterized protein OS=Sorghum bicolor OX=4558 GN=SORBI_3003G215700 PE=4 SV=1	7.6827	171200000	201910000	207470000
tr|C5XQK1|C5XQK1_SORBI	tr|C5XQK1|C5XQK1_SORBI	tr|C5XQK1|C5XQK1_SORBI Uncharacterized protein OS=Sorghum bicolor OX=4558 GN=SORBI_3003G365200 PE=4 SV=1	19.265	251920000	392890000	374660000
tr|C5XQM4|C5XQM4_SORBI	tr|C5XQM4|C5XQM4_SORBI	tr|C5XQM4|C5XQM4_SORBI Uncharacterized protein OS=Sorghum bicolor OX=4558 GN=SORBI_3003G367300 PE=3 SV=1	41.601	258830000	152950000	252650000
tr|C5XQM8|C5XQM8_SORBI	tr|C5XQM8|C5XQM8_SORBI	tr|C5XQM8|C5XQM8_SORBI U6 snRNA-associated Sm-like protein LSm3 OS=Sorghum bicolor OX=4558 GN=LSM3 PE=3 SV=1	11.236	0	0	25492000
tr|C5XQP0|C5XQP0_SORBI	tr|C5XQP0|C5XQP0_SORBI	tr|C5XQP0|C5XQP0_SORBI Uncharacterized protein OS=Sorghum bicolor OX=4558 GN=SORBI_3003G078200 PE=3 SV=1	17.556	287650000	393150000	287870000
tr|C5XQP4|C5XQP4_SORBI;tr|C5XAX5|C5XAX5_SORBI	tr|C5XQP4|C5XQP4_SORBI	tr|C5XQP4|C5XQP4_SORBI Uncharacterized protein OS=Sorghum bicolor OX=4558 GN=SORBI_3003G078800 PE=4 SV=1	69.965	119800000	87841000	95949000
tr|C5XQS6|C5XQS6_SORBI	tr|C5XQS6|C5XQS6_SORBI	tr|C5XQS6|C5XQS6_SORBI Uncharacterized protein OS=Sorghum bicolor OX=4558 GN=SORBI_3003G082600 PE=4 SV=1	21.354	77133000	0	54455000
tr|C5XQU8|C5XQU8_SORBI	tr|C5XQU8|C5XQU8_SORBI	tr|C5XQU8|C5XQU8_SORBI Uncharacterized protein OS=Sorghum bicolor OX=4558 GN=SORBI_3003G085000 PE=4 SV=1	51.891	78330000	0	87964000
tr|C5XQZ8|C5XQZ8_SORBI;tr|A0A1B6PAD6|A0A1B6PAD6_SORBI	tr|C5XQZ8|C5XQZ8_SORBI	tr|C5XQZ8|C5XQZ8_SORBI Uncharacterized protein OS=Sorghum bicolor OX=4558 GN=SORBI_3003G218400 PE=4 SV=1	17.814	189740000	114130000	287030000
tr|C5XR08|C5XR08_SORBI	tr|C5XR08|C5XR08_SORBI	tr|C5XR08|C5XR08_SORBI Uncharacterized protein OS=Sorghum bicolor OX=4558 GN=SORBI_3003G219400 PE=4 SV=1	44.373	28380000	0	0
tr|C5XR12|C5XR12_SORBI	tr|C5XR12|C5XR12_SORBI	tr|C5XR12|C5XR12_SORBI Uncharacterized protein OS=Sorghum bicolor OX=4558 GN=SORBI_3003G219800 PE=4 SV=1	45.822	52450000	0	56761000
tr|C5XR27|C5XR27_SORBI;tr|A0A1B6Q659|A0A1B6Q659_SORBI	tr|C5XR27|C5XR27_SORBI	tr|C5XR27|C5XR27_SORBI Uncharacterized protein OS=Sorghum bicolor OX=4558 GN=SORBI_3003G221800 PE=4 SV=1	38.494	35740000	0	0
tr|C5XR33|C5XR33_SORBI	tr|C5XR33|C5XR33_SORBI	tr|C5XR33|C5XR33_SORBI Uncharacterized protein OS=Sorghum bicolor OX=4558 GN=SORBI_3003G222500 PE=4 SV=1	65.967	1862100000	1504200000	1754000000
tr|C5XR61|C5XR61_SORBI	tr|C5XR61|C5XR61_SORBI	tr|C5XR61|C5XR61_SORBI Uroporphyrinogen decarboxylase OS=Sorghum bicolor OX=4558 GN=SORBI_3003G225100 PE=3 SV=1	44.429	120720000	190590000	88020000
tr|C5XR81|C5XR81_SORBI	tr|C5XR81|C5XR81_SORBI	tr|C5XR81|C5XR81_SORBI Uncharacterized protein OS=Sorghum bicolor OX=4558 GN=SORBI_3003G369500 PE=4 SV=1	45.634	26221000	0	30372000
tr|C5XR87|C5XR87_SORBI	tr|C5XR87|C5XR87_SORBI	tr|C5XR87|C5XR87_SORBI Uncharacterized protein OS=Sorghum bicolor OX=4558 GN=SORBI_3003G370000 PE=4 SV=1	28.063	3191400000	2767600000	2938300000
tr|C5XRA7|C5XRA7_SORBI	tr|C5XRA7|C5XRA7_SORBI	tr|C5XRA7|C5XRA7_SORBI Amidophosphoribosyltransferase OS=Sorghum bicolor OX=4558 GN=SORBI_3003G372400 PE=3 SV=1	59.052	0	0	31022000
tr|C5XRD9|C5XRD9_SORBI	tr|C5XRD9|C5XRD9_SORBI	tr|C5XRD9|C5XRD9_SORBI Dirigent protein OS=Sorghum bicolor OX=4558 GN=SORBI_3003G376200 PE=3 SV=1	21.728	29366000	0	0
tr|C5XRJ4|C5XRJ4_SORBI;tr|C5XRJ2|C5XRJ2_SORBI	tr|C5XRJ4|C5XRJ4_SORBI;tr|C5XRJ2|C5XRJ2_SORBI	tr|C5XRJ4|C5XRJ4_SORBI Protein transport protein sec16 OS=Sorghum bicolor OX=4558 GN=SORBI_3004G004200 PE=3 SV=1;tr|C5XRJ2|C5XRJ2_SORBI Protein transport protein sec16 OS=Sorghum bicolor OX=4558 GN=SORBI_3004G004300 PE=3 SV=2	158.2	0	0	1091000
tr|C5XRQ7|C5XRQ7_SORBI	tr|C5XRQ7|C5XRQ7_SORBI	tr|C5XRQ7|C5XRQ7_SORBI Fructose-bisphosphate aldolase OS=Sorghum bicolor OX=4558 GN=SORBI_3004G146000 PE=3 SV=1	38.756	96288000	0	133870000
tr|C5XRZ8|C5XRZ8_SORBI	tr|C5XRZ8|C5XRZ8_SORBI	tr|C5XRZ8|C5XRZ8_SORBI Uncharacterized protein OS=Sorghum bicolor OX=4558 GN=SORBI_3004G296800 PE=4 SV=1	25.763	61921000	131880000	69474000
tr|C5XS07|C5XS07_SORBI	tr|C5XS07|C5XS07_SORBI	tr|C5XS07|C5XS07_SORBI Uncharacterized protein OS=Sorghum bicolor OX=4558 GN=SORBI_3004G297700 PE=4 SV=1	22.476	0	0	31695000
tr|C5XS12|C5XS12_SORBI	tr|C5XS12|C5XS12_SORBI	tr|C5XS12|C5XS12_SORBI Uncharacterized protein OS=Sorghum bicolor OX=4558 GN=SORBI_3004G298100 PE=4 SV=1	24.368	334100000	0	333920000
tr|C5XS32|C5XS32_SORBI;tr|A0A1Z5RQS4|A0A1Z5RQS4_SORBI	tr|C5XS32|C5XS32_SORBI;tr|A0A1Z5RQS4|A0A1Z5RQS4_SORBI	tr|C5XS32|C5XS32_SORBI Uncharacterized protein OS=Sorghum bicolor OX=4558 GN=SORBI_3004G300000 PE=3 SV=1;tr|A0A1Z5RQS4|A0A1Z5RQS4_SORBI Uncharacterized protein OS=Sorghum bicolor OX=4558 GN=SORBI_3004G300000 PE=4 SV=1	88.009	18434000	0	0
tr|C5XS33|C5XS33_SORBI;tr|A0A194YS97|A0A194YS97_SORBI	tr|C5XS33|C5XS33_SORBI;tr|A0A194YS97|A0A194YS97_SORBI	tr|C5XS33|C5XS33_SORBI Uncharacterized protein OS=Sorghum bicolor OX=4558 GN=SORBI_3004G300100 PE=4 SV=1;tr|A0A194YS97|A0A194YS97_SORBI Uncharacterized protein OS=Sorghum bicolor OX=4558 GN=SORBI_3004G300100 PE=4 SV=1	47.361	28346000	0	0
tr|C5XS48|C5XS48_SORBI	tr|C5XS48|C5XS48_SORBI	tr|C5XS48|C5XS48_SORBI Uncharacterized protein OS=Sorghum bicolor OX=4558 GN=SORBI_3004G301700 PE=4 SV=1	65.225	172250000	47396000	280860000
tr|C5XS54|C5XS54_SORBI	tr|C5XS54|C5XS54_SORBI	tr|C5XS54|C5XS54_SORBI Uncharacterized protein OS=Sorghum bicolor OX=4558 GN=SORBI_3004G302500 PE=4 SV=1	28.349	108400000	53276000	118960000
tr|C5XS72|C5XS72_SORBI	tr|C5XS72|C5XS72_SORBI	tr|C5XS72|C5XS72_SORBI Ribosomal protein L37 OS=Sorghum bicolor OX=4558 GN=SORBI_3004G008400 PE=3 SV=1	10.681	46969000	78673000	80123000
tr|C5XSA3|C5XSA3_SORBI	tr|C5XSA3|C5XSA3_SORBI	tr|C5XSA3|C5XSA3_SORBI Uncharacterized protein OS=Sorghum bicolor OX=4558 GN=SORBI_3004G011300 PE=4 SV=2	87.698	38275000	48543000	54047000
tr|C5XSC0|C5XSC0_SORBI	tr|C5XSC0|C5XSC0_SORBI	tr|C5XSC0|C5XSC0_SORBI Uncharacterized protein OS=Sorghum bicolor OX=4558 GN=SORBI_3004G012900 PE=4 SV=1	42.849	0	106410000	54705000
tr|C5XSC4|C5XSC4_SORBI	tr|C5XSC4|C5XSC4_SORBI	tr|C5XSC4|C5XSC4_SORBI Peptidylprolyl isomerase OS=Sorghum bicolor OX=4558 GN=SORBI_3004G013400 PE=4 SV=2	23.894	61448000	0	68218000
tr|C5XSH8|C5XSH8_SORBI	tr|C5XSH8|C5XSH8_SORBI	tr|C5XSH8|C5XSH8_SORBI Uncharacterized protein OS=Sorghum bicolor OX=4558 GN=SORBI_3004G151600 PE=4 SV=1	31.646	425740000	469500000	547800000
tr|C5XSJ0|C5XSJ0_SORBI	tr|C5XSJ0|C5XSJ0_SORBI	tr|C5XSJ0|C5XSJ0_SORBI Uncharacterized protein OS=Sorghum bicolor OX=4558 GN=SORBI_3004G152400 PE=3 SV=1	14.314	280850000	246680000	246660000
tr|C5XSJ4|C5XSJ4_SORBI;tr|A0A1Z5SB47|A0A1Z5SB47_SORBI	tr|C5XSJ4|C5XSJ4_SORBI	tr|C5XSJ4|C5XSJ4_SORBI Uncharacterized protein OS=Sorghum bicolor OX=4558 GN=SORBI_3004G152800 PE=4 SV=1	32.715	67339000	56803000	77805000
tr|C5XSK0|C5XSK0_SORBI;tr|A0A1B6PK74|A0A1B6PK74_SORBI	tr|C5XSK0|C5XSK0_SORBI;tr|A0A1B6PK74|A0A1B6PK74_SORBI	tr|C5XSK0|C5XSK0_SORBI Exocyst subunit Exo70 family protein OS=Sorghum bicolor OX=4558 GN=SORBI_3004G153600 PE=3 SV=1;tr|A0A1B6PK74|A0A1B6PK74_SORBI Exocyst subunit Exo70 family protein OS=Sorghum bicolor OX=4558 GN=SORBI_3006G047100 PE=3 SV=1	75.209	9508100	0	0
tr|C5XSL6|C5XSL6_SORBI	tr|C5XSL6|C5XSL6_SORBI	tr|C5XSL6|C5XSL6_SORBI Uncharacterized protein OS=Sorghum bicolor OX=4558 GN=SORBI_3004G155100 PE=4 SV=1	27.798	79503000	0	62907000
tr|C5XSS3|C5XSS3_SORBI;tr|A0A1Z5RQB8|A0A1Z5RQB8_SORBI	tr|C5XSS3|C5XSS3_SORBI;tr|A0A1Z5RQB8|A0A1Z5RQB8_SORBI	tr|C5XSS3|C5XSS3_SORBI Uncharacterized protein OS=Sorghum bicolor OX=4558 GN=SORBI_3004G306400 PE=4 SV=1;tr|A0A1Z5RQB8|A0A1Z5RQB8_SORBI Uncharacterized protein OS=Sorghum bicolor OX=4558 GN=SORBI_3004G306400 PE=4 SV=1	17.135	26583000	0	27607000
tr|C5XSV1|C5XSV1_SORBI	tr|C5XSV1|C5XSV1_SORBI	tr|C5XSV1|C5XSV1_SORBI Uncharacterized protein OS=Sorghum bicolor OX=4558 GN=SORBI_3004G309300 PE=4 SV=1	65.885	688540000	1202500000	1007100000
tr|C5XSW1|C5XSW1_SORBI;tr|C5Y9B9|C5Y9B9_SORBI	tr|C5XSW1|C5XSW1_SORBI	tr|C5XSW1|C5XSW1_SORBI Uncharacterized protein OS=Sorghum bicolor OX=4558 GN=SORBI_3004G310300 PE=3 SV=1	38.969	814780000	556980000	617990000
tr|C5XSW9|C5XSW9_SORBI	tr|C5XSW9|C5XSW9_SORBI	tr|C5XSW9|C5XSW9_SORBI Uncharacterized protein OS=Sorghum bicolor OX=4558 GN=SORBI_3004G311100 PE=4 SV=1	31.736	16160000000	19780000000	16663000000
tr|C5XT02|C5XT02_SORBI	tr|C5XT02|C5XT02_SORBI	tr|C5XT02|C5XT02_SORBI Uncharacterized protein OS=Sorghum bicolor OX=4558 GN=SORBI_3004G018200 PE=4 SV=2	21.324	319330000	241240000	365580000
tr|C5XT06|C5XT06_SORBI;tr|A0A1W0VUU3|A0A1W0VUU3_SORBI;tr|C5X6U8|C5X6U8_SORBI;tr|C5Z6V0|C5Z6V0_SORBI;tr|C5XSS4|C5XSS4_SORBI	tr|C5XT06|C5XT06_SORBI	tr|C5XT06|C5XT06_SORBI Peptidyl-prolyl cis-trans isomerase OS=Sorghum bicolor OX=4558 GN=SORBI_3004G018400 PE=3 SV=1	18.287	2566600000	2943300000	2780100000
tr|C5XT16|C5XT16_SORBI	tr|C5XT16|C5XT16_SORBI	tr|C5XT16|C5XT16_SORBI Uncharacterized protein OS=Sorghum bicolor OX=4558 GN=SORBI_3004G019600 PE=4 SV=1	17.129	28314000	19960000	34218000
tr|C5XT25|C5XT25_SORBI	tr|C5XT25|C5XT25_SORBI	tr|C5XT25|C5XT25_SORBI Uncharacterized protein OS=Sorghum bicolor OX=4558 GN=SORBI_3004G020300 PE=4 SV=1	30.183	216220000	178950000	148090000
tr|C5XT35|C5XT35_SORBI	tr|C5XT35|C5XT35_SORBI	tr|C5XT35|C5XT35_SORBI NADP-dependent D-sorbitol-6-phosphate dehydrogenase OS=Sorghum bicolor OX=4558 GN=Sb24P17cg_100 PE=4 SV=1	35.343	129170000	0	122810000
tr|C5XT56|C5XT56_SORBI	tr|C5XT56|C5XT56_SORBI	tr|C5XT56|C5XT56_SORBI Uncharacterized protein OS=Sorghum bicolor OX=4558 GN=SORBI_3004G023400 PE=4 SV=1	18.725	86812000	99669000	82795000
tr|C5XT62|C5XT62_SORBI	tr|C5XT62|C5XT62_SORBI	tr|C5XT62|C5XT62_SORBI Uncharacterized protein OS=Sorghum bicolor OX=4558 GN=SORBI_3004G023900 PE=4 SV=1	54.77	139270000	231350000	134670000
tr|C5XTA6|C5XTA6_SORBI;tr|A0A1B6PKK0|A0A1B6PKK0_SORBI	tr|C5XTA6|C5XTA6_SORBI	tr|C5XTA6|C5XTA6_SORBI Ribonuclease OS=Sorghum bicolor OX=4558 GN=SORBI_3004G160700 PE=4 SV=1	108.15	238600000	147770000	165140000
tr|C5XTE0|C5XTE0_SORBI	tr|C5XTE0|C5XTE0_SORBI	tr|C5XTE0|C5XTE0_SORBI Uncharacterized protein OS=Sorghum bicolor OX=4558 GN=SORBI_3004G164200 PE=4 SV=1	11.478	1436700000	981490000	1456100000
tr|C5XTF1|C5XTF1_SORBI;tr|A0A1Z5RMZ4|A0A1Z5RMZ4_SORBI	tr|C5XTF1|C5XTF1_SORBI;tr|A0A1Z5RMZ4|A0A1Z5RMZ4_SORBI	tr|C5XTF1|C5XTF1_SORBI Uncharacterized protein OS=Sorghum bicolor OX=4558 GN=SORBI_3004G165700 PE=4 SV=1;tr|A0A1Z5RMZ4|A0A1Z5RMZ4_SORBI Uncharacterized protein OS=Sorghum bicolor OX=4558 GN=SORBI_3004G165700 PE=4 SV=1	58.348	0	0	24533000
tr|C5XTH3|C5XTH3_SORBI	tr|C5XTH3|C5XTH3_SORBI	tr|C5XTH3|C5XTH3_SORBI Uncharacterized protein OS=Sorghum bicolor OX=4558 GN=SORBI_3004G313100 PE=3 SV=1	35.516	16906000	0	0
tr|C5XTL4|C5XTL4_SORBI	tr|C5XTL4|C5XTL4_SORBI	tr|C5XTL4|C5XTL4_SORBI Uncharacterized protein OS=Sorghum bicolor OX=4558 GN=SORBI_3004G317900 PE=4 SV=1	16.103	95851000	0	75942000
tr|C5XTM6|C5XTM6_SORBI	tr|C5XTM6|C5XTM6_SORBI	tr|C5XTM6|C5XTM6_SORBI Uncharacterized protein OS=Sorghum bicolor OX=4558 GN=SORBI_3004G319000 PE=4 SV=1	81.094	113560000	118570000	138310000
tr|C5XTQ4|C5XTQ4_SORBI;tr|C5XFY9|C5XFY9_SORBI	tr|C5XTQ4|C5XTQ4_SORBI;tr|C5XFY9|C5XFY9_SORBI	tr|C5XTQ4|C5XTQ4_SORBI Uncharacterized protein OS=Sorghum bicolor OX=4558 GN=SORBI_3004G321900 PE=3 SV=1;tr|C5XFY9|C5XFY9_SORBI Uncharacterized protein OS=Sorghum bicolor OX=4558 GN=SORBI_3003G248600 PE=3 SV=1	47.682	78636000	67779000	64603000
tr|C5XTT6|C5XTT6_SORBI	tr|C5XTT6|C5XTT6_SORBI	tr|C5XTT6|C5XTT6_SORBI Uncharacterized protein OS=Sorghum bicolor OX=4558 GN=SORBI_3004G028300 PE=4 SV=2	42.575	17243000	0	21677000
tr|C5XTU6|C5XTU6_SORBI	tr|C5XTU6|C5XTU6_SORBI	tr|C5XTU6|C5XTU6_SORBI Uncharacterized protein OS=Sorghum bicolor OX=4558 GN=SORBI_3004G030000 PE=4 SV=1	27.31	464790000	452790000	460160000
tr|C5XTW7|C5XTW7_SORBI	tr|C5XTW7|C5XTW7_SORBI	tr|C5XTW7|C5XTW7_SORBI Proteasome subunit alpha type OS=Sorghum bicolor OX=4558 GN=SORBI_3004G032000 PE=3 SV=1	29.725	299810000	179620000	262030000
tr|C5XTY9|C5XTY9_SORBI	tr|C5XTY9|C5XTY9_SORBI	tr|C5XTY9|C5XTY9_SORBI Uncharacterized protein OS=Sorghum bicolor OX=4558 GN=SORBI_3004G034500 PE=3 SV=1	28.601	1131000000	1527300000	1168700000
tr|C5XTZ1|C5XTZ1_SORBI	tr|C5XTZ1|C5XTZ1_SORBI	tr|C5XTZ1|C5XTZ1_SORBI Uncharacterized protein OS=Sorghum bicolor OX=4558 GN=SORBI_3004G034700 PE=4 SV=1	136.16	40434000	0	39718000
tr|C5XU11|C5XU11_SORBI	tr|C5XU11|C5XU11_SORBI	tr|C5XU11|C5XU11_SORBI Uncharacterized protein OS=Sorghum bicolor OX=4558 GN=SORBI_3004G168500 PE=4 SV=2	28.082	11037000000	10857000000	11505000000
tr|C5XU35|C5XU35_SORBI	tr|C5XU35|C5XU35_SORBI	tr|C5XU35|C5XU35_SORBI Cytochrome b-c1 complex subunit 6 OS=Sorghum bicolor OX=4558 GN=SORBI_3004G170400 PE=3 SV=1	8.2653	59994000	0	35885000
tr|C5XUC9|C5XUC9_SORBI	tr|C5XUC9|C5XUC9_SORBI	tr|C5XUC9|C5XUC9_SORBI Uncharacterized protein OS=Sorghum bicolor OX=4558 GN=SORBI_3004G326500 PE=4 SV=1	24.832	0	0	83671000
tr|C5XUD5|C5XUD5_SORBI	tr|C5XUD5|C5XUD5_SORBI	tr|C5XUD5|C5XUD5_SORBI Uncharacterized protein OS=Sorghum bicolor OX=4558 GN=SORBI_3004G327200 PE=4 SV=1	59.371	202580000	121340000	173460000
tr|C5XUE1|C5XUE1_SORBI	tr|C5XUE1|C5XUE1_SORBI	tr|C5XUE1|C5XUE1_SORBI Uncharacterized protein OS=Sorghum bicolor OX=4558 GN=SORBI_3004G327800 PE=3 SV=1	10.955	42691000	0	70304000
tr|C5XUE7|C5XUE7_SORBI	tr|C5XUE7|C5XUE7_SORBI	tr|C5XUE7|C5XUE7_SORBI Uncharacterized protein OS=Sorghum bicolor OX=4558 GN=SORBI_3004G328400 PE=4 SV=1	35.226	61960000	0	63684000
tr|C5XUF6|C5XUF6_SORBI;tr|A0A1B6PS50|A0A1B6PS50_SORBI	tr|C5XUF6|C5XUF6_SORBI	tr|C5XUF6|C5XUF6_SORBI Uncharacterized protein OS=Sorghum bicolor OX=4558 GN=SORBI_3004G329300 PE=3 SV=1	61.76	2476000000	2305300000	2530300000
tr|C5XUI0|C5XUI0_SORBI	tr|C5XUI0|C5XUI0_SORBI	tr|C5XUI0|C5XUI0_SORBI Uncharacterized protein OS=Sorghum bicolor OX=4558 GN=SORBI_3004G035200 PE=4 SV=1	19.317	24034000	0	0
tr|C5XUM0|C5XUM0_SORBI	tr|C5XUM0|C5XUM0_SORBI	tr|C5XUM0|C5XUM0_SORBI Uncharacterized protein OS=Sorghum bicolor OX=4558 GN=SORBI_3004G039200 PE=4 SV=1	141.96	42841000	49053000	43083000
tr|C5XUM4|C5XUM4_SORBI	tr|C5XUM4|C5XUM4_SORBI	tr|C5XUM4|C5XUM4_SORBI 26S proteasome non-ATPase regulatory subunit 2 homolog OS=Sorghum bicolor OX=4558 GN=SORBI_3004G039600 PE=3 SV=1	97.261	211700000	150580000	175730000
tr|C5XUN8|C5XUN8_SORBI	tr|C5XUN8|C5XUN8_SORBI	tr|C5XUN8|C5XUN8_SORBI Uncharacterized protein OS=Sorghum bicolor OX=4558 GN=SORBI_3004G040900 PE=4 SV=1	48.719	29766000	0	30994000
tr|C5XUT3|C5XUT3_SORBI	tr|C5XUT3|C5XUT3_SORBI	tr|C5XUT3|C5XUT3_SORBI Uncharacterized protein OS=Sorghum bicolor OX=4558 GN=SORBI_3004G177500 PE=4 SV=1	23.782	0	164850000	131980000
tr|C5XUV8|C5XUV8_SORBI	tr|C5XUV8|C5XUV8_SORBI	tr|C5XUV8|C5XUV8_SORBI Uncharacterized protein OS=Sorghum bicolor OX=4558 GN=SORBI_3004G179200 PE=4 SV=1	31.377	79469000	41909000	63345000
tr|C5XUY6|C5XUY6_SORBI	tr|C5XUY6|C5XUY6_SORBI	tr|C5XUY6|C5XUY6_SORBI Uncharacterized protein OS=Sorghum bicolor OX=4558 GN=SORBI_3004G181600 PE=4 SV=1	72.178	20965000	0	12608000
tr|C5XUZ3|C5XUZ3_SORBI	tr|C5XUZ3|C5XUZ3_SORBI	tr|C5XUZ3|C5XUZ3_SORBI Uncharacterized protein OS=Sorghum bicolor OX=4558 GN=SORBI_3004G182500 PE=4 SV=1	30.583	60466000	0	43322000
tr|C5XUZ7|C5XUZ7_SORBI	tr|C5XUZ7|C5XUZ7_SORBI	tr|C5XUZ7|C5XUZ7_SORBI Uncharacterized protein OS=Sorghum bicolor OX=4558 GN=SORBI_3004G182900 PE=4 SV=1	28.609	0	0	37989000
tr|C5XV43|C5XV43_SORBI	tr|C5XV43|C5XV43_SORBI	tr|C5XV43|C5XV43_SORBI Uncharacterized protein OS=Sorghum bicolor OX=4558 GN=SORBI_3004G335800 PE=3 SV=1	21.628	1258700000	1302200000	1365700000
tr|C5XVB4|C5XVB4_SORBI;tr|A0A1W0VYZ0|A0A1W0VYZ0_SORBI	tr|C5XVB4|C5XVB4_SORBI	tr|C5XVB4|C5XVB4_SORBI Uncharacterized protein OS=Sorghum bicolor OX=4558 GN=SORBI_3004G045400 PE=3 SV=1	10.243	0	196060000	118260000
tr|C5XVC9|C5XVC9_SORBI	tr|C5XVC9|C5XVC9_SORBI	tr|C5XVC9|C5XVC9_SORBI T-complex protein 1 subunit eta OS=Sorghum bicolor OX=4558 GN=SORBI_3004G047200 PE=3 SV=1	60.213	77439000	0	46958000
tr|C5XVJ1|C5XVJ1_SORBI	tr|C5XVJ1|C5XVJ1_SORBI	tr|C5XVJ1|C5XVJ1_SORBI Uncharacterized protein OS=Sorghum bicolor OX=4558 GN=SORBI_3004G053500 PE=4 SV=1	134.31	29913000	0	22706000
tr|C5XVK9|C5XVK9_SORBI;tr|A0A1B6PBY0|A0A1B6PBY0_SORBI	tr|C5XVK9|C5XVK9_SORBI;tr|A0A1B6PBY0|A0A1B6PBY0_SORBI	tr|C5XVK9|C5XVK9_SORBI Uncharacterized protein OS=Sorghum bicolor OX=4558 GN=SORBI_3004G186500 PE=4 SV=1;tr|A0A1B6PBY0|A0A1B6PBY0_SORBI Uncharacterized protein OS=Sorghum bicolor OX=4558 GN=SORBI_3008G074800 PE=4 SV=1	35.635	83685000	154800000	145010000
tr|C5XVP4|C5XVP4_SORBI;tr|A0A1Z5RN73|A0A1Z5RN73_SORBI	tr|C5XVP4|C5XVP4_SORBI;tr|A0A1Z5RN73|A0A1Z5RN73_SORBI	tr|C5XVP4|C5XVP4_SORBI Uncharacterized protein OS=Sorghum bicolor OX=4558 GN=SORBI_3004G189800 PE=4 SV=1;tr|A0A1Z5RN73|A0A1Z5RN73_SORBI Uncharacterized protein OS=Sorghum bicolor OX=4558 GN=SORBI_3004G189800 PE=4 SV=1	84.612	35276000	0	42078000
tr|C5XVP5|C5XVP5_SORBI;tr|C5Y9S6|C5Y9S6_SORBI;tr|A0A1B6PFV2|A0A1B6PFV2_SORBI;tr|C5YHV3|C5YHV3_SORBI;tr|C5XZE6|C5XZE6_SORBI	tr|C5XVP5|C5XVP5_SORBI;tr|C5Y9S6|C5Y9S6_SORBI;tr|A0A1B6PFV2|A0A1B6PFV2_SORBI;tr|C5YHV3|C5YHV3_SORBI	tr|C5XVP5|C5XVP5_SORBI Uncharacterized protein OS=Sorghum bicolor OX=4558 GN=SORBI_3004G189900 PE=3 SV=1;tr|C5Y9S6|C5Y9S6_SORBI Uncharacterized protein OS=Sorghum bicolor OX=4558 GN=SORBI_3006G104500 PE=3 SV=1;tr|A0A1B6PFV2|A0A1B6PFV2_SORBI Uncharacterized	68.55	22036000	0	26404000
tr|C5XVQ8|C5XVQ8_SORBI	tr|C5XVQ8|C5XVQ8_SORBI	tr|C5XVQ8|C5XVQ8_SORBI Uncharacterized protein OS=Sorghum bicolor OX=4558 GN=SORBI_3004G191200 PE=4 SV=1	23.765	974210000	1319500000	1172200000
tr|C5XVU6|C5XVU6_SORBI	tr|C5XVU6|C5XVU6_SORBI	tr|C5XVU6|C5XVU6_SORBI Uncharacterized protein OS=Sorghum bicolor OX=4558 GN=SORBI_3004G343000 PE=4 SV=1	31.842	42935000	46148000	50945000
tr|C5XVU8|C5XVU8_SORBI	tr|C5XVU8|C5XVU8_SORBI	tr|C5XVU8|C5XVU8_SORBI Uncharacterized protein OS=Sorghum bicolor OX=4558 GN=SORBI_3004G343300 PE=4 SV=1	32.778	614550000	1272800000	671460000
tr|C5XVU9|C5XVU9_SORBI	tr|C5XVU9|C5XVU9_SORBI	tr|C5XVU9|C5XVU9_SORBI S-(hydroxymethyl)glutathione dehydrogenase OS=Sorghum bicolor OX=4558 GN=SORBI_3004G343200 PE=3 SV=1	40.754	65937000	0	71278000
tr|C5XVW3|C5XVW3_SORBI	tr|C5XVW3|C5XVW3_SORBI	tr|C5XVW3|C5XVW3_SORBI Uncharacterized protein OS=Sorghum bicolor OX=4558 GN=SORBI_3004G344800 PE=4 SV=1	44.545	111590000	0	107610000
tr|C5XW38|C5XW38_SORBI	tr|C5XW38|C5XW38_SORBI	tr|C5XW38|C5XW38_SORBI Inositol-1-monophosphatase OS=Sorghum bicolor OX=4558 GN=SORBI_3004G055500 PE=3 SV=1	38.972	211000000	329750000	224260000
tr|C5XW45|C5XW45_SORBI	tr|C5XW45|C5XW45_SORBI	tr|C5XW45|C5XW45_SORBI Glyceraldehyde-3-phosphate dehydrogenase OS=Sorghum bicolor OX=4558 GN=SORBI_3004G056400 PE=3 SV=1	43.454	55804000	0	53316000
tr|C5XW47|C5XW47_SORBI	tr|C5XW47|C5XW47_SORBI	tr|C5XW47|C5XW47_SORBI Chlorophyll a-b binding protein, chloroplastic OS=Sorghum bicolor OX=4558 GN=SORBI_3004G056900 PE=3 SV=1	26.469	3837200000	1730600000	3120800000
tr|C5XW73|C5XW73_SORBI	tr|C5XW73|C5XW73_SORBI	tr|C5XW73|C5XW73_SORBI Uncharacterized protein OS=Sorghum bicolor OX=4558 GN=SORBI_3004G060100 PE=3 SV=1	68.437	1727500000	2251400000	2050500000
tr|C5XW76|C5XW76_SORBI	tr|C5XW76|C5XW76_SORBI	tr|C5XW76|C5XW76_SORBI Uncharacterized protein OS=Sorghum bicolor OX=4558 GN=SORBI_3004G060500 PE=4 SV=1	10.608	242150000	190380000	147770000
tr|C5XW95|C5XW95_SORBI	tr|C5XW95|C5XW95_SORBI	tr|C5XW95|C5XW95_SORBI Uncharacterized protein OS=Sorghum bicolor OX=4558 GN=SORBI_3004G062500 PE=4 SV=1	59.736	44969000	0	44698000
tr|C5XWE5|C5XWE5_SORBI	tr|C5XWE5|C5XWE5_SORBI	tr|C5XWE5|C5XWE5_SORBI Uncharacterized protein OS=Sorghum bicolor OX=4558 GN=SORBI_3004G197600 PE=4 SV=1	81.75	157770000	0	127510000
tr|C5XWF4|C5XWF4_SORBI	tr|C5XWF4|C5XWF4_SORBI	tr|C5XWF4|C5XWF4_SORBI 60S ribosomal protein L6 OS=Sorghum bicolor OX=4558 GN=SORBI_3004G198400 PE=3 SV=1	24.279	209990000	193680000	212340000
tr|C5XWJ7|C5XWJ7_SORBI	tr|C5XWJ7|C5XWJ7_SORBI	tr|C5XWJ7|C5XWJ7_SORBI Uncharacterized protein OS=Sorghum bicolor OX=4558 GN=SORBI_3004G202100 PE=4 SV=1	40.32	42536000	0	54002000
tr|C5XWJ8|C5XWJ8_SORBI	tr|C5XWJ8|C5XWJ8_SORBI	tr|C5XWJ8|C5XWJ8_SORBI Elongation factor Tu OS=Sorghum bicolor OX=4558 GN=SORBI_3004G202200 PE=3 SV=1	50.721	14318000000	17298000000	16469000000
tr|C5XWK1|C5XWK1_SORBI;tr|A0A1Z5RNC8|A0A1Z5RNC8_SORBI	tr|C5XWK1|C5XWK1_SORBI;tr|A0A1Z5RNC8|A0A1Z5RNC8_SORBI	tr|C5XWK1|C5XWK1_SORBI Uncharacterized protein OS=Sorghum bicolor OX=4558 GN=SORBI_3004G202600 PE=4 SV=1;tr|A0A1Z5RNC8|A0A1Z5RNC8_SORBI Uncharacterized protein OS=Sorghum bicolor OX=4558 GN=SORBI_3004G202600 PE=4 SV=1	31.933	0	39372000	0
tr|C5XWM4|C5XWM4_SORBI;tr|A0A1B6Q1E7|A0A1B6Q1E7_SORBI	tr|C5XWM4|C5XWM4_SORBI;tr|A0A1B6Q1E7|A0A1B6Q1E7_SORBI	tr|C5XWM4|C5XWM4_SORBI Uncharacterized protein OS=Sorghum bicolor OX=4558 GN=SORBI_3004G353100 PE=4 SV=1;tr|A0A1B6Q1E7|A0A1B6Q1E7_SORBI Uncharacterized protein OS=Sorghum bicolor OX=4558 GN=SORBI_3003G050800 PE=4 SV=2	42.613	544790000	284330000	508610000
tr|C5XWR4|C5XWR4_SORBI	tr|C5XWR4|C5XWR4_SORBI	tr|C5XWR4|C5XWR4_SORBI Uncharacterized protein OS=Sorghum bicolor OX=4558 GN=SORBI_3004G356900 PE=3 SV=1	45.993	15817000	0	23040000
tr|C5XWS4|C5XWS4_SORBI	tr|C5XWS4|C5XWS4_SORBI	tr|C5XWS4|C5XWS4_SORBI Uncharacterized protein OS=Sorghum bicolor OX=4558 GN=SORBI_3004G357900 PE=3 SV=1	38.891	24882000	0	0
tr|C5XWV2|C5XWV2_SORBI	tr|C5XWV2|C5XWV2_SORBI	tr|C5XWV2|C5XWV2_SORBI Uncharacterized protein OS=Sorghum bicolor OX=4558 GN=SORBI_3004G065300 PE=4 SV=1	20.101	558000000	863410000	611830000
tr|C5XWX8|C5XWX8_SORBI	tr|C5XWX8|C5XWX8_SORBI	tr|C5XWX8|C5XWX8_SORBI Uncharacterized protein OS=Sorghum bicolor OX=4558 GN=SORBI_3004G068300 PE=3 SV=1	80.022	2964300000	2174000000	2599400000
tr|C5XX06|C5XX06_SORBI	tr|C5XX06|C5XX06_SORBI	tr|C5XX06|C5XX06_SORBI Uncharacterized protein OS=Sorghum bicolor OX=4558 GN=SORBI_3004G070800 PE=4 SV=1	29.198	97763000	85093000	82947000
tr|C5XX36|C5XX36_SORBI	tr|C5XX36|C5XX36_SORBI	tr|C5XX36|C5XX36_SORBI Uncharacterized protein OS=Sorghum bicolor OX=4558 GN=SORBI_3004G203100 PE=4 SV=1	25.059	16997000	0	0
tr|C5XX43|C5XX43_SORBI;tr|A0A1B6QN65|A0A1B6QN65_SORBI;tr|A0A1Z5S9J5|A0A1Z5S9J5_SORBI;tr|C5WZR7|C5WZR7_SORBI	tr|C5XX43|C5XX43_SORBI	tr|C5XX43|C5XX43_SORBI Uncharacterized protein OS=Sorghum bicolor OX=4558 GN=SORBI_3004G203900 PE=3 SV=1	35.429	32237000	0	0
tr|C5XX52|C5XX52_SORBI;tr|A0A1B6P664|A0A1B6P664_SORBI	tr|C5XX52|C5XX52_SORBI;tr|A0A1B6P664|A0A1B6P664_SORBI	tr|C5XX52|C5XX52_SORBI Glyceraldehyde-3-phosphate dehydrogenase OS=Sorghum bicolor OX=4558 GN=SORBI_3004G205100 PE=3 SV=1;tr|A0A1B6P664|A0A1B6P664_SORBI Glyceraldehyde-3-phosphate dehydrogenase OS=Sorghum bicolor OX=4558 GN=SORBI_3009G016700 PE=3 SV=1	36.345	6704400000	6647800000	6167300000
tr|C5XX72|C5XX72_SORBI	tr|C5XX72|C5XX72_SORBI	tr|C5XX72|C5XX72_SORBI Uncharacterized protein OS=Sorghum bicolor OX=4558 GN=SORBI_3004G207400 PE=3 SV=1	82.12	152540000	216700000	176950000
tr|C5XXC4|C5XXC4_SORBI	tr|C5XXC4|C5XXC4_SORBI	tr|C5XXC4|C5XXC4_SORBI Uncharacterized protein OS=Sorghum bicolor OX=4558 GN=SORBI_3004G213000 PE=4 SV=1	88.883	29248000	25166000	39466000
tr|C5XXD7|C5XXD7_SORBI	tr|C5XXD7|C5XXD7_SORBI	tr|C5XXD7|C5XXD7_SORBI Peroxiredoxin OS=Sorghum bicolor OX=4558 GN=SORBI_3004G076000 PE=3 SV=1	24.04	3262300000	3790600000	3248600000
tr|C5XXH2|C5XXH2_SORBI	tr|C5XXH2|C5XXH2_SORBI	tr|C5XXH2|C5XXH2_SORBI Uncharacterized protein OS=Sorghum bicolor OX=4558 GN=SORBI_3004G079800 PE=4 SV=1	70.853	86923000	98336000	68457000
tr|C5XXJ0|C5XXJ0_SORBI	tr|C5XXJ0|C5XXJ0_SORBI	tr|C5XXJ0|C5XXJ0_SORBI Uncharacterized protein OS=Sorghum bicolor OX=4558 GN=SORBI_3004G081800 PE=4 SV=1	45.289	54603000	48550000	56791000
tr|C5XXK3|C5XXK3_SORBI	tr|C5XXK3|C5XXK3_SORBI	tr|C5XXK3|C5XXK3_SORBI Uncharacterized protein OS=Sorghum bicolor OX=4558 GN=SORBI_3004G082900 PE=3 SV=1	44.529	82855000	120460000	75075000
tr|C5XXM6|C5XXM6_SORBI	tr|C5XXM6|C5XXM6_SORBI	tr|C5XXM6|C5XXM6_SORBI Uncharacterized protein OS=Sorghum bicolor OX=4558 GN=SORBI_3004G214200 PE=4 SV=1	15	0	0	20495000
tr|C5XXS0|C5XXS0_SORBI	tr|C5XXS0|C5XXS0_SORBI	tr|C5XXS0|C5XXS0_SORBI Succinate--CoA ligase [ADP-forming] subunit beta, mitochondrial OS=Sorghum bicolor OX=4558 GN=SORBI_3004G218600 PE=3 SV=1	45.152	947590000	195170000	880890000
tr|C5XXT8|C5XXT8_SORBI	tr|C5XXT8|C5XXT8_SORBI	tr|C5XXT8|C5XXT8_SORBI Phenylalanine ammonia-lyase OS=Sorghum bicolor OX=4558 GN=SORBI_3004G220300 PE=1 SV=1	75.601	426190000	366710000	333040000
tr|C5XXT9|C5XXT9_SORBI	tr|C5XXT9|C5XXT9_SORBI	tr|C5XXT9|C5XXT9_SORBI Phenylalanine ammonia-lyase OS=Sorghum bicolor OX=4558 GN=SORBI_3004G220400 PE=3 SV=1	77.599	17118000	0	0
tr|C5XXV1|C5XXV1_SORBI	tr|C5XXV1|C5XXV1_SORBI	tr|C5XXV1|C5XXV1_SORBI Uncharacterized protein OS=Sorghum bicolor OX=4558 GN=SORBI_3004G222000 PE=3 SV=1	30.38	40870000	0	0
tr|C5XXY0|C5XXY0_SORBI;tr|C5Z5K6|C5Z5K6_SORBI	tr|C5XXY0|C5XXY0_SORBI;tr|C5Z5K6|C5Z5K6_SORBI	tr|C5XXY0|C5XXY0_SORBI Uncharacterized protein OS=Sorghum bicolor OX=4558 GN=SORBI_3004G086600 PE=3 SV=1;tr|C5Z5K6|C5Z5K6_SORBI Uncharacterized protein OS=Sorghum bicolor OX=4558 GN=SORBI_3010G182000 PE=3 SV=1	47.186	175830000	99007000	205770000
tr|C5XY28|C5XY28_SORBI;tr|A0A1B6QC55|A0A1B6QC55_SORBI	tr|C5XY28|C5XY28_SORBI	tr|C5XY28|C5XY28_SORBI Aminopeptidase OS=Sorghum bicolor OX=4558 GN=SORBI_3004G092900 PE=3 SV=1	98.679	218750000	172520000	192090000
tr|C5XY37|C5XY37_SORBI;REV__tr|A0A1Z5RK65|A0A1Z5RK65_SORBI;REV__tr|C5XJW5|C5XJW5_SORBI	tr|C5XY37|C5XY37_SORBI	tr|C5XY37|C5XY37_SORBI Acetyltransferase component of pyruvate dehydrogenase complex OS=Sorghum bicolor OX=4558 GN=SORBI_3004G093600 PE=3 SV=1	58.045	629080000	437680000	567480000
tr|C5XY44|C5XY44_SORBI	tr|C5XY44|C5XY44_SORBI	tr|C5XY44|C5XY44_SORBI Uncharacterized protein OS=Sorghum bicolor OX=4558 GN=SORBI_3004G094200 PE=4 SV=1	47.359	204640000	53682000	196270000
tr|C5XY66|C5XY66_SORBI	tr|C5XY66|C5XY66_SORBI	tr|C5XY66|C5XY66_SORBI ATP-dependent Clp protease proteolytic subunit OS=Sorghum bicolor OX=4558 GN=SORBI_3004G224500 PE=3 SV=1	32.957	1526200000	2986500000	1766200000
tr|C5XY69|C5XY69_SORBI;tr|C5WXR7|C5WXR7_SORBI	tr|C5XY69|C5XY69_SORBI;tr|C5WXR7|C5WXR7_SORBI	tr|C5XY69|C5XY69_SORBI Proteasome subunit alpha type OS=Sorghum bicolor OX=4558 GN=SORBI_3004G224900 PE=3 SV=1;tr|C5WXR7|C5WXR7_SORBI Proteasome subunit alpha type OS=Sorghum bicolor OX=4558 GN=SORBI_3001G352800 PE=3 SV=1	25.864	157320000	188400000	142730000
tr|C5XY71|C5XY71_SORBI	tr|C5XY71|C5XY71_SORBI	tr|C5XY71|C5XY71_SORBI Nitrilase OS=Sorghum bicolor OX=4558 GN=nit PE=4 SV=1	38.565	594870000	321310000	438390000
tr|C5XYA2|C5XYA2_SORBI	tr|C5XYA2|C5XYA2_SORBI	tr|C5XYA2|C5XYA2_SORBI Uncharacterized protein OS=Sorghum bicolor OX=4558 GN=SORBI_3004G228200 PE=4 SV=1	18.458	236000000	217740000	295690000
tr|C5XYB4|C5XYB4_SORBI	tr|C5XYB4|C5XYB4_SORBI	tr|C5XYB4|C5XYB4_SORBI Uncharacterized protein OS=Sorghum bicolor OX=4558 GN=SORBI_3004G229300 PE=4 SV=1	34.285	0	0	16328000
tr|C5XYD9|C5XYD9_SORBI	tr|C5XYD9|C5XYD9_SORBI	tr|C5XYD9|C5XYD9_SORBI Uncharacterized protein OS=Sorghum bicolor OX=4558 GN=SORBI_3004G231800 PE=3 SV=1	18.117	441070000	455910000	471770000
tr|C5XYF2|C5XYF2_SORBI	tr|C5XYF2|C5XYF2_SORBI	tr|C5XYF2|C5XYF2_SORBI Uncharacterized protein OS=Sorghum bicolor OX=4558 GN=SORBI_3004G095300 PE=4 SV=1	39.558	40748000	0	57796000
tr|C5XYG2|C5XYG2_SORBI	tr|C5XYG2|C5XYG2_SORBI	tr|C5XYG2|C5XYG2_SORBI Uncharacterized protein OS=Sorghum bicolor OX=4558 GN=SORBI_3004G096500 PE=4 SV=1	69.938	39269000	68221000	61235000
tr|C5XYI1|C5XYI1_SORBI	tr|C5XYI1|C5XYI1_SORBI	tr|C5XYI1|C5XYI1_SORBI Uncharacterized protein OS=Sorghum bicolor OX=4558 GN=SORBI_3004G099900 PE=4 SV=1	10.246	246420000	0	175050000
tr|C5XYI5|C5XYI5_SORBI	tr|C5XYI5|C5XYI5_SORBI	tr|C5XYI5|C5XYI5_SORBI 40S ribosomal protein S24 OS=Sorghum bicolor OX=4558 GN=SORBI_3004G099500 PE=3 SV=1	15.728	150040000	0	162770000
tr|C5XYK7|C5XYK7_SORBI	tr|C5XYK7|C5XYK7_SORBI	tr|C5XYK7|C5XYK7_SORBI Citrate synthase OS=Sorghum bicolor OX=4558 GN=SORBI_3004G101900 PE=3 SV=1	55.277	106730000	90987000	85776000
tr|C5XYM5|C5XYM5_SORBI	tr|C5XYM5|C5XYM5_SORBI	tr|C5XYM5|C5XYM5_SORBI Uncharacterized protein OS=Sorghum bicolor OX=4558 GN=SORBI_3004G103300 PE=4 SV=1	64.362	447580000	315360000	287280000
tr|C5XYP5|C5XYP5_SORBI;tr|A0A1Z5RNS7|A0A1Z5RNS7_SORBI	tr|C5XYP5|C5XYP5_SORBI;tr|A0A1Z5RNS7|A0A1Z5RNS7_SORBI	tr|C5XYP5|C5XYP5_SORBI Uncharacterized protein OS=Sorghum bicolor OX=4558 GN=SORBI_3004G233700 PE=4 SV=1;tr|A0A1Z5RNS7|A0A1Z5RNS7_SORBI Uncharacterized protein OS=Sorghum bicolor OX=4558 GN=SORBI_3004G233700 PE=4 SV=1	84.261	36041000	0	33908000
tr|C5XYR1|C5XYR1_SORBI	tr|C5XYR1|C5XYR1_SORBI	tr|C5XYR1|C5XYR1_SORBI Uncharacterized protein OS=Sorghum bicolor OX=4558 GN=SORBI_3004G235200 PE=3 SV=1	26.736	5520900000	7738600000	6018000000
tr|C5XYT4|C5XYT4_SORBI	tr|C5XYT4|C5XYT4_SORBI	tr|C5XYT4|C5XYT4_SORBI Uncharacterized protein OS=Sorghum bicolor OX=4558 GN=SORBI_3004G238200 PE=4 SV=1	43.52	33342000	0	0
tr|C5XYT6|C5XYT6_SORBI;tr|C5XGI2|C5XGI2_SORBI	tr|C5XYT6|C5XYT6_SORBI	tr|C5XYT6|C5XYT6_SORBI Uncharacterized protein OS=Sorghum bicolor OX=4558 GN=SORBI_3004G238500 PE=4 SV=1	49.944	736700000	628680000	1056800000
tr|C5XYT7|C5XYT7_SORBI	tr|C5XYT7|C5XYT7_SORBI	tr|C5XYT7|C5XYT7_SORBI Starch synthase, chloroplastic/amyloplastic OS=Sorghum bicolor OX=4558 GN=SORBI_3004G238600 PE=3 SV=1	76.254	83223000	110600000	119110000
tr|C5XYY5|C5XYY5_SORBI	tr|C5XYY5|C5XYY5_SORBI	tr|C5XYY5|C5XYY5_SORBI Peroxidase OS=Sorghum bicolor OX=4558 GN=SORBI_3004G105100 PE=3 SV=1	33.56	122820000	144200000	125630000
tr|C5XYZ9|C5XYZ9_SORBI	tr|C5XYZ9|C5XYZ9_SORBI	tr|C5XYZ9|C5XYZ9_SORBI Uncharacterized protein OS=Sorghum bicolor OX=4558 GN=SORBI_3004G106900 PE=3 SV=1	109.36	107980000	27091000	135650000
tr|C5XZ73|C5XZ73_SORBI;tr|C5Z7K8|C5Z7K8_SORBI;tr|A0A1B6QM26|A0A1B6QM26_SORBI;REV__tr|A0A1B6PNF3|A0A1B6PNF3_SORBI	tr|C5XZ73|C5XZ73_SORBI	tr|C5XZ73|C5XZ73_SORBI Pyruvate dehydrogenase E1 component subunit alpha OS=Sorghum bicolor OX=4558 GN=SORBI_3004G244000 PE=4 SV=1	42.645	252190000	144740000	281630000
tr|C5XZ84|C5XZ84_SORBI	tr|C5XZ84|C5XZ84_SORBI	tr|C5XZ84|C5XZ84_SORBI 40S ribosomal protein S8 OS=Sorghum bicolor OX=4558 GN=SORBI_3004G244800 PE=3 SV=1	24.896	604420000	589750000	757130000
tr|C5XZ92|C5XZ92_SORBI	tr|C5XZ92|C5XZ92_SORBI	tr|C5XZ92|C5XZ92_SORBI Uncharacterized protein OS=Sorghum bicolor OX=4558 GN=SORBI_3004G246200 PE=4 SV=1	45.922	105520000	0	102540000
tr|C5XZD9|C5XZD9_SORBI	tr|C5XZD9|C5XZD9_SORBI	tr|C5XZD9|C5XZD9_SORBI Uncharacterized protein OS=Sorghum bicolor OX=4558 GN=SORBI_3004G251500 PE=4 SV=1	39.397	3273700000	2442600000	2529200000
tr|C5XZG6|C5XZG6_SORBI	tr|C5XZG6|C5XZG6_SORBI	tr|C5XZG6|C5XZG6_SORBI Uncharacterized protein OS=Sorghum bicolor OX=4558 GN=SORBI_3004G114800 PE=4 SV=1	45.805	593370000	433710000	477680000
tr|C5XZH7|C5XZH7_SORBI	tr|C5XZH7|C5XZH7_SORBI	tr|C5XZH7|C5XZH7_SORBI Uncharacterized protein OS=Sorghum bicolor OX=4558 GN=SORBI_3004G116100 PE=3 SV=1	22.885	228370000	553030000	226310000
tr|C5XZL7|C5XZL7_SORBI;tr|A0A1Z5RLZ0|A0A1Z5RLZ0_SORBI	tr|C5XZL7|C5XZL7_SORBI;tr|A0A1Z5RLZ0|A0A1Z5RLZ0_SORBI	tr|C5XZL7|C5XZL7_SORBI Uncharacterized protein OS=Sorghum bicolor OX=4558 GN=SORBI_3004G119500 PE=4 SV=1;tr|A0A1Z5RLZ0|A0A1Z5RLZ0_SORBI Uncharacterized protein OS=Sorghum bicolor OX=4558 GN=SORBI_3004G119500 PE=4 SV=1	32.901	24878000	0	0
tr|C5XZQ1|C5XZQ1_SORBI;tr|A0A1Z5SBK6|A0A1Z5SBK6_SORBI	tr|C5XZQ1|C5XZQ1_SORBI	tr|C5XZQ1|C5XZQ1_SORBI Uncharacterized protein OS=Sorghum bicolor OX=4558 GN=SORBI_3004G253900 PE=4 SV=1	33.304	0	10272000	0
tr|C5XZR2|C5XZR2_SORBI	tr|C5XZR2|C5XZR2_SORBI	tr|C5XZR2|C5XZR2_SORBI Uncharacterized protein OS=Sorghum bicolor OX=4558 GN=SORBI_3004G254900 PE=3 SV=1	47.942	79196000	0	90955000
tr|C5XZS6|C5XZS6_SORBI	tr|C5XZS6|C5XZS6_SORBI	tr|C5XZS6|C5XZS6_SORBI Uncharacterized protein OS=Sorghum bicolor OX=4558 GN=SORBI_3004G256500 PE=4 SV=1	145.73	63301000	45363000	62745000
tr|C5XZU2|C5XZU2_SORBI;tr|C5XZR3|C5XZR3_SORBI	tr|C5XZU2|C5XZU2_SORBI	tr|C5XZU2|C5XZU2_SORBI Uncharacterized protein OS=Sorghum bicolor OX=4558 GN=SORBI_3004G258300 PE=3 SV=1	48.452	1154100000	715150000	1026100000
tr|C5XZW8|C5XZW8_SORBI	tr|C5XZW8|C5XZW8_SORBI	tr|C5XZW8|C5XZW8_SORBI Uncharacterized protein OS=Sorghum bicolor OX=4558 GN=SORBI_3004G261500 PE=3 SV=1	36.88	15433000	0	15641000
tr|C5XZX5|C5XZX5_SORBI;tr|A0A1B6PSQ1|A0A1B6PSQ1_SORBI;tr|C5Y4F1|C5Y4F1_SORBI	tr|C5XZX5|C5XZX5_SORBI;tr|A0A1B6PSQ1|A0A1B6PSQ1_SORBI;tr|C5Y4F1|C5Y4F1_SORBI	tr|C5XZX5|C5XZX5_SORBI Thioredoxin reductase OS=Sorghum bicolor OX=4558 GN=SORBI_3004G262300 PE=3 SV=1;tr|A0A1B6PSQ1|A0A1B6PSQ1_SORBI Uncharacterized protein OS=Sorghum bicolor OX=4558 GN=SORBI_3005G154000 PE=4 SV=1;tr|C5Y4F1|C5Y4F1_SORBI Thioredoxin reduc	34.742	60540000	0	64280000
tr|C5Y009|C5Y009_SORBI	tr|C5Y009|C5Y009_SORBI	tr|C5Y009|C5Y009_SORBI Uncharacterized protein OS=Sorghum bicolor OX=4558 GN=SORBI_3004G124200 PE=3 SV=1	78.573	98527000	101990000	66184000
tr|C5Y019|C5Y019_SORBI;tr|A0A1Z5RM39|A0A1Z5RM39_SORBI	tr|C5Y019|C5Y019_SORBI;tr|A0A1Z5RM39|A0A1Z5RM39_SORBI	tr|C5Y019|C5Y019_SORBI Uncharacterized protein OS=Sorghum bicolor OX=4558 GN=SORBI_3004G125800 PE=4 SV=1;tr|A0A1Z5RM39|A0A1Z5RM39_SORBI Uncharacterized protein OS=Sorghum bicolor OX=4558 GN=SORBI_3004G125800 PE=4 SV=1	52.299	15412000	0	13879000
tr|C5Y039|C5Y039_SORBI	tr|C5Y039|C5Y039_SORBI	tr|C5Y039|C5Y039_SORBI Uncharacterized protein OS=Sorghum bicolor OX=4558 GN=SORBI_3004G127600 PE=4 SV=2	37.793	384200000	244330000	416420000
tr|C5Y055|C5Y055_SORBI	tr|C5Y055|C5Y055_SORBI	tr|C5Y055|C5Y055_SORBI Uncharacterized protein OS=Sorghum bicolor OX=4558 GN=SORBI_3004G128600 PE=4 SV=1	24.774	86092000	0	91308000
tr|C5Y076|C5Y076_SORBI	tr|C5Y076|C5Y076_SORBI	tr|C5Y076|C5Y076_SORBI Uncharacterized protein OS=Sorghum bicolor OX=4558 GN=SORBI_3004G130100 PE=4 SV=1	16.711	113960000	0	85757000
tr|C5Y090|C5Y090_SORBI	tr|C5Y090|C5Y090_SORBI	tr|C5Y090|C5Y090_SORBI Uncharacterized protein OS=Sorghum bicolor OX=4558 GN=SORBI_3004G264700 PE=3 SV=1	25.565	122980000	62352000	115490000
tr|C5Y0A2|C5Y0A2_SORBI	tr|C5Y0A2|C5Y0A2_SORBI	tr|C5Y0A2|C5Y0A2_SORBI Uncharacterized protein OS=Sorghum bicolor OX=4558 GN=SORBI_3004G265900 PE=3 SV=1	48.433	89711000	0	78890000
tr|C5Y0E2|C5Y0E2_SORBI;tr|C5YF56|C5YF56_SORBI;tr|C5YF55|C5YF55_SORBI;tr|C5YF57|C5YF57_SORBI	tr|C5Y0E2|C5Y0E2_SORBI	tr|C5Y0E2|C5Y0E2_SORBI Ubiquinol oxidase OS=Sorghum bicolor OX=4558 GN=SORBI_3004G270500 PE=3 SV=1	38.47	29144000	0	21468000
tr|C5Y0E9|C5Y0E9_SORBI	tr|C5Y0E9|C5Y0E9_SORBI	tr|C5Y0E9|C5Y0E9_SORBI Uncharacterized protein OS=Sorghum bicolor OX=4558 GN=SORBI_3004G271400 PE=3 SV=1	17.704	1111400000	730880000	830900000
tr|C5Y0S2|C5Y0S2_SORBI	tr|C5Y0S2|C5Y0S2_SORBI	tr|C5Y0S2|C5Y0S2_SORBI Uncharacterized protein OS=Sorghum bicolor OX=4558 GN=SORBI_3004G275700 PE=3 SV=1	49.238	0	0	23618000
tr|C5Y0X1|C5Y0X1_SORBI	tr|C5Y0X1|C5Y0X1_SORBI	tr|C5Y0X1|C5Y0X1_SORBI Uncharacterized protein OS=Sorghum bicolor OX=4558 GN=SORBI_3004G280100 PE=4 SV=1	23.654	41773000	60779000	54513000
tr|C5Y0X6|C5Y0X6_SORBI	tr|C5Y0X6|C5Y0X6_SORBI	tr|C5Y0X6|C5Y0X6_SORBI Uncharacterized protein OS=Sorghum bicolor OX=4558 GN=SORBI_3004G280700 PE=3 SV=1	9.2182	33572000	0	43256000
tr|C5Y120|C5Y120_SORBI	tr|C5Y120|C5Y120_SORBI	tr|C5Y120|C5Y120_SORBI Uncharacterized protein OS=Sorghum bicolor OX=4558 GN=SORBI_3004G138800 PE=4 SV=1	14.893	0	0	12841000
tr|C5Y171|C5Y171_SORBI;tr|A0A1B6PK40|A0A1B6PK40_SORBI	tr|C5Y171|C5Y171_SORBI	tr|C5Y171|C5Y171_SORBI Uncharacterized protein OS=Sorghum bicolor OX=4558 GN=SORBI_3004G142800 PE=3 SV=1	40.443	79038000	0	91591000
tr|C5Y1D9|C5Y1D9_SORBI;tr|C5XW23|C5XW23_SORBI	tr|C5Y1D9|C5Y1D9_SORBI	tr|C5Y1D9|C5Y1D9_SORBI Uncharacterized protein OS=Sorghum bicolor OX=4558 GN=SORBI_3004G288700 PE=3 SV=1	30.781	561440000	366240000	450480000
tr|C5Y1E8|C5Y1E8_SORBI	tr|C5Y1E8|C5Y1E8_SORBI	tr|C5Y1E8|C5Y1E8_SORBI Uncharacterized protein OS=Sorghum bicolor OX=4558 GN=SORBI_3004G290000 PE=4 SV=1	148.03	228140000	66340000	218610000
tr|C5Y1K7|C5Y1K7_SORBI;tr|A0A1Z5RHN1|A0A1Z5RHN1_SORBI;tr|A0A1Z5RHV2|A0A1Z5RHV2_SORBI;tr|A0A1Z5RI09|A0A1Z5RI09_SORBI;tr|A0A1Z5RHN5|A0A1Z5RHN5_SORBI;tr|A0A1B6PR95|A0A1B6PR95_SORBI;tr|A0A1Z5R6Q1|A0A1Z5R6Q1_SORBI	tr|C5Y1K7|C5Y1K7_SORBI;tr|A0A1Z5RHN1|A0A1Z5RHN1_SORBI;tr|A0A1Z5RHV2|A0A1Z5RHV2_SORBI	tr|C5Y1K7|C5Y1K7_SORBI Uncharacterized protein OS=Sorghum bicolor OX=4558 GN=SORBI_3005G095900 PE=4 SV=1;tr|A0A1Z5RHN1|A0A1Z5RHN1_SORBI Uncharacterized protein OS=Sorghum bicolor OX=4558 GN=SORBI_3005G095900 PE=4 SV=1;tr|A0A1Z5RHV2|A0A1Z5RHV2_SORBI Unchara	36.144	32847000	0	23706000
tr|C5Y1N0|C5Y1N0_SORBI	tr|C5Y1N0|C5Y1N0_SORBI	tr|C5Y1N0|C5Y1N0_SORBI Uncharacterized protein OS=Sorghum bicolor OX=4558 GN=SORBI_3005G097800 PE=3 SV=1	42.76	289490000	180760000	412270000
tr|C5Y1Q5|C5Y1Q5_SORBI	tr|C5Y1Q5|C5Y1Q5_SORBI	tr|C5Y1Q5|C5Y1Q5_SORBI Uncharacterized protein OS=Sorghum bicolor OX=4558 GN=SORBI_3005G100300 PE=4 SV=1	33.042	0	0	3052200
tr|C5Y1S1|C5Y1S1_SORBI	tr|C5Y1S1|C5Y1S1_SORBI	tr|C5Y1S1|C5Y1S1_SORBI Uncharacterized protein OS=Sorghum bicolor OX=4558 GN=SORBI_3005G101300 PE=4 SV=1	27.279	85070000	136990000	99187000
tr|C5Y1T5|C5Y1T5_SORBI;tr|C5Y1T6|C5Y1T6_SORBI	tr|C5Y1T5|C5Y1T5_SORBI	tr|C5Y1T5|C5Y1T5_SORBI Rubisco activase beta isoform OS=Sorghum bicolor OX=4558 GN=Rca2 PE=4 SV=1	48.467	7216100000	11150000000	10595000000
tr|C5Y273|C5Y273_SORBI;tr|C5YLA2|C5YLA2_SORBI;tr|C5XRH0|C5XRH0_SORBI	tr|C5Y273|C5Y273_SORBI;tr|C5YLA2|C5YLA2_SORBI;tr|C5XRH0|C5XRH0_SORBI	tr|C5Y273|C5Y273_SORBI Uncharacterized protein OS=Sorghum bicolor OX=4558 GN=SORBI_3005G111100 PE=3 SV=1;tr|C5YLA2|C5YLA2_SORBI Uncharacterized protein OS=Sorghum bicolor OX=4558 GN=SORBI_3007G139100 PE=3 SV=1;tr|C5XRH0|C5XRH0_SORBI Uncharacterized protein	19.238	53563000	44345000	107620000
tr|C5Y297|C5Y297_SORBI	tr|C5Y297|C5Y297_SORBI	tr|C5Y297|C5Y297_SORBI Serine hydroxymethyltransferase OS=Sorghum bicolor OX=4558 GN=SORBI_3005G113300 PE=3 SV=1	51.798	406340000	262290000	375700000
tr|C5Y2F0|C5Y2F0_SORBI	tr|C5Y2F0|C5Y2F0_SORBI	tr|C5Y2F0|C5Y2F0_SORBI 6-phosphogluconate dehydrogenase, decarboxylating OS=Sorghum bicolor OX=4558 GN=SORBI_3005G115600 PE=3 SV=1	54.087	69103000	0	69961000
tr|C5Y2G5|C5Y2G5_SORBI	tr|C5Y2G5|C5Y2G5_SORBI	tr|C5Y2G5|C5Y2G5_SORBI Uncharacterized protein OS=Sorghum bicolor OX=4558 GN=SORBI_3005G116500 PE=4 SV=1	33.675	23308000	0	0
tr|C5Y2Y5|C5Y2Y5_SORBI;tr|C5YQ13|C5YQ13_SORBI	tr|C5Y2Y5|C5Y2Y5_SORBI	tr|C5Y2Y5|C5Y2Y5_SORBI Uncharacterized protein OS=Sorghum bicolor OX=4558 GN=SORBI_3005G002900 PE=4 SV=1	30.945	235810000	328910000	172760000
tr|C5Y2Y8|C5Y2Y8_SORBI;tr|A0A1B6PAV5|A0A1B6PAV5_SORBI	tr|C5Y2Y8|C5Y2Y8_SORBI;tr|A0A1B6PAV5|A0A1B6PAV5_SORBI	tr|C5Y2Y8|C5Y2Y8_SORBI Clathrin heavy chain OS=Sorghum bicolor OX=4558 GN=SORBI_3005G003300 PE=3 SV=3;tr|A0A1B6PAV5|A0A1B6PAV5_SORBI Clathrin heavy chain OS=Sorghum bicolor OX=4558 GN=SORBI_3008G003700 PE=3 SV=1	193.54	836930000	554930000	701850000
tr|C5Y2Z7|C5Y2Z7_SORBI;tr|C5X6C6|C5X6C6_SORBI;tr|A0A1B6QGI8|A0A1B6QGI8_SORBI;tr|A0A1Z5SA05|A0A1Z5SA05_SORBI	tr|C5Y2Z7|C5Y2Z7_SORBI	tr|C5Y2Z7|C5Y2Z7_SORBI Uncharacterized protein OS=Sorghum bicolor OX=4558 GN=SORBI_3005G004400 PE=3 SV=1	116.79	143860000	40306000	160480000
tr|C5Y309|C5Y309_SORBI;tr|A0A1Z5RGP8|A0A1Z5RGP8_SORBI	tr|C5Y309|C5Y309_SORBI;tr|A0A1Z5RGP8|A0A1Z5RGP8_SORBI	tr|C5Y309|C5Y309_SORBI Uncharacterized protein OS=Sorghum bicolor OX=4558 GN=SORBI_3005G005500 PE=4 SV=1;tr|A0A1Z5RGP8|A0A1Z5RGP8_SORBI Uncharacterized protein OS=Sorghum bicolor OX=4558 GN=SORBI_3005G005500 PE=4 SV=1	11.988	759900000	455110000	805280000
tr|C5Y397|C5Y397_SORBI	tr|C5Y397|C5Y397_SORBI	tr|C5Y397|C5Y397_SORBI Alpha-mannosidase OS=Sorghum bicolor OX=4558 GN=SORBI_3005G132400 PE=3 SV=1	114.28	219240000	204710000	175450000
tr|C5Y3B8|C5Y3B8_SORBI	tr|C5Y3B8|C5Y3B8_SORBI	tr|C5Y3B8|C5Y3B8_SORBI Uncharacterized protein OS=Sorghum bicolor OX=4558 GN=SORBI_3005G133800 PE=4 SV=2	124.56	0	0	12063000
tr|C5Y3C5|C5Y3C5_SORBI	tr|C5Y3C5|C5Y3C5_SORBI	tr|C5Y3C5|C5Y3C5_SORBI Uncharacterized protein OS=Sorghum bicolor OX=4558 GN=SORBI_3005G134100 PE=4 SV=1	16.635	324250000	364980000	216970000
tr|C5Y3N7|C5Y3N7_SORBI	tr|C5Y3N7|C5Y3N7_SORBI	tr|C5Y3N7|C5Y3N7_SORBI Uncharacterized protein OS=Sorghum bicolor OX=4558 GN=SORBI_3005G019700 PE=3 SV=1	16.736	96946000	0	89854000
tr|C5Y3S6|C5Y3S6_SORBI	tr|C5Y3S6|C5Y3S6_SORBI	tr|C5Y3S6|C5Y3S6_SORBI Uncharacterized protein OS=Sorghum bicolor OX=4558 GN=SORBI_3005G140500 PE=3 SV=1	71.551	45023000	0	0
tr|C5Y4J3|C5Y4J3_SORBI;tr|A0A1Z5RNL6|A0A1Z5RNL6_SORBI	tr|C5Y4J3|C5Y4J3_SORBI;tr|A0A1Z5RNL6|A0A1Z5RNL6_SORBI	tr|C5Y4J3|C5Y4J3_SORBI Uncharacterized protein OS=Sorghum bicolor OX=4558 GN=SORBI_3005G032300 PE=4 SV=1;tr|A0A1Z5RNL6|A0A1Z5RNL6_SORBI Uncharacterized protein OS=Sorghum bicolor OX=4558 GN=SORBI_3004G221500 PE=4 SV=1	8.6109	0	0	48966000
tr|C5Y4L1|C5Y4L1_SORBI	tr|C5Y4L1|C5Y4L1_SORBI	tr|C5Y4L1|C5Y4L1_SORBI Pyruvate kinase OS=Sorghum bicolor OX=4558 GN=SORBI_3005G034400 PE=3 SV=1	57.348	117580000	0	96575000
tr|C5Y4M5|C5Y4M5_SORBI	tr|C5Y4M5|C5Y4M5_SORBI	tr|C5Y4M5|C5Y4M5_SORBI Uncharacterized protein OS=Sorghum bicolor OX=4558 GN=SORBI_3005G036100 PE=4 SV=1	54.711	65778000	0	69759000
tr|C5Y4Y9|C5Y4Y9_SORBI	tr|C5Y4Y9|C5Y4Y9_SORBI	tr|C5Y4Y9|C5Y4Y9_SORBI Uncharacterized protein OS=Sorghum bicolor OX=4558 GN=SORBI_3005G163700 PE=3 SV=1	58.99	51776000	0	0
tr|C5Y519|C5Y519_SORBI	tr|C5Y519|C5Y519_SORBI	tr|C5Y519|C5Y519_SORBI Ribulose bisphosphate carboxylase small chain OS=Sorghum bicolor OX=4558 GN=SORBI_3005G042000 PE=3 SV=1	19.059	57809000000	66926000000	66167000000
tr|C5Y5D4|C5Y5D4_SORBI	tr|C5Y5D4|C5Y5D4_SORBI	tr|C5Y5D4|C5Y5D4_SORBI Uncharacterized protein OS=Sorghum bicolor OX=4558 GN=SORBI_3005G169200 PE=4 SV=1	15.372	0	39698000	0
tr|C5Y5G7|C5Y5G7_SORBI	tr|C5Y5G7|C5Y5G7_SORBI	tr|C5Y5G7|C5Y5G7_SORBI Uncharacterized protein OS=Sorghum bicolor OX=4558 GN=SORBI_3005G172400 PE=4 SV=1	30.501	524260000	566450000	524900000
tr|C5Y5I9|C5Y5I9_SORBI	tr|C5Y5I9|C5Y5I9_SORBI	tr|C5Y5I9|C5Y5I9_SORBI Uncharacterized protein OS=Sorghum bicolor OX=4558 GN=SORBI_3005G050200 PE=4 SV=1	15.172	214530000	234590000	271210000
tr|C5Y5Q8|C5Y5Q8_SORBI	tr|C5Y5Q8|C5Y5Q8_SORBI	tr|C5Y5Q8|C5Y5Q8_SORBI Fructose-bisphosphate aldolase OS=Sorghum bicolor OX=4558 GN=SORBI_3005G056400 PE=3 SV=1	41.923	6868700000	8624200000	7670800000
tr|C5Y5T0|C5Y5T0_SORBI	tr|C5Y5T0|C5Y5T0_SORBI	tr|C5Y5T0|C5Y5T0_SORBI Uncharacterized protein OS=Sorghum bicolor OX=4558 GN=SORBI_3005G175600 PE=4 SV=1	74.366	144300000	0	99029000
tr|C5Y5W8|C5Y5W8_SORBI	tr|C5Y5W8|C5Y5W8_SORBI	tr|C5Y5W8|C5Y5W8_SORBI Uncharacterized protein OS=Sorghum bicolor OX=4558 GN=SORBI_3005G179300 PE=4 SV=1	78.649	0	0	8627100
tr|C5Y632|C5Y632_SORBI	tr|C5Y632|C5Y632_SORBI	tr|C5Y632|C5Y632_SORBI Uncharacterized protein OS=Sorghum bicolor OX=4558 GN=SORBI_3005G059500 PE=4 SV=1	127.14	20243000	0	0
tr|C5Y651|C5Y651_SORBI	tr|C5Y651|C5Y651_SORBI	tr|C5Y651|C5Y651_SORBI Dirigent protein OS=Sorghum bicolor OX=4558 GN=SORBI_3005G061200 PE=3 SV=1	18.164	0	0	58900000
tr|C5Y669|C5Y669_SORBI	tr|C5Y669|C5Y669_SORBI	tr|C5Y669|C5Y669_SORBI Uncharacterized protein OS=Sorghum bicolor OX=4558 GN=SORBI_3005G063000 PE=3 SV=1	39.913	126050000	97874000	77668000
tr|C5Y6B8|C5Y6B8_SORBI	tr|C5Y6B8|C5Y6B8_SORBI	tr|C5Y6B8|C5Y6B8_SORBI Uncharacterized protein OS=Sorghum bicolor OX=4558 GN=SORBI_3005G184300 PE=4 SV=1	56.181	126700000	85333000	136120000
tr|C5Y6E8|C5Y6E8_SORBI;tr|C5YNU2|C5YNU2_SORBI	tr|C5Y6E8|C5Y6E8_SORBI	tr|C5Y6E8|C5Y6E8_SORBI Uncharacterized protein OS=Sorghum bicolor OX=4558 GN=SORBI_3005G187500 PE=4 SV=1	22.753	44745000	65706000	34544000
tr|C5Y6F3|C5Y6F3_SORBI;tr|A0A1Z5SBB8|A0A1Z5SBB8_SORBI;tr|A0A1B6P7K8|A0A1B6P7K8_SORBI	tr|C5Y6F3|C5Y6F3_SORBI;tr|A0A1Z5SBB8|A0A1Z5SBB8_SORBI	tr|C5Y6F3|C5Y6F3_SORBI Proteasome subunit alpha type OS=Sorghum bicolor OX=4558 GN=SORBI_3005G188100 PE=3 SV=1;tr|A0A1Z5SBB8|A0A1Z5SBB8_SORBI Proteasome subunit alpha type OS=Sorghum bicolor OX=4558 GN=SORBI_3001G502200 PE=3 SV=1	25.977	183860000	190110000	202680000
tr|C5Y7E5|C5Y7E5_SORBI	tr|C5Y7E5|C5Y7E5_SORBI	tr|C5Y7E5|C5Y7E5_SORBI Uncharacterized protein OS=Sorghum bicolor OX=4558 GN=SORBI_3005G204200 PE=3 SV=1	46.392	16551000	0	22747000
tr|C5Y7R1|C5Y7R1_SORBI	tr|C5Y7R1|C5Y7R1_SORBI	tr|C5Y7R1|C5Y7R1_SORBI Uncharacterized protein OS=Sorghum bicolor OX=4558 GN=SORBI_3005G084300 PE=3 SV=1	31.095	50368000	0	52854000
tr|C5Y7T3|C5Y7T3_SORBI;tr|C5WV33|C5WV33_SORBI;tr|A0A1B6PL44|A0A1B6PL44_SORBI	tr|C5Y7T3|C5Y7T3_SORBI	tr|C5Y7T3|C5Y7T3_SORBI Uncharacterized protein OS=Sorghum bicolor OX=4558 GN=SORBI_3005G086200 PE=4 SV=1	28.57	17196000	0	39970000
tr|C5Y7U2|C5Y7U2_SORBI	tr|C5Y7U2|C5Y7U2_SORBI	tr|C5Y7U2|C5Y7U2_SORBI Chlorophyll a-b binding protein, chloroplastic OS=Sorghum bicolor OX=4558 GN=SORBI_3005G087000 PE=3 SV=1	30.13	3985500000	1052300000	3241300000
tr|C5Y8G7|C5Y8G7_SORBI	tr|C5Y8G7|C5Y8G7_SORBI	tr|C5Y8G7|C5Y8G7_SORBI Uncharacterized protein OS=Sorghum bicolor OX=4558 GN=SORBI_3005G224500 PE=3 SV=1	37.53	213470000	207540000	154090000
tr|C5Y8N1|C5Y8N1_SORBI	tr|C5Y8N1|C5Y8N1_SORBI	tr|C5Y8N1|C5Y8N1_SORBI GrpE protein homolog OS=Sorghum bicolor OX=4558 GN=SORBI_3006G082500 PE=3 SV=1	30.321	209550000	174780000	132650000
tr|C5Y8Q1|C5Y8Q1_SORBI	tr|C5Y8Q1|C5Y8Q1_SORBI	tr|C5Y8Q1|C5Y8Q1_SORBI Uncharacterized protein OS=Sorghum bicolor OX=4558 GN=SORBI_3006G084400 PE=3 SV=1	37.294	318300000	648480000	422660000
tr|C5Y8Q2|C5Y8Q2_SORBI;tr|A0A1Z5RE04|A0A1Z5RE04_SORBI	tr|C5Y8Q2|C5Y8Q2_SORBI	tr|C5Y8Q2|C5Y8Q2_SORBI Uncharacterized protein OS=Sorghum bicolor OX=4558 GN=SORBI_3006G084500 PE=4 SV=1	26.591	45839000	0	36530000
tr|C5Y8Q8|C5Y8Q8_SORBI	tr|C5Y8Q8|C5Y8Q8_SORBI	tr|C5Y8Q8|C5Y8Q8_SORBI Uncharacterized protein OS=Sorghum bicolor OX=4558 GN=SORBI_3006G085300 PE=4 SV=1	47.26	216740000	174820000	189780000
tr|C5Y8R9|C5Y8R9_SORBI;tr|C5Y8S1|C5Y8S1_SORBI	tr|C5Y8R9|C5Y8R9_SORBI;tr|C5Y8S1|C5Y8S1_SORBI	tr|C5Y8R9|C5Y8R9_SORBI Uncharacterized protein OS=Sorghum bicolor OX=4558 GN=SORBI_3006G086800 PE=3 SV=2;tr|C5Y8S1|C5Y8S1_SORBI Uncharacterized protein OS=Sorghum bicolor OX=4558 GN=SORBI_3006G086800 PE=3 SV=1	32.764	36716000	0	23632000
tr|C5Y8T1|C5Y8T1_SORBI	tr|C5Y8T1|C5Y8T1_SORBI	tr|C5Y8T1|C5Y8T1_SORBI Uncharacterized protein OS=Sorghum bicolor OX=4558 GN=SORBI_3006G088000 PE=4 SV=1	47.318	254980000	293110000	293900000
tr|C5Y8W3|C5Y8W3_SORBI	tr|C5Y8W3|C5Y8W3_SORBI	tr|C5Y8W3|C5Y8W3_SORBI Uncharacterized protein OS=Sorghum bicolor OX=4558 GN=SORBI_3006G233300 PE=4 SV=1	53.371	20757000	0	0
tr|C5Y8Y2|C5Y8Y2_SORBI	tr|C5Y8Y2|C5Y8Y2_SORBI	tr|C5Y8Y2|C5Y8Y2_SORBI Uncharacterized protein OS=Sorghum bicolor OX=4558 GN=SORBI_3006G235600 PE=4 SV=1	80.905	344140000	55283000	277740000
tr|C5Y8Z7|C5Y8Z7_SORBI	tr|C5Y8Z7|C5Y8Z7_SORBI	tr|C5Y8Z7|C5Y8Z7_SORBI Uncharacterized protein OS=Sorghum bicolor OX=4558 GN=SORBI_3006G237000 PE=3 SV=1	41.643	0	0	22970000
tr|C5Y8Z9|C5Y8Z9_SORBI	tr|C5Y8Z9|C5Y8Z9_SORBI	tr|C5Y8Z9|C5Y8Z9_SORBI Uncharacterized protein OS=Sorghum bicolor OX=4558 GN=SORBI_3006G237200 PE=4 SV=1	29.072	459580000	291340000	348720000
tr|C5Y908|C5Y908_SORBI;tr|A0A1Z5S8B9|A0A1Z5S8B9_SORBI	tr|C5Y908|C5Y908_SORBI	tr|C5Y908|C5Y908_SORBI Uncharacterized protein OS=Sorghum bicolor OX=4558 GN=SORBI_3006G238000 PE=4 SV=1	21.875	2151500000	3390300000	3138300000
tr|C5Y949|C5Y949_SORBI	tr|C5Y949|C5Y949_SORBI	tr|C5Y949|C5Y949_SORBI D-3-phosphoglycerate dehydrogenase OS=Sorghum bicolor OX=4558 GN=SORBI_3006G243400 PE=3 SV=2	64.346	191510000	212450000	170510000
tr|C5Y9B8|C5Y9B8_SORBI	tr|C5Y9B8|C5Y9B8_SORBI	tr|C5Y9B8|C5Y9B8_SORBI Zeaxanthin epoxidase, chloroplastic OS=Sorghum bicolor OX=4558 GN=SORBI_3006G097500 PE=4 SV=2	73.907	0	0	107580000
tr|C5Y9F9|C5Y9F9_SORBI	tr|C5Y9F9|C5Y9F9_SORBI	tr|C5Y9F9|C5Y9F9_SORBI 6,7-dimethyl-8-ribityllumazine synthase OS=Sorghum bicolor OX=4558 GN=SORBI_3006G244700 PE=3 SV=1	22.27	89153000	0	71371000
tr|C5Y9G6|C5Y9G6_SORBI	tr|C5Y9G6|C5Y9G6_SORBI	tr|C5Y9G6|C5Y9G6_SORBI NADPH--cytochrome P450 reductase OS=Sorghum bicolor OX=4558 GN=SORBI_3006G245400 PE=3 SV=1	76.36	75763000	0	25590000
tr|C5Y9I0|C5Y9I0_SORBI	tr|C5Y9I0|C5Y9I0_SORBI	tr|C5Y9I0|C5Y9I0_SORBI Plasma membrane ATPase OS=Sorghum bicolor OX=4558 GN=SORBI_3006G247100 PE=3 SV=1	104.82	3979100000	3890500000	3609400000
tr|C5Y9M7|C5Y9M7_SORBI	tr|C5Y9M7|C5Y9M7_SORBI	tr|C5Y9M7|C5Y9M7_SORBI Uncharacterized protein OS=Sorghum bicolor OX=4558 GN=SORBI_3006G252200 PE=4 SV=1	34.917	46196000	0	0
tr|C5Y9P8|C5Y9P8_SORBI	tr|C5Y9P8|C5Y9P8_SORBI	tr|C5Y9P8|C5Y9P8_SORBI Uncharacterized protein OS=Sorghum bicolor OX=4558 GN=SORBI_3006G102000 PE=4 SV=1	35.264	632840000	173740000	612620000
tr|C5Y9U0|C5Y9U0_SORBI;tr|A0A194YL20|A0A194YL20_SORBI;tr|A0A1Z5RN92|A0A1Z5RN92_SORBI	tr|C5Y9U0|C5Y9U0_SORBI	tr|C5Y9U0|C5Y9U0_SORBI Uncharacterized protein OS=Sorghum bicolor OX=4558 GN=SORBI_3006G106100 PE=3 SV=1	16.391	949200000	859910000	977290000
tr|C5Y9U2|C5Y9U2_SORBI	tr|C5Y9U2|C5Y9U2_SORBI	tr|C5Y9U2|C5Y9U2_SORBI Uncharacterized protein OS=Sorghum bicolor OX=4558 GN=SORBI_3006G106400 PE=4 SV=1	46.277	63051000	0	47066000
tr|C5Y9V5|C5Y9V5_SORBI	tr|C5Y9V5|C5Y9V5_SORBI	tr|C5Y9V5|C5Y9V5_SORBI Uncharacterized protein OS=Sorghum bicolor OX=4558 GN=SORBI_3006G107600 PE=4 SV=1	19.812	74926000	75445000	50884000
tr|C5Y9W4|C5Y9W4_SORBI;tr|C5Y6A4|C5Y6A4_SORBI	tr|C5Y9W4|C5Y9W4_SORBI	tr|C5Y9W4|C5Y9W4_SORBI Uncharacterized protein OS=Sorghum bicolor OX=4558 GN=SORBI_3006G108400 PE=3 SV=1	29.648	3992700000	2334300000	3447400000
tr|C5Y9W6|C5Y9W6_SORBI;tr|C5XVS3|C5XVS3_SORBI	tr|C5Y9W6|C5Y9W6_SORBI	tr|C5Y9W6|C5Y9W6_SORBI Uncharacterized protein OS=Sorghum bicolor OX=4558 GN=SORBI_3006G108600 PE=4 SV=1	30.749	73121000	0	99735000
tr|C5Y9Y1|C5Y9Y1_SORBI	tr|C5Y9Y1|C5Y9Y1_SORBI	tr|C5Y9Y1|C5Y9Y1_SORBI Uncharacterized protein OS=Sorghum bicolor OX=4558 GN=SORBI_3006G254300 PE=4 SV=1	58.581	0	0	31362000
tr|C5YA00|C5YA00_SORBI	tr|C5YA00|C5YA00_SORBI	tr|C5YA00|C5YA00_SORBI Uncharacterized protein OS=Sorghum bicolor OX=4558 GN=SORBI_3006G256600 PE=4 SV=1	32.675	466730000	241200000	454770000
tr|C5YA20|C5YA20_SORBI;tr|C5YA16|C5YA16_SORBI;tr|A0A1B6PNQ3|A0A1B6PNQ3_SORBI;tr|A0A1B6PNY4|A0A1B6PNY4_SORBI;tr|A0A1B6PNY2|A0A1B6PNY2_SORBI	tr|C5YA20|C5YA20_SORBI;tr|C5YA16|C5YA16_SORBI	tr|C5YA20|C5YA20_SORBI Ubiquinol oxidase OS=Sorghum bicolor OX=4558 GN=SORBI_3006G258700 PE=3 SV=1;tr|C5YA16|C5YA16_SORBI Ubiquinol oxidase OS=Sorghum bicolor OX=4558 GN=SORBI_3006G258700 PE=3 SV=2	40.139	168280000	182800000	215190000
tr|C5YA36|C5YA36_SORBI;tr|A0A1Z5R3Y1|A0A1Z5R3Y1_SORBI	tr|C5YA36|C5YA36_SORBI;tr|A0A1Z5R3Y1|A0A1Z5R3Y1_SORBI	tr|C5YA36|C5YA36_SORBI Uncharacterized protein OS=Sorghum bicolor OX=4558 GN=SORBI_3006G260400 PE=3 SV=1;tr|A0A1Z5R3Y1|A0A1Z5R3Y1_SORBI Uncharacterized protein OS=Sorghum bicolor OX=4558 GN=SORBI_3009G242300 PE=3 SV=1	11.389	0	0	61784000
tr|C5YA50|C5YA50_SORBI	tr|C5YA50|C5YA50_SORBI	tr|C5YA50|C5YA50_SORBI Uncharacterized protein OS=Sorghum bicolor OX=4558 GN=SORBI_3006G261700 PE=4 SV=1	41.375	157220000	187890000	228730000
tr|C5YA91|C5YA91_SORBI;tr|A0A1B6PLH4|A0A1B6PLH4_SORBI;tr|A0A1Z5RDT3|A0A1Z5RDT3_SORBI;tr|A0A1Z5RDG3|A0A1Z5RDG3_SORBI;tr|A0A1Z5RDD8|A0A1Z5RDD8_SORBI	tr|C5YA91|C5YA91_SORBI;tr|A0A1B6PLH4|A0A1B6PLH4_SORBI;tr|A0A1Z5RDT3|A0A1Z5RDT3_SORBI;tr|A0A1Z5RDG3|A0A1Z5RDG3_SORBI;tr|A0A1Z5RDD8|A0A1Z5RDD8_SORBI	tr|C5YA91|C5YA91_SORBI Uncharacterized protein OS=Sorghum bicolor OX=4558 GN=SORBI_3006G112600 PE=3 SV=1;tr|A0A1B6PLH4|A0A1B6PLH4_SORBI Uncharacterized protein OS=Sorghum bicolor OX=4558 GN=SORBI_3006G112600 PE=3 SV=1;tr|A0A1Z5RDT3|A0A1Z5RDT3_SORBI Unchara	45.035	65333000	0	82372000
tr|C5YAB0|C5YAB0_SORBI	tr|C5YAB0|C5YAB0_SORBI	tr|C5YAB0|C5YAB0_SORBI Uncharacterized protein OS=Sorghum bicolor OX=4558 GN=SORBI_3006G114800 PE=4 SV=1	23.105	82317000	81095000	54653000
tr|C5YAD0|C5YAD0_SORBI	tr|C5YAD0|C5YAD0_SORBI	tr|C5YAD0|C5YAD0_SORBI Uncharacterized protein OS=Sorghum bicolor OX=4558 GN=SORBI_3006G116700 PE=4 SV=1	24.438	455400000	361080000	437630000
tr|C5YAG7|C5YAG7_SORBI	tr|C5YAG7|C5YAG7_SORBI	tr|C5YAG7|C5YAG7_SORBI Uncharacterized protein OS=Sorghum bicolor OX=4558 GN=SORBI_3006G264900 PE=4 SV=1	152.28	16856000	0	30274000
tr|C5YAH6|C5YAH6_SORBI	tr|C5YAH6|C5YAH6_SORBI	tr|C5YAH6|C5YAH6_SORBI Uncharacterized protein OS=Sorghum bicolor OX=4558 GN=SORBI_3006G265900 PE=4 SV=1	18.974	53397000	0	67676000
tr|C5YAI8|C5YAI8_SORBI	tr|C5YAI8|C5YAI8_SORBI	tr|C5YAI8|C5YAI8_SORBI Pyruvate kinase OS=Sorghum bicolor OX=4558 GN=SORBI_3006G267200 PE=3 SV=1	55.36	154310000	206460000	158060000
tr|C5YAK6|C5YAK6_SORBI	tr|C5YAK6|C5YAK6_SORBI	tr|C5YAK6|C5YAK6_SORBI Clathrin light chain OS=Sorghum bicolor OX=4558 GN=SORBI_3006G268900 PE=3 SV=1	32.526	79743000	77922000	88025000
tr|C5YAK9|C5YAK9_SORBI	tr|C5YAK9|C5YAK9_SORBI	tr|C5YAK9|C5YAK9_SORBI Uncharacterized protein OS=Sorghum bicolor OX=4558 GN=SORBI_3006G269400 PE=4 SV=1	50.664	57947000	56533000	83214000
tr|C5YAL6|C5YAL6_SORBI;tr|A0A1Z5RFM9|A0A1Z5RFM9_SORBI	tr|C5YAL6|C5YAL6_SORBI;tr|A0A1Z5RFM9|A0A1Z5RFM9_SORBI	tr|C5YAL6|C5YAL6_SORBI Uncharacterized protein OS=Sorghum bicolor OX=4558 GN=SORBI_3006G270100 PE=4 SV=1;tr|A0A1Z5RFM9|A0A1Z5RFM9_SORBI Uncharacterized protein OS=Sorghum bicolor OX=4558 GN=SORBI_3006G270100 PE=4 SV=1	55.276	80372000	0	44158000
tr|C5YAM6|C5YAM6_SORBI;tr|A0A1Z5RCA3|A0A1Z5RCA3_SORBI;tr|A0A1Z5RCG0|A0A1Z5RCG0_SORBI;tr|A0A1Z5RCH8|A0A1Z5RCH8_SORBI;tr|A0A1B6PJD3|A0A1B6PJD3_SORBI;tr|A0A1Z5RBD9|A0A1Z5RBD9_SORBI;tr|A0A1Z5RC85|A0A1Z5RC85_SORBI;tr|A0A1Z5RCC2|A0A1Z5RCC2_SORBI;tr|A0A1Z5RBG3|A0A1Z5RBG3_SORBI;tr|A0A1Z5RBX7|A0A1Z5RBX7_SORBI;tr|A0A1Z5RBL0|A0A1Z5RBL0_SORBI;tr|A0A1Z5RBJ3|A0A1Z5RBJ3_SORBI;tr|A0A1Z5RBF1|A0A1Z5RBF1_SORBI;tr|A…	tr|C5YAM6|C5YAM6_SORBI	tr|C5YAM6|C5YAM6_SORBI Phosphomannomutase OS=Sorghum bicolor OX=4558 GN=SORBI_3006G271500 PE=3 SV=1	28.212	63810000	67390000	66540000
tr|C5YAP2|C5YAP2_SORBI;tr|C5WUX6|C5WUX6_SORBI	tr|C5YAP2|C5YAP2_SORBI	tr|C5YAP2|C5YAP2_SORBI Uncharacterized protein OS=Sorghum bicolor OX=4558 GN=SORBI_3006G273200 PE=4 SV=1	55.145	34651000	0	41179000
tr|C5YAR4|C5YAR4_SORBI	tr|C5YAR4|C5YAR4_SORBI	tr|C5YAR4|C5YAR4_SORBI Uncharacterized protein OS=Sorghum bicolor OX=4558 GN=SORBI_3006G121100 PE=4 SV=1	57.265	59683000	0	0
tr|C5YAS9|C5YAS9_SORBI	tr|C5YAS9|C5YAS9_SORBI	tr|C5YAS9|C5YAS9_SORBI Uncharacterized protein OS=Sorghum bicolor OX=4558 GN=SORBI_3006G122500 PE=4 SV=1	30.55	0	0	18602000
tr|C5YB10|C5YB10_SORBI	tr|C5YB10|C5YB10_SORBI	tr|C5YB10|C5YB10_SORBI 3-isopropylmalate dehydrogenase OS=Sorghum bicolor OX=4558 GN=SORBI_3006G275800 PE=3 SV=1	43.058	95268000	0	143200000
tr|C5YB69|C5YB69_SORBI	tr|C5YB69|C5YB69_SORBI	tr|C5YB69|C5YB69_SORBI Aconitate hydratase OS=Sorghum bicolor OX=4558 GN=SORBI_3006G000100 PE=3 SV=2	98.879	257460000	223570000	229760000
tr|C5YBI6|C5YBI6_SORBI	tr|C5YBI6|C5YBI6_SORBI	tr|C5YBI6|C5YBI6_SORBI Uncharacterized protein OS=Sorghum bicolor OX=4558 GN=SORBI_3006G136400 PE=4 SV=1	86.898	133820000	95427000	142190000
tr|C5YBN4|C5YBN4_SORBI	tr|C5YBN4|C5YBN4_SORBI	tr|C5YBN4|C5YBN4_SORBI Uncharacterized protein OS=Sorghum bicolor OX=4558 GN=SORBI_3006G007300 PE=4 SV=1	9.6803	586780000	627520000	772860000
tr|C5YBR7|C5YBR7_SORBI;tr|A0A1Z5RGG3|A0A1Z5RGG3_SORBI;tr|A0A1Z5R613|A0A1Z5R613_SORBI	tr|C5YBR7|C5YBR7_SORBI	tr|C5YBR7|C5YBR7_SORBI Peptidyl-prolyl cis-trans isomerase OS=Sorghum bicolor OX=4558 GN=SORBI_3006G010600 PE=4 SV=1	13.277	49732000	75239000	74006000
tr|C5YBS0|C5YBS0_SORBI	tr|C5YBS0|C5YBS0_SORBI	tr|C5YBS0|C5YBS0_SORBI Uncharacterized protein OS=Sorghum bicolor OX=4558 GN=SORBI_3006G010900 PE=3 SV=2	58.109	94453000	0	100720000
tr|C5YBS3|C5YBS3_SORBI	tr|C5YBS3|C5YBS3_SORBI	tr|C5YBS3|C5YBS3_SORBI Pyruvate dehydrogenase E1 component subunit alpha OS=Sorghum bicolor OX=4558 GN=SORBI_3006G011200 PE=4 SV=1	46.791	74406000	63885000	0
tr|C5YBU0|C5YBU0_SORBI	tr|C5YBU0|C5YBU0_SORBI	tr|C5YBU0|C5YBU0_SORBI Uncharacterized protein OS=Sorghum bicolor OX=4558 GN=SORBI_3006G012500 PE=4 SV=1	110.18	16531000	0	0
tr|C5YBU8|C5YBU8_SORBI	tr|C5YBU8|C5YBU8_SORBI	tr|C5YBU8|C5YBU8_SORBI Uncharacterized protein OS=Sorghum bicolor OX=4558 GN=SORBI_3006G139000 PE=4 SV=1	52.506	0	0	78411000
tr|C5YBU9|C5YBU9_SORBI	tr|C5YBU9|C5YBU9_SORBI	tr|C5YBU9|C5YBU9_SORBI Polyadenylate-binding protein OS=Sorghum bicolor OX=4558 GN=SORBI_3006G139100 PE=3 SV=1	72.303	42663000	0	46479000
tr|C5YBX0|C5YBX0_SORBI	tr|C5YBX0|C5YBX0_SORBI	tr|C5YBX0|C5YBX0_SORBI Isocitrate dehydrogenase [NADP] OS=Sorghum bicolor OX=4558 GN=SORBI_3006G141600 PE=3 SV=1	54.411	76354000	0	0
tr|C5YBX1|C5YBX1_SORBI	tr|C5YBX1|C5YBX1_SORBI	tr|C5YBX1|C5YBX1_SORBI Uncharacterized protein OS=Sorghum bicolor OX=4558 GN=SORBI_3006G141700 PE=4 SV=1	13.4	77089000	81004000	87149000
tr|C5YC08|C5YC08_SORBI	tr|C5YC08|C5YC08_SORBI	tr|C5YC08|C5YC08_SORBI Uncharacterized protein OS=Sorghum bicolor OX=4558 GN=SORBI_3006G145200 PE=4 SV=1	16.455	54076000	39098000	79046000
tr|C5YC24|C5YC24_SORBI;REV__tr|A0A1Z5RKV7|A0A1Z5RKV7_SORBI	tr|C5YC24|C5YC24_SORBI	tr|C5YC24|C5YC24_SORBI Uncharacterized protein OS=Sorghum bicolor OX=4558 GN=SORBI_3006G146300 PE=4 SV=1	39.665	178330000	234850000	146690000
tr|C5YC29|C5YC29_SORBI	tr|C5YC29|C5YC29_SORBI	tr|C5YC29|C5YC29_SORBI Uncharacterized protein OS=Sorghum bicolor OX=4558 GN=SORBI_3006G147000 PE=4 SV=1	15.489	17749000	0	0
tr|C5YC43|C5YC43_SORBI;tr|A0A1B6PB20|A0A1B6PB20_SORBI;tr|A0A1B6PB56|A0A1B6PB56_SORBI	tr|C5YC43|C5YC43_SORBI	tr|C5YC43|C5YC43_SORBI Uncharacterized protein OS=Sorghum bicolor OX=4558 GN=SORBI_3006G013800 PE=4 SV=2	23.763	79013000	0	63135000
tr|C5YC80|C5YC80_SORBI;tr|A0A1B6PKV9|A0A1B6PKV9_SORBI	tr|C5YC80|C5YC80_SORBI	tr|C5YC80|C5YC80_SORBI Cysteine synthase OS=Sorghum bicolor OX=4558 GN=SORBI_3006G016900 PE=3 SV=1	41.329	1536200000	1761500000	1405900000
tr|C5YCD6|C5YCD6_SORBI	tr|C5YCD6|C5YCD6_SORBI	tr|C5YCD6|C5YCD6_SORBI Phenylalanine ammonia-lyase OS=Sorghum bicolor OX=4558 GN=SORBI_3006G148800 PE=3 SV=1	75.698	24451000	0	0
tr|C5YCI7|C5YCI7_SORBI	tr|C5YCI7|C5YCI7_SORBI	tr|C5YCI7|C5YCI7_SORBI Uncharacterized protein OS=Sorghum bicolor OX=4558 GN=SORBI_3006G155100 PE=4 SV=1	37.175	0	0	31468000
tr|C5YCK7|C5YCK7_SORBI;tr|A0A1Z5RE38|A0A1Z5RE38_SORBI	tr|C5YCK7|C5YCK7_SORBI;tr|A0A1Z5RE38|A0A1Z5RE38_SORBI	tr|C5YCK7|C5YCK7_SORBI Adenylosuccinate lyase OS=Sorghum bicolor OX=4558 GN=SORBI_3006G157000 PE=3 SV=1;tr|A0A1Z5RE38|A0A1Z5RE38_SORBI Uncharacterized protein OS=Sorghum bicolor OX=4558 GN=SORBI_3006G157000 PE=3 SV=1	60.588	39968000	31376000	65140000
tr|C5YCV2|C5YCV2_SORBI;tr|C5YCV6|C5YCV6_SORBI	tr|C5YCV2|C5YCV2_SORBI	tr|C5YCV2|C5YCV2_SORBI Uncharacterized protein OS=Sorghum bicolor OX=4558 GN=SORBI_3006G028300 PE=3 SV=1	39.261	15698000	0	35487000
tr|C5YCW6|C5YCW6_SORBI;tr|C5YCW3|C5YCW3_SORBI;tr|C5YCW7|C5YCW7_SORBI;tr|C5YCV7|C5YCV7_SORBI;tr|A0A1B6PM84|A0A1B6PM84_SORBI;tr|C5WW14|C5WW14_SORBI	tr|C5YCW6|C5YCW6_SORBI	tr|C5YCW6|C5YCW6_SORBI Uncharacterized protein OS=Sorghum bicolor OX=4558 GN=SORBI_3006G158700 PE=3 SV=1	33.647	168620000	113680000	194350000
tr|C5YCX2|C5YCX2_SORBI	tr|C5YCX2|C5YCX2_SORBI	tr|C5YCX2|C5YCX2_SORBI Uncharacterized protein OS=Sorghum bicolor OX=4558 GN=SORBI_3006G159300 PE=4 SV=1	23.163	2126400000	1472100000	1934100000
tr|C5YCZ2|C5YCZ2_SORBI	tr|C5YCZ2|C5YCZ2_SORBI	tr|C5YCZ2|C5YCZ2_SORBI Elongation factor G, chloroplastic OS=Sorghum bicolor OX=4558 GN=SORBI_3006G161500 PE=3 SV=1	85.163	889110000	934390000	970700000
tr|C5YD00|C5YD00_SORBI	tr|C5YD00|C5YD00_SORBI	tr|C5YD00|C5YD00_SORBI Uncharacterized protein OS=Sorghum bicolor OX=4558 GN=SORBI_3006G162200 PE=4 SV=1	24.624	1321000000	1726100000	1168500000
tr|C5YD68|C5YD68_SORBI	tr|C5YD68|C5YD68_SORBI	tr|C5YD68|C5YD68_SORBI Uncharacterized protein OS=Sorghum bicolor OX=4558 GN=SORBI_3006G030100 PE=4 SV=1	256.78	347820000	352250000	473480000
tr|C5YDD2|C5YDD2_SORBI	tr|C5YDD2|C5YDD2_SORBI	tr|C5YDD2|C5YDD2_SORBI Amine oxidase OS=Sorghum bicolor OX=4558 GN=SORBI_3006G034400 PE=3 SV=1	83.745	0	0	19094000
tr|C5YDD4|C5YDD4_SORBI	tr|C5YDD4|C5YDD4_SORBI	tr|C5YDD4|C5YDD4_SORBI Uncharacterized protein OS=Sorghum bicolor OX=4558 GN=SORBI_3006G034500 PE=4 SV=1	59.021	47783000	0	55730000
tr|C5YDJ5|C5YDJ5_SORBI	tr|C5YDJ5|C5YDJ5_SORBI	tr|C5YDJ5|C5YDJ5_SORBI Uncharacterized protein OS=Sorghum bicolor OX=4558 GN=SORBI_3006G172700 PE=4 SV=1	13.195	4395100000	3380100000	3994300000
tr|C5YDX8|C5YDX8_SORBI	tr|C5YDX8|C5YDX8_SORBI	tr|C5YDX8|C5YDX8_SORBI Uncharacterized protein OS=Sorghum bicolor OX=4558 GN=SORBI_3006G177400 PE=4 SV=1	58.684	0	0	27635000
tr|C5YEE1|C5YEE1_SORBI	tr|C5YEE1|C5YEE1_SORBI	tr|C5YEE1|C5YEE1_SORBI Uncharacterized protein OS=Sorghum bicolor OX=4558 GN=SORBI_3006G049200 PE=4 SV=1	50.634	87566000	56657000	96095000
tr|C5YEF5|C5YEF5_SORBI	tr|C5YEF5|C5YEF5_SORBI	tr|C5YEF5|C5YEF5_SORBI Uncharacterized protein OS=Sorghum bicolor OX=4558 GN=SORBI_3006G186700 PE=3 SV=1	19.849	1158100000	1047900000	977590000
tr|C5YEG5|C5YEG5_SORBI	tr|C5YEG5|C5YEG5_SORBI	tr|C5YEG5|C5YEG5_SORBI Uncharacterized protein OS=Sorghum bicolor OX=4558 GN=SORBI_3006G188000 PE=4 SV=1	28.408	29541000	0	31225000
tr|C5YET5|C5YET5_SORBI;tr|C5YET6|C5YET6_SORBI	tr|C5YET5|C5YET5_SORBI;tr|C5YET6|C5YET6_SORBI	tr|C5YET5|C5YET5_SORBI Uncharacterized protein OS=Sorghum bicolor OX=4558 GN=SORBI_3006G052500 PE=4 SV=1;tr|C5YET6|C5YET6_SORBI Uncharacterized protein OS=Sorghum bicolor OX=4558 GN=SORBI_3006G052800 PE=4 SV=1	116.31	726400000	397660000	635410000
tr|C5YEV2|C5YEV2_SORBI	tr|C5YEV2|C5YEV2_SORBI	tr|C5YEV2|C5YEV2_SORBI Uncharacterized protein OS=Sorghum bicolor OX=4558 GN=SORBI_3006G054300 PE=4 SV=1	38.19	141030000	0	132710000
tr|C5YF03|C5YF03_SORBI	tr|C5YF03|C5YF03_SORBI	tr|C5YF03|C5YF03_SORBI Uncharacterized protein OS=Sorghum bicolor OX=4558 GN=SORBI_3006G197700 PE=4 SV=1	30.415	82718000	75908000	100420000
tr|C5YF36|C5YF36_SORBI	tr|C5YF36|C5YF36_SORBI	tr|C5YF36|C5YF36_SORBI Phosphoribulokinase OS=Sorghum bicolor OX=4558 GN=SORBI_3006G200800 PE=3 SV=1	42.658	106120000	49023000	98505000
tr|C5YF42|C5YF42_SORBI	tr|C5YF42|C5YF42_SORBI	tr|C5YF42|C5YF42_SORBI Uncharacterized protein OS=Sorghum bicolor OX=4558 GN=SORBI_3006G201400 PE=4 SV=1	12.399	44296000	0	44113000
tr|C5YF67|C5YF67_SORBI	tr|C5YF67|C5YF67_SORBI	tr|C5YF67|C5YF67_SORBI Uncharacterized protein OS=Sorghum bicolor OX=4558 GN=SORBI_3006G204100 PE=4 SV=1	24.313	0	170860000	0
tr|C5YF84|C5YF84_SORBI	tr|C5YF84|C5YF84_SORBI	tr|C5YF84|C5YF84_SORBI Uncharacterized protein OS=Sorghum bicolor OX=4558 GN=SORBI_3006G058100 PE=3 SV=1	102.14	258390000	159180000	266330000
tr|C5YFA1|C5YFA1_SORBI	tr|C5YFA1|C5YFA1_SORBI	tr|C5YFA1|C5YFA1_SORBI Cytochrome b-c1 complex subunit Rieske, mitochondrial OS=Sorghum bicolor OX=4558 GN=SORBI_3006G058900 PE=4 SV=1	29.541	63713000	0	50642000
tr|C5YFF8|C5YFF8_SORBI	tr|C5YFF8|C5YFF8_SORBI	tr|C5YFF8|C5YFF8_SORBI Uncharacterized protein OS=Sorghum bicolor OX=4558 GN=SORBI_3006G063900 PE=4 SV=1	32.514	96156000	123260000	97505000
tr|C5YFN1|C5YFN1_SORBI	tr|C5YFN1|C5YFN1_SORBI	tr|C5YFN1|C5YFN1_SORBI Uncharacterized protein OS=Sorghum bicolor OX=4558 GN=SORBI_3006G210800 PE=4 SV=1	43.749	215150000	408330000	231670000
tr|C5YFQ0|C5YFQ0_SORBI	tr|C5YFQ0|C5YFQ0_SORBI	tr|C5YFQ0|C5YFQ0_SORBI Uncharacterized protein OS=Sorghum bicolor OX=4558 GN=SORBI_3006G213400 PE=3 SV=2	64.247	0	0	16182000
tr|C5YFQ2|C5YFQ2_SORBI	tr|C5YFQ2|C5YFQ2_SORBI	tr|C5YFQ2|C5YFQ2_SORBI Uncharacterized protein OS=Sorghum bicolor OX=4558 GN=SORBI_3006G213000 PE=3 SV=1	17.69	1800300000	1588700000	1508700000
tr|C5YFT4|C5YFT4_SORBI	tr|C5YFT4|C5YFT4_SORBI	tr|C5YFT4|C5YFT4_SORBI Uncharacterized protein OS=Sorghum bicolor OX=4558 GN=SORBI_3006G067800 PE=3 SV=1	11.486	55806000	0	43392000
tr|C5YFZ6|C5YFZ6_SORBI	tr|C5YFZ6|C5YFZ6_SORBI	tr|C5YFZ6|C5YFZ6_SORBI Uncharacterized protein OS=Sorghum bicolor OX=4558 GN=SORBI_3006G073500 PE=4 SV=1	15.776	1147300000	1046500000	1637300000
tr|C5YG05|C5YG05_SORBI	tr|C5YG05|C5YG05_SORBI	tr|C5YG05|C5YG05_SORBI Uncharacterized protein OS=Sorghum bicolor OX=4558 GN=SORBI_3006G214200 PE=3 SV=1	55.801	37105000	0	0
tr|C5YG07|C5YG07_SORBI	tr|C5YG07|C5YG07_SORBI	tr|C5YG07|C5YG07_SORBI Uncharacterized protein OS=Sorghum bicolor OX=4558 GN=SORBI_3006G214300 PE=4 SV=1	209.48	372970000	339640000	387320000
tr|C5YG29|C5YG29_SORBI;tr|A0A1B6PN93|A0A1B6PN93_SORBI	tr|C5YG29|C5YG29_SORBI;tr|A0A1B6PN93|A0A1B6PN93_SORBI	tr|C5YG29|C5YG29_SORBI Uncharacterized protein OS=Sorghum bicolor OX=4558 GN=SORBI_3006G216600 PE=3 SV=1;tr|A0A1B6PN93|A0A1B6PN93_SORBI Uncharacterized protein OS=Sorghum bicolor OX=4558 GN=SORBI_3006G216600 PE=3 SV=1	44.483	60846000	0	63267000
tr|C5YG52|C5YG52_SORBI	tr|C5YG52|C5YG52_SORBI	tr|C5YG52|C5YG52_SORBI Uncharacterized protein OS=Sorghum bicolor OX=4558 GN=SORBI_3006G219300 PE=4 SV=1	183	0	0	19526000
tr|C5YG66|C5YG66_SORBI	tr|C5YG66|C5YG66_SORBI	tr|C5YG66|C5YG66_SORBI Aminomethyltransferase OS=Sorghum bicolor OX=4558 GN=SORBI_3006G220800 PE=3 SV=1	44.016	537680000	604350000	462270000
tr|C5YG70|C5YG70_SORBI	tr|C5YG70|C5YG70_SORBI	tr|C5YG70|C5YG70_SORBI 60S ribosomal protein L27 OS=Sorghum bicolor OX=4558 GN=SORBI_3006G221200 PE=3 SV=1	15.711	130400000	131190000	125710000
tr|C5YGA6|C5YGA6_SORBI	tr|C5YGA6|C5YGA6_SORBI	tr|C5YGA6|C5YGA6_SORBI Uncharacterized protein OS=Sorghum bicolor OX=4558 GN=SORBI_3006G075000 PE=4 SV=1	23.727	0	48778000	0
tr|C5YGD3|C5YGD3_SORBI	tr|C5YGD3|C5YGD3_SORBI	tr|C5YGD3|C5YGD3_SORBI Uncharacterized protein OS=Sorghum bicolor OX=4558 GN=SORBI_3006G077400 PE=4 SV=1	28.807	0	0	12618000
tr|C5YGE3|C5YGE3_SORBI	tr|C5YGE3|C5YGE3_SORBI	tr|C5YGE3|C5YGE3_SORBI Uncharacterized protein OS=Sorghum bicolor OX=4558 GN=SORBI_3006G078500 PE=4 SV=1	28.483	512250000	1200200000	1113600000
tr|C5YGG6|C5YGG6_SORBI	tr|C5YGG6|C5YGG6_SORBI	tr|C5YGG6|C5YGG6_SORBI Uncharacterized protein OS=Sorghum bicolor OX=4558 GN=SORBI_3006G080000 PE=4 SV=1	28.382	0	0	7510100
tr|C5YGH8|C5YGH8_SORBI	tr|C5YGH8|C5YGH8_SORBI	tr|C5YGH8|C5YGH8_SORBI Uncharacterized protein OS=Sorghum bicolor OX=4558 GN=SORBI_3006G081100 PE=4 SV=1	20.336	665490000	627120000	697280000
tr|C5YGS3|C5YGS3_SORBI	tr|C5YGS3|C5YGS3_SORBI	tr|C5YGS3|C5YGS3_SORBI Uncharacterized protein OS=Sorghum bicolor OX=4558 GN=SORBI_3007G037900 PE=4 SV=1	41.484	0	0	16296000
tr|C5YGY0|C5YGY0_SORBI	tr|C5YGY0|C5YGY0_SORBI	tr|C5YGY0|C5YGY0_SORBI Uncharacterized protein OS=Sorghum bicolor OX=4558 GN=SORBI_3007G043400 PE=4 SV=1	42.552	0	0	16536000
tr|C5YH02|C5YH02_SORBI;tr|C5XCS8|C5XCS8_SORBI	tr|C5YH02|C5YH02_SORBI;tr|C5XCS8|C5XCS8_SORBI	tr|C5YH02|C5YH02_SORBI Uncharacterized protein OS=Sorghum bicolor OX=4558 GN=SORBI_3007G045700 PE=4 SV=1;tr|C5XCS8|C5XCS8_SORBI Uncharacterized protein OS=Sorghum bicolor OX=4558 GN=SORBI_3002G200600 PE=4 SV=1	13.707	277150000	292850000	182390000
tr|C5YH12|C5YH12_SORBI;tr|A0A1B6QEM7|A0A1B6QEM7_SORBI;tr|A0A1B6QMP9|A0A1B6QMP9_SORBI	tr|C5YH12|C5YH12_SORBI	tr|C5YH12|C5YH12_SORBI Caffeic acid O-methyltransferase OS=Sorghum bicolor OX=4558 GN=SORBI_3007G047300 PE=1 SV=1	39.59	113660000	60774000	161890000
tr|C5YH21|C5YH21_SORBI	tr|C5YH21|C5YH21_SORBI	tr|C5YH21|C5YH21_SORBI Uncharacterized protein OS=Sorghum bicolor OX=4558 GN=SORBI_3007G176200 PE=4 SV=1	56.057	58255000	36125000	51686000
tr|C5YH30|C5YH30_SORBI	tr|C5YH30|C5YH30_SORBI	tr|C5YH30|C5YH30_SORBI Uncharacterized protein OS=Sorghum bicolor OX=4558 GN=SORBI_3007G177000 PE=3 SV=1	31.589	139250000	75118000	67643000
tr|C5YH84|C5YH84_SORBI	tr|C5YH84|C5YH84_SORBI	tr|C5YH84|C5YH84_SORBI Uncharacterized protein OS=Sorghum bicolor OX=4558 GN=SORBI_3007G183300 PE=4 SV=1	88.411	0	0	18138000
tr|C5YH94|C5YH94_SORBI	tr|C5YH94|C5YH94_SORBI	tr|C5YH94|C5YH94_SORBI Methionine aminopeptidase 2 OS=Sorghum bicolor OX=4558 GN=SORBI_3007G184500 PE=3 SV=1	49.614	0	0	10489000
tr|C5YHA0|C5YHA0_SORBI	tr|C5YHA0|C5YHA0_SORBI	tr|C5YHA0|C5YHA0_SORBI Peptidylprolyl isomerase OS=Sorghum bicolor OX=4558 GN=SORBI_3007G185100 PE=4 SV=1	24.573	1228500000	992830000	1150900000
tr|C5YHF4|C5YHF4_SORBI	tr|C5YHF4|C5YHF4_SORBI	tr|C5YHF4|C5YHF4_SORBI Uncharacterized protein OS=Sorghum bicolor OX=4558 GN=SORBI_3007G052700 PE=4 SV=1	10.347	110730000	0	108690000
tr|C5YHF8|C5YHF8_SORBI	tr|C5YHF8|C5YHF8_SORBI	tr|C5YHF8|C5YHF8_SORBI Uncharacterized protein OS=Sorghum bicolor OX=4558 GN=SORBI_3007G053300 PE=3 SV=1	25.46	562130000	349420000	381210000
tr|C5YHH1|C5YHH1_SORBI	tr|C5YHH1|C5YHH1_SORBI	tr|C5YHH1|C5YHH1_SORBI Uncharacterized protein OS=Sorghum bicolor OX=4558 GN=SORBI_3007G054800 PE=3 SV=1	120.03	121860000	70176000	112560000
tr|C5YHK1|C5YHK1_SORBI	tr|C5YHK1|C5YHK1_SORBI	tr|C5YHK1|C5YHK1_SORBI Uncharacterized protein OS=Sorghum bicolor OX=4558 GN=SORBI_3007G186300 PE=4 SV=1	36.26	208190000	207870000	197350000
tr|C5YHK9|C5YHK9_SORBI	tr|C5YHK9|C5YHK9_SORBI	tr|C5YHK9|C5YHK9_SORBI Uncharacterized protein OS=Sorghum bicolor OX=4558 GN=SORBI_3007G186800 PE=3 SV=1	28.67	1712600000	1048700000	1387400000
tr|C5YHQ3|C5YHQ3_SORBI	tr|C5YHQ3|C5YHQ3_SORBI	tr|C5YHQ3|C5YHQ3_SORBI Uncharacterized protein OS=Sorghum bicolor OX=4558 GN=SORBI_3007G190800 PE=3 SV=1	8.2165	54451000	0	64791000
tr|C5YHR7|C5YHR7_SORBI	tr|C5YHR7|C5YHR7_SORBI	tr|C5YHR7|C5YHR7_SORBI Uncharacterized protein OS=Sorghum bicolor OX=4558 GN=SORBI_3007G192200 PE=4 SV=1	18.904	79397000	0	0
tr|C5YHS2|C5YHS2_SORBI	tr|C5YHS2|C5YHS2_SORBI	tr|C5YHS2|C5YHS2_SORBI Uncharacterized protein OS=Sorghum bicolor OX=4558 GN=SORBI_3007G192700 PE=4 SV=1	22.702	39734000	0	32124000
tr|C5YHS3|C5YHS3_SORBI	tr|C5YHS3|C5YHS3_SORBI	tr|C5YHS3|C5YHS3_SORBI Uncharacterized protein OS=Sorghum bicolor OX=4558 GN=SORBI_3007G192800 PE=4 SV=1	13.309	387570000	362120000	377470000
tr|C5YHU7|C5YHU7_SORBI;tr|A0A1Z5R879|A0A1Z5R879_SORBI;tr|A0A1B6PFT6|A0A1B6PFT6_SORBI;sp|A8QW52|OMT1_SORBI	tr|C5YHU7|C5YHU7_SORBI	tr|C5YHU7|C5YHU7_SORBI Uncharacterized protein OS=Sorghum bicolor OX=4558 GN=SORBI_3007G058800 PE=3 SV=1	41.064	0	0	43027000
tr|C5YI27|C5YI27_SORBI	tr|C5YI27|C5YI27_SORBI	tr|C5YI27|C5YI27_SORBI Uncharacterized protein OS=Sorghum bicolor OX=4558 GN=SORBI_3007G194300 PE=4 SV=1	43.72	24873000	0	46651000
tr|C5YI63|C5YI63_SORBI	tr|C5YI63|C5YI63_SORBI	tr|C5YI63|C5YI63_SORBI Uncharacterized protein OS=Sorghum bicolor OX=4558 GN=SORBI_3007G197800 PE=4 SV=1	15.732	184180000	265420000	194440000
tr|C5YI64|C5YI64_SORBI	tr|C5YI64|C5YI64_SORBI	tr|C5YI64|C5YI64_SORBI Uncharacterized protein OS=Sorghum bicolor OX=4558 GN=SORBI_3007G198000 PE=4 SV=1	25.172	26559000	0	0
tr|C5YIC1|C5YIC1_SORBI	tr|C5YIC1|C5YIC1_SORBI	tr|C5YIC1|C5YIC1_SORBI Aconitate hydratase OS=Sorghum bicolor OX=4558 GN=SORBI_3007G068100 PE=3 SV=1	107.9	1054800000	884090000	1200800000
tr|C5YIC3|C5YIC3_SORBI	tr|C5YIC3|C5YIC3_SORBI	tr|C5YIC3|C5YIC3_SORBI Uncharacterized protein OS=Sorghum bicolor OX=4558 GN=SORBI_3007G068300 PE=4 SV=1	67.396	0	68779000	31498000
tr|C5YIC4|C5YIC4_SORBI	tr|C5YIC4|C5YIC4_SORBI	tr|C5YIC4|C5YIC4_SORBI Uncharacterized protein OS=Sorghum bicolor OX=4558 GN=SORBI_3007G068500 PE=4 SV=1	71.818	935930000	1994600000	1280300000
tr|C5YIF3|C5YIF3_SORBI	tr|C5YIF3|C5YIF3_SORBI	tr|C5YIF3|C5YIF3_SORBI Uncharacterized protein OS=Sorghum bicolor OX=4558 GN=SORBI_3007G071500 PE=4 SV=1	13.431	3467300000	5912300000	2863200000
tr|C5YIF8|C5YIF8_SORBI;tr|A0A1B6PG79|A0A1B6PG79_SORBI	tr|C5YIF8|C5YIF8_SORBI	tr|C5YIF8|C5YIF8_SORBI Obg-like ATPase 1 OS=Sorghum bicolor OX=4558 GN=SORBI_3007G071900 PE=3 SV=1	44.238	64511000	0	85942000
tr|C5YII6|C5YII6_SORBI	tr|C5YII6|C5YII6_SORBI	tr|C5YII6|C5YII6_SORBI Uncharacterized protein OS=Sorghum bicolor OX=4558 GN=SORBI_3007G074500 PE=3 SV=1	55.874	61596000	0	45872000
tr|C5YIK8|C5YIK8_SORBI	tr|C5YIK8|C5YIK8_SORBI	tr|C5YIK8|C5YIK8_SORBI Uncharacterized protein OS=Sorghum bicolor OX=4558 GN=SORBI_3007G076300 PE=4 SV=1	30.689	38432000	0	25490000
tr|C5YIM7|C5YIM7_SORBI	tr|C5YIM7|C5YIM7_SORBI	tr|C5YIM7|C5YIM7_SORBI Uncharacterized protein OS=Sorghum bicolor OX=4558 GN=SORBI_3007G205600 PE=3 SV=1	36.232	91252000	0	107140000
tr|C5YIP9|C5YIP9_SORBI	tr|C5YIP9|C5YIP9_SORBI	tr|C5YIP9|C5YIP9_SORBI Uncharacterized protein OS=Sorghum bicolor OX=4558 GN=SORBI_3007G208300 PE=4 SV=1	50.406	40088000	0	42658000
tr|C5YIT0|C5YIT0_SORBI;tr|A0A1Z5R5J3|A0A1Z5R5J3_SORBI	tr|C5YIT0|C5YIT0_SORBI	tr|C5YIT0|C5YIT0_SORBI Uncharacterized protein OS=Sorghum bicolor OX=4558 GN=SORBI_3007G211800 PE=3 SV=2	50.299	34701000	29890000	40167000
tr|C5YIT9|C5YIT9_SORBI;tr|C5XZV4|C5XZV4_SORBI	tr|C5YIT9|C5YIT9_SORBI;tr|C5XZV4|C5XZV4_SORBI	tr|C5YIT9|C5YIT9_SORBI Uncharacterized protein OS=Sorghum bicolor OX=4558 GN=SORBI_3007G211700 PE=4 SV=1;tr|C5XZV4|C5XZV4_SORBI Uncharacterized protein OS=Sorghum bicolor OX=4558 GN=SORBI_3004G259700 PE=4 SV=1	13.81	195300000	170290000	244140000
tr|C5YIX6|C5YIX6_SORBI;tr|A0A1Z5R9I1|A0A1Z5R9I1_SORBI;tr|C5YNA9|C5YNA9_SORBI;tr|A0A1B6PIB1|A0A1B6PIB1_SORBI	tr|C5YIX6|C5YIX6_SORBI;tr|A0A1Z5R9I1|A0A1Z5R9I1_SORBI	tr|C5YIX6|C5YIX6_SORBI Uncharacterized protein OS=Sorghum bicolor OX=4558 GN=SORBI_3007G078600 PE=4 SV=1;tr|A0A1Z5R9I1|A0A1Z5R9I1_SORBI Uncharacterized protein OS=Sorghum bicolor OX=4558 GN=SORBI_3007G078600 PE=4 SV=1	65.055	30316000	28525000	37180000
tr|C5YIY1|C5YIY1_SORBI	tr|C5YIY1|C5YIY1_SORBI	tr|C5YIY1|C5YIY1_SORBI 26S proteasome non-ATPase regulatory subunit 1 homolog OS=Sorghum bicolor OX=4558 GN=SORBI_3007G079300 PE=3 SV=1	106.83	34802000	0	30193000
tr|C5YIY2|C5YIY2_SORBI	tr|C5YIY2|C5YIY2_SORBI	tr|C5YIY2|C5YIY2_SORBI Uncharacterized protein OS=Sorghum bicolor OX=4558 GN=SORBI_3007G079600 PE=3 SV=1	24.323	31403000	0	32168000
tr|C5YJ49|C5YJ49_SORBI	tr|C5YJ49|C5YJ49_SORBI	tr|C5YJ49|C5YJ49_SORBI Uncharacterized protein OS=Sorghum bicolor OX=4558 GN=SORBI_3007G213700 PE=3 SV=1	44.045	1138300000	751020000	1161600000
tr|C5YJ75|C5YJ75_SORBI	tr|C5YJ75|C5YJ75_SORBI	tr|C5YJ75|C5YJ75_SORBI Uncharacterized protein OS=Sorghum bicolor OX=4558 GN=SORBI_3007G216300 PE=3 SV=1	80.221	3707200000	3151300000	3952800000
tr|C5YJD0|C5YJD0_SORBI;tr|C5XP45|C5XP45_SORBI;REV__tr|C5XP45|C5XP45_SORBI;REV__tr|C5XE66|C5XE66_SORBI;REV__tr|C5YM38|C5YM38_SORBI;REV__tr|C5YJD0|C5YJD0_SORBI;REV__tr|A0A1W0VYE9|A0A1W0VYE9_SORBI	tr|C5YJD0|C5YJD0_SORBI;tr|C5XP45|C5XP45_SORBI	tr|C5YJD0|C5YJD0_SORBI Histone H2B OS=Sorghum bicolor OX=4558 GN=SORBI_3007G221800 PE=3 SV=1;tr|C5XP45|C5XP45_SORBI Histone H2B OS=Sorghum bicolor OX=4558 GN=SORBI_3003G350100 PE=3 SV=1	16.479	564720000	232470000	505740000
tr|C5YJN5|C5YJN5_SORBI	tr|C5YJN5|C5YJN5_SORBI	tr|C5YJN5|C5YJN5_SORBI Uncharacterized protein OS=Sorghum bicolor OX=4558 GN=SORBI_3007G223500 PE=4 SV=1	26.066	1470800000	2069700000	1624600000
tr|C5YJP1|C5YJP1_SORBI	tr|C5YJP1|C5YJP1_SORBI	tr|C5YJP1|C5YJP1_SORBI Uncharacterized protein OS=Sorghum bicolor OX=4558 GN=SORBI_3007G224100 PE=3 SV=1	88.785	509260000	483450000	617250000
tr|C5YJQ8|C5YJQ8_SORBI	tr|C5YJQ8|C5YJQ8_SORBI	tr|C5YJQ8|C5YJQ8_SORBI Uncharacterized protein OS=Sorghum bicolor OX=4558 GN=SORBI_3007G226100 PE=3 SV=1	28.613	176460000	0	132490000
tr|C5YJR7|C5YJR7_SORBI	tr|C5YJR7|C5YJR7_SORBI	tr|C5YJR7|C5YJR7_SORBI Uncharacterized protein OS=Sorghum bicolor OX=4558 GN=SORBI_3007G227100 PE=4 SV=1	101.13	0	0	7989000
tr|C5YK68|C5YK68_SORBI	tr|C5YK68|C5YK68_SORBI	tr|C5YK68|C5YK68_SORBI Uncharacterized protein OS=Sorghum bicolor OX=4558 GN=SORBI_3007G105500 PE=4 SV=1	99.929	12912000	0	17418000
tr|C5YK78|C5YK78_SORBI	tr|C5YK78|C5YK78_SORBI	tr|C5YK78|C5YK78_SORBI Uncharacterized protein OS=Sorghum bicolor OX=4558 GN=SORBI_3007G106400 PE=4 SV=1	15.65	47012000	43664000	68492000
tr|C5YK93|C5YK93_SORBI	tr|C5YK93|C5YK93_SORBI	tr|C5YK93|C5YK93_SORBI Uncharacterized protein OS=Sorghum bicolor OX=4558 GN=SORBI_3007G107100 PE=4 SV=1	13.759	37884000	71057000	43964000
tr|C5YKA7|C5YKA7_SORBI	tr|C5YKA7|C5YKA7_SORBI	tr|C5YKA7|C5YKA7_SORBI Uncharacterized protein OS=Sorghum bicolor OX=4558 GN=SORBI_3007G108100 PE=4 SV=1	22.627	17128000	0	51788000
tr|C5YKA9|C5YKA9_SORBI	tr|C5YKA9|C5YKA9_SORBI	tr|C5YKA9|C5YKA9_SORBI Uncharacterized protein OS=Sorghum bicolor OX=4558 GN=SORBI_3007G108900 PE=4 SV=1	28.003	503100000	500240000	467690000
tr|C5YKG9|C5YKG9_SORBI	tr|C5YKG9|C5YKG9_SORBI	tr|C5YKG9|C5YKG9_SORBI Uncharacterized protein OS=Sorghum bicolor OX=4558 GN=SORBI_3007G114200 PE=4 SV=1	32.441	66973000	0	65798000
tr|C5YL06|C5YL06_SORBI	tr|C5YL06|C5YL06_SORBI	tr|C5YL06|C5YL06_SORBI Uncharacterized protein OS=Sorghum bicolor OX=4558 GN=SORBI_3007G130600 PE=4 SV=1	61.995	35172000	0	23673000
tr|C5YL07|C5YL07_SORBI;tr|A0A1Z5R9L1|A0A1Z5R9L1_SORBI;tr|A0A1B6PLD6|A0A1B6PLD6_SORBI	tr|C5YL07|C5YL07_SORBI;tr|A0A1Z5R9L1|A0A1Z5R9L1_SORBI	tr|C5YL07|C5YL07_SORBI Uncharacterized protein OS=Sorghum bicolor OX=4558 GN=SORBI_3007G130800 PE=3 SV=1;tr|A0A1Z5R9L1|A0A1Z5R9L1_SORBI Uncharacterized protein OS=Sorghum bicolor OX=4558 GN=SORBI_3007G130800 PE=3 SV=1	54.912	105910000	43238000	94929000
tr|C5YL42|C5YL42_SORBI	tr|C5YL42|C5YL42_SORBI	tr|C5YL42|C5YL42_SORBI Uncharacterized protein OS=Sorghum bicolor OX=4558 GN=SORBI_3007G132900 PE=4 SV=1	20.47	443820000	243230000	497510000
tr|C5YL64|C5YL64_SORBI	tr|C5YL64|C5YL64_SORBI	tr|C5YL64|C5YL64_SORBI Dihydrolipoamide acetyltransferase component of pyruvate dehydrogenase complex OS=Sorghum bicolor OX=4558 GN=SORBI_3007G134800 PE=3 SV=1	49.101	45987000	75099000	0
tr|C5YLG3|C5YLG3_SORBI;tr|C5XQJ3|C5XQJ3_SORBI	tr|C5YLG3|C5YLG3_SORBI	tr|C5YLG3|C5YLG3_SORBI Ferredoxin OS=Sorghum bicolor OX=4558 GN=SORBI_3007G004700 PE=3 SV=1	14.837	307730000	184830000	237300000
tr|C5YLG9|C5YLG9_SORBI	tr|C5YLG9|C5YLG9_SORBI	tr|C5YLG9|C5YLG9_SORBI Uncharacterized protein OS=Sorghum bicolor OX=4558 GN=SORBI_3007G005400 PE=3 SV=1	48.172	129130000	115700000	110890000
tr|C5YLK6|C5YLK6_SORBI	tr|C5YLK6|C5YLK6_SORBI	tr|C5YLK6|C5YLK6_SORBI Uncharacterized protein OS=Sorghum bicolor OX=4558 GN=SORBI_3007G140700 PE=3 SV=1	53.282	486970000	581910000	399960000
tr|C5YLM4|C5YLM4_SORBI;tr|C5YLM3|C5YLM3_SORBI;REV__tr|A0A1W0W7Y9|A0A1W0W7Y9_SORBI	tr|C5YLM4|C5YLM4_SORBI	tr|C5YLM4|C5YLM4_SORBI Uncharacterized protein OS=Sorghum bicolor OX=4558 GN=SORBI_3007G142200 PE=4 SV=1	47.505	0	0	30965000
tr|C5YLV3|C5YLV3_SORBI	tr|C5YLV3|C5YLV3_SORBI	tr|C5YLV3|C5YLV3_SORBI Uncharacterized protein OS=Sorghum bicolor OX=4558 GN=SORBI_3007G009200 PE=3 SV=1	31.06	21120000000	17241000000	18555000000
tr|C5YM25|C5YM25_SORBI	tr|C5YM25|C5YM25_SORBI	tr|C5YM25|C5YM25_SORBI Uncharacterized protein OS=Sorghum bicolor OX=4558 GN=SORBI_3007G018300 PE=3 SV=1	11.041	183300000	135560000	231470000
tr|C5YM38|C5YM38_SORBI	tr|C5YM38|C5YM38_SORBI	tr|C5YM38|C5YM38_SORBI Histone H2B OS=Sorghum bicolor OX=4558 GN=SORBI_3007G149600 PE=3 SV=1	16.261	10096000000	4593200000	7584400000
tr|C5YM52|C5YM52_SORBI;tr|C5Z6J7|C5Z6J7_SORBI;tr|C5Z6J5|C5Z6J5_SORBI	tr|C5YM52|C5YM52_SORBI	tr|C5YM52|C5YM52_SORBI Uncharacterized protein OS=Sorghum bicolor OX=4558 GN=SORBI_3007G151100 PE=4 SV=1	44.53	39977000	0	0
tr|C5YMB7|C5YMB7_SORBI	tr|C5YMB7|C5YMB7_SORBI	tr|C5YMB7|C5YMB7_SORBI Uncharacterized protein OS=Sorghum bicolor OX=4558 GN=SORBI_3007G157300 PE=4 SV=1	30.074	113260000	0	106520000
tr|C5YMD1|C5YMD1_SORBI	tr|C5YMD1|C5YMD1_SORBI	tr|C5YMD1|C5YMD1_SORBI Uncharacterized protein OS=Sorghum bicolor OX=4558 GN=SORBI_3007G019400 PE=3 SV=1	17.171	402170000	413690000	362240000
tr|C5YMG7|C5YMG7_SORBI	tr|C5YMG7|C5YMG7_SORBI	tr|C5YMG7|C5YMG7_SORBI Uncharacterized protein OS=Sorghum bicolor OX=4558 GN=SORBI_3007G022200 PE=3 SV=1	27.356	0	0	20402000
tr|C5YMH0|C5YMH0_SORBI;tr|A0A1B6PCN8|A0A1B6PCN8_SORBI;tr|A0A1B6PMF2|A0A1B6PMF2_SORBI;tr|C5YE20|C5YE20_SORBI;tr|A0A1B6PMN9|A0A1B6PMN9_SORBI	tr|C5YMH0|C5YMH0_SORBI	tr|C5YMH0|C5YMH0_SORBI Eukaryotic translation initiation factor 3 subunit G OS=Sorghum bicolor OX=4558 GN=SORBI_3007G022500 PE=3 SV=1	31.899	205290000	255800000	232110000
tr|C5YMI0|C5YMI0_SORBI	tr|C5YMI0|C5YMI0_SORBI	tr|C5YMI0|C5YMI0_SORBI Uncharacterized protein OS=Sorghum bicolor OX=4558 GN=SORBI_3007G023700 PE=4 SV=1	79.892	31978000	0	29692000
tr|C5YMN5|C5YMN5_SORBI;tr|A0A1B6QAW3|A0A1B6QAW3_SORBI	tr|C5YMN5|C5YMN5_SORBI	tr|C5YMN5|C5YMN5_SORBI ATP synthase subunit d, mitochondrial OS=Sorghum bicolor OX=4558 GN=SORBI_3007G159700 PE=3 SV=1	19.76	796000000	568100000	775080000
tr|C5YMP9|C5YMP9_SORBI	tr|C5YMP9|C5YMP9_SORBI	tr|C5YMP9|C5YMP9_SORBI Uncharacterized protein OS=Sorghum bicolor OX=4558 GN=SORBI_3007G161500 PE=4 SV=1	13.829	436180000	312570000	330560000
tr|C5YMQ9|C5YMQ9_SORBI;tr|A0A1Z5RB45|A0A1Z5RB45_SORBI;tr|A0A1Z5RA82|A0A1Z5RA82_SORBI;tr|A0A1Z5RA76|A0A1Z5RA76_SORBI	tr|C5YMQ9|C5YMQ9_SORBI;tr|A0A1Z5RB45|A0A1Z5RB45_SORBI;tr|A0A1Z5RA82|A0A1Z5RA82_SORBI;tr|A0A1Z5RA76|A0A1Z5RA76_SORBI	tr|C5YMQ9|C5YMQ9_SORBI Uncharacterized protein OS=Sorghum bicolor OX=4558 GN=SORBI_3007G162600 PE=4 SV=1;tr|A0A1Z5RB45|A0A1Z5RB45_SORBI Uncharacterized protein OS=Sorghum bicolor OX=4558 GN=SORBI_3007G162600 PE=4 SV=1;tr|A0A1Z5RA82|A0A1Z5RA82_SORBI Unchara	52.58	29631000	0	26433000
tr|C5YMT9|C5YMT9_SORBI	tr|C5YMT9|C5YMT9_SORBI	tr|C5YMT9|C5YMT9_SORBI Uncharacterized protein OS=Sorghum bicolor OX=4558 GN=SORBI_3007G165600 PE=4 SV=2	110.37	687840000	732630000	612800000
tr|C5YMV5|C5YMV5_SORBI	tr|C5YMV5|C5YMV5_SORBI	tr|C5YMV5|C5YMV5_SORBI Uncharacterized protein OS=Sorghum bicolor OX=4558 GN=SORBI_3007G166300 PE=4 SV=1	46.455	7375600000	7515900000	8028800000
tr|C5YMX6|C5YMX6_SORBI;tr|C5YVH3|C5YVH3_SORBI	tr|C5YMX6|C5YMX6_SORBI;tr|C5YVH3|C5YVH3_SORBI	tr|C5YMX6|C5YMX6_SORBI 60S acidic ribosomal protein P0 OS=Sorghum bicolor OX=4558 GN=SORBI_3007G029400 PE=3 SV=1;tr|C5YVH3|C5YVH3_SORBI 60S acidic ribosomal protein P0 OS=Sorghum bicolor OX=4558 GN=SORBI_3009G229400 PE=3 SV=1	34.499	598620000	512330000	543300000
tr|C5YN08|C5YN08_SORBI	tr|C5YN08|C5YN08_SORBI	tr|C5YN08|C5YN08_SORBI Uncharacterized protein OS=Sorghum bicolor OX=4558 GN=SORBI_3007G033400 PE=4 SV=1	17.228	67189000	0	0
tr|C5YN18|C5YN18_SORBI	tr|C5YN18|C5YN18_SORBI	tr|C5YN18|C5YN18_SORBI Uncharacterized protein OS=Sorghum bicolor OX=4558 GN=SORBI_3007G034500 PE=4 SV=1	24.72	0	0	63591000
tr|C5YN28|C5YN28_SORBI;tr|C5XBJ1|C5XBJ1_SORBI	tr|C5YN28|C5YN28_SORBI	tr|C5YN28|C5YN28_SORBI Uncharacterized protein OS=Sorghum bicolor OX=4558 GN=SORBI_3007G035600 PE=4 SV=1	25.82	60733000	0	76486000
tr|C5YN29|C5YN29_SORBI;tr|C5XLQ3|C5XLQ3_SORBI	tr|C5YN29|C5YN29_SORBI	tr|C5YN29|C5YN29_SORBI Uncharacterized protein OS=Sorghum bicolor OX=4558 GN=SORBI_3007G035700 PE=4 SV=1	65.133	55659000	86665000	70524000
tr|C5YN49|C5YN49_SORBI	tr|C5YN49|C5YN49_SORBI	tr|C5YN49|C5YN49_SORBI Superoxide dismutase [Cu-Zn] OS=Sorghum bicolor OX=4558 GN=SORBI_3007G166600 PE=3 SV=1	20.703	1033400000	1109900000	1056900000
tr|C5YN58|C5YN58_SORBI	tr|C5YN58|C5YN58_SORBI	tr|C5YN58|C5YN58_SORBI Carboxypeptidase OS=Sorghum bicolor OX=4558 GN=SORBI_3007G167200 PE=3 SV=1	50.233	12709000	0	17082000
tr|C5YN64|C5YN64_SORBI	tr|C5YN64|C5YN64_SORBI	tr|C5YN64|C5YN64_SORBI Uncharacterized protein OS=Sorghum bicolor OX=4558 GN=SORBI_3007G167800 PE=3 SV=1	63.18	83268000	82206000	58050000
tr|C5YN74|C5YN74_SORBI	tr|C5YN74|C5YN74_SORBI	tr|C5YN74|C5YN74_SORBI Uncharacterized protein OS=Sorghum bicolor OX=4558 GN=SORBI_3007G169100 PE=4 SV=1	38.012	346050000	275730000	374100000
tr|C5YN77|C5YN77_SORBI	tr|C5YN77|C5YN77_SORBI	tr|C5YN77|C5YN77_SORBI Ribosomal protein OS=Sorghum bicolor OX=4558 GN=SORBI_3007G169500 PE=3 SV=1	24.58	402390000	58891000	247230000
tr|C5YN91|C5YN91_SORBI	tr|C5YN91|C5YN91_SORBI	tr|C5YN91|C5YN91_SORBI Uncharacterized protein OS=Sorghum bicolor OX=4558 GN=SORBI_3007G171000 PE=4 SV=1	46.614	68041000	0	58171000
tr|C5YN94|C5YN94_SORBI	tr|C5YN94|C5YN94_SORBI	tr|C5YN94|C5YN94_SORBI Uncharacterized protein OS=Sorghum bicolor OX=4558 GN=SORBI_3007G171400 PE=4 SV=1	29.782	11862000	0	26945000
tr|C5YN98|C5YN98_SORBI	tr|C5YN98|C5YN98_SORBI	tr|C5YN98|C5YN98_SORBI Uncharacterized protein OS=Sorghum bicolor OX=4558 GN=SORBI_3007G171800 PE=4 SV=1	31.907	1177900000	1244300000	1068700000
tr|C5YNA5|C5YNA5_SORBI	tr|C5YNA5|C5YNA5_SORBI	tr|C5YNA5|C5YNA5_SORBI Uncharacterized protein OS=Sorghum bicolor OX=4558 GN=SORBI_3007G172300 PE=4 SV=1	10.015	119990000	163270000	155730000
tr|C5YNB9|C5YNB9_SORBI	tr|C5YNB9|C5YNB9_SORBI	tr|C5YNB9|C5YNB9_SORBI Uncharacterized protein OS=Sorghum bicolor OX=4558 GN=SORBI_3007G173800 PE=4 SV=1	42.636	155300000	121430000	136080000
tr|C5YNP6|C5YNP6_SORBI	tr|C5YNP6|C5YNP6_SORBI	tr|C5YNP6|C5YNP6_SORBI Uncharacterized protein OS=Sorghum bicolor OX=4558 GN=SORBI_3008G097000 PE=4 SV=1	34.398	75369000	0	88201000
tr|C5YNS4|C5YNS4_SORBI	tr|C5YNS4|C5YNS4_SORBI	tr|C5YNS4|C5YNS4_SORBI 40S ribosomal protein S6 OS=Sorghum bicolor OX=4558 GN=SORBI_3008G098800 PE=3 SV=1	28.566	1322500000	1453600000	1140300000
tr|C5YNS5|C5YNS5_SORBI	tr|C5YNS5|C5YNS5_SORBI	tr|C5YNS5|C5YNS5_SORBI Uncharacterized protein OS=Sorghum bicolor OX=4558 GN=SORBI_3008G098900 PE=3 SV=1	131.77	0	0	16654000
tr|C5YNT6|C5YNT6_SORBI	tr|C5YNT6|C5YNT6_SORBI	tr|C5YNT6|C5YNT6_SORBI Uncharacterized protein OS=Sorghum bicolor OX=4558 GN=SORBI_3008G100000 PE=3 SV=1	22.459	565880000	366730000	456480000
tr|C5YNV7|C5YNV7_SORBI	tr|C5YNV7|C5YNV7_SORBI	tr|C5YNV7|C5YNV7_SORBI Uncharacterized protein OS=Sorghum bicolor OX=4558 GN=SORBI_3008G102000 PE=4 SV=1	25.034	809330000	846290000	723110000
tr|C5YNX7|C5YNX7_SORBI	tr|C5YNX7|C5YNX7_SORBI	tr|C5YNX7|C5YNX7_SORBI Uncharacterized protein OS=Sorghum bicolor OX=4558 GN=SORBI_3008G103900 PE=4 SV=1	24.558	104270000	0	55063000
tr|C5YP21|C5YP21_SORBI	tr|C5YP21|C5YP21_SORBI	tr|C5YP21|C5YP21_SORBI Uncharacterized protein OS=Sorghum bicolor OX=4558 GN=SORBI_3008G107800 PE=4 SV=1	15.591	0	0	26347000
tr|C5YP76|C5YP76_SORBI	tr|C5YP76|C5YP76_SORBI	tr|C5YP76|C5YP76_SORBI Uncharacterized protein OS=Sorghum bicolor OX=4558 GN=SORBI_3008G112300 PE=4 SV=1	60.187	586290000	405240000	545890000
tr|C5YP99|C5YP99_SORBI;tr|A0A1Z5R703|A0A1Z5R703_SORBI;tr|A0A1B6P697|A0A1B6P697_SORBI;tr|A0A1B6P690|A0A1B6P690_SORBI;tr|C5YZI6|C5YZI6_SORBI;tr|A0A1B6Q328|A0A1B6Q328_SORBI;tr|C5Y9I6|C5Y9I6_SORBI;tr|C5X3C5|C5X3C5_SORBI	tr|C5YP99|C5YP99_SORBI;tr|A0A1Z5R703|A0A1Z5R703_SORBI	tr|C5YP99|C5YP99_SORBI Peroxidase OS=Sorghum bicolor OX=4558 GN=SORBI_3008G114700 PE=3 SV=1;tr|A0A1Z5R703|A0A1Z5R703_SORBI Peroxidase OS=Sorghum bicolor OX=4558 GN=SORBI_3008G114700 PE=3 SV=1	36.723	27726000	0	31321000
tr|C5YPA6|C5YPA6_SORBI	tr|C5YPA6|C5YPA6_SORBI	tr|C5YPA6|C5YPA6_SORBI Uncharacterized protein OS=Sorghum bicolor OX=4558 GN=SORBI_3008G115500 PE=3 SV=1	34.892	0	0	24291000
tr|C5YPB9|C5YPB9_SORBI	tr|C5YPB9|C5YPB9_SORBI	tr|C5YPB9|C5YPB9_SORBI Acyl carrier protein OS=Sorghum bicolor OX=4558 GN=SORBI_3008G116400 PE=3 SV=1	15.143	490700000	805170000	654910000
tr|C5YPE0|C5YPE0_SORBI	tr|C5YPE0|C5YPE0_SORBI	tr|C5YPE0|C5YPE0_SORBI Uncharacterized protein OS=Sorghum bicolor OX=4558 GN=SORBI_3008G118200 PE=4 SV=1	102.45	15920000	13833000	56468000
tr|C5YPE5|C5YPE5_SORBI	tr|C5YPE5|C5YPE5_SORBI	tr|C5YPE5|C5YPE5_SORBI Uncharacterized protein OS=Sorghum bicolor OX=4558 GN=SORBI_3008G118500 PE=3 SV=1	46.305	79007000	66421000	40148000
tr|C5YPF1|C5YPF1_SORBI	tr|C5YPF1|C5YPF1_SORBI	tr|C5YPF1|C5YPF1_SORBI Uncharacterized protein OS=Sorghum bicolor OX=4558 GN=SORBI_3008G119400 PE=4 SV=1	13.573	0	0	19692000
tr|C5YPK6|C5YPK6_SORBI	tr|C5YPK6|C5YPK6_SORBI	tr|C5YPK6|C5YPK6_SORBI Nucleoside diphosphate kinase OS=Sorghum bicolor OX=4558 GN=SORBI_3008G123600 PE=3 SV=1	23.946	380770000	582410000	595730000
tr|C5YPL2|C5YPL2_SORBI	tr|C5YPL2|C5YPL2_SORBI	tr|C5YPL2|C5YPL2_SORBI Uncharacterized protein OS=Sorghum bicolor OX=4558 GN=SORBI_3008G124400 PE=4 SV=1	18.59	174960000	126800000	129270000
tr|C5YPP6|C5YPP6_SORBI	tr|C5YPP6|C5YPP6_SORBI	tr|C5YPP6|C5YPP6_SORBI Uncharacterized protein OS=Sorghum bicolor OX=4558 GN=SORBI_3008G000400 PE=4 SV=1	39.581	0	0	10698000
tr|C5YPU7|C5YPU7_SORBI	tr|C5YPU7|C5YPU7_SORBI	tr|C5YPU7|C5YPU7_SORBI Uncharacterized protein OS=Sorghum bicolor OX=4558 GN=SORBI_3008G131200 PE=4 SV=1	25.487	158030000	210940000	102680000
tr|C5YPV3|C5YPV3_SORBI;tr|A0A1Z5R6D4|A0A1Z5R6D4_SORBI	tr|C5YPV3|C5YPV3_SORBI;tr|A0A1Z5R6D4|A0A1Z5R6D4_SORBI	tr|C5YPV3|C5YPV3_SORBI Uncharacterized protein OS=Sorghum bicolor OX=4558 GN=SORBI_3008G131700 PE=4 SV=1;tr|A0A1Z5R6D4|A0A1Z5R6D4_SORBI Uncharacterized protein OS=Sorghum bicolor OX=4558 GN=SORBI_3008G131700 PE=4 SV=1	28.69	151270000	143330000	160570000
tr|C5YPW0|C5YPW0_SORBI	tr|C5YPW0|C5YPW0_SORBI	tr|C5YPW0|C5YPW0_SORBI Uncharacterized protein OS=Sorghum bicolor OX=4558 GN=SORBI_3008G132700 PE=4 SV=1	46.65	100790000	129210000	92893000
tr|C5YPX9|C5YPX9_SORBI	tr|C5YPX9|C5YPX9_SORBI	tr|C5YPX9|C5YPX9_SORBI Uncharacterized protein OS=Sorghum bicolor OX=4558 GN=SORBI_3008G134800 PE=4 SV=1	29.913	182110000	145710000	172130000
tr|C5YPY1|C5YPY1_SORBI	tr|C5YPY1|C5YPY1_SORBI	tr|C5YPY1|C5YPY1_SORBI Uncharacterized protein OS=Sorghum bicolor OX=4558 GN=SORBI_3008G135200 PE=4 SV=1	95.896	104450000	0	124250000
tr|C5YPY7|C5YPY7_SORBI	tr|C5YPY7|C5YPY7_SORBI	tr|C5YPY7|C5YPY7_SORBI Uncharacterized protein OS=Sorghum bicolor OX=4558 GN=SORBI_3008G135600 PE=4 SV=1	24.707	0	60930000	0
[truncated: 267 more rows]

## Sheet: Sheet2
Supplemental Table S4
The total identified proteins of sorghum S4-1.
[truncated: 2,099 more rows]

## Sheet: Sheet3
Supplemental Table S4
[truncated: 2,271 more rows]

## Sheet: Sheet4
Supplemental Table S4
[truncated: 2,481 more rows]

## Sheet: Sheet5
Supplemental Table S4
[truncated: 2,187 more rows]

[truncated: 3 more sheets: Sheet6, Sheet7, Sheet8]
