# Supplementary material for: Proteomic Analysis Revealed Different Molecular Mechanisms of Response to PEG Stress in Drought-Sensitive and Drought-Resistant Sorghums
Source: Int J Mol Sci. 2022 Oct 31;23(21):13297. doi: 10.3390/ijms232113297 (PMC9656428; doi:10.3390/ijms232113297)
Supplement: Supplementary file 1 [file ijms-23-13297-s001.zip › Table S5 The differentially expressed proteins of four sorghum cultivars..xlsx]

## Sheet: Sheet1
Supplemental Table S5
The differentially expressed proteins of sorghum S4 vs PEG S4 (1).
Protein IDs	Mol. weight [kDa]	LFQ intensity 4-1	LFQ intensity 4-2	LFQ intensity 4-3	LFQ intensity P4-1	LFQ intensity P4-2	LFQ intensity P4-3	Ave CK	Ave PEG	P_valve	FC	log2FC
A0A109ND69	28.382	637350000	351940000	504590000	457560000	625930000	512010000	497960000	5.31833e+08	0.746248	1.06802	0.0949443
A0A109NDJ6	57.004	93292000	79544000	71113000	84605000	75199000	73792000	8.13163e+07	7.78653e+07	0.66844	0.957561	-0.062564
A0A109NDM1	33.822	548080000	627640000	688710000	397460000	349430000	417530000	6.21477e+08	388140000	0.0151806	0.624545	-0.679123
A0A109NDS9	83.188	0	89257000	61622000	0	37279000	0	50293000	1.24263e+07	0.289321	0.247079	-2.01696
A0A194YGP1	29.185	181250000	121670000	210740000	224260000	187530000	157920000	171220000	1.89903e+08	0.598495	1.10912	0.149414
A0A194YGQ1	52.821	771670000	436450000	728440000	802010000	848110000	757040000	645520000	8.02387e+08	0.272017	1.24301	0.313836
A0A194YGT2	56.461	44201000	0	0	0	38193000	0	1.47337e+07	12731000	0.923132	0.864075	-0.210771
A0A194YGU2	65.657	175370000	70033000	149910000	197940000	182840000	189770000	131771000	1.90183e+08	0.205148	1.44329	0.529358
A0A194YGV9	79.571	25903000000	29995000000	27339000000	23541000000	20928000000	23425000000	2.77457e+10	2.26313e+10	0.0299509	0.815671	-0.293941
A0A194YGY2	48.048	3089000000	3985100000	3693900000	3697900000	2994400000	3469200000	3.58933e+09	3.38717e+09	0.581027	0.943676	-0.0836369
A0A194YGY8	24.206	0	0	0	21655000	0	0	0	7.21833e+06	0.42265	#DIV/0!	#DIV/0!
A0A194YH60	37.091	0	0	0	12946000	0	0	0	4.31533e+06	0.42265	#DIV/0!	#DIV/0!
A0A194YH71	29	0	0	0	12781000	0	0	0	4.26033e+06	0.42265	#DIV/0!	#DIV/0!
A0A194YHA2	71.08	92549000	100510000	73455000	91710000	62263000	89108000	88838000	81027000	0.56285	0.912076	-0.132774
A0A194YHR5	53.071	41773000	27296000	0	34285000	39828000	41136000	23023000	3.84163e+07	0.335091	1.66861	0.738644
A0A194YHU3	25.593	641700000	870270000	755800000	551760000	589670000	559830000	7.55923e+08	5.67087e+08	0.0993357	0.750191	-0.414671
A0A194YI09	141.23	63014000	0	74119000	78022000	0	82718000	45711000	53580000	0.835146	1.17215	0.229153
A0A194YI68	28.791	983020000	1503400000	956600000	789080000	799430000	737550000	1.14767e+09	7.75353e+08	0.17023	0.675587	-0.565786
A0A194YIA9	38.357	0	0	19605000	0	18990000	0	6535000	6330000	0.983104	0.96863	-0.0459817
A0A194YIG2	42.619	290780000	289430000	296620000	327110000	312380000	376090000	2.92277e+08	3.38527e+08	0.136531	1.15824	0.211935
A0A194YIZ8	35.056	14877000	0	13207000	24057000	22321000	0	9.36133e+06	1.54593e+07	0.545194	1.6514	0.723692
A0A194YJ06	63.186	42334000	52827000	37421000	35722000	40750000	42601000	44194000	39691000	0.437706	0.898108	-0.155039
A0A194YJS5	54.061	2009400000	1254600000	2082700000	2021900000	2093100000	2225700000	1.78223e+09	2.11357e+09	0.336542	1.18591	0.245993
A0A194YJY9	49.29	14564000000	16752000000	16495000000	15131000000	16906000000	15515000000	15937000000	1.58507e+10	0.926504	0.994583	-0.00783656
A0A194YK06	60.433	0	0	0	0	6029500	0	0	2.00983e+06	0.42265	#DIV/0!	#DIV/0!
A0A194YK10	65.386	28106000	24407000	32441000	0	27673000	29441000	28318000	19038000	0.434866	0.672293	-0.572837
A0A194YK39	28.37	2780800000	2185500000	2701000000	2314900000	2857600000	2724100000	2.55577e+09	2632200000	0.773493	1.02991	0.042513
A0A194YKC9	23.751	141950000	75764000	122830000	100950000	133850000	150580000	1.13515e+08	128460000	0.577124	1.13166	0.17844
A0A194YKI3	55.215	31027000	0	0	18739000	0	28112000	1.03423e+07	15617000	0.7116	1.51001	0.594556
A0A194YKQ4	22.342	0	0	30225000	0	0	20844000	10075000	6948000	0.812435	0.689628	-0.53611
A0A194YKS8	152.57	37275000	0	44301000	0	47718000	0	27192000	15906000	0.62041	0.584951	-0.773611
A0A194YKU6	72.523	3089000000	2326800000	2937500000	2735800000	2842500000	2705300000	2.78443e+09	2761200000	0.930265	0.991656	-0.0120884
A0A194YL80	34.827	49993000000	59814000000	53508000000	37001000000	37661000000	37619000000	5.44383e+10	37427000000	0.0268052	0.687512	-0.540543
A0A194YL98	31.709	49983000	0	41229000	52969000	32925000	48673000	30404000	4.48557e+07	0.455928	1.47532	0.561029
A0A194YLD5	45.992	685720000	710910000	600780000	651770000	506400000	644880000	6.65803e+08	6.01017e+08	0.332357	0.902694	-0.147691
A0A194YLP4	92.786	964340000	824590000	887240000	1173400000	1091300000	1081200000	8.92057e+08	1115300000	0.0136204	1.25026	0.322225
A0A194YLV3	30.676	820720000	578040000	779280000	649650000	465240000	598610000	7.26013e+08	5.71167e+08	0.177452	0.786716	-0.346084
A0A194YLW8	18.135	164150000	165260000	146020000	132970000	176430000	133460000	1.58477e+08	147620000	0.543477	0.931494	-0.102382
A0A194YLZ3	41.811	994050000	958130000	1132500000	1019600000	1083400000	934340000	1.02823e+09	1.01245e+09	0.829523	0.984653	-0.0223124
A0A194YM02	59.894	0	0	0	0	0	3133900	0	1.04463e+06	0.42265	#DIV/0!	#DIV/0!
A0A194YM41	10.354	0	0	0	26925000	0	23332000	0	1.67523e+07	0.185582	#DIV/0!	#DIV/0!
A0A194YM42	71.485	936130000	1029200000	1108600000	1058600000	1112400000	1125500000	1.02464e+09	1.09883e+09	0.273091	1.07241	0.100851
A0A194YME5	67.25	72929000	0	70822000	67910000	93577000	79723000	47917000	8.04033e+07	0.306697	1.67797	0.746718
A0A194YMF1	64.065	25437000	39875000	16924000	28007000	0	26997000	27412000	1.83347e+07	0.472786	0.668855	-0.580234
A0A194YMI7	53.362	0	0	0	0	8860700	0	0	2.95357e+06	0.42265	#DIV/0!	#DIV/0!
A0A194YMM6	36.526	8921600000	9251400000	8309500000	7581100000	7124700000	7239000000	8827500000	7.31493e+09	0.0170923	0.828653	-0.27116
A0A194YMV2	42.449	3468300000	3610200000	3536100000	3542600000	3777900000	3571300000	3538200000	3630600000	0.352294	1.02611	0.0371924
A0A194YN00	65.018	88861000	91708000	63714000	86806000	89827000	99747000	8.14277e+07	9.21267e+07	0.357918	1.13139	0.1781
A0A194YN38	64.239	0	0	26481000	0	22594000	18368000	8827000	13654000	0.690519	1.54684	0.629329
A0A194YN58	26.891	57508000	0	0	62099000	29915000	51558000	1.91693e+07	4.78573e+07	0.274444	2.49656	1.31994
A0A194YND7	103.71	1849400000	922800000	1659100000	2057800000	1523400000	1709300000	1477100000	1763500000	0.438273	1.19389	0.255674
A0A194YNE0	34.005	0	0	0	0	0	5049500	0	1.68317e+06	0.42265	#DIV/0!	#DIV/0!
A0A194YNF4	69.858	78947000	78757000	127090000	79780000	57944000	79398000	9.49313e+07	72374000	0.297121	0.762383	-0.391413
A0A194YNG2	49.763	0	0	0	20724000	0	0	0	6908000	0.42265	#DIV/0!	#DIV/0!
A0A194YNG8	27.612	0	0	17052000	0	0	0	5684000	0	0.42265	0	#NUM!
A0A194YNI9	18.489	0	0	0	41737000	0	0	0	1.39123e+07	0.42265	#DIV/0!	#DIV/0!
A0A194YNJ6	103.76	85928000	46967000	88216000	104960000	117500000	107590000	7.37037e+07	1.10017e+08	0.103745	1.49269	0.577914
A0A194YNT6	47.665	140690000	106350000	215150000	209570000	167760000	176570000	1.54063e+08	1.84633e+08	0.449969	1.19842	0.261139
A0A194YP96	91.352	37358000	0	48611000	32351000	51336000	38766000	2.86563e+07	4.08177e+07	0.503994	1.42439	0.51034
A0A194YP97	15.819	174980000	176180000	178100000	234460000	148350000	219310000	176420000	2.00707e+08	0.456788	1.13766	0.186074
A0A194YPA2	73.714	0	0	107090000	27924000	0	0	3.56967e+07	9308000	0.540808	0.260753	-1.93925
A0A194YPD4	52.415	116930000	0	147220000	195430000	211530000	187020000	88050000	1.97993e+08	0.130626	2.24865	1.16906
A0A194YPE9	47.083	137890000	142340000	175410000	194590000	200160000	191680000	151880000	1.95477e+08	0.0608337	1.28705	0.364065
A0A194YQ00	52.98	0	0	0	0	18788000	16657000	0	11815000	0.184975	#DIV/0!	#DIV/0!
A0A194YQ30	29.423	0	0	0	0	15287000	0	0	5.09567e+06	0.42265	#DIV/0!	#DIV/0!
A0A194YQ67	32.604	0	0	0	0	0	21226000	0	7.07533e+06	0.42265	#DIV/0!	#DIV/0!
A0A194YQ88	51.165	3642200000	3753700000	3457600000	3108900000	2592000000	3047200000	3.61783e+09	2.91603e+09	0.0311587	0.806016	-0.311119
A0A194YQ92	133.55	236960000	0	257930000	256690000	346090000	292680000	1.64963e+08	2.98487e+08	0.243216	1.80941	0.855521
A0A194YQK0	11.243	1680800000	3299300000	2123000000	2477900000	1918400000	2438000000	2367700000	2278100000	0.874887	0.962157	-0.0556552
A0A194YQU6	58.804	0	0	0	15235000	0	19078000	0	1.14377e+07	0.188577	#DIV/0!	#DIV/0!
A0A194YQU8	54.495	0	0	0	0	0	2807800	0	935933	0.42265	#DIV/0!	#DIV/0!
A0A194YR04	37.049	794220000	940060000	763420000	916940000	900600000	949720000	8.32567e+08	922420000	0.236663	1.10792	0.147858
A0A194YR44	17.066	87646000	53768000	111730000	86690000	70506000	94287000	8.43813e+07	8.38277e+07	0.977874	0.993439	-0.00949741
A0A194YR85	57.026	28258000	0	25611000	33704000	0	24519000	1.79563e+07	1.94077e+07	0.919653	1.08083	0.112134
A0A194YRC1	39.211	24589000	0	28091000	33682000	44737000	63770000	17560000	4.73963e+07	0.0748402	2.69911	1.43248
A0A194YRE8	31.16	0	0	0	0	0	25367000	0	8.45567e+06	0.42265	#DIV/0!	#DIV/0!
A0A194YRE9	39.183	7995000000	7929800000	7842600000	7442100000	8585900000	8795400000	7.92247e+09	8.27447e+09	0.491107	1.04443	0.0627166
A0A194YRG8	226.3	26296000	0	0	0	0	14666000	8.76533e+06	4.88867e+06	0.724041	0.557727	-0.842368
A0A194YRH0	45.673	0	0	0	0	9286400	0	0	3.09547e+06	0.42265	#DIV/0!	#DIV/0!
A0A194YRM0	39.41	0	0	97332000	129840000	0	122240000	32444000	8.40267e+07	0.389857	2.5899	1.3729
A0A194YRN2	42.215	0	0	0	15116000	0	0	0	5.03867e+06	0.42265	#DIV/0!	#DIV/0!
A0A194YRR0	42.254	3343800000	2520700000	3192700000	2707800000	3281200000	2555700000	3.01907e+09	2.84823e+09	0.638212	0.943415	-0.0840353
A0A194YRR3	68.326	0	0	26384000	106990000	0	58979000	8.79467e+06	55323000	0.268407	6.29052	2.65318
A0A194YRS5	120.21	0	0	0	0	21884000	21221000	0	1.43683e+07	0.1836	#DIV/0!	#DIV/0!
A0A194YRT1	99.108	0	0	0	15227000	0	0	0	5.07567e+06	0.42265	#DIV/0!	#DIV/0!
A0A194YRT7	132.15	69251000	48252000	85123000	55734000	64519000	76079000	67542000	65444000	0.873987	0.968938	-0.045524
A0A194YRU4	43.689	25469000	0	21725000	0	28481000	28637000	1.57313e+07	1.90393e+07	0.803175	1.21028	0.275342
A0A194YRV2	28.641	185410000	117700000	249640000	263890000	199260000	262600000	184250000	2.41917e+08	0.27451	1.31298	0.392846
A0A194YRW3	38.644	0	0	0	42161000	0	45382000	0	29181000	0.184056	#DIV/0!	#DIV/0!
A0A194YRX7	45.871	14269000000	15476000000	14103000000	13307000000	11572000000	12661000000	14616000000	1.25133e+10	0.0354303	0.856139	-0.224082
A0A194YS86	38.499	494930000	348570000	537990000	392950000	666760000	467890000	4.60497e+08	509200000	0.653875	1.10576	0.145042
A0A194YSD6	22.948	1155500000	995420000	1011700000	781830000	725540000	817110000	1.05421e+09	7.74827e+08	0.0163111	0.734986	-0.444212
A0A194YSE7	56.124	19202000	0	24494000	0	20506000	23186000	1.45653e+07	14564000	0.999904	0.999908	-0.000132073
A0A194YSH7	45.509	0	0	0	19656000	32175000	0	0	17277000	0.206326	#DIV/0!	#DIV/0!
A0A194YSI2	21.451	46420000	64485000	65971000	47062000	39500000	45117000	5.89587e+07	43893000	0.126522	0.744471	-0.425713
A0A194YSP3	191.87	40000000	93400000	51465000	0	0	0	6.16217e+07	0	0.0628974	0	#NUM!
A0A194YSP9	46.597	238830000	241420000	265080000	318120000	289130000	290560000	2.48443e+08	299270000	0.0161446	1.20458	0.268531
A0A194YSS1	50.129	132060000	0	132170000	127240000	88982000	119160000	8.80767e+07	111794000	0.648834	1.26928	0.344011
A0A194YSU9	42.671	0	41199000	38678000	40799000	0	0	2.66257e+07	1.35997e+07	0.531582	0.510773	-0.969246
A0A194YSV0	112.88	0	0	0	0	0	26812000	0	8.93733e+06	0.42265	#DIV/0!	#DIV/0!
A0A194YSX5	50.431	3238000000	4326400000	3337500000	3785500000	3011100000	3397900000	3.63397e+09	3.39817e+09	0.603584	0.935112	-0.0967886
A0A194YSZ1	56.34	564480000	1871600000	1034100000	1266500000	346720000	967270000	1.15673e+09	8.60163e+08	0.564663	0.743618	-0.427365
A0A194YT12	182.17	0	0	0	0	19994000	0	0	6.66467e+06	0.42265	#DIV/0!	#DIV/0!
A0A194YT53	48.166	477310000	496320000	609820000	466310000	604210000	468310000	5.27817e+08	5.12943e+08	0.821174	0.971821	-0.0412375
A0A194YT87	35.705	31772000	37376000	23033000	0	0	24806000	30727000	8.26867e+06	0.0950214	0.269101	-1.89378
A0A194YTJ5	121.73	516550000	283720000	577750000	598470000	585780000	586210000	459340000	5.90153e+08	0.281479	1.28479	0.361527
A0A194YTY4	53.028	0	0	0	41974000	0	51652000	0	3.12087e+07	0.187831	#DIV/0!	#DIV/0!
A0A194YU12	53.038	254440000	138620000	205630000	259670000	297880000	275830000	1.99563e+08	2.77793e+08	0.134522	1.39201	0.477165
A0A194YU99	88.348	517480000	318400000	594960000	456290000	462920000	434000000	4.76947e+08	451070000	0.78372	0.945745	-0.0804766
A0A194YUB4	40.116	114560000	0	100350000	135050000	125280000	117670000	7.16367e+07	126000000	0.269426	1.75888	0.814654
A0A1B6P694	29.263	109900000	0	70689000	115890000	78179000	142040000	6.01963e+07	1.12036e+08	0.25161	1.86118	0.896219
A0A1B6P6G7	55.786	98375000	0	59692000	51257000	93175000	74264000	52689000	7.28987e+07	0.566595	1.38357	0.468391
A0A1B6P6N7	20.188	1900400000	1910400000	2246900000	1686800000	1440100000	1595500000	2.01923e+09	1.57413e+09	0.0383092	0.77957	-0.35925
A0A1B6P6Y2	40.14	0	0	0	0	33061000	0	0	1.10203e+07	0.42265	#DIV/0!	#DIV/0!
A0A1B6P731	68.119	55163000	0	0	50643000	38466000	42679000	1.83877e+07	4.39293e+07	0.297867	2.38907	1.25645
A0A1B6P733	79.332	908830000	0	0	636630000	763770000	736430000	3.02943e+08	7.12277e+08	0.308555	2.35119	1.23339
A0A1B6P7A4	32.631	240240000	894990000	471210000	656000000	288660000	417670000	535480000	454110000	0.734819	0.848043	-0.237791
A0A1B6P7U8	114.01	0	0	0	0	7975500	0	0	2658500	0.42265	#DIV/0!	#DIV/0!
A0A1B6P878	31.533	43747000	0	0	0	0	0	1.45823e+07	0	0.42265	0	#NUM!
A0A1B6P889	42.79	187170000	280300000	185680000	193190000	135860000	176570000	2.17717e+08	168540000	0.258923	0.774125	-0.369361
A0A1B6P8M2	102.49	121140000000	159450000000	138400000000	114800000000	99344000000	114980000000	1.39663e+11	109708000000	0.0966752	0.785518	-0.348285
A0A1B6P8M9	80.746	0	0	0	15784000	23617000	21884000	0	2.04283e+07	0.0132533	#DIV/0!	#DIV/0!
A0A1B6P8N4	37.105	0	0	38389000	51194000	35213000	33503000	1.27963e+07	39970000	0.155597	3.12355	1.64319
A0A1B6P8U4	12.5	389160000	330340000	315480000	323530000	354280000	318580000	3.44993e+08	332130000	0.64464	0.962714	-0.0548204
A0A1B6P8W9	15.396	23666000	0	28375000	0	0	0	17347000	0	0.186826	0	#NUM!
A0A1B6P913	26.654	0	0	0	0	0	14614000	0	4.87133e+06	0.42265	#DIV/0!	#DIV/0!
A0A1B6P940	105.01	71191000	0	96700000	75992000	83221000	85209000	5.59637e+07	81474000	0.471269	1.45584	0.541849
A0A1B6P960	63.535	45662000	58784000	40978000	11699000	39213000	0	4.84747e+07	1.69707e+07	0.0964521	0.350094	-1.51419
A0A1B6P988	50.102	1401900000	1648600000	1390400000	1550900000	1070800000	1452900000	1480300000	1358200000	0.519198	0.917517	-0.124194
A0A1B6P999	30.555	148450000	0	116710000	115380000	146840000	144340000	8.83867e+07	135520000	0.406926	1.53326	0.616605
A0A1B6P9I7	40.514	91553000	0	71730000	96614000	48859000	64930000	5.44277e+07	7.01343e+07	0.649253	1.28858	0.365781
A0A1B6P9J3	37.036	20627000	0	21158000	24060000	23446000	26969000	1.39283e+07	24825000	0.256603	1.78234	0.833771
A0A1B6P9J7	31.566	0	0	0	0	58917000	52162000	0	3.70263e+07	0.185009	#DIV/0!	#DIV/0!
A0A1B6P9K4	21.816	0	0	29472000	54212000	48403000	52927000	9824000	5.18473e+07	0.0466468	5.27762	2.39989
A0A1B6P9L7	16.38	236050000	390540000	317470000	279530000	290210000	333730000	3.14687e+08	3.01157e+08	0.79776	0.957005	-0.0634019
A0A1B6P9M6	40.273	225020000	216280000	289340000	213360000	207540000	186610000	2.43547e+08	2.02503e+08	0.20979	0.831477	-0.266253
A0A1B6P9U7	42.432	274780000	229740000	273270000	229800000	188340000	230750000	2.59263e+08	2.16297e+08	0.102374	0.834274	-0.261407
A0A1B6P9W0	62.876	36736000	0	46851000	45718000	51636000	65380000	2.78623e+07	5.42447e+07	0.196648	1.94688	0.961165
A0A1B6PA06	58.979	5258400000	7247700000	5433400000	5852400000	5573200000	6201800000	5.97983e+09	5875800000	0.887643	0.982603	-0.02532
A0A1B6PA15	19.018	0	0	28547000	35318000	0	0	9.51567e+06	1.17727e+07	0.888991	1.23719	0.307065
A0A1B6PA74	113.35	31915000	0	17314000	18292000	0	21394000	1.64097e+07	1.32287e+07	0.795081	0.806151	-0.310878
A0A1B6PAA3	30.072	0	0	13412000	0	0	0	4.47067e+06	0	0.42265	0	#NUM!
A0A1B6PAB5	88.022	0	0	0	0	15065000	0	0	5.02167e+06	0.42265	#DIV/0!	#DIV/0!
A0A1B6PAC3	31.505	663990000	688200000	458460000	612310000	525550000	543000000	603550000	5.60287e+08	0.622581	0.928319	-0.107308
A0A1B6PAL8	121.54	0	0	0	0	0	16639000	0	5.54633e+06	0.42265	#DIV/0!	#DIV/0!
A0A1B6PAQ6	48.587	104880000	0	69297000	105550000	108640000	136820000	58059000	1.17003e+08	0.187993	2.01525	1.01096
A0A1B6PAR6	46.291	20648000	0	0	0	0	0	6.88267e+06	0	0.42265	0	#NUM!
A0A1B6PB54	57.346	601740000	576530000	523410000	540120000	584830000	575320000	5.67227e+08	5.66757e+08	0.98703	0.999171	-0.0011959
A0A1B6PB85	25.294	445660000	219760000	397440000	317210000	506430000	334290000	3.54287e+08	3.85977e+08	0.746771	1.08945	0.123596
A0A1B6PBA3	23.532	41440000	0	49592000	87237000	102290000	65674000	30344000	85067000	0.0494052	2.80342	1.48719
A0A1B6PBB3	26.462	227810000	104560000	209300000	242480000	223000000	274220000	1.80557e+08	2.46567e+08	0.221187	1.36559	0.449526
A0A1B6PBC1	76.631	94878000	94982000	149720000	149870000	87067000	119620000	1.13193e+08	1.18852e+08	0.836731	1.04999	0.0703812
A0A1B6PBD9	14.449	0	0	0	63354000	0	0	0	21118000	0.42265	#DIV/0!	#DIV/0!
A0A1B6PBJ7	41.668	908210000	488880000	787780000	929380000	920310000	937630000	728290000	9.29107e+08	0.24835	1.27574	0.351331
A0A1B6PBS3	74.849	31775000	0	0	19974000	0	29248000	1.05917e+07	1.64073e+07	0.693091	1.54908	0.631411
A0A1B6PBT7	15.103	0	391120000	274230000	294650000	169940000	214280000	2.21783e+08	226290000	0.973285	1.02032	0.0290219
A0A1B6PBW1	27.027	0	0	0	0	0	15196000	0	5.06533e+06	0.42265	#DIV/0!	#DIV/0!
A0A1B6PC52	55.651	141340000	138590000	119760000	119400000	210670000	131530000	133230000	1.53867e+08	0.549063	1.1549	0.207762
A0A1B6PC64	31.692	209900000	294510000	177570000	165800000	165900000	158860000	2.27327e+08	163520000	0.208256	0.719317	-0.4753
A0A1B6PCC8	22.673	23963000000	26912000000	24667000000	19019000000	19480000000	17535000000	2.51807e+10	18678000000	0.00574932	0.74176	-0.430976
A0A1B6PCG3	102.07	5616900000	6150500000	5583600000	5527300000	5353900000	5476700000	5.78367e+09	5.45263e+09	0.207573	0.942764	-0.0850313
A0A1B6PCX9	17.937	0	0	0	0	0	6194300	0	2.06477e+06	0.42265	#DIV/0!	#DIV/0!
A0A1B6PCY6	86.553	30537000	0	0	0	32691000	0	10179000	10897000	0.963915	1.07054	0.0983352
A0A1B6PD09	252.82	184800000	93629000	244830000	327260000	323570000	349520000	1.7442e+08	333450000	0.0641735	1.91177	0.934908
A0A1B6PD28	53.222	0	0	0	54887000	0	53204000	0	3.60303e+07	0.183602	#DIV/0!	#DIV/0!
A0A1B6PD58	56.943	20602000	0	43945000	52073000	51154000	57228000	2.15157e+07	53485000	0.125099	2.48586	1.31375
A0A1B6PDG7	37.83	90518000	140570000	122170000	102280000	127950000	103750000	1.17753e+08	1.11327e+08	0.726586	0.945428	-0.0809605
A0A1B6PDK7	20.183	304140000	461430000	303270000	386540000	447810000	345060000	356280000	3.93137e+08	0.583056	1.10345	0.142019
A0A1B6PDK9	30.978	0	0	0	0	0	13069000	0	4.35633e+06	0.42265	#DIV/0!	#DIV/0!
A0A1B6PDL7	20.311	73691000	98494000	79318000	80313000	99040000	87748000	8.38343e+07	8.90337e+07	0.607668	1.06202	0.0868098
A0A1B6PE21	40.99	0	5190000	0	0	0	0	1730000	0	0.42265	0	#NUM!
A0A1B6PE61	176.01	0	0	0	10600000	12088000	0	0	7.56267e+06	0.185254	#DIV/0!	#DIV/0!
A0A1B6PE96	106.29	0	0	9199600	0	7481200	0	3.06653e+06	2.49373e+06	0.892059	0.813209	-0.298301
A0A1B6PEC9	84.406	1736900000	1406300000	1771100000	2344900000	2053000000	2382600000	1638100000	2.26017e+09	0.0167339	1.37975	0.464406
A0A1B6PED8	64.195	11912000	0	0	0	11142000	0	3.97067e+06	3714000	0.96462	0.935359	-0.0964074
A0A1B6PEF6	34.187	479100000	730820000	598340000	739850000	647010000	766580000	6.02753e+08	7.17813e+08	0.253479	1.19089	0.252041
A0A1B6PEG5	30.467	0	0	0	0	20375000	0	0	6.79167e+06	0.42265	#DIV/0!	#DIV/0!
A0A1B6PEI8	47.099	0	0	0	326440000	0	0	0	1.08813e+08	0.42265	#DIV/0!	#DIV/0!
A0A1B6PEL7	41.073	51515000	0	56715000	62981000	0	74453000	3.60767e+07	4.58113e+07	0.757948	1.26983	0.344639
A0A1B6PES8	15.605	143580000	0	251270000	215160000	189790000	146030000	1.31617e+08	183660000	0.553607	1.39542	0.480695
A0A1B6PEV7	44.655	0	0	0	20303000	0	0	0	6.76767e+06	0.42265	#DIV/0!	#DIV/0!
A0A1B6PEY5	29.376	1138600000	1757900000	1221700000	1387200000	1118600000	1354100000	1.37273e+09	1.28663e+09	0.713941	0.937278	-0.0934504
A0A1B6PEZ5	35.511	291830000	270840000	264120000	302560000	286110000	280490000	2.75597e+08	289720000	0.258942	1.05125	0.0721008
A0A1B6PEZ6	52.346	0	0	28168000	0	0	0	9.38933e+06	0	0.42265	0	#NUM!
A0A1B6PF45	50.016	0	0	0	0	19158000	12366000	0	10508000	0.201819	#DIV/0!	#DIV/0!
A0A1B6PFE9	53.889	73190000	67528000	64636000	90370000	42253000	100800000	6.84513e+07	7.78077e+07	0.656748	1.13669	0.184834
A0A1B6PFG4	42.679	80938000	0	67260000	0	0	0	4.93993e+07	0	0.186959	0	#NUM!
A0A1B6PFN9	125.3	0	0	21191000	0	37551000	29153000	7.06367e+06	2.22347e+07	0.331978	3.14775	1.65432
A0A1B6PFP2	11.687	0	173030000	0	64495000	0	0	5.76767e+07	2.14983e+07	0.604705	0.372739	-1.42376
A0A1B6PFW6	38.076	0	46207000	0	57377000	0	0	1.54023e+07	1.91257e+07	0.887141	1.24174	0.312361
A0A1B6PG02	7.9821	0	0	0	0	21319000	0	0	7.10633e+06	0.42265	#DIV/0!	#DIV/0!
A0A1B6PG41	32.91	372850000	209720000	403440000	497290000	431410000	462300000	328670000	4.63667e+08	0.144211	1.41074	0.496448
A0A1B6PG44	49.208	29089000	0	0	26358000	0	0	9.69633e+06	8786000	0.947904	0.906116	-0.142233
A0A1B6PG49	39.227	121170000	92454000	160690000	128880000	123010000	124900000	1.24771e+08	1.25597e+08	0.97057	1.00661	0.00951167
A0A1B6PG96	38.488	0	0	0	2357800	0	0	0	785933	0.42265	#DIV/0!	#DIV/0!
A0A1B6PH65	39.002	70833000	91196000	75265000	92033000	67662000	93534000	79098000	8.44097e+07	0.639207	1.06715	0.093767
A0A1B6PHC9	40.998	480910000	787810000	584490000	465820000	411270000	484690000	6.17737e+08	4.53927e+08	0.206004	0.734822	-0.444533
A0A1B6PHD0	51.377	2809100000	3247800000	3118400000	2572200000	2595700000	2682100000	3.05843e+09	2.61667e+09	0.0688035	0.855558	-0.225063
A0A1B6PHL2	86.257	0	0	26488000	34945000	40938000	40037000	8.82933e+06	38640000	0.0718412	4.37632	2.12972
A0A1B6PHM8	41.898	49734000	90234000	58534000	95611000	62972000	77288000	6.61673e+07	7.86237e+07	0.469637	1.18826	0.248845
A0A1B6PHN3	45.018	415250000	331680000	510690000	655070000	544840000	553490000	4.19207e+08	5.84467e+08	0.0655698	1.39422	0.479459
A0A1B6PHP7	27.34	3093900000	2385100000	2528000000	1366800000	2721500000	2070300000	2669000000	2.05287e+09	0.258674	0.769152	-0.378659
A0A1B6PHU5	7.4686	0	0	0	0	0	82245000	0	27415000	0.42265	#DIV/0!	#DIV/0!
A0A1B6PI02	23.447	97343000	91732000	81738000	95541000	83434000	89945000	90271000	89640000	0.918242	0.99301	-0.0101199
A0A1B6PI37	16.324	0	2881300	0	0	0	0	960433	0	0.42265	0	#NUM!
A0A1B6PI60	46.88	0	0	0	41414000	48590000	61069000	0	5.03577e+07	0.0127548	#DIV/0!	#DIV/0!
A0A1B6PIA7	33.15	264000000	262150000	149060000	311810000	303010000	271660000	225070000	2.95493e+08	0.197988	1.3129	0.392752
A0A1B6PII2	41.734	20932000	0	0	0	18592000	0	6.97733e+06	6.19733e+06	0.937458	0.888209	-0.171028
A0A1B6PIL9	94.887	0	0	16446000	0	0	0	5482000	0	0.42265	0	#NUM!
A0A1B6PIQ0	61.69	105340000	89636000	78644000	117500000	113500000	98854000	9.12067e+07	1.09951e+08	0.129022	1.20552	0.269654
A0A1B6PIT8	50.711	93397000	0	84050000	65041000	96903000	85899000	59149000	8.26143e+07	0.518206	1.39672	0.482038
A0A1B6PJB8	27.51	23165000	0	26338000	0	27404000	27935000	16501000	1.84463e+07	0.883108	1.11789	0.160781
A0A1B6PJC6	50.054	0	0	0	101770000	0	59846000	0	53872000	0.209662	#DIV/0!	#DIV/0!
A0A1B6PJG3	93.583	12064000	0	12521000	20811000	0	0	8195000	6937000	0.885151	0.846492	-0.240432
A0A1B6PJJ9	37.84	0	0	0	0	13027000	0	0	4.34233e+06	0.42265	#DIV/0!	#DIV/0!
A0A1B6PJK4	26.027	0	0	0	20376000	0	24520000	0	1.49653e+07	0.18696	#DIV/0!	#DIV/0!
A0A1B6PJN8	17.21	326540000	297670000	277980000	233010000	186120000	210850000	300730000	2.09993e+08	0.00976504	0.698279	-0.518125
A0A1B6PK73	36.43	0	0	0	0	10912000	9822000	0	6.91133e+06	0.184629	#DIV/0!	#DIV/0!
A0A1B6PKJ9	53.632	223030000	70228000	182430000	253350000	248080000	259180000	1.58563e+08	2.53537e+08	0.172641	1.59897	0.677141
A0A1B6PKL7	81.103	0	0	35125000	34298000	0	23164000	1.17083e+07	19154000	0.655839	1.63593	0.71011
A0A1B6PKM3	57.213	22107000	0	0	20463000	0	20265000	7369000	13576000	0.569332	1.84231	0.881518
A0A1B6PL40	16.369	287660000	377260000	262730000	427660000	235420000	334140000	3.09217e+08	3.32407e+08	0.744357	1.075	0.104331
A0A1B6PL66	35.734	71087000	69562000	68021000	60923000	95250000	53078000	6.95567e+07	6.97503e+07	0.989439	1.00278	0.00401131
A0A1B6PL99	20.203	134080000	0	147800000	92072000	146510000	108590000	93960000	115724000	0.697659	1.23163	0.300569
A0A1B6PLA9	62.055	0	0	0	0	0	5141000	0	1.71367e+06	0.42265	#DIV/0!	#DIV/0!
A0A1B6PLC6	39.321	23977000000	23508000000	22238000000	19578000000	20322000000	19583000000	23241000000	1.98277e+10	0.0109186	0.853133	-0.229157
A0A1B6PLM9	39.801	0	0	61663000	46253000	59530000	53022000	2.05543e+07	52935000	0.253654	2.57537	1.36478
A0A1B6PLP8	57.81	26634000	0	0	0	0	0	8878000	0	0.42265	0	#NUM!
A0A1B6PLV2	17.011	690670000	828480000	689140000	501090000	741260000	615870000	7.36097e+08	6.19407e+08	0.243909	0.841475	-0.249008
A0A1B6PLX6	41.114	592110000	630160000	787270000	834670000	511720000	608800000	6.69847e+08	651730000	0.88158	0.972954	-0.0395565
A0A1B6PM26	39.382	23746000	0	0	27955000	28691000	33058000	7.91533e+06	2.99013e+07	0.10353	3.77765	1.91749
A0A1B6PM29	11.905	0	0	0	0	0	51863000	0	1.72877e+07	0.42265	#DIV/0!	#DIV/0!
A0A1B6PM37	33.115	19815000	0	23982000	30901000	21969000	25973000	14599000	26281000	0.250801	1.80019	0.848151
A0A1B6PMC7	87.62	0	0	0	0	34150000	0	0	1.13833e+07	0.42265	#DIV/0!	#DIV/0!
A0A1B6PMT8	38.274	3329000000	2802000000	3208300000	3164700000	2584500000	2876900000	3113100000	2.87537e+09	0.36211	0.923635	-0.114606
A0A1B6PN20	109.52	0	0	0	21434000	16562000	19758000	0	1.92513e+07	0.00546521	#DIV/0!	#DIV/0!
A0A1B6PN84	25.162	55186000	0	84304000	69019000	48727000	73065000	4.64967e+07	6.36037e+07	0.566623	1.36792	0.451983
A0A1B6PN88	116.54	0	0	0	0	0	14383000	0	4.79433e+06	0.42265	#DIV/0!	#DIV/0!
A0A1B6PN98	134.24	85897000	101370000	134760000	139710000	120760000	115530000	1.07342e+08	1.25333e+08	0.347965	1.1676	0.223551
A0A1B6PNA9	46.979	29726000	27168000	32007000	0	34675000	0	2.96337e+07	1.15583e+07	0.257287	0.390041	-1.3583
A0A1B6PNB8	37.354	28604000	0	31675000	38975000	38893000	28704000	20093000	35524000	0.262057	1.76798	0.822101
A0A1B6PNG4	94.666	0	0	0	22070000	26125000	0	0	16065000	0.186378	#DIV/0!	#DIV/0!
A0A1B6PNI1	63.987	85034000	0	87687000	107510000	93705000	97709000	5.75737e+07	9.96413e+07	0.280437	1.73068	0.791335
A0A1B6PNK3	43.547	58472000	0	0	39804000	0	49724000	1.94907e+07	2.98427e+07	0.698024	1.53113	0.614593
A0A1B6PNM7	49.179	931320000	1027600000	1097100000	866790000	1262900000	1152700000	1.01867e+09	1094130000	0.600554	1.07407	0.103093
A0A1B6PNN6	51.472	38601000	0	0	36844000	28381000	37125000	12867000	3.41167e+07	0.237107	2.65149	1.4068
A0A1B6PNS7	47.038	1766500000	2191700000	1858200000	1767500000	936650000	1420600000	1938800000	1.37492e+09	0.129313	0.709159	-0.49582
A0A1B6PNV2	68.297	0	0	0	0	0	12332000	0	4.11067e+06	0.42265	#DIV/0!	#DIV/0!
A0A1B6PNZ3	47.998	55488000	0	38366000	37783000	51505000	44688000	3.12847e+07	4.46587e+07	0.50355	1.42749	0.513484
A0A1B6PP30	33.76	98559000	105110000	101890000	93955000	110770000	121900000	101853000	108875000	0.480856	1.06894	0.0961842
A0A1B6PP73	42.978	56986000	50622000	69840000	58985000	73963000	54176000	5.91493e+07	6.23747e+07	0.714603	1.05453	0.0765983
A0A1B6PP80	55.393	0	0	0	21379000	0	23067000	0	1.48153e+07	0.184092	#DIV/0!	#DIV/0!
A0A1B6PPB3	24.354	137670000	116500000	172370000	136370000	114350000	141920000	142180000	130880000	0.581284	0.920523	-0.119474
A0A1B6PPD4	53.993	0	0	0	0	17005000	0	0	5.66833e+06	0.42265	#DIV/0!	#DIV/0!
A0A1B6PPF6	28.091	658570000	323030000	607880000	719440000	1538000000	1220000000	5.29827e+08	1.15915e+09	0.102337	2.18778	1.12947
A0A1B6PPN4	56.662	0	38100000	35636000	0	0	0	2.45787e+07	0	0.183959	0	#NUM!
A0A1B6PPQ8	80.05	37720000	0	56142000	61129000	66597000	48723000	3.12873e+07	5.88163e+07	0.232403	1.87988	0.910638
A0A1B6PPW0	65.786	17337000	0	0	13272000	19496000	0	5779000	1.09227e+07	0.562306	1.89006	0.918433
A0A1B6PQ50	47.005	0	0	0	183890000	0	0	0	6.12967e+07	0.42265	#DIV/0!	#DIV/0!
A0A1B6PQ87	44.501	672670000	815780000	722810000	582300000	632060000	604660000	7.37087e+08	606340000	0.0764668	0.822617	-0.281707
A0A1B6PQI9	52.058	126170000	0	120930000	113810000	153460000	139850000	8.23667e+07	1.35707e+08	0.324062	1.64759	0.720359
A0A1B6PQQ6	54.531	899630000	985750000	840120000	974860000	900050000	964020000	908500000	946310000	0.488806	1.04162	0.0588264
A0A1B6PR48	115.85	442790000	516200000	411560000	498510000	372740000	429650000	456850000	4.33633e+08	0.653124	0.949181	-0.0752449
A0A1B6PRD6	33.37	0	0	0	23862000	0	0	0	7954000	0.42265	#DIV/0!	#DIV/0!
A0A1B6PRP0	53.226	1627100000	1678900000	1361600000	1736900000	1736600000	1685000000	1.55587e+09	1719500000	0.235499	1.10517	0.144271
A0A1B6PT02	42.086	51935000	0	32562000	0	0	0	2.81657e+07	0	0.204153	0	#NUM!
A0A1B6PT29	14.068	404880000	374630000	297850000	322210000	332740000	325900000	359120000	326950000	0.418992	0.91042	-0.135396
A0A1B6PT78	66.161	63820000	0	48186000	55505000	59508000	58670000	3.73353e+07	5.78943e+07	0.396473	1.55066	0.632881
A0A1B6PU39	80.175	16091000	0	16902000	0	0	0	1.09977e+07	0	0.18375	0	#NUM!
A0A1B6PU65	32.773	1763000000	1789200000	1837800000	1381900000	1862600000	1763800000	1.79667e+09	1.66943e+09	0.477706	0.929184	-0.105964
A0A1B6Q0L3	18.922	52528000	0	75621000	99370000	60144000	60779000	4.27163e+07	73431000	0.315421	1.71904	0.781601
A0A1B6Q0M4	22.397	2786800000	2416200000	2445900000	2012700000	2468700000	2482500000	2.54963e+09	2321300000	0.310164	0.910445	-0.135357
A0A1B6Q0Q0	42.534	6666400	0	0	0	0	0	2.22213e+06	0	0.42265	0	#NUM!
A0A1B6Q0S3	60.969	228910000	91607000	165510000	204660000	255570000	214170000	162009000	224800000	0.250287	1.38758	0.472568
A0A1B6Q0U1	34.227	381880000	414240000	456620000	372370000	382620000	367960000	417580000	3.74317e+08	0.179472	0.896395	-0.157793
A0A1B6Q0X6	39.528	0	0	0	16426000	0	0	0	5.47533e+06	0.42265	#DIV/0!	#DIV/0!
A0A1B6Q0X8	57.125	202540000	157260000	298850000	205440000	187890000	184600000	219550000	1.92643e+08	0.586747	0.877446	-0.188617
A0A1B6Q0Z3	20.82	164990000	73532000	127940000	162260000	226250000	192840000	122154000	1.93783e+08	0.0994036	1.58639	0.665743
A0A1B6Q117	136.44	0	0	0	0	0	35537000	0	1.18457e+07	0.42265	#DIV/0!	#DIV/0!
A0A1B6Q140	53.859	459350000	324530000	517270000	421780000	409300000	430370000	4.33717e+08	4.20483e+08	0.838739	0.969489	-0.0447043
A0A1B6Q1B9	43.571	0	0	37689000	54526000	53349000	62778000	12563000	5.68843e+07	0.0648359	4.52793	2.17885
A0A1B6Q1C4	20.01	18887000	0	0	25816000	27639000	22446000	6.29567e+06	2.53003e+07	0.0870492	4.01869	2.00673
A0A1B6Q1F1	92.548	244340000	116190000	201040000	267890000	229670000	262120000	187190000	2.53227e+08	0.215333	1.35278	0.435926
A0A1B6Q1G2	61.929	0	0	0	0	0	29050000	0	9.68333e+06	0.42265	#DIV/0!	#DIV/0!
A0A1B6Q1I8	26.951	73381000	55476000	85452000	68509000	66216000	88488000	7.14363e+07	7.44043e+07	0.804937	1.04155	0.0587286
A0A1B6Q1J7	22.502	1880700000	1844600000	1879000000	1321800000	1684900000	1380100000	1868100000	1.46227e+09	0.0675598	0.782756	-0.353365
A0A1B6Q1K6	34.708	0	0	27947000	0	0	0	9.31567e+06	0	0.42265	0	#NUM!
A0A1B6Q1P0	24.22	15574000	0	13253000	0	28001000	16423000	9609000	14808000	0.618041	1.54106	0.623919
A0A1B6Q1Q5	56.876	32228000	0	33837000	27665000	0	35433000	2.20217e+07	2.10327e+07	0.951869	0.95509	-0.0662919
A0A1B6Q1T5	48.481	92086000	0	0	34602000	0	58804000	3.06953e+07	3.11353e+07	0.99076	1.01433	0.0205334
A0A1B6Q1U5	49.42	41487000	39374000	0	27204000	23569000	23761000	2.69537e+07	2.48447e+07	0.890349	0.921755	-0.117545
A0A1B6Q1W5	64.001	12987000	12664000	0	0	0	0	8.55033e+06	0	0.183568	0	#NUM!
A0A1B6Q251	63.004	33876000	0	0	35361000	0	43183000	11292000	2.61813e+07	0.442397	2.31857	1.21324
A0A1B6Q2B4	41.681	59859000	63270000	75981000	82748000	72674000	80993000	66370000	78805000	0.111432	1.18736	0.247756
A0A1B6Q2F4	42.14	0	0	0	17509000	0	17775000	0	1.17613e+07	0.183527	#DIV/0!	#DIV/0!
A0A1B6Q2I8	51.388	0	0	44714000	0	0	0	1.49047e+07	0	0.42265	0	#NUM!
A0A1B6Q2L3	36.782	0	0	0	0	0	8451000	0	2817000	0.42265	#DIV/0!	#DIV/0!
A0A1B6Q2N5	60.993	22137000	15395000	0	24159000	25393000	23582000	1.25107e+07	24378000	0.211094	1.94858	0.962421
A0A1B6Q2N9	124.37	0	0	0	14996000	0	20254000	0	11750000	0.192438	#DIV/0!	#DIV/0!
A0A1B6Q2S4	39.001	30004000	27196000	44126000	37327000	30483000	27079000	3.37753e+07	3.16297e+07	0.744723	0.936472	-0.0946917
A0A1B6Q2S5	21.964	0	0	0	25792000	29059000	21243000	0	2.53647e+07	0.00788939	#DIV/0!	#DIV/0!
A0A1B6Q2V7	67.564	14609000	0	0	16167000	0	18205000	4.86967e+06	1.14573e+07	0.432965	2.3528	1.23438
A0A1B6Q2W1	100.67	11209000	0	0	0	0	0	3.73633e+06	0	0.42265	0	#NUM!
A0A1B6Q307	105.02	106030000	89367000	95312000	137680000	140630000	112130000	96903000	1.30147e+08	0.046492	1.34306	0.425525
A0A1B6Q3B4	42.785	55256000	0	0	63157000	0	45142000	1.84187e+07	3.60997e+07	0.538365	1.95995	0.970817
A0A1B6Q3C0	48.58	0	0	28557000	0	28526000	0	9519000	9.50867e+06	0.999424	0.998914	-0.00156697
A0A1B6Q3C2	65.987	395140000	568610000	450140000	424400000	557870000	476200000	4.71297e+08	4.86157e+08	0.829236	1.03153	0.0447858
A0A1B6Q3D8	59.463	103730000	0	124530000	82733000	105810000	102400000	7.60867e+07	96981000	0.644081	1.27461	0.350058
A0A1B6Q3F1	20.328	0	0	0	34824000	0	32630000	0	2.24847e+07	0.183935	#DIV/0!	#DIV/0!
A0A1B6Q3H8	77.348	33593000	0	0	17468000	25183000	0	1.11977e+07	14217000	0.834918	1.26964	0.344419
A0A1B6Q3I9	166.54	59269000	0	54747000	59064000	60451000	55103000	3.80053e+07	58206000	0.400075	1.53152	0.614966
A0A1B6Q3N7	49.619	0	0	42942000	46728000	0	45139000	14314000	3.06223e+07	0.480269	2.13933	1.09716
A0A1B6Q3T5	32.873	35560000	0	21648000	28541000	29317000	38919000	1.90693e+07	32259000	0.330398	1.69167	0.758447
A0A1B6Q477	87.918	0	0	15742000	0	0	0	5.24733e+06	0	0.42265	0	#NUM!
A0A1B6Q4D1	19.551	163700000	92462000	200260000	149330000	204000000	157610000	1.52141e+08	1.70313e+08	0.64716	1.11945	0.162786
A0A1B6Q4H1	54.336	27161000	0	54627000	83047000	66675000	72978000	2.72627e+07	7.42333e+07	0.086041	2.72289	1.44514
A0A1B6Q4K9	162.54	10432000	20572000	0	0	0	0	1.03347e+07	0	0.223954	0	#NUM!
A0A1B6Q4P7	45.47	25430000	0	32220000	27895000	32245000	0	1.92167e+07	2.00467e+07	0.955818	1.04319	0.0610043
A0A1B6Q4Q6	28.116	173630000	0	124210000	101840000	111820000	78466000	99280000	9.73753e+07	0.974197	0.980815	-0.0279468
A0A1B6Q4X6	48.986	23296000000	26100000000	23803000000	25388000000	22347000000	24702000000	2.43997e+10	2.41457e+10	0.85033	0.98959	-0.0150971
A0A1B6Q4Y1	22.419	3073600000	2927600000	3797000000	4368700000	4004500000	4870600000	3.26607e+09	4414600000	0.0356615	1.35166	0.434728
A0A1B6Q4Z8	20.927	0	0	44547000	0	0	0	14849000	0	0.42265	0	#NUM!
A0A1B6Q508	146.93	0	0	0	0	0	9380100	0	3126700	0.42265	#DIV/0!	#DIV/0!
A0A1B6Q515	51.757	41515000	0	52625000	36537000	0	42620000	31380000	2.63857e+07	0.822613	0.840843	-0.250091
A0A1B6Q525	222.94	0	0	0	0	5720900	0	0	1.90697e+06	0.42265	#DIV/0!	#DIV/0!
A0A1B6Q537	35.266	0	0	0	0	100530000	76370000	0	5.89667e+07	0.191013	#DIV/0!	#DIV/0!
A0A1B6Q562	87.093	0	0	13157000	0	0	0	4.38567e+06	0	0.42265	0	#NUM!
A0A1B6Q5R0	98.63	0	0	0	0	38642000	11439000	0	1.66937e+07	0.282516	#DIV/0!	#DIV/0!
A0A1B6Q5U5	65.551	46019000	0	41064000	35607000	80223000	57835000	2.90277e+07	5.78883e+07	0.213203	1.99425	0.995844
A0A1B6Q5X2	7.3205	0	0	0	0	4979900	0	0	1.65997e+06	0.42265	#DIV/0!	#DIV/0!
A0A1B6Q5Y0	51.055	0	101580000	74200000	79953000	46189000	60030000	5.85933e+07	6.20573e+07	0.921874	1.05912	0.0828652
A0A1B6Q670	50.1	71131000	75635000	63795000	74679000	80321000	75434000	70187000	7.68113e+07	0.186588	1.09438	0.130115
A0A1B6Q6I7	21.593	410860000	283670000	366720000	408950000	482630000	441330000	353750000	4.44303e+08	0.120382	1.25598	0.328815
A0A1B6Q6K8	29.844	88501000	0	90448000	62866000	62092000	60878000	5.96497e+07	6.19453e+07	0.945668	1.03849	0.0544815
A0A1B6Q6M2	29.052	683480000	1237800000	566680000	575250000	499250000	516420000	829320000	5.30307e+08	0.284778	0.639448	-0.645102
A0A1B6Q6M3	48.865	0	0	50143000	60868000	93705000	55969000	1.67143e+07	7.01807e+07	0.0660357	4.19883	2.06999
A0A1B6Q6N3	17.821	0	0	0	72984000	0	44281000	0	3.90883e+07	0.206916	#DIV/0!	#DIV/0!
A0A1B6Q6P5	40.923	0	0	0	0	14316000	0	0	4772000	0.42265	#DIV/0!	#DIV/0!
A0A1B6Q6S1	60.25	1632100000	1978600000	1899300000	1963500000	1820800000	1800500000	1.83667e+09	1861600000	0.844911	1.01358	0.0194533
A0A1B6Q6T2	39.133	0	0	29969000	0	23626000	0	9.98967e+06	7.87533e+06	0.876469	0.788348	-0.343096
A0A1B6Q6Z6	25.642	26698000	0	0	28347000	0	30259000	8.89933e+06	1.95353e+07	0.466727	2.19515	1.13432
A0A1B6Q703	106.49	0	0	0	0	5386700	0	0	1.79557e+06	0.42265	#DIV/0!	#DIV/0!
A0A1B6Q750	37.349	1447300000	987750000	1748900000	1870900000	1517300000	1655500000	1394650000	1.68123e+09	0.32967	1.20549	0.269617
A0A1B6Q7A0	64.333	234910000	120820000	176260000	230950000	227050000	259770000	177330000	2.39257e+08	0.193692	1.34922	0.432122
A0A1B6Q7H8	27.516	43741000	52540000	55711000	59264000	36630000	54222000	50664000	5.00387e+07	0.940662	0.987657	-0.0179176
A0A1B6Q7J3	34.357	650810000	71412000	564840000	689300000	640700000	529380000	4.29021e+08	6.19793e+08	0.402916	1.44467	0.53074
A0A1B6Q7U3	35.241	0	0	0	7160800	0	0	0	2.38693e+06	0.42265	#DIV/0!	#DIV/0!
A0A1B6Q7Z3	36.351	48506000	0	44311000	46041000	70120000	64457000	30939000	60206000	0.191374	1.94596	0.960481
A0A1B6Q7Z8	40.884	566240000	747770000	580930000	727290000	636590000	659710000	6.31647e+08	674530000	0.554864	1.06789	0.0947648
A0A1B6Q818	23.99	877670000	652360000	905650000	810930000	826530000	1009700000	8.11893e+08	8.82387e+08	0.531097	1.08683	0.120121
A0A1B6Q869	116.77	0	0	0	25061000	0	0	0	8.35367e+06	0.42265	#DIV/0!	#DIV/0!
A0A1B6Q877	111.97	44157000	0	0	44390000	37371000	0	14719000	2.72537e+07	0.567931	1.8516	0.888771
A0A1B6Q885	21.41	22913000	0	27681000	0	33852000	31831000	1.68647e+07	2.18943e+07	0.736786	1.29824	0.376554
A0A1B6Q8B0	43.734	561060000	877920000	551250000	421020000	497070000	471500000	663410000	4.63197e+08	0.199073	0.698206	-0.518276
A0A1B6Q8F5	20.584	28247000	0	0	43479000	41411000	38016000	9.41567e+06	4.09687e+07	0.0748019	4.35112	2.12139
A0A1B6Q8I6	98.051	0	0	0	25402000	0	18651000	0	1.46843e+07	0.192925	#DIV/0!	#DIV/0!
A0A1B6Q8L5	53.305	1321200000	1081500000	1169600000	1497300000	1508800000	1414600000	1.19077e+09	1.47357e+09	0.0404688	1.23749	0.307422
A0A1B6Q8L9	17.564	116380000	0	166820000	121560000	110750000	0	94400000	7.74367e+07	0.801257	0.820304	-0.28577
A0A1B6Q8X0	27.543	133980000	0	0	0	0	0	44660000	0	0.42265	0	#NUM!
A0A1B6Q8Y3	67.997	382390000	312880000	244220000	318720000	313460000	364690000	3.13163e+08	332290000	0.690778	1.06108	0.0855276
A0A1B6Q918	40.242	2713900000	2220100000	2532200000	2730500000	2247600000	2404700000	2.48873e+09	2.46093e+09	0.897452	0.98883	-0.0162061
A0A1B6Q949	47.906	120530000	94597000	102350000	73855000	66827000	75150000	1.05826e+08	71944000	0.0368031	0.679835	-0.556743
A0A1B6Q966	109.74	40249000	0	44541000	51579000	54635000	0	2.82633e+07	3.54047e+07	0.769531	1.25267	0.325008
A0A1B6Q972	95.505	76268000	0	0	86932000	99635000	0	2.54227e+07	62189000	0.415568	2.4462	1.29054
A0A1B6Q9C3	28.85	1769900000	1696800000	1832500000	1223900000	1381300000	1195600000	1766400000	1.26693e+09	0.00323758	0.71724	-0.479471
A0A1B6Q9D0	44.501	554380000	516590000	629670000	407690000	636240000	481590000	566880000	5.08507e+08	0.495031	0.897027	-0.156777
A0A1B6Q9G5	61.179	0	0	0	22418000	0	20043000	0	1.41537e+07	0.184778	#DIV/0!	#DIV/0!
A0A1B6Q9L9	60.315	0	0	0	0	0	28213000	0	9.40433e+06	0.42265	#DIV/0!	#DIV/0!
A0A1B6Q9P8	68.328	37694000	0	0	34542000	42644000	41855000	1.25647e+07	3.96803e+07	0.158865	3.15809	1.65905
A0A1B6Q9T0	72.195	34402000	0	36712000	47673000	34228000	39727000	2.37047e+07	4.05427e+07	0.289796	1.71032	0.77427
A0A1B6Q9X0	45.606	985890000	1021800000	1064800000	852990000	806270000	794790000	1.02416e+09	8.18017e+08	0.00254234	0.798717	-0.324244
A0A1B6QA33	48.01	258860000	155460000	260970000	348800000	272600000	269720000	2.25097e+08	297040000	0.178564	1.31961	0.400113
A0A1B6QA87	27.547	67810000	0	64343000	60609000	0	52665000	44051000	37758000	0.839679	0.857143	-0.222392
A0A1B6QAG2	147.89	0	0	53248000	50739000	111850000	58307000	1.77493e+07	73632000	0.100063	4.14844	2.05257
A0A1B6QAJ9	36.539	157190000	199030000	167960000	184250000	109810000	201100000	1.74727e+08	1.65053e+08	0.77509	0.944637	-0.0821675
A0A1B6QAK5	36.061	136630000	0	70256000	114970000	176050000	135210000	68962000	1.42077e+08	0.196853	2.06022	1.0428
A0A1B6QB11	46.774	511480000	317780000	478140000	674980000	628950000	587710000	435800000	6.30547e+08	0.0661649	1.44687	0.532937
A0A1B6QBF0	68.226	363830000	246880000	440370000	423590000	437930000	418130000	350360000	426550000	0.307919	1.21746	0.283877
A0A1B6QBF1	39.389	423230000	600630000	380210000	404450000	373630000	392090000	4.68023e+08	3.90057e+08	0.367047	0.833413	-0.262897
A0A1B6QBL5	69.951	163940000	92032000	158420000	117240000	145000000	94433000	1.38131e+08	118891000	0.527048	0.860714	-0.216394
A0A1B6QBZ8	49.746	0	0	20531000	23131000	30697000	31407000	6.84367e+06	2.84117e+07	0.0726622	4.15153	2.05364
A0A1B6QCR4	15.891	131520000	0	128220000	0	0	47810000	86580000	1.59367e+07	0.239354	0.184069	-2.44168
A0A1B6QCY1	34.717	7991800	0	0	0	0	9747300	2.66393e+06	3249100	0.89621	1.21966	0.286482
A0A1B6QD19	86.91	0	0	0	27031000	0	28920000	0	1.86503e+07	0.183968	#DIV/0!	#DIV/0!
A0A1B6QDA6	105.94	28207000	0	0	0	28003000	0	9.40233e+06	9.33433e+06	0.996151	0.992768	-0.0104718
A0A1B6QDJ0	61.832	0	0	0	0	5102500	0	0	1.70083e+06	0.42265	#DIV/0!	#DIV/0!
A0A1B6QDJ9	58.064	0	0	0	0	14323000	0	0	4.77433e+06	0.42265	#DIV/0!	#DIV/0!
A0A1B6QDR2	34.943	0	0	25265000	22540000	0	0	8.42167e+06	7.51333e+06	0.939767	0.892143	-0.164653
A0A1B6QDR7	78.648	0	0	0	37958000	0	32908000	0	23622000	0.185569	#DIV/0!	#DIV/0!
A0A1B6QDU9	30.146	94087000	0	95004000	0	88769000	41718000	6.30303e+07	4.34957e+07	0.656754	0.690075	-0.535175
A0A1B6QE21	52.248	1906500000	2386300000	2020700000	2239600000	2070500000	2270000000	2104500000	2.19337e+09	0.615757	1.04223	0.0596695
A0A1B6QE29	38.422	0	0	0	9699800	0	0	0	3.23327e+06	0.42265	#DIV/0!	#DIV/0!
A0A1B6QE38	35.859	6755700	0	0	0	0	0	2251900	0	0.42265	0	#NUM!
A0A1B6QE41	35.641	384210000	0	0	484200000	363290000	449730000	128070000	4.32407e+08	0.132069	3.37633	1.75546
A0A1B6QE65	57.311	84751000	0	58048000	65117000	76014000	61817000	4.75997e+07	6.76493e+07	0.50835	1.42121	0.507124
A0A1B6QE70	52.368	0	0	0	0	0	5935500	0	1978500	0.42265	#DIV/0!	#DIV/0!
A0A1B6QE81	60.851	14319000	0	0	0	0	0	4773000	0	0.42265	0	#NUM!
A0A1B6QE87	74.764	28596000	0	28132000	0	0	22410000	1.89093e+07	7470000	0.398895	0.395043	-1.33992
A0A1B6QEA8	28.199	0	0	0	15919000	0	0	0	5.30633e+06	0.42265	#DIV/0!	#DIV/0!
A0A1B6QEG2	38.921	130950000	138520000	92081000	103580000	75774000	102170000	120517000	9.38413e+07	0.204576	0.778656	-0.360941
A0A1B6QEH8	39.72	15439000000	19875000000	14459000000	15898000000	15665000000	15437000000	16591000000	1.56667e+10	0.635209	0.944287	-0.0827026
A0A1B6QEI0	18.688	167620000	187970000	148490000	230930000	190720000	195270000	1.68027e+08	205640000	0.0931602	1.22385	0.291431
A0A1B6QEM9	45.208	186610000	218340000	217380000	211430000	164780000	205130000	2.07443e+08	193780000	0.493104	0.934135	-0.0982976
A0A1B6QEP6	107.53	33995000	0	35331000	51372000	50998000	45628000	2.31087e+07	4.93327e+07	0.14822	2.13481	1.09411
A0A1B6QER6	59.193	6883100000	7522500000	7552600000	7194400000	5585900000	6909400000	7319400000	6.56323e+09	0.264707	0.89669	-0.157319
A0A1B6QET0	55.069	297850000	918000000	495660000	485160000	131410000	396000000	5.70503e+08	3.37523e+08	0.346292	0.591624	-0.757248
A0A1B6QEW9	197.93	28750000	39165000	0	18443000	0	0	2.26383e+07	6.14767e+06	0.300327	0.27156	-1.88066
A0A1B6QF27	105.96	0	0	0	21959000	22852000	22361000	0	2.23907e+07	0.000132965	#DIV/0!	#DIV/0!
A0A1B6QF50	49.598	81452000	0	102140000	118070000	104240000	97367000	6.11973e+07	106559000	0.281145	1.74124	0.800112
A0A1B6QF68	22.883	279390000	0	277350000	120020000	287690000	0	185580000	1.35903e+08	0.711101	0.732317	-0.44946
A0A1B6QF74	39.55	527540000	444080000	430760000	440180000	492570000	436500000	467460000	4.56417e+08	0.773228	0.976376	-0.0344914
A0A1B6QFA6	48.193	0	0	0	28539000	0	0	0	9513000	0.42265	#DIV/0!	#DIV/0!
A0A1B6QFD0	17.453	1970000000	1737400000	2174000000	2109600000	1818200000	1834500000	1.96047e+09	1.92077e+09	0.814478	0.97975	-0.0295148
A0A1B6QFH8	66.894	0	0	0	5596400	0	0	0	1.86547e+06	0.42265	#DIV/0!	#DIV/0!
A0A1B6QFH9	26.761	57442000	0	87515000	0	70759000	73084000	48319000	4.79477e+07	0.992075	0.992315	-0.01113
A0A1B6QFJ2	88.858	0	0	0	0	0	4363400	0	1.45447e+06	0.42265	#DIV/0!	#DIV/0!
A0A1B6QFP9	31.151	17233000	0	0	0	0	0	5.74433e+06	0	0.42265	0	#NUM!
A0A1B6QFV6	27.224	0	0	0	0	0	55241000	0	1.84137e+07	0.42265	#DIV/0!	#DIV/0!
A0A1B6QFX4	54.746	94617000	58973000	67476000	68703000	94590000	78956000	7.36887e+07	8.07497e+07	0.622171	1.09582	0.132014
A0A1B6QFY2	121.86	123500000	0	122090000	161820000	139260000	159840000	8.18633e+07	153640000	0.218974	1.87679	0.908265
A0A1B6QG06	175.91	475130000	385170000	493030000	597360000	417430000	498430000	451110000	5.04407e+08	0.444976	1.11815	0.161108
A0A1B6QG08	56.977	244110000	199530000	247380000	205520000	165640000	181260000	230340000	184140000	0.0799214	0.799427	-0.322962
A0A1B6QG50	54.146	136500000	0	144440000	177670000	155690000	142820000	9.36467e+07	1.58727e+08	0.297885	1.69495	0.761245
A0A1B6QG99	26.844	33503000	0	27213000	58797000	46519000	44596000	2.02387e+07	4.99707e+07	0.0849809	2.46907	1.30397
A0A1B6QGF6	46.226	0	0	0	0	0	75734000	0	2.52447e+07	0.42265	#DIV/0!	#DIV/0!
A0A1B6QGN6	44.867	212190000	245190000	300060000	154360000	231760000	213070000	252480000	199730000	0.203166	0.791073	-0.338118
A0A1B6QGS6	15.98	0	0	0	0	0	41571000	0	13857000	0.42265	#DIV/0!	#DIV/0!
A0A1B6QGT1	23.892	388900000	286920000	488840000	689790000	380040000	508850000	388220000	5.26227e+08	0.277544	1.35549	0.43881
A0A1B6QGV2	32.916	0	30301000	18769000	27365000	27872000	32236000	1.63567e+07	2.91577e+07	0.282702	1.78262	0.833997
A0A1B6QGW5	35.109	0	0	19533000	21354000	12547000	15336000	6511000	1.64123e+07	0.264896	2.52071	1.33383
A0A1B6QGY0	93.891	6928600000	6376500000	6850300000	6882200000	7422900000	6853600000	6.71847e+09	7052900000	0.257164	1.04978	0.0700846
A0A1B6QGY8	21.534	0	0	0	56236000	47164000	50480000	0	5.12933e+07	0.00265899	#DIV/0!	#DIV/0!
A0A1B6QH01	37.183	0	0	0	0	0	21871000	0	7.29033e+06	0.42265	#DIV/0!	#DIV/0!
A0A1B6QH30	15.232	1696200000	788350000	1318500000	819010000	1481300000	686060000	1.26768e+09	9.95457e+08	0.492145	0.785257	-0.348764
A0A1B6QH41	82.75	72259000	0	43787000	0	58083000	37557000	38682000	31880000	0.814251	0.824156	-0.279011
A0A1B6QH46	40.761	7051900	0	0	0	0	0	2.35063e+06	0	0.42265	0	#NUM!
A0A1B6QH55	15.957	481080000	465590000	414740000	472960000	499220000	515480000	4.53803e+08	4.95887e+08	0.162721	1.09273	0.127943
A0A1B6QH60	23.68	14430000	0	0	0	0	0	4810000	0	0.42265	0	#NUM!
A0A1B6QH70	27.781	44559000	0	54541000	49627000	60730000	0	3.30333e+07	3.67857e+07	0.888447	1.11359	0.155221
A0A1B6QH83	71.261	92650000	66059000	80150000	77235000	127950000	135650000	7.96197e+07	1.13612e+08	0.196359	1.42693	0.512914
A0A1B6QHB4	52.031	113690000	60969000	146950000	122100000	120760000	114750000	107203000	1.19203e+08	0.679454	1.11194	0.153079
A0A1B6QHB6	14.777	239790000	419280000	227190000	323290000	328390000	248440000	295420000	300040000	0.950003	1.01564	0.0223873
A0A1B6QHC8	35.189	31864000	0	36273000	41386000	33736000	46498000	2.27123e+07	40540000	0.255121	1.78493	0.83587
A0A1B6QHH2	44.154	224280000	107100000	178570000	212570000	205210000	214090000	1.69983e+08	2.10623e+08	0.355459	1.23908	0.309272
A0A1B6QHK8	46.722	53775000	0	78336000	74748000	65818000	61770000	44037000	6.74453e+07	0.418575	1.53156	0.615002
A0A1B6QHN9	40.119	46646000	0	63550000	75293000	97736000	83644000	36732000	8.55577e+07	0.11181	2.32924	1.21986
A0A1B6QHP8	30.928	0	0	0	21464000	0	22971000	0	1.48117e+07	0.183973	#DIV/0!	#DIV/0!
A0A1B6QHQ5	25.693	73165000	0	115640000	141000000	88567000	103030000	62935000	1.10866e+08	0.293293	1.76159	0.816878
A0A1B6QHQ8	62.328	825720000	829690000	821660000	982390000	783720000	804790000	825690000	8.56967e+08	0.66888	1.03788	0.0536389
A0A1B6QHU0	46.061	421970000	296200000	435480000	399800000	283720000	402880000	384550000	3.62133e+08	0.724452	0.941707	-0.0866502
A0A1B6QHU2	28.361	0	96426000	85108000	84648000	57069000	0	6.05113e+07	47239000	0.753396	0.780664	-0.357227
A0A1B6QHV5	44.364	34496000	40501000	33888000	35781000	28370000	37840000	36295000	33997000	0.557446	0.936685	-0.0943634
A0A1B6QHW4	109.91	101850000	90796000	64510000	136120000	120270000	159940000	8.57187e+07	1.38777e+08	0.0294746	1.61898	0.695084
A0A1B6QHY1	52.892	252470000	86836000	327080000	330060000	436940000	322470000	2.22129e+08	3.63157e+08	0.175969	1.63489	0.709196
A0A1B6QI05	67.194	789230000	226360000	908430000	826470000	807720000	967450000	641340000	8.67213e+08	0.396186	1.35219	0.435298
A0A1B6QI16	21.615	77528000	79625000	73188000	84562000	89513000	71262000	7.67803e+07	81779000	0.462005	1.0651	0.0909936
A0A1B6QI34	26.911	78885000	0	94195000	85153000	61421000	100900000	5.76933e+07	8.24913e+07	0.494716	1.42982	0.515838
A0A1B6QIA3	22.417	182010000	75526000	115900000	132580000	155300000	124470000	1.24479e+08	137450000	0.722248	1.10421	0.143008
A0A1B6QIC5	45.892	802090000	788930000	997170000	1090800000	1050900000	1074900000	862730000	1072200000	0.0855827	1.2428	0.313593
A0A1B6QID6	286.83	0	0	0	7416500	0	10408000	0	5941500	0.194765	#DIV/0!	#DIV/0!
A0A1B6QID9	51.708	61459000	0	84906000	71472000	59207000	75554000	4.87883e+07	6.87443e+07	0.515015	1.40903	0.494705
A0A1B6QIF9	41.796	47041000	32351000	39061000	0	46116000	41290000	3.94843e+07	2.91353e+07	0.558158	0.737896	-0.438511
A0A1B6QIH6	155.38	82290000	52571000	116730000	133390000	105020000	115500000	8.38637e+07	117970000	0.199169	1.40669	0.492302
A0A1B6QII6	19.478	278150000	0	257170000	314780000	199290000	227970000	178440000	2.47347e+08	0.531881	1.38616	0.471095
A0A1B6QIN0	18.979	256550000	97854000	240430000	133820000	189800000	185260000	198278000	1.69627e+08	0.636361	0.855499	-0.225162
A0A1B6QIN6	101.45	58519000	0	37433000	117920000	56704000	88597000	31984000	8.77403e+07	0.0861468	2.74326	1.45589
A0A1B6QIR3	73.128	6312800000	8737500000	7658800000	6186400000	5409200000	5816200000	7569700000	5.80393e+09	0.1173	0.766732	-0.383205
A0A1B6QIY5	16.672	1103600000	1322000000	1329100000	1268100000	1444000000	1237600000	1.25157e+09	1.31657e+09	0.544316	1.05193	0.0730454
A0A1B6QJ05	84.511	45151000	0	33763000	106480000	75199000	0	2.63047e+07	6.05597e+07	0.399519	2.30224	1.20304
A0A1B6QJ22	37.029	24713000	0	30577000	22328000	28919000	0	18430000	1.70823e+07	0.921362	0.926876	-0.109551
A0A1B6QJ72	41.625	0	0	0	12789000	0	13838000	0	8.87567e+06	0.184136	#DIV/0!	#DIV/0!
A0A1B6QJB9	45.44	11942000	0	0	0	0	0	3.98067e+06	0	0.42265	0	#NUM!
A0A1B6QJE0	42.191	0	0	14052000	14302000	0	0	4684000	4.76733e+06	0.990649	1.01779	0.0254414
A0A1B6QJE5	179.34	0	0	0	0	19703000	20083000	0	13262000	0.183541	#DIV/0!	#DIV/0!
A0A1B6QJE8	79.057	26279000	27584000	35009000	0	23468000	0	29624000	7.82267e+06	0.0954858	0.264065	-1.92103
A0A1B6QJT3	13.111	55652000	0	39427000	56902000	78605000	54336000	31693000	63281000	0.187052	1.99669	0.997608
A0A1B6QJW5	43.53	58184000	0	48192000	50388000	42527000	0	3.54587e+07	3.09717e+07	0.859946	0.873458	-0.195189
A0A1B6QJZ2	53.999	0	0	0	0	15991000	0	0	5.33033e+06	0.42265	#DIV/0!	#DIV/0!
A0A1B6QKD1	44.868	89498000	0	134920000	153490000	0	116900000	74806000	90130000	0.814119	1.20485	0.268853
A0A1B6QKE9	57.609	0	0	0	25153000	0	0	0	8.38433e+06	0.42265	#DIV/0!	#DIV/0!
A0A1B6QKX9	11.302	0	0	0	0	3719400	0	0	1239800	0.42265	#DIV/0!	#DIV/0!
A0A1B6QL52	52.96	69663000	82121000	78902000	101220000	60682000	0	7.68953e+07	5.39673e+07	0.518017	0.701828	-0.51081
A0A1B6QLK4	18.493	40550000	59051000	0	62938000	0	45124000	3.32003e+07	3.60207e+07	0.917579	1.08495	0.117627
A0A1B6QLN2	43.813	73710000	0	63614000	64430000	81814000	71039000	4.57747e+07	7.24277e+07	0.367464	1.58227	0.661992
A0A1B6QLV0	30.89	0	0	0	0	16813000	0	0	5.60433e+06	0.42265	#DIV/0!	#DIV/0!
A0A1B6QM42	33.024	33619000	0	40858000	26224000	35517000	36100000	2.48257e+07	3.26137e+07	0.603454	1.31371	0.393644
A0A1B6QM79	18.33	123630000	0	114800000	103730000	138670000	106860000	7.94767e+07	116420000	0.454768	1.46483	0.550736
A0A1B6QME7	79.944	0	0	0	0	0	82221000	0	27407000	0.42265	#DIV/0!	#DIV/0!
A0A1B6QMI3	16.213	782030000	666060000	824740000	655200000	879650000	700020000	757610000	7.44957e+08	0.887577	0.983298	-0.0242989
A0A1B6QMJ8	66.477	0	0	0	15876000	0	0	0	5292000	0.42265	#DIV/0!	#DIV/0!
A0A1B6QMN1	31.508	0	0	42969000	25096000	26683000	0	14323000	1.72597e+07	0.870916	1.20503	0.269071
A0A1B6QMT0	19.067	208810000	247510000	206700000	273630000	212380000	241880000	2.21007e+08	242630000	0.387423	1.09784	0.134668
A0A1B6QMW1	79.906	44517000	34738000	50685000	32783000	43205000	40054000	4.33133e+07	3.86807e+07	0.459175	0.893043	-0.163199
A0A1B6QMY3	33.951	0	0	0	26408000	0	0	0	8.80267e+06	0.42265	#DIV/0!	#DIV/0!
A0A1B6QMY5	40.771	0	0	0	0	0	7708700	0	2.56957e+06	0.42265	#DIV/0!	#DIV/0!
A0A1B6QMZ8	57.929	0	0	0	0	0	15296000	0	5.09867e+06	0.42265	#DIV/0!	#DIV/0!
A0A1B6QN31	19.383	30968000	31061000	32358000	26142000	31525000	28522000	3.14623e+07	2.87297e+07	0.215896	0.913145	-0.131084
A0A1B6QN33	62.625	23334000	0	0	23239000	0	0	7778000	7.74633e+06	0.997836	0.995929	-0.00588565
A0A1B6QN96	15.087	327770000	633390000	366670000	477870000	496760000	493980000	442610000	4.89537e+08	0.673695	1.10602	0.145381
A0A1B6QNA0	45.248	0	17546000	0	0	33155000	21811000	5.84867e+06	18322000	0.345911	3.13268	1.6474
A0A1B6QNB9	34.182	0	0	0	0	18780000	0	0	6260000	0.42265	#DIV/0!	#DIV/0!
A0A1B6QND7	53.524	187470000	93765000	178610000	160630000	161620000	158080000	1.53282e+08	160110000	0.840465	1.04455	0.0628783
A0A1B6QNE0	32.308	66021000	0	87743000	71412000	89148000	83392000	5.12547e+07	8.13173e+07	0.372656	1.58654	0.66588
A0A1B6QNL9	81.734	0	0	0	0	0	3474000	0	1158000	0.42265	#DIV/0!	#DIV/0!
A0A1B6QNN0	124.54	161980000	156880000	229650000	258100000	173200000	221500000	1.82837e+08	217600000	0.364213	1.19013	0.251123
A0A1B6QNN1	90.564	0	0	0	0	8228900	0	0	2.74297e+06	0.42265	#DIV/0!	#DIV/0!
A0A1B6QNQ4	16.751	356500000	398750000	435410000	981940000	1357700000	1219300000	3.96887e+08	1.18631e+09	0.0156203	2.98905	1.57969
A0A1B6QNS4	27.61	47321000	0	0	0	0	0	1.57737e+07	0	0.42265	0	#NUM!
A0A1B6QNT2	22.255	162310000	166370000	159880000	205250000	257170000	198980000	1.62853e+08	2.20467e+08	0.0874736	1.35377	0.436987
A0A1B6QNU3	29.677	0	0	76403000	67794000	0	0	2.54677e+07	22598000	0.936936	0.887321	-0.172472
A0A1B6QNZ7	33.544	95949000	0	62883000	60417000	60169000	68788000	52944000	6.31247e+07	0.752727	1.19229	0.253737
A0A1B6QP13	20.833	0	0	0	29365000	0	26471000	0	18612000	0.184598	#DIV/0!	#DIV/0!
A0A1B6QP14	39.267	114810000	0	84216000	98267000	112270000	110060000	66342000	1.06866e+08	0.358974	1.61083	0.687804
A0A1B6QP22	25.421	742010000	541980000	675190000	662050000	734450000	658710000	653060000	685070000	0.653954	1.04902	0.0690359
A0A1B6QP57	97.342	0	0	2760200	0	0	0	920067	0	0.42265	0	#NUM!
A0A1B6QP79	43.55	3981000000	4389100000	4112600000	3755500000	3623300000	3664000000	4160900000	3.68093e+09	0.0463367	0.884648	-0.176824
A0A1B6QPA5	72.678	89472000	0	81792000	84157000	85481000	77631000	57088000	82423000	0.469786	1.44379	0.529859
A0A1B6QPD2	36.522	0	0	0	0	0	22667000	0	7.55567e+06	0.42265	#DIV/0!	#DIV/0!
A0A1B6QPF0	36.415	102710000	116410000	110680000	98013000	88191000	93334000	1.09933e+08	9.31793e+07	0.0310007	0.847599	-0.238547
A0A1B6QPP8	52.235	0	0	22059000	0	0	0	7353000	0	0.42265	0	#NUM!
A0A1B6QPQ3	46.701	34581000	0	37813000	52478000	64296000	32609000	2.41313e+07	4.97943e+07	0.172162	2.06347	1.04507
A0A1B6QPT2	47.627	220560000	159070000	176710000	179460000	174840000	186910000	1.85447e+08	1.80403e+08	0.810288	0.972804	-0.0397783
A0A1B6QPU3	29.612	146140000	0	167320000	171450000	226920000	170190000	1.04487e+08	189520000	0.242541	1.81382	0.859031
A0A1B6QPW6	57.183	1159200000	2244000000	1777000000	2468300000	1078400000	1806400000	1.72673e+09	1.78437e+09	0.91572	1.03338	0.0473668
A0A1B6QPZ9	56.231	253130000	80646000	172910000	539730000	190980000	392490000	1.68895e+08	374400000	0.168318	2.21676	1.14845
A0A1B6QQ39	44.401	146110000	353850000	267960000	88904000	134670000	83196000	2.55973e+08	1.02257e+08	0.116947	0.399482	-1.3238
A0A1B6QQ64	37.942	172920000	220290000	198380000	145970000	208750000	160970000	1.97197e+08	1.71897e+08	0.345194	0.871702	-0.198094
A0A1B6QQ80	51.782	17030000	0	0	0	28939000	24962000	5.67667e+06	17967000	0.325387	3.16506	1.66223
A0A1B6QQC2	28.926	1010800000	1510000000	781820000	937640000	932430000	970630000	1.10087e+09	946900000	0.548347	0.860135	-0.217365
A0A1B6QQE2	76.678	22325000	23809000	26624000	31712000	27689000	16731000	2.42527e+07	2.53773e+07	0.828678	1.04637	0.0653971
A0A1B6QQE3	38.532	3171000000	3633800000	4047100000	2979700000	3339200000	2936300000	3617300000	3.08507e+09	0.158388	0.852864	-0.229612
A0A1B6QQQ9	56.635	1643000000	1698200000	1594800000	1963800000	1295100000	1579300000	1.64533e+09	1.61273e+09	0.882605	0.980186	-0.028872
A0A1B6QQR5	46.792	39502000000	55658000000	44625000000	39022000000	33350000000	37251000000	46595000000	36541000000	0.159346	0.784226	-0.350659
A0A1B6QQU9	30.457	604290000	590090000	631130000	583750000	547200000	545220000	6.08503e+08	5.58723e+08	0.0457432	0.918193	-0.123131
A0A1B6QQZ2	32.517	94109000	45982000	76856000	83015000	97350000	89626000	7.23157e+07	89997000	0.335738	1.2445	0.315569
A0A1B6QR39	116.62	0	0	0	0	13196000	0	0	4.39867e+06	0.42265	#DIV/0!	#DIV/0!
A0A1B6QR46	41.825	34373000	0	33500000	0	42415000	0	2.26243e+07	1.41383e+07	0.664848	0.624917	-0.678263
A0A1B6QR57	88.951	0	0	41205000	0	0	42306000	13735000	14102000	0.986019	1.02672	0.0380429
A0A1B6QR86	40.681	57239000	40056000	40375000	40825000	40871000	33722000	45890000	3.84727e+07	0.323557	0.838367	-0.254346
A0A1W0VR91	39.691	0	0	29447000	0	0	0	9.81567e+06	0	0.42265	0	#NUM!
A0A1W0VR99	43.494	52780000	58152000	51894000	47575000	37949000	51506000	5.42753e+07	4.56767e+07	0.153899	0.841573	-0.248839
A0A1W0VRB9	43.126	32955000	0	31046000	28297000	21228000	29800000	2.13337e+07	2.64417e+07	0.683676	1.23943	0.309681
A0A1W0VRK7	26.995	193500000	205460000	114360000	102990000	181170000	150220000	1.71107e+08	1.44793e+08	0.512951	0.846217	-0.240901
A0A1W0VRZ3	92.451	17541000	0	0	36508000	28800000	39716000	5847000	35008000	0.0205022	5.98734	2.58192
A0A1W0VSN4	202.8	0	0	0	0	0	4175400	0	1391800	0.42265	#DIV/0!	#DIV/0!
A0A1W0VSQ8	48.384	41029000	0	34221000	24626000	41486000	38977000	2.50833e+07	3.50297e+07	0.527379	1.39653	0.481848
A0A1W0VSS3	71.156	34304000	0	33266000	45229000	34993000	44411000	2.25233e+07	4.15443e+07	0.228383	1.8445	0.883231
A0A1W0VU02	140.13	345480000	351670000	370070000	502820000	509430000	481290000	355740000	4.97847e+08	0.000253628	1.39947	0.484878
A0A1W0VU35	132.62	0	0	19384000	21814000	18696000	0	6.46133e+06	1.35033e+07	0.495032	2.08987	1.06341
A0A1W0VUA2	29.445	197270000	417590000	204080000	207500000	195520000	193410000	272980000	198810000	0.413026	0.728295	-0.457405
A0A1W0VUE2	92.593	0	0	0	0	0	19513000	0	6.50433e+06	0.42265	#DIV/0!	#DIV/0!
A0A1W0VUR3	57.455	2455700000	1669800000	2254500000	2710800000	2735000000	2547600000	2.12667e+09	2.66447e+09	0.14311	1.25288	0.325253
A0A1W0VUV9	23.578	96879000	30906000	61981000	68424000	78679000	71825000	6.32553e+07	72976000	0.662273	1.15367	0.206235
A0A1W0VUY8	15.19	933200000	607100000	498180000	1253000000	495920000	0	6.79493e+08	5.82973e+08	0.822072	0.857953	-0.22103
A0A1W0VUZ4	13.444	34107000	0	0	39415000	41213000	49617000	11369000	43415000	0.0970372	3.81872	1.93309
A0A1W0VV81	32.452	959410000	0	807430000	575300000	869680000	694070000	5.88947e+08	7.13017e+08	0.72259	1.21066	0.275799
A0A1W0VV84	81.716	3728400000	3283400000	3257000000	2849600000	3216900000	2946000000	3.42293e+09	3.00417e+09	0.0971093	0.877659	-0.188268
A0A1W0VV85	101.78	69243000	25008000	52164000	46690000	50719000	37646000	48805000	4.50183e+07	0.801091	0.922412	-0.116516
A0A1W0VVD9	34.258	0	0	0	0	0	28238000	0	9.41267e+06	0.42265	#DIV/0!	#DIV/0!
A0A1W0VVF9	104.99	17556000	0	11716000	0	17608000	0	9.75733e+06	5.86933e+06	0.645391	0.60153	-0.73329
A0A1W0VVN1	81.453	691260000	981190000	753420000	642100000	546330000	576640000	8.08623e+08	5.88357e+08	0.118851	0.727603	-0.458777
A0A1W0VVP6	76.433	32553000	0	21983000	0	0	0	1.81787e+07	0	0.19842	0	#NUM!
A0A1W0VWE3	108.49	30763000	28514000	35411000	29227000	33045000	32308000	3.15627e+07	3.15267e+07	0.988652	0.998859	-0.00164646
A0A1W0VWQ0	32.03	143330000	140470000	205170000	232680000	122520000	176180000	162990000	1.77127e+08	0.73256	1.08673	0.119998
A0A1W0VWU5	66.09	0	0	0	0	16022000	0	0	5.34067e+06	0.42265	#DIV/0!	#DIV/0!
A0A1W0VWV3	25.066	1113800000	1222700000	1221600000	1220600000	1313700000	1021800000	1.18603e+09	1.18537e+09	0.994799	0.999438	-0.000811164
A0A1W0VX27	20.696	0	0	50410000	30632000	0	0	1.68033e+07	1.02107e+07	0.757605	0.607657	-0.71867
A0A1W0VXA0	88.628	0	0	0	21737000	0	19987000	0	13908000	0.184221	#DIV/0!	#DIV/0!
A0A1W0VY10	32.732	53832000	0	60639000	51369000	60718000	52604000	38157000	54897000	0.475669	1.43871	0.52478
A0A1W0VY11	52.64	0	0	19407000	27876000	24453000	17848000	6469000	2.33923e+07	0.103891	3.61607	1.85442
A0A1W0VY42	33.362	10765000	0	0	0	0	0	3.58833e+06	0	0.42265	0	#NUM!
A0A1W0VY87	16.536	228080000	229210000	499570000	497870000	459030000	244230000	3.18953e+08	4.00377e+08	0.534987	1.25528	0.328013
A0A1W0VYB5	28.04	1632200000	1097800000	1392400000	734830000	1170800000	964270000	1.37413e+09	9.56633e+08	0.107138	0.696172	-0.522484
A0A1W0VYC1	18.986	59418000	0	43058000	89573000	67173000	85858000	3.41587e+07	80868000	0.104462	2.36742	1.24332
A0A1W0VYH4	38.2	788120000	739440000	805780000	770960000	713950000	664810000	777780000	7.16573e+08	0.180992	0.921306	-0.118248
A0A1W0VYP8	46.07	209130000	65142000	219260000	237570000	267410000	267530000	1.64511e+08	2.57503e+08	0.198942	1.56527	0.64641
A0A1W0VYX6	97.237	20451000	0	0	21274000	21264000	32991000	6817000	2.51763e+07	0.096432	3.69317	1.88486
A0A1W0VZ25	58.904	295740000	336520000	340750000	373490000	267880000	330130000	3.24337e+08	3.23833e+08	0.989117	0.998448	-0.00224064
A0A1W0VZ49	51.017	15749000	0	0	0	0	0	5.24967e+06	0	0.42265	0	#NUM!
A0A1W0VZ82	86.208	0	0	13529000	0	0	0	4.50967e+06	0	0.42265	0	#NUM!
A0A1W0VZE1	39.663	97737000	0	0	86351000	0	0	32579000	2.87837e+07	0.934687	0.883504	-0.178692
A0A1W0VZN4	18.753	0	0	0	0	0	18825000	0	6275000	0.42265	#DIV/0!	#DIV/0!
A0A1W0W048	30.258	6411700	0	0	0	0	0	2.13723e+06	0	0.42265	0	#NUM!
A0A1W0W0J9	34.554	0	31045000	0	0	0	26851000	1.03483e+07	8.95033e+06	0.92363	0.864906	-0.209385
A0A1W0W0L8	23.168	10955000	0	0	15064000	0	0	3.65167e+06	5.02133e+06	0.837174	1.37508	0.459515
A0A1W0W0U6	28.581	1577600000	1737000000	1578600000	1559200000	1607000000	1388000000	1.63107e+09	1.51807e+09	0.257733	0.93072	-0.103581
A0A1W0W0Z8	30.535	58608000	103650000	63742000	63589000	66986000	60751000	7.53333e+07	6.37753e+07	0.502808	0.846575	-0.24029
A0A1W0W123	74.97	0	0	0	0	0	18268000	0	6.08933e+06	0.42265	#DIV/0!	#DIV/0!
A0A1W0W174	29.703	135020000	107430000	101080000	101540000	109810000	87128000	114510000	9.94927e+07	0.301705	0.868856	-0.202811
A0A1W0W178	48.102	64646000	0	73623000	82562000	56730000	62926000	4.60897e+07	67406000	0.460605	1.4625	0.548434
A0A1W0W196	26.04	468710000	1001600000	505530000	446640000	436000000	402080000	6.58613e+08	428240000	0.311739	0.650215	-0.621012
A0A1W0W1C4	26.043	168400000	0	192610000	144130000	145790000	158660000	1.20337e+08	1.49527e+08	0.677809	1.24257	0.313326
A0A1W0W1E2	59.357	0	0	0	0	24891000	22207000	0	1.56993e+07	0.184826	#DIV/0!	#DIV/0!
A0A1W0W1P7	33.621	1080500000	1260900000	1119600000	1033000000	878680000	913160000	1.15367e+09	9.41613e+08	0.0435256	0.816192	-0.29302
A0A1W0W1X3	52.331	112880000	42591000	48142000	132130000	78687000	79946000	67871000	96921000	0.370625	1.42802	0.514014
A0A1W0W284	35.597	0	0	60693000	110070000	61660000	104400000	20231000	9.20433e+07	0.0513552	4.54962	2.18575
A0A1W0W2A2	35.204	29852000	23409000	29661000	30007000	29885000	28635000	2.76407e+07	29509000	0.472224	1.06759	0.0943626
A0A1W0W2E3	41.427	0	0	0	13402000	0	0	0	4.46733e+06	0.42265	#DIV/0!	#DIV/0!
A0A1W0W2G8	12.898	277620000	392830000	187750000	364320000	274900000	314240000	2.86067e+08	317820000	0.660471	1.111	0.151859
A0A1W0W2X7	20.844	0	0	16773000	0	0	0	5591000	0	0.42265	0	#NUM!
A0A1W0W3H4	15.102	22001000000	21734000000	22762000000	17206000000	17841000000	17111000000	2.21657e+10	17386000000	0.000376126	0.784366	-0.350401
A0A1W0W3M4	32.059	3026600000	4248100000	3945000000	3054200000	2307200000	2577600000	3739900000	2.64633e+09	0.0766967	0.707595	-0.499005
A0A1W0W3N2	48.35	85027000	0	94458000	133870000	95321000	146520000	5.98283e+07	125237000	0.14855	2.09327	1.06576
A0A1W0W3R7	55.141	0	0	24162000	0	0	0	8054000	0	0.42265	0	#NUM!
A0A1W0W3V6	56.643	170580000	101670000	157740000	178290000	135980000	123520000	143330000	145930000	0.92784	1.01814	0.0259359
A0A1W0W470	25.188	86909000	0	60057000	65754000	58369000	58255000	4.89887e+07	6.07927e+07	0.691586	1.24095	0.311449
A0A1W0W474	50.522	49252000	61638000	36882000	29905000	48244000	30926000	4.92573e+07	3.63583e+07	0.239895	0.73813	-0.438052
A0A1W0W560	43.774	432760000	266540000	358750000	340080000	361690000	374130000	3.52683e+08	3.58633e+08	0.91384	1.01687	0.0241362
A0A1W0W5I9	67.88	135020000	139470000	103820000	79572000	131930000	111650000	1.26103e+08	1.07717e+08	0.390771	0.854199	-0.227356
A0A1W0W5K0	40.63	60202000	0	61988000	60216000	45822000	51511000	40730000	5.25163e+07	0.624081	1.28938	0.366674
A0A1W0W5Q5	35.455	67453000	61916000	56222000	47054000	70986000	66840000	6.18637e+07	6.16267e+07	0.97856	0.996169	-0.00553759
A0A1W0W5X7	20.547	71775000	87304000	80581000	83645000	90702000	108280000	7.98867e+07	94209000	0.185371	1.17928	0.23791
A0A1W0W666	26.096	90530000	0	96855000	89519000	98630000	0	6.24617e+07	6.27163e+07	0.995696	1.00408	0.00587015
A0A1W0W6F0	51.806	0	0	0	8954900	0	0	0	2.98497e+06	0.42265	#DIV/0!	#DIV/0!
A0A1W0W6F5	105.04	37117000	31812000	31088000	28880000	35862000	30910000	33339000	31884000	0.632439	0.956357	-0.0643782
A0A1W0W6M6	37.037	64034000	66084000	78592000	81664000	69280000	80748000	69570000	7.72307e+07	0.275092	1.11011	0.150709
A0A1W0W6N8	45.143	352520000	329620000	339430000	345330000	290910000	349230000	3.40523e+08	328490000	0.596985	0.964662	-0.0519042
A0A1W0W6X5	67.795	63980000	90483000	82650000	96634000	87956000	111180000	7.90377e+07	98590000	0.134212	1.24738	0.318901
A0A1W0W709	28.734	60831000	0	46007000	0	53335000	37597000	3.56127e+07	3.03107e+07	0.837528	0.85112	-0.232565
A0A1W0W755	65.192	12240000	0	0	0	0	0	4080000	0	0.42265	0	#NUM!
A0A1W0W792	48.685	0	0	0	0	6395100	0	0	2131700	0.42265	#DIV/0!	#DIV/0!
A0A1W0W7E0	22.577	31860000	0	0	33319000	28663000	49893000	10620000	3.72917e+07	0.112885	3.51146	1.81207
A0A1W0W7K5	35.287	8743300	0	0	0	9053800	0	2.91443e+06	3.01793e+06	0.981502	1.03551	0.0503455
A0A1W0W7T6	108.29	296410000	111420000	323670000	328230000	327780000	303440000	2.43833e+08	3.19817e+08	0.372444	1.31162	0.39135
A0A1W0W7U5	49.77	123030000	75379000	143540000	144790000	181980000	145860000	113983000	1.57543e+08	0.15389	1.38217	0.46693
A0A1Z5R0D6	7.4896	0	0	0	0	0	16162000	0	5.38733e+06	0.42265	#DIV/0!	#DIV/0!
A0A1Z5R1K8	142.86	73929000	0	69591000	77753000	82841000	83957000	47840000	81517000	0.294639	1.70395	0.768884
A0A1Z5R1Q5	18.242	4573800000	4248000000	4514900000	4599500000	4250300000	4635900000	4.44557e+09	4.49523e+09	0.770419	1.01117	0.0160287
A0A1Z5R1W3	61.049	5291600	0	0	0	8104900	5606000	1.76387e+06	4570300	0.403356	2.59107	1.37355
A0A1Z5R1Y5	44.491	0	0	0	7232000	0	0	0	2.41067e+06	0.42265	#DIV/0!	#DIV/0!
A0A1Z5R2C3	96.545	0	0	18278000	0	0	0	6.09267e+06	0	0.42265	0	#NUM!
A0A1Z5R2T2	55.899	0	0	0	46846000	0	0	0	1.56153e+07	0.42265	#DIV/0!	#DIV/0!
A0A1Z5R2X8	57.924	42127000	0	71940000	0	47234000	55963000	3.80223e+07	34399000	0.900514	0.904705	-0.14448
A0A1Z5R2Y5	77.711	0	0	0	58084000	0	0	0	1.93613e+07	0.42265	#DIV/0!	#DIV/0!
A0A1Z5R382	56.036	0	0	0	0	0	26300000	0	8.76667e+06	0.42265	#DIV/0!	#DIV/0!
A0A1Z5R386	61.779	58292000	0	61653000	59199000	57866000	59684000	3.99817e+07	5.89163e+07	0.443996	1.47358	0.559329
A0A1Z5R3J0	118.65	72224000	52409000	107850000	102890000	129150000	102100000	7.74943e+07	111380000	0.161299	1.43727	0.523327
A0A1Z5R3X9	75.012	0	0	23706000	51029000	32865000	46324000	7902000	43406000	0.0256896	5.49304	2.4576
A0A1Z5R408	46.303	23104000	33593000	38231000	30910000	32785000	24897000	3.16427e+07	2.95307e+07	0.704471	0.933255	-0.0996573
A0A1Z5R412	13.788	242270000	146690000	165530000	214830000	197740000	179610000	184830000	1.97393e+08	0.717239	1.06797	0.0948743
A0A1Z5R4G6	26.448	812110000	844300000	904630000	685270000	679520000	667350000	853680000	677380000	0.0196981	0.793482	-0.33373
A0A1Z5R4G7	44.866	382750000	440340000	276040000	336730000	274810000	324350000	3.66377e+08	3.11963e+08	0.38044	0.851483	-0.231951
A0A1Z5R4Y7	47.685	58269000	79877000	0	63526000	68789000	59035000	4.60487e+07	6.37833e+07	0.535382	1.38513	0.47002
A0A1Z5R5E6	11.537	192960000	322980000	247220000	236820000	0	0	2.54387e+08	78940000	0.142803	0.310315	-1.68819
A0A1Z5R5G0	37.521	0	0	19599000	0	0	0	6533000	0	0.42265	0	#NUM!
A0A1Z5R6H7	21.493	0	0	63921000	69248000	61326000	0	21307000	4.35247e+07	0.507273	2.04274	1.03051
A0A1Z5R6I2	77.62	0	0	2869200	0	0	0	956400	0	0.42265	0	#NUM!
A0A1Z5R6W7	35.03	79634000	0	59382000	58438000	76058000	84766000	4.63387e+07	7.30873e+07	0.381665	1.57724	0.657405
A0A1Z5R7T5	61.709	0	0	0	18035000	0	0	0	6.01167e+06	0.42265	#DIV/0!	#DIV/0!
A0A1Z5R7X6	81.57	36545000	0	44243000	65603000	48836000	58337000	2.69293e+07	57592000	0.142531	2.13863	1.09669
A0A1Z5R892	16.601	113710000	130860000	139750000	109900000	103030000	120840000	1.28107e+08	1.11257e+08	0.15184	0.868469	-0.203454
A0A1Z5R8H2	160.62	49496000	0	0	0	0	0	1.64987e+07	0	0.42265	0	#NUM!
A0A1Z5R934	68.922	0	0	0	0	0	4168300	0	1.38943e+06	0.42265	#DIV/0!	#DIV/0!
A0A1Z5R987	35.209	403760000	282040000	469840000	319220000	498800000	439820000	3.85213e+08	419280000	0.678293	1.08844	0.122256
A0A1Z5R9C3	45.529	2224000000	3742000000	2419500000	2314500000	1766100000	2076800000	2.79517e+09	2.05247e+09	0.255627	0.734291	-0.445576
A0A1Z5R9E0	97.136	0	0	21531000	0	29331000	0	7177000	9777000	0.841633	1.36227	0.446011
A0A1Z5R9F2	59.462	90535000	233160000	83182000	57836000	76701000	54963000	1.35626e+08	6.31667e+07	0.274869	0.465743	-1.10239
A0A1Z5R9L9	47.867	0	0	0	0	13306000	0	0	4.43533e+06	0.42265	#DIV/0!	#DIV/0!
A0A1Z5R9Q9	41.313	80913000	0	68777000	87380000	91937000	85462000	4.98967e+07	8.82597e+07	0.266868	1.76885	0.822811
A0A1Z5R9S8	29.639	0	0	0	0	12570000	0	0	4190000	0.42265	#DIV/0!	#DIV/0!
A0A1Z5R9X3	60.898	0	0	125730000	108320000	101120000	79588000	41910000	9.63427e+07	0.322649	2.2988	1.20088
A0A1Z5RAK5	76.732	42988000	0	37806000	28903000	0	48406000	2.69313e+07	2.57697e+07	0.955417	0.956866	-0.0636118
A0A1Z5RAS2	16.703	23613000	0	0	0	0	24047000	7871000	8.01567e+06	0.990342	1.01838	0.0262756
A0A1Z5RAX8	24.814	141840000	61603000	141720000	197610000	141870000	214420000	1.15054e+08	1.84633e+08	0.11712	1.60475	0.682348
A0A1Z5RB19	27.266	680040000	543120000	729060000	741320000	575270000	684390000	650740000	6.66993e+08	0.836983	1.02498	0.0355911
A0A1Z5RB50	38.871	0	0	22490000	19939000	27760000	0	7.49667e+06	1.58997e+07	0.493658	2.1209	1.08468
A0A1Z5RBG0	52.198	307900000	454160000	372790000	551620000	290220000	429520000	3.78283e+08	4.23787e+08	0.63395	1.12029	0.163871
A0A1Z5RBJ6	50.293	123400000	0	163860000	212490000	182640000	239210000	9.57533e+07	2.11447e+08	0.13267	2.20824	1.1429
A0A1Z5RBK6	33.904	0	0	21979000	0	19254000	0	7.32633e+06	6418000	0.930256	0.876018	-0.190968
A0A1Z5RBK7	26.814	28125000	0	0	0	0	0	9375000	0	0.42265	0	#NUM!
A0A1Z5RC44	96.345	127050000	0	124930000	108530000	124990000	123880000	8.39933e+07	1.19133e+08	0.491475	1.41837	0.50423
A0A1Z5RC48	49.023	6173500	0	0	0	0	0	2.05783e+06	0	0.42265	0	#NUM!
A0A1Z5RC59	41.12	22631000	0	26797000	25304000	27986000	26255000	16476000	26515000	0.351013	1.60931	0.686443
A0A1Z5RCK3	51.352	21358000	0	19994000	0	0	0	13784000	0	0.183947	0	#NUM!
A0A1Z5RCK4	93.159	1129600000	1202800000	1151700000	1071800000	1143400000	1132400000	1.16137e+09	1.11587e+09	0.216995	0.960822	-0.0576589
A0A1Z5RCS5	33.147	421990000	361800000	287430000	460650000	447720000	465050000	3.57073e+08	4.57807e+08	0.119986	1.28211	0.358518
A0A1Z5RCZ7	16.227	0	0	8905600	0	0	0	2.96853e+06	0	0.42265	0	#NUM!
A0A1Z5RD73	21.198	0	0	0	0	0	17556000	0	5852000	0.42265	#DIV/0!	#DIV/0!
A0A1Z5RD75	76.393	0	0	0	36696000	0	0	0	12232000	0.42265	#DIV/0!	#DIV/0!
A0A1Z5RD91	33.559	14488000	0	14066000	0	0	0	9518000	0	0.183593	0	#NUM!
A0A1Z5REI5	85.393	29484000	0	0	0	0	0	9828000	0	0.42265	0	#NUM!
A0A1Z5RF00	52.562	0	0	0	13429000	0	0	0	4.47633e+06	0.42265	#DIV/0!	#DIV/0!
A0A1Z5RF05	112.12	30569000	44751000	29307000	26724000	35057000	28701000	3.48757e+07	3.01607e+07	0.458826	0.864805	-0.209552
A0A1Z5RF33	15.028	300890000	448070000	242880000	472900000	317880000	394230000	3.30613e+08	3.95003e+08	0.447016	1.19476	0.25672
A0A1Z5RF98	33.836	47190000	0	41464000	45585000	51440000	46275000	2.95513e+07	4.77667e+07	0.344922	1.6164	0.692781
A0A1Z5RFK1	68.014	14797000	0	20668000	0	17500000	0	1.18217e+07	5.83333e+06	0.518944	0.493444	-1.01904
A0A1Z5RFN9	27.354	3087900000	1714300000	2886300000	1636100000	3497600000	2607200000	2.56283e+09	2580300000	0.980999	1.00682	0.00979915
A0A1Z5RFS3	124.61	349140000	350330000	398850000	369180000	279440000	348670000	3.66107e+08	332430000	0.359913	0.908014	-0.139213
A0A1Z5RFU0	16.4	394180000	418890000	302170000	204220000	217600000	192250000	3.71747e+08	204690000	0.0376387	0.550617	-0.860879
A0A1Z5RFU2	42.874	24873000	0	0	46632000	34868000	39046000	8291000	40182000	0.0457517	4.84646	2.27693
A0A1Z5RFW9	29.1	85881000	0	67891000	87852000	0	99267000	5.12573e+07	62373000	0.799333	1.21686	0.283163
A0A1Z5RG18	114.31	0	40200000	0	61028000	0	0	13400000	2.03427e+07	0.791862	1.51811	0.602276
A0A1Z5RGP3	21.852	28150000	0	24831000	20320000	30066000	23248000	1.76603e+07	2.45447e+07	0.525974	1.38982	0.474897
A0A1Z5RH26	37.548	0	0	0	0	0	3481700	0	1.16057e+06	0.42265	#DIV/0!	#DIV/0!
A0A1Z5RHL7	11.285	15323000	0	15517000	0	37505000	0	10280000	1.25017e+07	0.881138	1.21612	0.28228
A0A1Z5RIA3	23.694	42273000	0	54520000	114020000	112340000	0	3.22643e+07	7.54533e+07	0.377933	2.3386	1.22564
A0A1Z5RII6	48.069	27635000	0	17100000	37587000	0	32945000	1.49117e+07	2.35107e+07	0.584413	1.57666	0.656874
A0A1Z5RIM0	29.342	593910000	473770000	724370000	690710000	557400000	703650000	597350000	6.50587e+08	0.575316	1.08912	0.123165
A0A1Z5RJ19	63.899	399280000	328760000	334270000	461680000	317510000	319870000	3.54103e+08	3.66353e+08	0.832057	1.03459	0.0490653
A0A1Z5RJE4	32.993	85192000	0	125570000	0	78810000	0	70254000	26270000	0.392884	0.373929	-1.41916
A0A1Z5RJG6	6.4284	416140000	279280000	411910000	408390000	579640000	433980000	369110000	4.74003e+08	0.208985	1.28418	0.360846
A0A1Z5RK23	92.095	93211000	75564000	149940000	166330000	83808000	94598000	1.06238e+08	114912000	0.81288	1.08164	0.113225
A0A1Z5RK93	129	0	0	0	0	23976000	0	0	7992000	0.42265	#DIV/0!	#DIV/0!
A0A1Z5RK94	54.005	471100000	461580000	516360000	403030000	599650000	460900000	4.83013e+08	487860000	0.942727	1.01003	0.0144042
A0A1Z5RK96	18.879	850130000	843470000	846020000	562140000	610650000	595430000	846540000	5.89407e+08	0.00267276	0.696254	-0.522315
A0A1Z5RKE0	40.256	25762000	0	25853000	0	38096000	32647000	17205000	23581000	0.688515	1.37059	0.454797
A0A1Z5RKF8	56.554	2544800000	2438300000	2847500000	2280000000	2404700000	2387700000	2610200000	2.35747e+09	0.166641	0.903175	-0.146923
A0A1Z5RKI8	30.691	44232000	54091000	33340000	30476000	46622000	47077000	4.38877e+07	4.13917e+07	0.773656	0.943128	-0.0844752
A0A1Z5RKJ8	55.438	515110000	426060000	418490000	424490000	418320000	433050000	453220000	4.25287e+08	0.463534	0.938367	-0.0917759
A0A1Z5RKM9	388.49	60443000	59727000	98050000	64250000	60004000	61001000	72740000	6.17517e+07	0.477178	0.848937	-0.236271
A0A1Z5RKU0	237.87	0	0	0	6934600	0	5936700	0	4.29043e+06	0.185946	#DIV/0!	#DIV/0!
A0A1Z5RL71	28.305	0	0	0	8058000	0	0	0	2686000	0.42265	#DIV/0!	#DIV/0!
A0A1Z5RLA7	47.655	0	0	0	73177000	0	70190000	0	47789000	0.183681	#DIV/0!	#DIV/0!
A0A1Z5RLE9	93.214	51040000	0	44135000	40711000	15236000	33492000	31725000	29813000	0.921086	0.939732	-0.0896786
A0A1Z5RLH0	59.191	33307000	0	26335000	56875000	37974000	49686000	1.98807e+07	4.81783e+07	0.0891674	2.42338	1.27702
A0A1Z5RLI1	36.575	428210000	698990000	469200000	373070000	327890000	406860000	5.32133e+08	3.69273e+08	0.186662	0.693949	-0.527099
A0A1Z5RLP9	33.122	31911000	0	0	41725000	36178000	35989000	10637000	37964000	0.119846	3.56905	1.83554
A0A1Z5RMN4	47.201	332840000	311070000	301460000	348640000	275180000	255540000	3.15123e+08	293120000	0.525373	0.930175	-0.104425
A0A1Z5RN09	48.269	15815000	0	14690000	0	16428000	0	1.01683e+07	5476000	0.564615	0.538535	-0.892889
A0A1Z5RN14	8.4608	982890000	643940000	893100000	809380000	881980000	902920000	8.39977e+08	864760000	0.83314	1.0295	0.0419505
A0A1Z5RN86	118.37	34320000	0	0	0	0	0	11440000	0	0.42265	0	#NUM!
A0A1Z5RN99	60.437	0	0	0	0	36302000	0	0	1.21007e+07	0.42265	#DIV/0!	#DIV/0!
A0A1Z5RNH5	8.9949	0	0	0	36827000	30770000	37456000	0	3.50177e+07	0.00368488	#DIV/0!	#DIV/0!
A0A1Z5RNH6	44.312	72566000	42821000	80044000	82384000	79214000	84040000	6.51437e+07	8.18793e+07	0.277963	1.2569	0.329874
A0A1Z5RNN9	29.022	35781000	0	50779000	41547000	42370000	41183000	2.88533e+07	41700000	0.483578	1.44524	0.531309
A0A1Z5RPE9	24.012	0	68868000	0	60598000	32070000	48488000	22956000	47052000	0.408774	2.04966	1.03538
A0A1Z5RPF8	31.317	0	0	21695000	40421000	33082000	32314000	7.23167e+06	3.52723e+07	0.0476585	4.87748	2.28614
A0A1Z5RPI7	16.996	76795000	74277000	80679000	98682000	92210000	80904000	7.72503e+07	9.05987e+07	0.111177	1.17279	0.229949
A0A1Z5RPZ6	32.593	0	0	0	0	17931000	0	0	5977000	0.42265	#DIV/0!	#DIV/0!
A0A1Z5RQB2	55.159	101420000	0	92139000	88300000	93851000	94984000	6.45197e+07	9.23783e+07	0.480289	1.43179	0.517816
A0A1Z5RR47	37.141	100420000	106790000	109770000	69100000	80953000	75233000	105660000	7.50953e+07	0.00264221	0.710726	-0.492634
A0A1Z5S400	37.372	0	0	0	0	4946100	0	0	1648700	0.42265	#DIV/0!	#DIV/0!
A0A1Z5S482	17.45	101390000	0	95039000	66008000	0	0	6.54763e+07	2.20027e+07	0.34086	0.33604	-1.5733
A0A1Z5S4I2	28.54	1292700000	698120000	1302600000	1018100000	1417700000	1063500000	1.09781e+09	1.16643e+09	0.788543	1.06251	0.0874798
A0A1Z5S4K9	46.782	71322000	82346000	70580000	73566000	78980000	86619000	7.47493e+07	7.97217e+07	0.406677	1.06652	0.0929112
A0A1Z5S4T6	22.829	378860000	969310000	347180000	188090000	668370000	318260000	5.65117e+08	3.91573e+08	0.52654	0.692907	-0.529266
A0A1Z5S4Y8	24.782	198870000	151310000	178190000	176760000	246640000	198790000	1.76123e+08	2.07397e+08	0.285061	1.17756	0.235807
A0A1Z5S503	56.563	750380000	556380000	803080000	670820000	675530000	663870000	703280000	6.70073e+08	0.701379	0.952783	-0.0697802
A0A1Z5S555	48.655	0	0	0	0	0	15464000	0	5.15467e+06	0.42265	#DIV/0!	#DIV/0!
A0A1Z5S598	138.63	0	0	0	0	1479600	0	0	493200	0.42265	#DIV/0!	#DIV/0!
A0A1Z5S5L4	40.077	30332000	0	25406000	60471000	41021000	39535000	1.85793e+07	47009000	0.0763443	2.53018	1.33924
A0A1Z5S611	45.676	0	0	0	0	19991000	0	0	6.66367e+06	0.42265	#DIV/0!	#DIV/0!
A0A1Z5S662	23.905	415410000	743200000	442400000	588510000	489270000	494540000	533670000	5.24107e+08	0.937451	0.98208	-0.0260875
A0A1Z5S6A0	45.015	15267000	0	23042000	19247000	0	16726000	1.27697e+07	11991000	0.935767	0.939022	-0.0907689
A0A1Z5S6M4	111.65	555670000	370690000	639240000	597770000	568010000	597000000	5.21867e+08	5.87593e+08	0.495203	1.12595	0.171137
A0A1Z5S6W9	95.529	0	0	20393000	0	0	22103000	6.79767e+06	7.36767e+06	0.9574	1.08385	0.116168
A0A1Z5S724	77.267	0	0	24601000	24666000	25784000	0	8.20033e+06	1.68167e+07	0.504039	2.05073	1.03614
A0A1Z5S851	22.784	65208000	0	61178000	54426000	73257000	55040000	4.21287e+07	6.09077e+07	0.471409	1.44575	0.531822
A0A1Z5S869	33.392	30683000	0	0	0	29980000	26198000	1.02277e+07	18726000	0.574427	1.83092	0.872566
A0A1Z5S8Y9	17.407	0	0	0	90952000	0	0	0	3.03173e+07	0.42265	#DIV/0!	#DIV/0!
A0A1Z5S912	30.117	0	0	0	0	0	13415000	0	4.47167e+06	0.42265	#DIV/0!	#DIV/0!
A0A1Z5S985	16.608	1202500000	1304400000	1576400000	957330000	1495100000	1316300000	1361100000	1.25624e+09	0.619757	0.922962	-0.115657
A0A1Z5S9J1	99.013	0	0	0	0	8355800	0	0	2.78527e+06	0.42265	#DIV/0!	#DIV/0!
A0A1Z5S9M6	12.902	162160000	203420000	215610000	202650000	151860000	202380000	193730000	185630000	0.7465	0.958189	-0.0616175
A0A1Z5S9V0	62.213	0	0	3160100	0	0	0	1.05337e+06	0	0.42265	0	#NUM!
A0A1Z5S9Z3	94.901	0	0	53488000	106930000	95917000	116370000	1.78293e+07	1.06406e+08	0.0283934	5.96801	2.57725
A0A1Z5SA07	12.397	0	0	29578000	0	0	0	9.85933e+06	0	0.42265	0	#NUM!
A0A1Z5SAA0	11.591	149980000	145170000	92390000	141030000	157660000	127510000	129180000	1.42067e+08	0.574653	1.09976	0.137185
A0A1Z5SAC3	39.997	0	0	0	0	0	6223100	0	2.07437e+06	0.42265	#DIV/0!	#DIV/0!
A0A1Z5SAD0	24.675	0	0	0	1029100	0	0	0	343033	0.42265	#DIV/0!	#DIV/0!
A0A1Z5SAH0	116	0	0	0	0	0	14922000	0	4974000	0.42265	#DIV/0!	#DIV/0!
A0A1Z5SAM0	53.02	51213000	39481000	72792000	120830000	55158000	81391000	5.44953e+07	85793000	0.240992	1.57432	0.654727
A0A1Z5SAN6	38.192	16111000	0	0	0	17431000	21295000	5.37033e+06	1.29087e+07	0.425561	2.4037	1.26526
A0A1Z5SAZ7	20.342	0	0	0	0	4164700	0	0	1.38823e+06	0.42265	#DIV/0!	#DIV/0!
A0A1Z5SB28	44.899	41918000	82199000	80338000	93275000	45500000	57712000	6.81517e+07	6.54957e+07	0.897945	0.961028	-0.0573495
A0A1Z5SB52	35.93	0	0	0	0	0	10693000	0	3.56433e+06	0.42265	#DIV/0!	#DIV/0!
A0A1Z5SB68	29.861	0	0	14646000	0	0	0	4882000	0	0.42265	0	#NUM!
A0A1Z5SB71	12.657	314170000	389400000	269350000	265570000	259300000	249110000	3.24307e+08	2.57993e+08	0.196894	0.795523	-0.330025
A0A1Z5SB80	14.744	0	0	0	22446000	0	0	0	7482000	0.42265	#DIV/0!	#DIV/0!
A0A1Z5SBC0	21.617	0	0	0	0	3196100	0	0	1.06537e+06	0.42265	#DIV/0!	#DIV/0!
A0A1Z5SBE8	43.874	38791000	0	27499000	30890000	56657000	62054000	2.20967e+07	49867000	0.140152	2.25677	1.17426
A0A1Z5SBG6	61.438	79347000	0	76033000	93985000	73284000	113810000	5.17933e+07	93693000	0.243779	1.80898	0.855175
A0A1Z5SBJ8	41.309	21447000	23291000	0	29710000	0	21176000	1.49127e+07	16962000	0.868246	1.13742	0.185768
A0A1Z5SBQ5	23.934	189920000	245750000	191470000	133050000	174760000	162470000	2.09047e+08	156760000	0.086672	0.74988	-0.415268
A0A1Z5SBV8	13.099	559720000	837680000	624380000	616210000	643230000	611130000	6.73927e+08	6.23523e+08	0.610176	0.925209	-0.112148
A0A1Z5SBX0	37.656	0	0	50446000	0	0	0	1.68153e+07	0	0.42265	0	#NUM!
A0A1Z5SC76	22.657	682050000	746330000	719100000	547730000	666560000	673910000	7.15827e+08	629400000	0.156804	0.879263	-0.185633
A1E9Q2	13.822	167990000	0	0	123810000	128130000	0	5.59967e+07	83980000	0.711279	1.49973	0.584705
A1E9Q3	10.756	387260000	529890000	426550000	400660000	376230000	367100000	447900000	381330000	0.255009	0.851373	-0.232137
A1E9Q4	38.934	9454900000	8279200000	7698800000	5713500000	8411000000	6520900000	8.47763e+09	6881800000	0.180811	0.81176	-0.300876
A1E9Q9	39.559	11801000000	12078000000	13639000000	8409700000	11580000000	9132400000	12506000000	9.70737e+09	0.0804935	0.776217	-0.365469
A1E9R0	51.967	14687000000	8605800000	13280000000	7461400000	12497000000	9649200000	1.21909e+10	9869200000	0.381046	0.809552	-0.304804
A1E9R9	7.9743	0	496160000	387690000	106130000	0	0	2.94617e+08	3.53767e+07	0.22331	0.120077	-3.05797
A1E9S0	21.079	5882300000	5185000000	6220900000	5657800000	4850300000	4866800000	5.76273e+09	5.12497e+09	0.191675	0.889329	-0.169211
A1E9S1	55.69	80725000000	109280000000	87897000000	84673000000	70622000000	78097000000	92634000000	7.77973e+10	0.220433	0.839836	-0.251821
A1E9S2	12.131	164820000	166280000	187390000	166330000	146380000	159170000	172830000	1.57293e+08	0.174951	0.910104	-0.135896
A1E9S3	82.569	4477400000	3140000000	3618700000	2146600000	4469300000	2638600000	3.74537e+09	3.08483e+09	0.471273	0.82364	-0.279914
A1E9S5	19.91	0	0	0	41444000	0	0	0	1.38147e+07	0.42265	#DIV/0!	#DIV/0!
A1E9S6	23.462	275740000	247190000	305000000	270660000	186850000	243760000	2.75977e+08	2.33757e+08	0.239034	0.847016	-0.239539
A1E9T0	15.217	1048200000	1202000000	1305800000	1442700000	1140200000	1253300000	1.18533e+09	1.27873e+09	0.465912	1.0788	0.109423
A1E9T1	54.012	80272000000	105170000000	98647000000	86847000000	75381000000	82091000000	9.46963e+10	8.14397e+10	0.210395	0.860009	-0.217577
A1E9T2	52.729	146030000000	186670000000	161320000000	145480000000	138520000000	141230000000	1.64673e+11	1.41743e+11	0.189681	0.860755	-0.216326
A1E9T5	21.523	0	0	0	41738000	0	41173000	0	27637000	0.183522	#DIV/0!	#DIV/0!
A1E9T7	35.463	10232000000	10184000000	9248300000	8237600000	8542500000	8156300000	9888100000	8.31213e+09	0.0274673	0.84062	-0.250475
A1E9U0	4.4843	0	0	0	46709000	0	51874000	0	32861000	0.184622	#DIV/0!	#DIV/0!
A1E9U1	9.4445	5012500000	4773000000	5158400000	3135100000	3330800000	4006400000	4981300000	3.49077e+09	0.0178675	0.700774	-0.512978
A1E9U5	7.748	166930000	185430000	260060000	136900000	152260000	130270000	204140000	139810000	0.146356	0.684873	-0.546091
A1E9U6	19.713	237230000	142430000	287870000	224610000	296390000	260410000	222510000	260470000	0.483661	1.1706	0.227247
A1E9U7	14.26	115100000	148180000	92008000	93869000	63745000	67716000	1.18429e+08	75110000	0.0993649	0.634218	-0.65695
A1E9U9	24.742	0	0	20744000	0	0	30975000	6.91467e+06	10325000	0.799194	1.4932	0.57841
A1E9V0	56.105	7928500000	3966100000	5941500000	3252600000	6604200000	4983400000	5.94537e+09	4.94673e+09	0.542494	0.832032	-0.26529
A1E9V4	24.18	480840000	283300000	533330000	438810000	458940000	423810000	432490000	440520000	0.925971	1.01857	0.0265407
A1E9V5	17.517	2271800000	1727200000	1426500000	587330000	994870000	767730000	1808500000	783310000	0.0360628	0.433127	-1.20714
A1E9V7	15.596	51165000	0	0	0	0	0	17055000	0	0.42265	0	#NUM!
A1E9W0	15.638	73377000	0	61263000	77371000	0	68606000	44880000	48659000	0.915341	1.0842	0.116634
A1E9W1	13.528	359430000	293710000	403000000	295990000	327520000	281510000	3.52047e+08	3.01673e+08	0.250168	0.856913	-0.22278
A1E9W2	15.531	331650000	354310000	232900000	224710000	242160000	231400000	3.06287e+08	2.32757e+08	0.185224	0.759931	-0.39606
A1E9W3	25.916	291480000	274630000	267340000	282850000	180020000	250430000	2.77817e+08	2.37767e+08	0.316633	0.85584	-0.224587
A1E9W4	17.655	0	0	0	0	52318000	0	0	1.74393e+07	0.42265	#DIV/0!	#DIV/0!
A1E9W6	29.84	602450000	770680000	619430000	497190000	477690000	478080000	6.64187e+08	484320000	0.0761223	0.729193	-0.455628
A1E9W7	10.736	0	0	65138000	57256000	72248000	69126000	2.17127e+07	66210000	0.172314	3.04937	1.60851
A1E9W9	17.659	128840000	0	134590000	122490000	122810000	149640000	87810000	1.31647e+08	0.424531	1.49922	0.584214
A1E9X0	9.444	308260000	337560000	307250000	352790000	228970000	274410000	317690000	285390000	0.46945	0.898329	-0.154685
A1E9X5	8.9884	32314000000	56836000000	42694000000	34963000000	29868000000	34963000000	43948000000	3.32647e+10	0.269003	0.75691	-0.401807
A1E9X8	21.065	673700000	465870000	757750000	724600000	731290000	643610000	632440000	6.99833e+08	0.525088	1.10656	0.146083
A1E9X9	40.304	0	158350000	0	0	0	0	5.27833e+07	0	0.42265	0	#NUM!
A1E9Y0	45.686	1861700000	1591200000	1908600000	2033600000	1791000000	1972200000	1.78717e+09	1.93227e+09	0.308229	1.08119	0.11262
A1ILL4	38.655	0	0	0	0	36428000	0	0	1.21427e+07	0.42265	#DIV/0!	#DIV/0!
A4ZVI4	66.506	732830000	1280200000	774170000	1408400000	777980000	1055000000	9.29067e+08	1080460000	0.582525	1.16295	0.217792
A5Y409	56.453	1676200000	2366900000	1949100000	1861800000	1619800000	1613500000	1997400000	1.69837e+09	0.272919	0.850289	-0.233975
B3GQV9	18.354	313630000	433060000	342930000	309970000	314960000	313580000	3.63207e+08	3.12837e+08	0.295966	0.861319	-0.215381
B5B9V8	39.24	619450000	175890000	694740000	685940000	634000000	655120000	4.96693e+08	6.58353e+08	0.423274	1.32547	0.406507
B9VAS9	91.711	29398000	0	0	39990000	36051000	39256000	9.79933e+06	3.84323e+07	0.0977254	3.92193	1.97157
C5WLV7	36.898	24791000	0	24465000	27645000	38277000	29047000	1.64187e+07	3.16563e+07	0.196222	1.92807	0.947157
C5WLV9	55.381	2203000000	2276400000	2114000000	2020800000	1719700000	1914500000	2197800000	1885000000	0.0508516	0.857676	-0.221496
C5WLY2	51.679	0	0	0	23112000	0	0	0	7704000	0.42265	#DIV/0!	#DIV/0!
C5WLY6	14.037	68629000	0	60871000	85902000	83887000	82816000	4.31667e+07	8.42017e+07	0.198977	1.95062	0.963931
C5WM02	27.113	0	0	0	16808000	0	0	0	5.60267e+06	0.42265	#DIV/0!	#DIV/0!
C5WM67	30.129	0	0	0	30415000	23676000	31626000	0	2.85723e+07	0.00740815	#DIV/0!	#DIV/0!
C5WM96	40.512	0	0	0	18850000	0	0	0	6.28333e+06	0.42265	#DIV/0!	#DIV/0!
C5WME2	19.329	158910000	24151000	172370000	210890000	180110000	214790000	118477000	201930000	0.215706	1.70438	0.769248
C5WMG5	30.513	161120000	0	197150000	139470000	132130000	109670000	1.19423e+08	127090000	0.911438	1.0642	0.0897658
C5WMH4	13.94	12193000	0	0	16116000	0	0	4.06433e+06	5372000	0.856202	1.32174	0.402441
C5WMM5	20.043	82472000	56981000	97838000	107640000	64369000	95443000	79097000	8.91507e+07	0.597513	1.12711	0.172623
C5WMN2	48.709	11932000	0	0	0	0	0	3.97733e+06	0	0.42265	0	#NUM!
C5WMP1	35.812	52839000	0	57111000	69287000	55836000	59489000	36650000	6.15373e+07	0.306787	1.67905	0.747649
C5WMP6	18.32	114140000	0	0	0	114100000	127670000	3.80467e+07	80590000	0.486662	2.11819	1.08283
C5WMU3	14.892	358540000	303690000	264930000	219450000	335440000	245140000	3.09053e+08	2.66677e+08	0.397463	0.862882	-0.212764
C5WMX6	21.315	31590000	25081000	0	0	0	0	1.88903e+07	0	0.188836	0	#NUM!
C5WMZ1	61.794	0	0	0	22888000	0	22798000	0	1.52287e+07	0.183505	#DIV/0!	#DIV/0!
C5WN03	62.521	112060000	84828000	112720000	118330000	115560000	132360000	1.03203e+08	1.22083e+08	0.166983	1.18295	0.242386
C5WN22	80.675	234080000	158540000	209300000	218240000	233890000	205990000	200640000	2.19373e+08	0.496119	1.09337	0.128779
C5WN27	70.389	1066000000	990720000	1072200000	1278500000	1053100000	1235800000	1.04297e+09	1.18913e+09	0.1579	1.14014	0.189208
C5WN40	136.28	114690000	85882000	110750000	113330000	134930000	102400000	103774000	1.16887e+08	0.374985	1.12636	0.171665
C5WN52	13.539	0	0	0	0	47372000	0	0	1.57907e+07	0.42265	#DIV/0!	#DIV/0!
C5WNE0	22.759	147290000	144910000	150130000	144080000	145310000	153530000	1.47443e+08	147640000	0.956628	1.00133	0.00192305
C5WNE7	49.754	437260000	379890000	447470000	400400000	560800000	594590000	421540000	5.18597e+08	0.241736	1.23024	0.298943
C5WNG2	40.66	151860000	0	131250000	133940000	144550000	168980000	94370000	1.49157e+08	0.368538	1.58055	0.660428
C5WNG8	38.386	64296000	71983000	72265000	96220000	81569000	92989000	6.95147e+07	9.02593e+07	0.0239184	1.29842	0.376759
C5WNI3	23.236	78176000	88198000	115110000	96354000	141350000	72981000	93828000	1.03562e+08	0.698446	1.10374	0.1424
C5WNJ7	122.98	55358000	80329000	63171000	84368000	83934000	95022000	66286000	8.77747e+07	0.0817881	1.32418	0.4051
C5WNJ9	22.79	74326000	0	88812000	79955000	78822000	81432000	5.43793e+07	8.00697e+07	0.448972	1.47243	0.558197
C5WNL7	41.827	0	0	0	22977000	0	22811000	0	1.52627e+07	0.183509	#DIV/0!	#DIV/0!
C5WNL8	27.216	648150000	288290000	535120000	722320000	549050000	655230000	490520000	642200000	0.291629	1.30922	0.388711
C5WNM7	24.265	821000000	714540000	735730000	442330000	674100000	620970000	757090000	5.79133e+08	0.110221	0.764946	-0.386569
C5WNN9	36.216	0	0	0	0	0	24364000	0	8.12133e+06	0.42265	#DIV/0!	#DIV/0!
C5WNQ0	16.638	0	0	25455000	22928000	19289000	24141000	8485000	2.21193e+07	0.247283	2.60687	1.38232
C5WNQ7	26.302	58160000	0	45933000	38473000	0	34858000	3.46977e+07	2.44437e+07	0.661737	0.704476	-0.505378
C5WNS2	29.107	97013000	0	114300000	114670000	128310000	129800000	7.04377e+07	124260000	0.268296	1.76411	0.818943
C5WNU8	100.48	338740000	33357000	272240000	191360000	443880000	323420000	214779000	3.19553e+08	0.427201	1.48782	0.573204
C5WNU9	96.604	70618000	58100000	95326000	129990000	86205000	92784000	7.46813e+07	102993000	0.183874	1.3791	0.463727
C5WNV2	53.158	325580000	132450000	338650000	283780000	289610000	288920000	265560000	2.87437e+08	0.773992	1.08238	0.114206
C5WNX2	23.184	145750000	0	130900000	143850000	156040000	139660000	9.22167e+07	1.46517e+08	0.361576	1.58883	0.667965
C5WNX4	41.432	22468000	0	34359000	0	0	0	1.89423e+07	0	0.200812	0	#NUM!
C5WP23	70.011	62404000	0	0	0	77255000	0	2.08013e+07	2.57517e+07	0.888667	1.23798	0.30799
C5WP84	17.512	0	0	0	0	0	15673000	0	5.22433e+06	0.42265	#DIV/0!	#DIV/0!
C5WP97	115.43	30218000	0	0	28317000	34555000	29581000	1.00727e+07	3.08177e+07	0.171756	3.05953	1.61331
C5WPC2	47.939	0	0	0	0	45480000	40399000	0	2.86263e+07	0.184929	#DIV/0!	#DIV/0!
C5WPC4	16.555	5396500000	5341100000	4627200000	3860700000	5982200000	3820400000	5121600000	4.55443e+09	0.517839	0.88926	-0.169323
C5WPC6	22.764	9428700000	10932000000	9671500000	8754500000	7726300000	7789800000	1.00107e+10	8090200000	0.0331319	0.808153	-0.3073
C5WPD5	49.187	0	0	0	74284000	0	0	0	2.47613e+07	0.42265	#DIV/0!	#DIV/0!
C5WPD6	26.757	98626000	65548000	92942000	66278000	82218000	80156000	8.57053e+07	7.62173e+07	0.467066	0.889295	-0.169266
C5WPD8	28.935	715890000	664270000	707630000	720610000	915810000	784820000	695930000	807080000	0.186068	1.15971	0.213769
C5WPF7	71.119	294680000	223540000	235320000	328330000	271040000	350000000	251180000	3.16457e+08	0.113212	1.25988	0.333286
C5WPG0	57.286	16268000	22624000	63319000	0	0	0	3.40703e+07	0	0.146978	0	#NUM!
C5WPG6	71.424	0	0	0	0	13159000	0	0	4.38633e+06	0.42265	#DIV/0!	#DIV/0!
C5WPI6	24.444	34501000	0	21749000	0	25194000	23382000	18750000	16192000	0.853269	0.863573	-0.211609
C5WPJ9	11.118	72264000	0	90854000	85161000	112930000	98418000	5.43727e+07	9.88363e+07	0.245619	1.81776	0.86216
C5WPK5	14.252	0	0	0	0	0	33545000	0	1.11817e+07	0.42265	#DIV/0!	#DIV/0!
C5WPN8	71.29	30283000	31909000	0	0	26224000	0	2.07307e+07	8.74133e+06	0.428117	0.421662	-1.24584
C5WPV9	38.649	24114000	0	0	0	0	0	8038000	0	0.42265	0	#NUM!
C5WPW4	38.003	0	0	0	56718000	0	70974000	0	42564000	0.188545	#DIV/0!	#DIV/0!
C5WPY8	36.084	0	0	0	46984000	0	0	0	1.56613e+07	0.42265	#DIV/0!	#DIV/0!
C5WQ05	51.97	37524000	0	48370000	34900000	37865000	35906000	2.86313e+07	3.62237e+07	0.656219	1.26518	0.339338
C5WQ18	91.364	113860000	84172000	90823000	120680000	116650000	114490000	96285000	1.17273e+08	0.13989	1.21798	0.284492
C5WQ28	29.353	49785000	0	43459000	50770000	54628000	65447000	3.10813e+07	5.69483e+07	0.235624	1.83224	0.873605
C5WQ51	31.999	408900000	758590000	482030000	473810000	360130000	399800000	549840000	4.11247e+08	0.322259	0.747939	-0.419008
C5WQ60	92.142	25818000	0	26482000	18718000	0	0	1.74333e+07	6.23933e+06	0.36104	0.357897	-1.48238
C5WQA4	41.699	0	0	0	23659000	0	0	0	7.88633e+06	0.42265	#DIV/0!	#DIV/0!
C5WQD6	84.47	0	0	0	31584000	0	37999000	0	2.31943e+07	0.186951	#DIV/0!	#DIV/0!
C5WQE5	49.728	0	108070000	99932000	115840000	107090000	114850000	69334000	1.12593e+08	0.339062	1.62393	0.699487
C5WQF4	22.074	0	0	4299400	0	0	0	1.43313e+06	0	0.42265	0	#NUM!
C5WQF6	15.176	62799000	94747000	115670000	66425000	107320000	110040000	91072000	94595000	0.874165	1.03868	0.0547564
C5WQF7	15.941	0	0	0	30049000	0	60895000	0	3.03147e+07	0.226769	#DIV/0!	#DIV/0!
C5WQG7	31.786	38495000	0	25935000	27475000	31703000	0	2.14767e+07	19726000	0.913231	0.918485	-0.122672
C5WQL6	30.669	88692000	97513000	89994000	129370000	100730000	129740000	9.20663e+07	1.19947e+08	0.0913798	1.30283	0.381647
C5WQN9	61.148	33256000	0	42501000	0	35650000	25000000	2.52523e+07	2.02167e+07	0.778312	0.800586	-0.320872
C5WQR1	12.511	0	0	57839000	44194000	55456000	0	1.92797e+07	3.32167e+07	0.616257	1.72289	0.784827
C5WQR6	40.474	348940000	80823000	332020000	260300000	271200000	320160000	2.53928e+08	2.83887e+08	0.765136	1.11798	0.160897
C5WQT8	10.363	0	0	0	0	11553000	0	0	3851000	0.42265	#DIV/0!	#DIV/0!
C5WQU7	92.952	111230000	0	88015000	95622000	133120000	102980000	66415000	110574000	0.322085	1.66489	0.735431
C5WQV1	47.126	81959000	60114000	169560000	196930000	108200000	77026000	1.03878e+08	1.27385e+08	0.657062	1.2263	0.294314
C5WQV2	124.65	53781000	34867000	0	33018000	55969000	67049000	2.95493e+07	52012000	0.306112	1.76018	0.815719
C5WQV8	20.246	0	0	0	15456000	0	0	0	5152000	0.42265	#DIV/0!	#DIV/0!
C5WQW4	52.512	0	0	0	0	26754000	23186000	0	1.66467e+07	0.185579	#DIV/0!	#DIV/0!
C5WQW9	92.818	315360000	190640000	242600000	314900000	315840000	295720000	2.49533e+08	308820000	0.240505	1.23759	0.307534
C5WQX5	13.845	658060000	210650000	694310000	576810000	629220000	632560000	5.21007e+08	6.12863e+08	0.615458	1.17631	0.234264
C5WQY5	24.433	190690000	157370000	172770000	198700000	134360000	176760000	173610000	169940000	0.873653	0.978861	-0.0308246
C5WR06	42.195	0	0	0	0	0	50873000	0	1.69577e+07	0.42265	#DIV/0!	#DIV/0!
C5WR27	38.884	0	0	0	0	36691000	41192000	0	25961000	0.184864	#DIV/0!	#DIV/0!
C5WR46	38.873	0	0	0	0	5678700	0	0	1892900	0.42265	#DIV/0!	#DIV/0!
C5WR47	38.793	67534000	0	51855000	51510000	66882000	71288000	3.97963e+07	6.32267e+07	0.370833	1.58876	0.667898
C5WR54	46.653	0	0	19309000	22328000	29788000	25078000	6.43633e+06	2.57313e+07	0.0830705	3.99782	1.99922
C5WR88	48.721	0	0	11921000	0	0	0	3.97367e+06	0	0.42265	0	#NUM!
C5WRB2	44.228	0	0	29102000	27169000	0	26011000	9.70067e+06	1.77267e+07	0.5747	1.82737	0.869765
C5WRC1	30.279	252490000	178590000	254290000	286170000	233870000	244160000	2.28457e+08	2.54733e+08	0.433281	1.11502	0.157067
C5WRE1	83.098	56317000	0	56971000	86969000	102060000	85792000	3.77627e+07	91607000	0.0949034	2.42586	1.2785
C5WRF6	14.264	264420000	365260000	333430000	270940000	266970000	249870000	3.21037e+08	2.62593e+08	0.183937	0.817954	-0.289908
C5WRG5	37.943	0	0	6664500	0	0	0	2221500	0	0.42265	0	#NUM!
C5WRH2	48.097	0	0	0	24033000	29183000	23838000	0	2.56847e+07	0.00461055	#DIV/0!	#DIV/0!
C5WRH5	16.573	218190000	0	277800000	207780000	303090000	244740000	165330000	251870000	0.417013	1.52344	0.607331
C5WRH6	27.953	362660000	331900000	483190000	413680000	364880000	443830000	3.92583e+08	4.07463e+08	0.792138	1.0379	0.0536713
C5WRK4	14.309	28322000	0	0	22962000	0	24341000	9.44067e+06	1.57677e+07	0.635059	1.67019	0.740009
C5WRM3	38.954	36347000	0	40332000	34428000	36390000	37532000	2.55597e+07	3.61167e+07	0.497338	1.41303	0.498796
C5WRM4	67.657	38954000	0	41003000	34874000	0	43904000	2.66523e+07	2.62593e+07	0.984404	0.985255	-0.0214316
C5WRN4	34.862	0	0	0	0	11694000	0	0	3898000	0.42265	#DIV/0!	#DIV/0!
C5WRN5	36.211	0	0	32575000	0	64168000	35462000	1.08583e+07	33210000	0.3701	3.05848	1.61282
C5WRQ8	23.034	0	0	14145000	14047000	0	0	4715000	4.68233e+06	0.996313	0.993072	-0.0100301
C5WRR1	68.219	0	0	53452000	44363000	0	0	1.78173e+07	1.47877e+07	0.902418	0.82996	-0.268887
C5WRT7	103.09	960340000	891340000	1043100000	1077300000	931540000	1044600000	9.64927e+08	1.01781e+09	0.443381	1.05481	0.0769818
C5WRV5	60.953	417150000	459480000	515050000	459050000	393060000	444410000	4.63893e+08	4.32173e+08	0.417703	0.931622	-0.102183
C5WRX8	33.66	0	0	50597000	57455000	0	49876000	1.68657e+07	35777000	0.486461	2.12129	1.08494
C5WRY9	24.178	1279500000	1776100000	1137900000	1648800000	1242100000	1265200000	1.39783e+09	1.38537e+09	0.960418	0.991081	-0.0129245
C5WS22	16.173	228510000	110800000	122380000	103400000	194230000	117120000	1.53897e+08	138250000	0.756746	0.89833	-0.154683
C5WS25	37.267	462530000	486090000	348710000	367040000	255060000	321170000	4.32443e+08	3.14423e+08	0.096346	0.727086	-0.459803
C5WS57	14.689	7717100	0	0	0	0	0	2.57237e+06	0	0.42265	0	#NUM!
C5WS71	100.06	11116000	0	0	0	0	0	3.70533e+06	0	0.42265	0	#NUM!
C5WSB9	44.955	205890000	275200000	242230000	182060000	217440000	217560000	2.41107e+08	2.05687e+08	0.218232	0.853094	-0.229223
C5WSC0	34.116	0	0	12577000	0	0	0	4.19233e+06	0	0.42265	0	#NUM!
C5WSF0	28.805	40516000	0	33839000	40908000	25808000	41532000	24785000	3.60827e+07	0.472891	1.45583	0.541839
C5WSJ7	13.075	0	0	0	0	34336000	0	0	1.14453e+07	0.42265	#DIV/0!	#DIV/0!
C5WSM2	97.594	0	0	0	0	0	35210000	0	1.17367e+07	0.42265	#DIV/0!	#DIV/0!
C5WSN2	70.774	32581000	0	0	39577000	0	34082000	1.08603e+07	24553000	0.453186	2.2608	1.17683
C5WSP8	55.611	0	0	0	0	0	7132400	0	2.37747e+06	0.42265	#DIV/0!	#DIV/0!
C5WSP9	28.402	1007200000	1066200000	857410000	716050000	642690000	685920000	9.76937e+08	6.81553e+08	0.0308496	0.697643	-0.519438
C5WSQ3	49.839	179210000	0	137960000	165680000	166930000	156800000	1.05723e+08	1.63137e+08	0.400413	1.54305	0.625787
C5WST3	35.712	488190000	336830000	389950000	347000000	436080000	376340000	404990000	3.86473e+08	0.741339	0.954279	-0.0675174
C5WST8	169.81	0	0	0	0	0	3580400	0	1.19347e+06	0.42265	#DIV/0!	#DIV/0!
C5WSU8	58.373	1393300000	1427300000	1407300000	1271400000	1252300000	1145400000	1409300000	1.22303e+09	0.0349722	0.86783	-0.204515
C5WSV1	50.619	0	0	0	13883000	0	18571000	0	10818000	0.191891	#DIV/0!	#DIV/0!
C5WSV2	27.456	44355000	0	43448000	53492000	0	50256000	2.92677e+07	3.45827e+07	0.826475	1.1816	0.240741
C5WSV3	18.456	0	0	0	0	0	38914000	0	1.29713e+07	0.42265	#DIV/0!	#DIV/0!
C5WSV4	48.58	79118000	134900000	107920000	108670000	118480000	108310000	1.07313e+08	111820000	0.807942	1.042	0.0593579
C5WSW0	26.154	0	0	0	0	46767000	0	0	15589000	0.42265	#DIV/0!	#DIV/0!
C5WSY6	34.498	0	0	14683000	0	0	0	4.89433e+06	0	0.42265	0	#NUM!
C5WSY9	40.091	60628000	0	73838000	78688000	49672000	67584000	44822000	6.53147e+07	0.470197	1.4572	0.5432
C5WT04	19.543	91882000	133100000	137060000	134940000	164020000	144140000	1.20681e+08	147700000	0.19904	1.22389	0.291475
C5WT08	23.037	157720000	0	0	219450000	0	0	5.25733e+07	73150000	0.831598	1.39139	0.476527
C5WT16	63.559	26128000	0	32875000	52178000	32044000	48303000	1.96677e+07	44175000	0.119831	2.24607	1.1674
C5WT18	31.785	0	0	0	30438000	0	32385000	0	20941000	0.183895	#DIV/0!	#DIV/0!
C5WT22	12.265	0	0	105320000	0	82706000	0	3.51067e+07	2.75687e+07	0.87453	0.785283	-0.348716
C5WT26	29.903	814370000	389850000	670480000	608720000	813410000	706770000	624900000	7.09633e+08	0.584518	1.1356	0.183448
C5WT31	73.945	258090000	415830000	204040000	239750000	178960000	218300000	2.92653e+08	2.12337e+08	0.33309	0.725557	-0.462839
C5WT78	45.376	35597000	0	32131000	91348000	92774000	82116000	22576000	88746000	0.0210272	3.93099	1.97489
C5WT90	41.42	328580000	19520000	372570000	410560000	630190000	473370000	2.40223e+08	5.04707e+08	0.125791	2.10099	1.07107
C5WT92	26.983	0	0	0	17252000	0	0	0	5.75067e+06	0.42265	#DIV/0!	#DIV/0!
C5WTA3	70.933	87817000	111440000	102640000	78595000	67515000	76664000	1.00632e+08	74258000	0.0431855	0.737914	-0.438476
C5WTA4	12.493	125150000	127530000	142280000	131440000	120800000	139750000	1.31653e+08	1.30663e+08	0.903492	0.99248	-0.0108897
C5WTC1	27.977	3413800000	3194400000	3119600000	1846400000	3220300000	2409100000	3242600000	2.49193e+09	0.196056	0.768499	-0.379886
C5WTC9	24.881	768820000	724740000	925810000	1031600000	942910000	908990000	8.06457e+08	9.61167e+08	0.110414	1.19184	0.25319
C5WTH4	14.177	21662000	25296000	0	30643000	0	26561000	1.56527e+07	19068000	0.797672	1.21819	0.284745
C5WTK1	59.702	0	0	0	16756000	0	17686000	0	1.14807e+07	0.183801	#DIV/0!	#DIV/0!
C5WTL2	78.912	215310000	96879000	158870000	82955000	170710000	118650000	1.5702e+08	124105000	0.486602	0.790379	-0.339384
C5WTL6	11.409	5088000000	4740900000	4365200000	4407700000	5618700000	5779600000	4.73137e+09	5.26867e+09	0.348084	1.11356	0.155181
C5WTM9	52.756	0	0	0	0	0	22175000	0	7.39167e+06	0.42265	#DIV/0!	#DIV/0!
C5WTN6	60.613	56343000	0	39324000	43622000	0	44142000	31889000	2.92547e+07	0.911311	0.917391	-0.124392
C5WTP7	66.252	0	0	0	38445000	0	20847000	0	19764000	0.217253	#DIV/0!	#DIV/0!
C5WTQ1	45.792	43706000	0	0	46168000	0	40442000	1.45687e+07	28870000	0.525276	1.98165	0.986702
C5WTT2	29.183	262170000	110850000	244330000	141180000	235160000	170690000	2.05783e+08	1.82343e+08	0.698065	0.886094	-0.174469
C5WTV8	51.586	60799000	60291000	50029000	87228000	46827000	71708000	5.70397e+07	6.85877e+07	0.433172	1.20246	0.265984
C5WTX0	62.124	0	0	0	0	0	13336000	0	4.44533e+06	0.42265	#DIV/0!	#DIV/0!
C5WTY0	23.286	92042000	67768000	44063000	35963000	36773000	47862000	6.79577e+07	4.01993e+07	0.17604	0.591535	-0.757465
C5WTY4	16.118	0	0	89561000	0	83545000	0	2.98537e+07	2.78483e+07	0.96319	0.932828	-0.100317
C5WTY5	71.808	26726000	0	20577000	27254000	26544000	0	1.57677e+07	1.79327e+07	0.866482	1.13731	0.185621
C5WU00	18.011	172530000	0	182770000	0	0	0	1.18433e+08	0	0.183842	0	#NUM!
C5WU08	24.709	235300000	169950000	193810000	203610000	214580000	228230000	1.99687e+08	2.15473e+08	0.504011	1.07906	0.109771
C5WU27	17.792	589050000	570800000	609370000	524390000	485580000	442200000	589740000	4.84057e+08	0.0304127	0.820797	-0.284903
C5WU56	69.212	161530000	108370000	156430000	172870000	209610000	192110000	142110000	191530000	0.0807292	1.34776	0.430562
C5WU61	28.367	884660000	1006900000	796370000	503760000	555020000	590530000	8.95977e+08	549770000	0.0181027	0.613599	-0.704633
C5WUA3	44.755	27502000	0	28769000	0	21941000	0	18757000	7.31367e+06	0.393663	0.389917	-1.35876
C5WUG0	42.632	0	0	30388000	33454000	34707000	0	1.01293e+07	2.27203e+07	0.455279	2.24302	1.16544
C5WUI4	25.571	0	0	0	46877000	0	0	0	1.56257e+07	0.42265	#DIV/0!	#DIV/0!
C5WUM9	136.89	0	0	0	0	5254400	0	0	1.75147e+06	0.42265	#DIV/0!	#DIV/0!
C5WUR7	15.989	0	0	86483000	77785000	85530000	89279000	2.88277e+07	84198000	0.193256	2.92074	1.54633
C5WUW7	13.958	55192000	0	41591000	53018000	50918000	48412000	32261000	5.07827e+07	0.380607	1.57412	0.654545
C5WV13	14.744	0	0	14575000	0	0	0	4.85833e+06	0	0.42265	0	#NUM!
C5WV20	23.735	115890000	0	92100000	87859000	81012000	104020000	69330000	9.09637e+07	0.605096	1.31204	0.391811
C5WV22	23.798	52457000	0	48409000	80344000	59375000	78299000	33622000	7.26727e+07	0.133465	2.16146	1.11201
C5WV27	67.852	68232000	0	58826000	114810000	65361000	90956000	4.23527e+07	9.03757e+07	0.145218	2.13388	1.09348
C5WV32	15.676	137670000	155600000	150190000	157170000	176020000	179540000	147820000	170910000	0.0615841	1.1562	0.209395
C5WV45	35.338	92123000	60720000	86815000	94800000	106560000	94624000	79886000	9.86613e+07	0.183253	1.23503	0.304542
C5WVA6	33.943	946510000	1261400000	1383200000	1172400000	939100000	979590000	1.19704e+09	1.03036e+09	0.341112	0.860762	-0.216314
C5WVD0	14.889	0	0	0	19152000	0	0	0	6384000	0.42265	#DIV/0!	#DIV/0!
C5WVD3	72.529	362450000	74552000	305570000	316410000	387630000	319110000	247524000	341050000	0.400875	1.37785	0.462415
C5WVE8	58.873	0	0	0	0	0	18068000	0	6.02267e+06	0.42265	#DIV/0!	#DIV/0!
C5WVL6	29.368	87619000	0	83880000	76990000	94034000	93111000	5.71663e+07	88045000	0.39362	1.54015	0.623075
C5WVM2	29.633	0	0	0	0	18638000	0	0	6.21267e+06	0.42265	#DIV/0!	#DIV/0!
C5WVS4	60.397	58046000	0	0	0	0	0	1.93487e+07	0	0.42265	0	#NUM!
C5WVT0	27.415	109260000	164000000	114350000	103710000	136400000	121070000	1.29203e+08	1.20393e+08	0.686524	0.931813	-0.101888
C5WVU9	25.605	23578000	0	30803000	36329000	21660000	35068000	18127000	31019000	0.305083	1.7112	0.775012
C5WVV2	52.639	49196000	75188000	67455000	74544000	55567000	62170000	6.39463e+07	6.40937e+07	0.988443	1.0023	0.00332017
C5WVV4	41.534	21208000	0	31962000	20108000	25572000	19956000	1.77233e+07	2.18787e+07	0.703778	1.23446	0.303875
C5WVY7	66.34	136310000	79483000	122160000	122990000	148870000	153140000	112651000	1.41667e+08	0.230364	1.25757	0.33064
C5WVZ4	20.669	280300000	125260000	232810000	250820000	260610000	228210000	212790000	2.46547e+08	0.540783	1.15864	0.21243
C5WVZ8	21.607	24051000	0	0	0	0	20536000	8017000	6.84533e+06	0.916981	0.853852	-0.227942
C5WW04	81.719	19193000	0	21294000	22500000	16730000	19013000	1.34957e+07	1.94143e+07	0.477222	1.43856	0.524626
C5WW06	29.145	316870000	216010000	357840000	288430000	333240000	299550000	2.96907e+08	3.07073e+08	0.836362	1.03424	0.0485737
C5WW36	60	0	0	0	0	20215000	0	0	6.73833e+06	0.42265	#DIV/0!	#DIV/0!
C5WW48	29.773	585280000	355600000	542420000	417170000	723930000	476600000	4.94433e+08	5.39233e+08	0.7237	1.09061	0.125134
C5WW51	37.097	0	0	0	0	16079000	0	0	5.35967e+06	0.42265	#DIV/0!	#DIV/0!
C5WW56	21.833	71850000000	65180000000	64268000000	53915000000	54795000000	51129000000	6.70993e+10	5.32797e+10	0.0157314	0.794042	-0.332713
C5WW66	58.848	0	0	0	21512000	21627000	0	0	1.43797e+07	0.183506	#DIV/0!	#DIV/0!
C5WW86	56.062	0	0	0	0	29687000	0	0	9.89567e+06	0.42265	#DIV/0!	#DIV/0!
C5WWE0	56.521	32672000	0	0	24454000	32629000	29392000	1.08907e+07	28825000	0.238158	2.64676	1.40423
C5WWE1	56.673	0	21340000	0	0	40550000	0	7.11333e+06	1.35167e+07	0.70301	1.90019	0.926142
C5WWF4	23.361	2826400000	3108600000	3157600000	3001600000	2143500000	2700800000	3.03087e+09	2615300000	0.235019	0.862889	-0.212754
C5WWH8	109.41	193030000	231150000	211470000	234730000	147670000	194860000	2.11883e+08	192420000	0.534059	0.908141	-0.139011
C5WWI8	18.874	0	0	52474000	41455000	0	0	1.74913e+07	1.38183e+07	0.877519	0.79001	-0.340057
C5WWI9	42.458	0	0	26218000	27071000	31359000	28483000	8.73933e+06	28971000	0.14397	3.31501	1.72901
C5WWL6	23.607	40656000	0	0	53281000	30763000	48897000	13552000	4.43137e+07	0.137156	3.2699	1.70925
C5WWQ2	64.775	368090000	216380000	380630000	679580000	399790000	512990000	321700000	5.30787e+08	0.108416	1.64994	0.722416
C5WWQ6	33.743	0	0	0	24395000	31049000	30599000	0	28681000	0.0055567	#DIV/0!	#DIV/0!
C5WWS9	43.316	0	0	0	0	0	9931800	0	3310600	0.42265	#DIV/0!	#DIV/0!
C5WWW7	98.191	401850000	378720000	342160000	306540000	309980000	329970000	3.74243e+08	3.15497e+08	0.0609852	0.843025	-0.246352
C5WWX0	59.34	292750000	325150000	324300000	346590000	318440000	324120000	3.14067e+08	3.29717e+08	0.319515	1.04983	0.070156
C5WWZ1	45.023	91986000	61777000	114840000	97911000	97751000	92606000	8.95343e+07	9.60893e+07	0.711995	1.07321	0.101935
C5WX16	59.452	18475000	0	23774000	0	33664000	0	14083000	1.12213e+07	0.842296	0.7968	-0.327711
C5WX27	90.629	0	0	35398000	0	0	0	1.17993e+07	0	0.42265	0	#NUM!
C5WX74	44.444	1623300000	1606800000	1559800000	1463300000	1735900000	1594600000	1.59663e+09	1.59793e+09	0.988512	1.00081	0.00117418
C5WX81	21.315	35718000	0	0	38335000	35479000	39627000	11906000	3.78137e+07	0.160193	3.17602	1.66722
C5WXA8	42.142	828420000	1301200000	1095600000	754620000	832740000	695330000	1.07507e+09	7.60897e+08	0.139827	0.707763	-0.498663
C5WXC7	46.959	77403000	0	102460000	128020000	117440000	111800000	5.99543e+07	1.19087e+08	0.192758	1.98629	0.990076
C5WXH7	16.386	0	0	0	0	11531000	0	0	3.84367e+06	0.42265	#DIV/0!	#DIV/0!
C5WXJ1	92.956	0	0	12254000	0	0	0	4.08467e+06	0	0.42265	0	#NUM!
C5WXN9	42.288	0	0	0	11567000	0	0	0	3.85567e+06	0.42265	#DIV/0!	#DIV/0!
C5WXQ0	15.406	5127200000	4039000000	4406100000	4501300000	5496600000	5708200000	4524100000	5.23537e+09	0.22221	1.15722	0.21066
C5WXQ1	38.884	0	0	0	21480000	0	0	0	7160000	0.42265	#DIV/0!	#DIV/0!
C5WXS7	55.42	20942000	0	19614000	25028000	24597000	0	1.35187e+07	1.65417e+07	0.791874	1.22362	0.291152
C5WXU4	43.894	0	0	0	5492500	0	0	0	1.83083e+06	0.42265	#DIV/0!	#DIV/0!
C5WXV4	89.945	0	0	7157500	0	0	0	2.38583e+06	0	0.42265	0	#NUM!
C5WXY7	58.538	184290000	0	112840000	163780000	184190000	178890000	9.90433e+07	175620000	0.288936	1.77316	0.826325
C5WXY9	25.769	503700000	501640000	456160000	273530000	309520000	186860000	4.87167e+08	2.56637e+08	0.0133623	0.526794	-0.924688
C5WY08	17.708	1347600000	500250000	1239400000	1210100000	1484300000	1289300000	1.02908e+09	1327900000	0.380134	1.29037	0.367787
C5WY36	146.58	82877000	0	104160000	105720000	174210000	195990000	6.23457e+07	158640000	0.0842902	2.54452	1.3474
C5WY66	94.366	1485800000	2855200000	0	1384600000	934050000	0	1447000000	7.72883e+08	0.517958	0.534128	-0.904742
C5WY71	40.22	38240000	0	30343000	0	34626000	0	22861000	11542000	0.528121	0.504877	-0.985995
C5WY74	25.472	71485000	92975000	110560000	154990000	106220000	164700000	9.16733e+07	141970000	0.0904058	1.54865	0.631012
C5WY84	41.887	0	0	0	42484000	32682000	33347000	0	36171000	0.007557	#DIV/0!	#DIV/0!
C5WYC3	17.895	111680000	0	124230000	99554000	96251000	0	7.86367e+07	6.52683e+07	0.807464	0.829999	-0.268819
C5WYF2	35.464	6858700000	6974000000	6385700000	6172200000	5975300000	6108500000	6.73947e+09	6.08533e+09	0.0566752	0.90294	-0.147298
C5WYI7	18.66	120160000	122790000	126220000	133130000	120340000	131640000	1.23057e+08	128370000	0.321617	1.04318	0.0609853
C5WYQ2	30.858	0	0	0	17614000	22157000	24357000	0	21376000	0.00851594	#DIV/0!	#DIV/0!
C5WYR5	10.673	17207000	0	11825000	7971800	14465000	0	9.67733e+06	7.47893e+06	0.755745	0.77283	-0.371777
C5WYV3	60.983	0	0	0	0	0	16926000	0	5642000	0.42265	#DIV/0!	#DIV/0!
C5WYW2	80.628	0	0	0	14950000	17894000	16484000	0	1.64427e+07	0.00266238	#DIV/0!	#DIV/0!
C5WYX6	15.045	338780000	0	280950000	269450000	354460000	308930000	2.06577e+08	3.10947e+08	0.425106	1.50524	0.58999
C5WYZ2	29.605	23381000	0	0	15812000	25108000	0	7.79367e+06	13640000	0.613899	1.75014	0.80747
C5WZ02	13.775	0	0	0	0	42455000	0	0	1.41517e+07	0.42265	#DIV/0!	#DIV/0!
C5WZ07	24.834	1118000000	1309300000	1306300000	1125900000	972240000	976910000	1.24453e+09	1.02502e+09	0.0562594	0.823615	-0.279958
C5WZ08	25.802	0	38924000	47200000	71267000	82805000	0	28708000	5.13573e+07	0.498804	1.78896	0.839117
C5WZ11	25.731	173450000	124650000	149750000	161270000	167190000	154910000	1.49283e+08	1.61123e+08	0.492284	1.07931	0.110112
C5WZ12	33.679	658480000	466950000	543320000	683710000	643500000	677610000	556250000	6.68273e+08	0.176782	1.20139	0.264705
C5WZ22	46.624	162500000	133710000	224010000	193580000	150870000	190790000	1.73407e+08	1.78413e+08	0.878038	1.02887	0.0410641
C5WZ25	49.891	134600000	0	97111000	170430000	0	0	77237000	56810000	0.785112	0.735528	-0.443147
C5WZ26	52.639	23312000	0	30446000	41242000	0	43850000	1.79193e+07	28364000	0.575625	1.58287	0.662544
C5WZ31	24.284	13623000000	10749000000	12196000000	12359000000	12388000000	11020000000	1.21893e+10	1.19223e+10	0.795296	0.978096	-0.0319526
C5WZ33	42.361	6572000	0	0	0	0	0	2.19067e+06	0	0.42265	0	#NUM!
C5WZ52	17.21	0	0	0	3241800	0	0	0	1080600	0.42265	#DIV/0!	#DIV/0!
C5WZ60	24.344	35979000	0	0	0	37140000	0	11993000	12380000	0.983164	1.03227	0.0458187
C5WZ72	10.565	52433000	0	40810000	70944000	57534000	59531000	31081000	6.26697e+07	0.178992	2.01633	1.01173
C5WZ87	24.32	406360000	527600000	360900000	223610000	383880000	298700000	431620000	3.02063e+08	0.129656	0.699836	-0.514911
C5WZD5	18.69	104710000	73606000	125130000	105310000	121000000	94291000	1.01149e+08	106867000	0.756924	1.05653	0.0793391
C5WZF2	61.075	688790000	685650000	752690000	759400000	677530000	723950000	7.09043e+08	7.20293e+08	0.744785	1.01587	0.0227108
C5WZG9	48.365	20158000	0	0	0	21800000	24163000	6.71933e+06	15321000	0.447855	2.28014	1.18912
C5WZI4	26.283	0	0	0	30197000	0	0	0	1.00657e+07	0.42265	#DIV/0!	#DIV/0!
C5WZL1	14.588	26953000	46800000	20938000	28529000	27063000	26733000	3.15637e+07	2.74417e+07	0.650801	0.869407	-0.201897
C5WZN2	58.152	0	0	0	25655000	0	0	0	8.55167e+06	0.42265	#DIV/0!	#DIV/0!
C5WZQ4	24.845	915390000	741160000	943010000	640080000	624210000	730190000	866520000	6.64827e+08	0.0658221	0.767238	-0.382255
C5WZQ5	36.144	0	0	0	11875000	0	0	0	3.95833e+06	0.42265	#DIV/0!	#DIV/0!
C5WZS2	14.443	0	0	0	27811000	16377000	0	0	1.47293e+07	0.209538	#DIV/0!	#DIV/0!
C5WZS5	60.99	0	0	0	0	0	16315000	0	5.43833e+06	0.42265	#DIV/0!	#DIV/0!
C5WZS8	22.742	63531000	0	64441000	31465000	62274000	45189000	4.26573e+07	4.63093e+07	0.885621	1.08561	0.118509
C5WZW1	34.33	0	0	14532000	0	0	0	4844000	0	0.42265	0	#NUM!
C5WZW8	111.04	0	0	15581000	0	0	0	5.19367e+06	0	0.42265	0	#NUM!
C5WZZ8	41.326	1013800000	664300000	701050000	655300000	779020000	645000000	793050000	6.93107e+08	0.471242	0.873976	-0.194334
C5X054	40.619	128180000	108220000	133290000	158030000	120710000	113340000	123230000	1.30693e+08	0.667895	1.06056	0.084832
C5X096	37.617	87940000	0	58727000	0	80725000	78997000	48889000	5.32407e+07	0.91232	1.08901	0.123019
C5X0B5	44.273	0	0	0	44810000	58167000	38303000	0	4.70933e+07	0.0150666	#DIV/0!	#DIV/0!
C5X0E3	58.779	0	0	53094000	60681000	45437000	46850000	17698000	5.09893e+07	0.1946	2.88108	1.52661
C5X0G5	90.012	1043400000	1238200000	1066500000	1070600000	1077800000	1074700000	1.11603e+09	1.07437e+09	0.567706	0.962665	-0.0548937
C5X0K4	15.629	148340000	123000000	174360000	211650000	128320000	205440000	1.48567e+08	1.81803e+08	0.35453	1.22372	0.291268
C5X0N4	31.657	0	0	0	0	0	18085000	0	6.02833e+06	0.42265	#DIV/0!	#DIV/0!
C5X0P2	14.545	278860000	258790000	256960000	236330000	247740000	229660000	264870000	237910000	0.0410979	0.898214	-0.154869
C5X0S2	43.35	92895000	0	109430000	0	76150000	0	6.74417e+07	2.53833e+07	0.382372	0.376375	-1.40976
C5X0T6	70.281	42867000	0	41060000	29055000	39267000	33830000	2.79757e+07	3.40507e+07	0.709394	1.21715	0.283511
C5X0U5	17.88	2512300000	2694800000	2435500000	2049200000	1750800000	2013600000	2.54753e+09	1.93787e+09	0.00819252	0.760684	-0.394632
C5X0W2	22.578	416340000	506250000	438260000	441610000	373900000	378000000	4.53617e+08	3.97837e+08	0.187563	0.877033	-0.189297
C5X0Z6	57.71	42673000	63882000	46192000	0	57659000	50337000	5.09157e+07	3.59987e+07	0.505115	0.707025	-0.500166
C5X102	42.288	123260000	92279000	75253000	96558000	92511000	100540000	9.69307e+07	9.65363e+07	0.98031	0.995932	-0.00588114
C5X163	9.5421	254230000	0	225180000	222070000	223900000	223570000	1.59803e+08	223180000	0.512861	1.39659	0.48191
C5X182	29.865	15854000	0	15191000	0	0	32262000	1.03483e+07	10754000	0.975104	1.0392	0.0554749
C5X183	53.833	45085000	49658000	57564000	63054000	53604000	78558000	50769000	65072000	0.178712	1.28173	0.358089
C5X1F5	21.449	77834000	73675000	56521000	50624000	46273000	51801000	6.93433e+07	49566000	0.0854818	0.714791	-0.484406
C5X1H8	255.03	0	0	0	0	0	5625100	0	1.87503e+06	0.42265	#DIV/0!	#DIV/0!
C5X1K7	42.929	1447400000	1637100000	1472200000	1461700000	1353300000	1368700000	1518900000	1.39457e+09	0.162093	0.918143	-0.12321
C5X1M7	28.63	0	0	0	20767000	20720000	0	0	13829000	0.183504	#DIV/0!	#DIV/0!
C5X1N4	24.491	0	41093000	45425000	0	0	0	2.88393e+07	0	0.184525	0	#NUM!
C5X1Q1	39.343	0	62207000	114870000	116700000	53047000	65511000	5.90257e+07	7.84193e+07	0.64672	1.32856	0.409867
C5X1V3	43.347	1576000000	1744500000	1296600000	1194400000	1023000000	1072100000	1.53903e+09	1096500000	0.0620878	0.71246	-0.489119
C5X1Z0	11.954	867290000	867740000	1043700000	1437600000	758880000	974560000	9.26243e+08	1.05701e+09	0.586505	1.14118	0.19053
C5X218	32.035	0	0	0	0	4593900	0	0	1531300	0.42265	#DIV/0!	#DIV/0!
C5X277	46.96	0	0	0	0	46083000	0	0	15361000	0.42265	#DIV/0!	#DIV/0!
C5X2C6	68.94	0	0	0	0	10995000	0	0	3665000	0.42265	#DIV/0!	#DIV/0!
C5X2E1	34.879	0	0	0	12492000	0	0	0	4164000	0.42265	#DIV/0!	#DIV/0!
C5X2E3	58.843	155300000	80065000	99994000	159100000	165660000	154010000	1.11786e+08	159590000	0.164962	1.42763	0.513626
C5X2E8	31.435	12189000	0	0	20032000	0	0	4063000	6.67733e+06	0.758156	1.64345	0.716727
C5X2H5	59.174	0	0	0	117130000	0	71768000	0	62966000	0.206074	#DIV/0!	#DIV/0!
C5X2L2	49.067	123860000	0	117330000	91320000	98225000	76798000	8.03967e+07	88781000	0.85518	1.10429	0.143115
C5X2M4	36.994	907830000	719350000	724540000	823000000	847630000	714860000	7.83907e+08	7.95163e+08	0.887832	1.01436	0.0205693
C5X2X2	32.097	196320000	172390000	143520000	150970000	251510000	199190000	1.70743e+08	2.00557e+08	0.42984	1.17461	0.232181
C5X2Z4	67.197	558760000	810470000	590830000	705280000	613350000	679350000	6.53353e+08	6.65993e+08	0.891419	1.01935	0.0276443
C5X322	60.061	0	0	0	18046000	0	19445000	0	12497000	0.184071	#DIV/0!	#DIV/0!
C5X326	37.322	41203000	0	37851000	0	40681000	0	2.63513e+07	1.35603e+07	0.536344	0.514598	-0.958483
C5X357	82.522	19364000	0	17607000	18533000	16804000	20384000	1.23237e+07	1.85737e+07	0.418996	1.50715	0.591827
C5X371	40.528	23692000	0	43549000	0	27136000	0	2.24137e+07	9.04533e+06	0.441675	0.403563	-1.30913
C5X377	28.42	1307200000	1314700000	1745400000	945380000	1097000000	883440000	1.45577e+09	9.75273e+08	0.06285	0.669938	-0.577901
C5X380	25.908	0	0	0	0	14302000	0	0	4.76733e+06	0.42265	#DIV/0!	#DIV/0!
C5X381	49.379	8309400	0	0	0	0	0	2769800	0	0.42265	0	#NUM!
C5X3C4	246.74	0	0	12561000	0	0	0	4187000	0	0.42265	0	#NUM!
C5X3D7	23.988	17738000	0	12718000	0	0	0	10152000	0	0.194374	0	#NUM!
C5X3E1	10.543	140040000	152600000	142350000	113310000	144630000	129190000	1.44997e+08	1.29043e+08	0.21283	0.889974	-0.168164
C5X3S4	15.157	11845000000	11908000000	11044000000	13155000000	10400000000	11449000000	11599000000	11668000000	0.941382	1.00595	0.00855686
C5X3T6	80.237	101320000	0	81357000	100420000	138560000	113320000	6.08923e+07	1.17433e+08	0.202034	1.92854	0.947509
C5X3Y6	27.237	114670000	107650000	107960000	74008000	107480000	83566000	1.10093e+08	8.83513e+07	0.154794	0.802513	-0.317403
C5X3Z0	29.649	146200000	92973000	143090000	172760000	162580000	204350000	127421000	1.79897e+08	0.0757186	1.41183	0.497565
C5X409	40.55	0	0	43957000	0	0	0	1.46523e+07	0	0.42265	0	#NUM!
C5X487	26.722	51621000	46919000	40514000	60749000	32930000	57290000	4.63513e+07	50323000	0.703781	1.08569	0.118607
C5X498	85.065	0	0	21191000	0	17650000	0	7.06367e+06	5.88333e+06	0.904224	0.832901	-0.263783
C5X4A5	21.001	31360000	0	37326000	31911000	56448000	43913000	2.28953e+07	4.40907e+07	0.207745	1.92575	0.94542
C5X4B7	52.428	0	0	0	0	0	18884000	0	6.29467e+06	0.42265	#DIV/0!	#DIV/0!
C5X4C8	28.219	1322200000	1337100000	1176700000	1261200000	1393900000	1199600000	1.27867e+09	1284900000	0.939289	1.00487	0.00701586
C5X4E7	37.713	60151000	0	67617000	79485000	78544000	84499000	4.25893e+07	8.08427e+07	0.215079	1.89819	0.924625
C5X4F6	211.2	176180000	186960000	159100000	155230000	191200000	168660000	174080000	1.71697e+08	0.866653	0.986309	-0.0198884
C5X4H2	72.4	19617000	0	18352000	23509000	33887000	0	1.26563e+07	19132000	0.619075	1.51165	0.596128
C5X4P6	38.961	0	0	0	0	3124900	0	0	1.04163e+06	0.42265	#DIV/0!	#DIV/0!
C5X4S1	102.11	1505400000	1599300000	1756700000	1585500000	1262300000	1436900000	1.62047e+09	1.42823e+09	0.184751	0.881372	-0.182178
C5X4T4	23.303	1629500000	1882600000	1581300000	1328900000	1238000000	1450700000	1697800000	1339200000	0.0402124	0.788785	-0.342295
C5X4U5	31.445	62713000	68355000	68711000	70001000	64631000	71558000	66593000	68730000	0.496628	1.03209	0.0455694
C5X4Y7	27.517	0	0	0	74097000	0	56273000	0	4.34567e+07	0.191029	#DIV/0!	#DIV/0!
C5X4Z8	40.627	0	0	0	7051500	7547900	6612300	0	7.07057e+06	0.00145774	#DIV/0!	#DIV/0!
C5X515	53.902	33634000	0	0	0	51616000	0	1.12113e+07	1.72053e+07	0.787118	1.53464	0.617898
C5X548	30.263	557730000	839000000	533810000	502850000	507300000	542050000	6.43513e+08	517400000	0.326462	0.804024	-0.31469
C5X592	29.359	270120000	123330000	245990000	193290000	338340000	264800000	2.13147e+08	2.65477e+08	0.445081	1.24551	0.316739
C5X5A2	40.176	213110000	137900000	218520000	267530000	235910000	244240000	1.89843e+08	2.49227e+08	0.138308	1.3128	0.392649
C5X5C5	34.787	0	0	0	0	15234000	0	0	5078000	0.42265	#DIV/0!	#DIV/0!
C5X5D7	17.161	0	0	0	45476000	0	47878000	0	31118000	0.183774	#DIV/0!	#DIV/0!
C5X5E3	28.837	52112000	0	0	41800000	39273000	43093000	1.73707e+07	4.13887e+07	0.30071	2.38268	1.25258
C5X5E8	36.958	0	0	15908000	0	20490000	0	5.30267e+06	6830000	0.868877	1.28803	0.365168
C5X5F2	12.153	877070000	1187100000	1115600000	867260000	951290000	907040000	1.05992e+09	908530000	0.243821	0.857166	-0.222354
C5X5I6	14.397	0	18080000	0	0	0	0	6.02667e+06	0	0.42265	0	#NUM!
C5X5K6	32.412	69037000	32786000	75442000	91720000	84500000	92630000	5.90883e+07	8.96167e+07	0.14375	1.51666	0.600894
C5X5L7	47.146	90789000	0	122120000	92878000	86196000	95981000	7.09697e+07	91685000	0.628983	1.29189	0.369483
C5X5M3	6.6625	0	0	0	38214000	0	0	0	12738000	0.42265	#DIV/0!	#DIV/0!
C5X5M7	37.917	168890000	0	70361000	335180000	258320000	257990000	7.97503e+07	283830000	0.0340872	3.55898	1.83146
C5X5T3	40.604	43412000	41572000	57684000	49734000	67564000	55268000	47556000	57522000	0.245475	1.20956	0.274486
C5X5U1	38.155	0	0	0	0	0	3963100	0	1.32103e+06	0.42265	#DIV/0!	#DIV/0!
C5X636	61.111	0	0	0	28475000	0	28911000	0	1.91287e+07	0.183527	#DIV/0!	#DIV/0!
C5X648	25.312	193880000	100510000	205140000	172970000	236570000	155570000	166510000	188370000	0.626811	1.13128	0.17796
C5X653	35.181	95255000	47894000	116630000	124870000	107080000	100720000	86593000	110890000	0.356229	1.28059	0.356807
C5X682	99.469	0	0	0	0	15092000	0	0	5.03067e+06	0.42265	#DIV/0!	#DIV/0!
C5X685	16.266	189300000	67529000	140980000	168750000	0	115840000	132603000	9.48633e+07	0.573765	0.715394	-0.483191
C5X695	32.361	8253600000	8117400000	7197900000	9256000000	7254100000	8500100000	7856300000	8.33673e+09	0.52329	1.06115	0.0856322
C5X6A0	59.143	43440000	0	28667000	36227000	42917000	34636000	2.40357e+07	3.79267e+07	0.390153	1.57793	0.658036
C5X6A5	32.897	0	0	0	81700000	0	57565000	0	4.64217e+07	0.195495	#DIV/0!	#DIV/0!
C5X6E9	49.418	128250000	54368000	93375000	142020000	91999000	113430000	9.19977e+07	1.15816e+08	0.4146	1.25891	0.33217
C5X6G9	69.364	26621000	0	27992000	26414000	25115000	34002000	1.82043e+07	2.85103e+07	0.376961	1.56613	0.647203
C5X6H6	27.159	1784000000	1696800000	1759600000	1676700000	1891800000	1654700000	1746800000	1.74107e+09	0.948251	0.996718	-0.00474299
C5X6I5	41.938	65040000	0	35361000	0	0	0	33467000	0	0.216997	0	#NUM!
C5X6M3	33.721	121610000	102220000	138030000	201070000	157130000	198160000	120620000	1.85453e+08	0.0245241	1.5375	0.620587
C5X6P9	69.281	17000000	0	0	15530000	13593000	14436000	5.66667e+06	1.45197e+07	0.257936	2.56229	1.35744
C5X6S8	90.356	0	0	0	0	0	10203000	0	3401000	0.42265	#DIV/0!	#DIV/0!
C5X6U2	37.87	56271000	0	74005000	89001000	67618000	89240000	4.34253e+07	81953000	0.220406	1.88722	0.91626
C5X6V0	28.448	0	530780000	212830000	519280000	0	278140000	247870000	2.65807e+08	0.93757	1.07236	0.100794
C5X6V1	27.243	119820000	0	97285000	80493000	114780000	102700000	7.23683e+07	9.93243e+07	0.544288	1.37248	0.456789
C5X6V7	47.26	120060000	100000000	133280000	90505000	105510000	110380000	117780000	1.02132e+08	0.254044	0.867139	-0.205664
C5X6W1	19.104	21367000	0	18047000	0	0	0	13138000	0	0.186385	0	#NUM!
C5X6W3	14.266	54085000	0	47429000	69472000	49102000	46172000	33838000	5.49153e+07	0.345822	1.62289	0.698565
C5X6X6	20.944	31598000	0	39940000	22840000	32422000	27164000	23846000	2.74753e+07	0.796205	1.1522	0.20439
C5X752	25.921	1572600000	1192700000	1268400000	1291900000	1269600000	1381000000	1.34457e+09	1.31417e+09	0.821968	0.97739	-0.032993
C5X760	22.226	0	0	0	0	8891900	0	0	2.96397e+06	0.42265	#DIV/0!	#DIV/0!
C5X7A4	77.537	0	0	2043900	0	0	0	681300	0	0.42265	0	#NUM!
C5X7B1	39.156	0	0	0	28604000	0	0	0	9.53467e+06	0.42265	#DIV/0!	#DIV/0!
C5X7D7	36.371	0	0	0	13811000	0	0	0	4.60367e+06	0.42265	#DIV/0!	#DIV/0!
C5X7L1	15.388	265640000	122740000	283930000	255520000	330610000	245580000	2.24103e+08	2.77237e+08	0.423652	1.23709	0.306954
C5X7M3	27.797	1177300000	0	574450000	582080000	0	556330000	5.83917e+08	379470000	0.634358	0.64987	-0.621777
C5X7S2	78.316	24559000	0	0	36173000	30092000	30476000	8.18633e+06	32247000	0.091576	3.93913	1.97788
C5X7T3	72.877	0	0	0	33329000	0	0	0	1.11097e+07	0.42265	#DIV/0!	#DIV/0!
C5X7U1	15.211	640730000	574360000	659990000	648790000	511170000	564170000	6.25027e+08	574710000	0.360457	0.919497	-0.121084
C5X7Z0	59.098	31034000	0	36545000	28619000	39002000	0	2.25263e+07	2.25403e+07	0.999355	1.00062	0.000896349
C5X860	25.648	303190000	205380000	302460000	344300000	313230000	298140000	2.70343e+08	3.18557e+08	0.274378	1.17834	0.236757
C5X861	26.173	1532700000	1943500000	1339300000	985710000	952440000	940750000	1.60517e+09	9.59633e+08	0.0676256	0.59784	-0.742168
C5X8F2	14.664	406830000	687250000	377510000	488110000	369370000	437460000	490530000	4.31647e+08	0.620128	0.87996	-0.184491
C5X8I1	32.965	82252000	77342000	114210000	74617000	88632000	88092000	91268000	8.37803e+07	0.595225	0.91796	-0.123497
C5X8I3	54.124	0	0	0	17001000	33903000	21516000	0	24140000	0.0411233	#DIV/0!	#DIV/0!
C5X8J1	54.339	155820000	59619000	171400000	66557000	188370000	122400000	1.28946e+08	1.25776e+08	0.952107	0.975411	-0.0359179
C5X8K8	115.22	89343000	50712000	84938000	62400000	65238000	51815000	7.49977e+07	5.98177e+07	0.340418	0.797594	-0.326274
C5X8W7	16.761	250210000	267950000	195330000	408280000	262080000	307870000	237830000	3.26077e+08	0.166909	1.37105	0.45528
C5X951	110.17	73038000	118810000	85686000	91532000	61437000	66040000	9.25113e+07	73003000	0.311547	0.789125	-0.341674
C5X956	47.517	0	0	16717000	32554000	0	0	5.57233e+06	1.08513e+07	0.694539	1.94736	0.961519
C5X963	21.303	1015800000	2277400000	1650300000	1372000000	1169300000	1380900000	1.64783e+09	1307400000	0.449731	0.793405	-0.33387
C5X972	16.918	2482900000	3097400000	3233900000	2895400000	2273600000	2633600000	2.93807e+09	2.60087e+09	0.317365	0.885231	-0.175875
C5X978	18.922	84325000	0	76007000	0	88196000	0	53444000	2.93987e+07	0.578597	0.550084	-0.862277
C5X999	22.943	38072000	0	28124000	25095000	35127000	26047000	2.20653e+07	2.87563e+07	0.622052	1.30324	0.382098
C5X9A1	21.246	142550000	156990000	146600000	127510000	164600000	130690000	1.48713e+08	1.40933e+08	0.5889	0.947685	-0.0775211
C5X9C8	31.718	33863000	0	35599000	27660000	37765000	32834000	23154000	32753000	0.497786	1.41457	0.500366
C5X9E4	50.033	92664000	111420000	125010000	200960000	69209000	167900000	109698000	146023000	0.457738	1.33114	0.412658
C5X9F7	27.563	13386000000	23231000000	14543000000	10787000000	10486000000	12116000000	1.70533e+10	1.11297e+10	0.194195	0.652639	-0.615643
C5X9G4	40.856	65903000	65482000	89347000	116260000	68102000	89014000	7.35773e+07	9.11253e+07	0.349657	1.2385	0.308591
C5X9I8	13.441	1378100000	1756200000	1346600000	959650000	1361300000	955570000	1.49363e+09	1.09217e+09	0.0999123	0.731219	-0.451624
C5X9J3	81.91	92001000	70333000	100560000	54306000	103430000	116280000	8.76313e+07	9.13387e+07	0.871112	1.04231	0.0597789
C5X9M5	35.725	22243000	0	0	0	0	0	7.41433e+06	0	0.42265	0	#NUM!
C5X9M6	36.428	45217000	29654000	45007000	28602000	0	0	3.99593e+07	9534000	0.0655049	0.238593	-2.06738
C5X9N2	16.369	282270000	211420000	292980000	365850000	264400000	311830000	2.62223e+08	3.14027e+08	0.25503	1.19755	0.260091
C5X9Q6	177.45	0	0	138380000	0	0	0	4.61267e+07	0	0.42265	0	#NUM!
C5X9W0	34.384	407820000	497050000	456620000	542040000	411670000	375630000	453830000	4.43113e+08	0.862357	0.976386	-0.0344762
C5XA34	20.051	98899000	121700000	155890000	73980000	74366000	93889000	1.25496e+08	80745000	0.099207	0.643405	-0.6362
C5XAA3	59.198	318060000	359500000	300840000	263060000	331110000	307860000	3.26133e+08	3.00677e+08	0.391956	0.921944	-0.117249
C5XAA7	36.268	104780000	103070000	97744000	85267000	88691000	84606000	1.01865e+08	86188000	0.00608383	0.846103	-0.241095
C5XAC2	52.048	0	0	130400000	0	108680000	0	4.34667e+07	3.62267e+07	0.904552	0.833436	-0.262857
C5XAD3	38.129	2279400000	3191500000	2316900000	2476200000	1746500000	2042400000	2.59593e+09	2.08837e+09	0.244578	0.804476	-0.313878
C5XAD5	24.333	751160000	432150000	728250000	831300000	719160000	820040000	6.37187e+08	7.90167e+08	0.271931	1.24009	0.310441
C5XAJ9	69.007	59850000	43153000	0	40637000	31585000	39070000	3.43343e+07	3.70973e+07	0.891794	1.08047	0.111664
C5XAM5	12.872	638480000	403660000	203540000	141470000	333820000	302960000	4.15227e+08	2.59417e+08	0.347969	0.624759	-0.678628
C5XAN7	29.403	1106400000	948610000	1007300000	874710000	1014300000	924270000	1020770000	937760000	0.249734	0.918679	-0.122367
C5XAS0	71.986	119680000	106130000	85691000	71805000	111620000	85711000	1.03834e+08	89712000	0.409211	0.863997	-0.210901
C5XAS1	72.573	108050000	0	121920000	141860000	141420000	166730000	7.66567e+07	1.50003e+08	0.192956	1.95682	0.968511
C5XAS6	69.376	365650000	970070000	333420000	346450000	281060000	456700000	556380000	3.61403e+08	0.447996	0.649562	-0.622461
C5XAT4	22.977	31213000000	48384000000	38466000000	31814000000	25357000000	32638000000	3.93543e+10	2.99363e+10	0.190232	0.760687	-0.394625
C5XAT8	13.957	53821000	0	22624000	23875000	25912000	0	2.54817e+07	1.65957e+07	0.649299	0.651279	-0.618653
C5XAT9	13.949	266510000	202880000	391290000	220880000	447940000	251200000	2.86893e+08	3.06673e+08	0.837696	1.06895	0.0961883
C5XAU4	27.271	21825000	0	28894000	0	32614000	29493000	1.69063e+07	2.07023e+07	0.793651	1.22453	0.29223
C5XAU5	56.393	0	0	0	0	4538500	0	0	1.51283e+06	0.42265	#DIV/0!	#DIV/0!
C5XAV0	8.0094	94379000	0	71611000	59606000	64293000	40989000	55330000	5.49627e+07	0.991026	0.993361	-0.00960992
C5XAX1	28.6	0	0	0	0	0	17544000	0	5848000	0.42265	#DIV/0!	#DIV/0!
C5XAX2	21.68	0	0	0	20709000	25599000	23528000	0	2.32787e+07	0.00368543	#DIV/0!	#DIV/0!
C5XB21	23.555	0	0	0	0	0	25984000	0	8.66133e+06	0.42265	#DIV/0!	#DIV/0!
C5XB25	77.927	23048000	0	33756000	26423000	24210000	21410000	1.89347e+07	2.40143e+07	0.662068	1.26827	0.342866
C5XB29	33.025	15013000	0	0	0	0	0	5.00433e+06	0	0.42265	0	#NUM!
C5XB53	17.241	307970000	253100000	255340000	257810000	289110000	282210000	2.72137e+08	2.76377e+08	0.847672	1.01558	0.0223045
C5XB54	26.476	264130000	228020000	258310000	296400000	276650000	224740000	2.50153e+08	265930000	0.559484	1.06307	0.0882339
C5XBD2	37.062	0	0	0	0	0	14994000	0	4998000	0.42265	#DIV/0!	#DIV/0!
C5XBI9	31.266	6869200000	3736500000	5738300000	3903300000	6473900000	4775200000	5448000000	5050800000	0.755265	0.927093	-0.109215
C5XBJ0	32.059	1905900000	1701800000	1590200000	1647000000	1723700000	1708900000	1.73263e+09	1693200000	0.715272	0.977241	-0.033214
C5XBK5	49.254	897920000	792020000	745610000	731020000	973280000	822800000	811850000	8.42367e+08	0.737165	1.03759	0.0532352
C5XBM3	47.109	317910000	221400000	238280000	269810000	265700000	261630000	2.59197e+08	2.65713e+08	0.847222	1.02514	0.0358235
C5XBM7	50.753	53463000	49986000	54272000	42182000	63379000	58358000	5.25737e+07	5.46397e+07	0.779562	1.0393	0.0556083
C5XBU3	23.058	126790000	0	109160000	102560000	85348000	90129000	78650000	92679000	0.758234	1.17837	0.236796
C5XBV0	57.84	47006000	0	30065000	48695000	0	51835000	2.56903e+07	33510000	0.737363	1.30438	0.383366
C5XBY1	105.31	26081000	0	49457000	32328000	32677000	35272000	2.51793e+07	3.34257e+07	0.622314	1.3275	0.408716
C5XC00	48.107	0	0	0	21468000	34623000	22077000	0	26056000	0.0260196	#DIV/0!	#DIV/0!
C5XC06	9.9635	0	0	19384000	11104000	21795000	0	6.46133e+06	1.09663e+07	0.643662	1.69722	0.763177
C5XC40	35.804	0	0	0	16074000	0	19942000	0	1.20053e+07	0.188172	#DIV/0!	#DIV/0!
C5XC83	22.791	0	49848000	0	0	0	0	16616000	0	0.42265	0	#NUM!
C5XC87	54.24	0	0	0	0	8544500	0	0	2.84817e+06	0.42265	#DIV/0!	#DIV/0!
C5XC88	15.84	0	0	21968000	0	21664000	18180000	7.32267e+06	1.32813e+07	0.58126	1.81373	0.858959
C5XCC3	37.154	0	0	0	0	19688000	0	0	6.56267e+06	0.42265	#DIV/0!	#DIV/0!
C5XCD3	123.44	146100000	131050000	140810000	149270000	151710000	151700000	139320000	1.50893e+08	0.115126	1.08307	0.115127
C5XCE2	24.567	124720000	317710000	158830000	362800000	462170000	410260000	200420000	4.11743e+08	0.0521024	2.0544	1.03872
C5XCF6	39.296	31068000	0	0	0	0	0	10356000	0	0.42265	0	#NUM!
C5XCM2	98.404	65373000	0	64026000	82456000	96511000	99163000	43133000	92710000	0.141767	2.1494	1.10393
C5XCQ0	78.976	0	0	0	27696000	27161000	0	0	1.82857e+07	0.183542	#DIV/0!	#DIV/0!
C5XCQ9	12.135	436270000	581410000	485730000	467990000	416630000	447210000	5.01137e+08	4.43943e+08	0.310926	0.885873	-0.174829
C5XCX9	57.017	28258000	33640000	47840000	32115000	34831000	29306000	3.65793e+07	32084000	0.526324	0.877107	-0.189175
C5XD18	17.254	0	0	62495000	0	61393000	0	2.08317e+07	2.04643e+07	0.990566	0.982367	-0.0256666
C5XD24	33.39	92852000	0	57834000	87283000	77122000	85392000	5.02287e+07	8.32657e+07	0.346444	1.65773	0.729211
C5XD25	71.213	0	0	0	0	11264000	0	0	3.75467e+06	0.42265	#DIV/0!	#DIV/0!
C5XD59	67.012	0	0	0	0	3781800	0	0	1260600	0.42265	#DIV/0!	#DIV/0!
C5XD64	17.356	31437000	0	42477000	30447000	31026000	30974000	24638000	3.08157e+07	0.675319	1.25074	0.322779
C5XD92	29.849	402550000	179450000	272130000	338450000	405660000	366850000	284710000	370320000	0.315851	1.30069	0.379279
C5XDA8	48.606	33714000	34804000	0	42343000	0	49421000	2.28393e+07	30588000	0.708809	1.33927	0.421445
C5XDI8	27.141	0	0	0	19582000	26248000	15538000	0	20456000	0.0225156	#DIV/0!	#DIV/0!
C5XDK0	16.52	337240000	310710000	267430000	559320000	480750000	307840000	3.05127e+08	4.49303e+08	0.185337	1.47251	0.558281
C5XDN8	44.008	0	0	0	0	5167400	0	0	1.72247e+06	0.42265	#DIV/0!	#DIV/0!
C5XDP0	26.925	445770000	327350000	497430000	288550000	375790000	351650000	4.23517e+08	3.38663e+08	0.23129	0.799646	-0.322567
C5XDP9	54.402	59309000	0	0	63493000	77777000	62402000	1.97697e+07	6.78907e+07	0.128031	3.43408	1.77992
C5XDR4	39.264	660110000	709960000	511430000	837570000	606220000	781570000	6.27167e+08	7.41787e+08	0.281032	1.18276	0.242155
C5XDW1	22.984	1264800000	1797100000	1310200000	1452900000	1356000000	1459600000	1.45737e+09	1.42283e+09	0.859556	0.976304	-0.0345972
C5XDW4	22.636	0	0	0	0	0	7140900	0	2380300	0.42265	#DIV/0!	#DIV/0!
C5XDZ7	16.022	170870000	0	89641000	134770000	167090000	144080000	86837000	1.48647e+08	0.336343	1.71179	0.775505
C5XE07	24.54	535240000	376540000	515840000	412360000	499280000	457730000	4.75873e+08	4.56457e+08	0.751768	0.959198	-0.0600997
C5XEC3	40.441	104730000	108700000	86674000	96708000	109950000	95673000	1.00035e+08	100777000	0.932695	1.00742	0.0106664
C5XEG8	15.009	108680000	167750000	135600000	110830000	79467000	83815000	1.37343e+08	9.13707e+07	0.0964933	0.665272	-0.587984
C5XEJ2	53.548	0	0	0	0	0	8843000	0	2.94767e+06	0.42265	#DIV/0!	#DIV/0!
C5XEJ7	52.435	20008000	0	19912000	17879000	28575000	0	1.33067e+07	1.54847e+07	0.848618	1.16368	0.218691
C5XEJ8	56.881	37699000	0	0	0	0	0	1.25663e+07	0	0.42265	0	#NUM!
C5XEP2	32.482	29090000	0	0	31426000	0	34721000	9.69667e+06	22049000	0.449166	2.27387	1.18515
C5XER1	71.089	0	0	0	9059700	0	0	0	3019900	0.42265	#DIV/0!	#DIV/0!
C5XES8	34.674	648990000	457990000	643520000	653960000	880430000	795460000	583500000	7.76617e+08	0.101602	1.33096	0.41247
C5XET1	47.76	84489000	80693000	92231000	71726000	85070000	91764000	8.58043e+07	8.28533e+07	0.691865	0.965608	-0.0504908
C5XET6	35.085	1457900000	1647400000	1363700000	1262000000	1110100000	1134400000	1.48967e+09	1.16883e+09	0.0408604	0.784627	-0.34992
C5XEU1	64.401	637510000	515590000	557090000	426120000	589660000	428250000	5.70063e+08	4.81343e+08	0.253634	0.844368	-0.244056
C5XEW1	29.816	137710000	128580000	124370000	103870000	108820000	95898000	130220000	1.02863e+08	0.00741211	0.789915	-0.340232
C5XF10	33.054	24133000	0	18831000	29501000	28606000	0	1.43213e+07	19369000	0.700493	1.35246	0.435584
C5XF29	16.052	4167600000	5288300000	4762300000	3929600000	2371400000	3552900000	4739400000	3.28463e+09	0.0709704	0.693048	-0.528972
C5XF30	14.208	232440000	180260000	288340000	115910000	230580000	120870000	233680000	1.55787e+08	0.187448	0.666667	-0.584963
C5XF41	6.3003	0	0	0	298700000	0	195690000	0	1.64797e+08	0.20067	#DIV/0!	#DIV/0!
C5XF87	62.868	244130000	149130000	223950000	209720000	254670000	177430000	2.05737e+08	213940000	0.834105	1.03987	0.0564073
C5XFA1	72.737	37054000	0	40310000	48400000	47069000	52969000	25788000	4.94793e+07	0.206475	1.9187	0.940126
C5XFB9	26.579	864830000	726690000	688000000	752470000	788810000	706970000	759840000	7.49417e+08	0.871236	0.986282	-0.0199276
C5XFF3	58.755	53578000	65353000	28236000	38938000	37714000	36126000	4.90557e+07	3.75927e+07	0.405097	0.766327	-0.383969
C5XFH5	13.684	0	207470000	188850000	0	124790000	0	1.32107e+08	4.15967e+07	0.322858	0.314872	-1.66716
C5XFH6	38.558	4321400000	3349000000	3598600000	3752800000	4156800000	3800500000	3.75633e+09	3.90337e+09	0.678262	1.03914	0.0553939
C5XFL0	10.195	29097000	0	0	63208000	44598000	53516000	9699000	53774000	0.0264409	5.54428	2.471
C5XFL1	10.268	0	0	0	44392000	0	39293000	0	27895000	0.185015	#DIV/0!	#DIV/0!
C5XFN1	57.226	0	0	0	0	41689000	0	0	1.38963e+07	0.42265	#DIV/0!	#DIV/0!
C5XFP1	42.117	738990000	847020000	928330000	1072400000	854570000	990910000	8.38113e+08	9.72627e+08	0.185798	1.1605	0.214741
C5XFP2	39.153	134480000	150480000	129770000	213170000	156020000	190600000	1.38243e+08	1.86597e+08	0.0862598	1.34977	0.432713
C5XFR5	57.45	40047000	0	53244000	0	47176000	54582000	31097000	3.39193e+07	0.909912	1.09076	0.125332
C5XFU1	22.013	28726000	0	0	42058000	51640000	0	9.57533e+06	3.12327e+07	0.320127	3.26178	1.70566
C5XFV5	14.318	22481000	0	0	24211000	26115000	31402000	7.49367e+06	2.72427e+07	0.109373	3.63543	1.86212
C5XFW9	18.748	5198600000	5845100000	5183500000	3980800000	3380200000	3978800000	5.40907e+09	3.77993e+09	0.00541939	0.698814	-0.517019
C5XFY4	65.328	36311000	0	44164000	41307000	40989000	34107000	26825000	38801000	0.472622	1.44645	0.532516
C5XFY6	37.44	67439000	0	63019000	51331000	61172000	54156000	43486000	55553000	0.636361	1.27749	0.353314
C5XG33	17.188	97450000	144270000	88586000	111700000	127790000	127640000	110102000	1.22377e+08	0.557297	1.11148	0.152488
C5XG44	17.38	431270000	495700000	600190000	533370000	562930000	500490000	5.09053e+08	5.32263e+08	0.693011	1.04559	0.0643234
C5XG73	16.344	0	0	0	31609000	18784000	0	0	1.67977e+07	0.208727	#DIV/0!	#DIV/0!
C5XG75	105.56	0	0	0	27733000	0	0	0	9.24433e+06	0.42265	#DIV/0!	#DIV/0!
C5XG77	53.579	54299000	65102000	52213000	46608000	66702000	60188000	5.72047e+07	5.78327e+07	0.934704	1.01098	0.0157518
C5XG78	14.826	0	0	98958000	0	114650000	76081000	32986000	63577000	0.5518	1.92739	0.946651
C5XG88	10.841	224030000	200880000	274180000	193480000	202510000	129390000	233030000	1.75127e+08	0.14099	0.75152	-0.412117
C5XG93	119.35	236400000	158300000	278490000	242950000	214600000	222520000	2.24397e+08	226690000	0.954728	1.01022	0.0146695
C5XG99	45.094	0	0	0	0	0	45325000	0	1.51083e+07	0.42265	#DIV/0!	#DIV/0!
C5XGA4	90.085	391320000	460940000	436480000	406050000	0	377910000	429580000	261320000	0.326799	0.608315	-0.717109
C5XGB6	22.415	87481000	0	103060000	91055000	109170000	97887000	6.35137e+07	9.93707e+07	0.379891	1.56456	0.645753
C5XGD3	23.921	768820000	1109400000	623370000	572410000	693570000	629650000	8.33863e+08	6.31877e+08	0.293973	0.75777	-0.400168
C5XGD7	55.039	45213000	35190000	60649000	52851000	0	45424000	4.70173e+07	3.27583e+07	0.49266	0.696729	-0.521331
C5XGI9	87.577	0	0	0	28734000	0	26521000	0	1.84183e+07	0.184157	#DIV/0!	#DIV/0!
C5XGK3	34.407	74255000	0	0	0	101650000	0	2.47517e+07	3.38833e+07	0.839305	1.36893	0.45305
C5XGM0	26.478	102770000	104300000	141440000	111090000	128410000	101820000	116170000	1.13773e+08	0.881103	0.979369	-0.0300751
C5XGP6	21.535	101330000	220270000	150790000	155160000	139170000	121260000	1.57463e+08	138530000	0.64372	0.87976	-0.184817
C5XGS0	236.56	0	31411000	17599000	27896000	0	22452000	1.63367e+07	1.67827e+07	0.973189	1.0273	0.0388583
C5XGU1	36.112	0	2942700	0	0	0	0	980900	0	0.42265	0	#NUM!
C5XGU2	38.567	23506000	0	0	0	20479000	16635000	7.83533e+06	1.23713e+07	0.676	1.57892	0.658934
C5XH04	61.267	0	0	0	0	0	11358000	0	3786000	0.42265	#DIV/0!	#DIV/0!
C5XH39	30.5	0	0	0	0	0	31761000	0	10587000	0.42265	#DIV/0!	#DIV/0!
C5XH55	91.132	15067000	0	18672000	0	0	17675000	1.12463e+07	5.89167e+06	0.549905	0.523874	-0.932707
C5XH66	31.897	46694000	35195000	26360000	36638000	38547000	29787000	36083000	3.49907e+07	0.877247	0.969727	-0.0443491
C5XH85	39.777	139270000	0	121990000	158680000	159710000	151420000	8.70867e+07	1.56603e+08	0.253332	1.79825	0.846591
C5XH93	54.869	95932000	0	68430000	145470000	128350000	129590000	5.47873e+07	134470000	0.102832	2.4544	1.29537
C5XHA9	47.075	107470000	88073000	119230000	64837000	76242000	70932000	1.04924e+08	7.06703e+07	0.0503787	0.673536	-0.570173
C5XHE5	28.413	102730000	77642000	121630000	97007000	102070000	97296000	1.00667e+08	98791000	0.896876	0.981361	-0.0271441
C5XHF2	34.754	28947000	0	20065000	29356000	22323000	0	1.63373e+07	1.72263e+07	0.945912	1.05442	0.0764431
C5XHG3	42.484	0	0	0	0	0	6749500	0	2.24983e+06	0.42265	#DIV/0!	#DIV/0!
C5XHI9	26.256	32709000	0	17864000	35702000	21759000	40932000	1.68577e+07	3.27977e+07	0.237172	1.94556	0.960188
C5XHN6	49.225	30211000	0	0	15881000	27928000	30753000	1.00703e+07	24854000	0.279778	2.46804	1.30337
C5XHR2	31.621	128040000	192250000	102260000	119430000	141050000	125550000	140850000	1.28677e+08	0.697466	0.913572	-0.130409
C5XHR8	34.563	1626700000	1974900000	2266200000	1406100000	1428100000	1551100000	1.95593e+09	1.46177e+09	0.108714	0.74735	-0.420144
C5XHS1	35.687	0	79437000	85064000	72312000	168940000	99817000	5.48337e+07	1.1369e+08	0.213006	2.07336	1.05197
C5XHU2	29.579	0	0	0	0	0	4243400	0	1.41447e+06	0.42265	#DIV/0!	#DIV/0!
C5XHX1	107.81	82623000	59388000	45835000	98467000	109190000	88156000	6.26153e+07	9.86043e+07	0.0578778	1.57476	0.655135
C5XHX7	33.513	0	0	0	21282000	0	20001000	0	13761000	0.183896	#DIV/0!	#DIV/0!
C5XHY3	25.903	64655000	79555000	54877000	56789000	0	0	6.63623e+07	1.89297e+07	0.115758	0.285247	-1.80972
C5XHZ0	56.928	221540000	165740000	205720000	153980000	164610000	191370000	1.97667e+08	1.69987e+08	0.247885	0.859966	-0.217648
C5XI53	130.85	0	0	0	13036000	0	0	0	4.34533e+06	0.42265	#DIV/0!	#DIV/0!
C5XI77	49.912	136950000	124740000	90411000	162860000	174960000	148840000	117367000	162220000	0.0641215	1.38216	0.466925
C5XI85	37.952	43003000	0	0	33317000	0	53833000	1.43343e+07	29050000	0.526998	2.0266	1.01906
C5XIA4	29.726	0	0	0	17735000	27630000	0	0	1.51217e+07	0.20226	#DIV/0!	#DIV/0!
C5XIC9	21.931	0	0	0	0	0	37953000	0	12651000	0.42265	#DIV/0!	#DIV/0!
C5XID4	40.697	122550000	135290000	113710000	57372000	93541000	0	123850000	5.03043e+07	0.107444	0.406171	-1.29984
C5XIE4	15.685	201860000	0	168590000	96828000	209480000	133780000	1.23483e+08	146696000	0.764073	1.18798	0.248513
C5XIJ3	40.994	17690000000	15727000000	16142000000	15060000000	13765000000	15002000000	1.65197e+10	14609000000	0.0659864	0.88434	-0.177327
C5XIJ9	39.279	83478000	49102000	85303000	97966000	62117000	103650000	7.26277e+07	87911000	0.433201	1.21043	0.275524
C5XIL2	17.228	603860000	587160000	915750000	823670000	804490000	812790000	7.02257e+08	813650000	0.406665	1.15862	0.21241
C5XIL7	43.619	49434000	0	42092000	36099000	0	36747000	3.05087e+07	24282000	0.76757	0.795905	-0.329332
C5XIN8	20.008	0	0	0	78874000	0	61159000	0	4.66777e+07	0.18996	#DIV/0!	#DIV/0!
C5XIN9	39.656	44816000	0	44923000	0	90837000	52646000	29913000	4.78277e+07	0.593711	1.59889	0.677073
C5XIP9	18.747	0	0	0	29505000	0	0	0	9835000	0.42265	#DIV/0!	#DIV/0!
C5XIR5	36.348	54352000	0	0	50661000	83009000	38286000	1.81173e+07	5.73187e+07	0.162645	3.16375	1.66163
C5XIT6	61.537	116740000	102280000	97599000	79478000	88655000	74394000	1.0554e+08	8.08423e+07	0.0296281	0.76599	-0.384602
C5XIV5	47.039	46924000	0	58852000	59672000	70002000	61311000	3.52587e+07	6.36617e+07	0.252548	1.80556	0.852447
C5XIW8	113.2	85369000	63516000	57050000	83723000	84156000	79706000	68645000	8.25283e+07	0.244627	1.20225	0.265735
C5XIX9	38.643	12755000	0	9834200	0	12230000	0	7.52973e+06	4.07667e+06	0.571791	0.541409	-0.885209
C5XIY6	17.651	0	0	0	30495000	0	36534000	0	22343000	0.186797	#DIV/0!	#DIV/0!
C5XIY9	52.956	626520000	487720000	566960000	671220000	718090000	666450000	560400000	6.85253e+08	0.0738977	1.22279	0.29018
C5XJ38	50.095	0	28685000	0	19153000	25560000	0	9.56167e+06	1.49043e+07	0.686544	1.55876	0.640398
C5XJ44	50.429	28200000	0	27009000	59035000	31418000	19133000	18403000	3.65287e+07	0.29615	1.98493	0.989088
C5XJ52	50.218	25276000	0	0	0	42823000	0	8.42533e+06	1.42743e+07	0.745889	1.69422	0.760618
C5XJ55	51.184	118410000	0	117530000	144360000	161440000	127870000	7.86467e+07	1.44557e+08	0.231716	1.83805	0.878178
C5XJC7	44.135	0	0	0	24172000	0	0	0	8.05733e+06	0.42265	#DIV/0!	#DIV/0!
C5XJD6	14.933	51653000	0	32902000	35087000	60710000	37951000	28185000	4.45827e+07	0.407824	1.58179	0.661555
C5XJE7	41.269	28614000	0	0	0	0	0	9538000	0	0.42265	0	#NUM!
C5XJI8	15.522	217360000	197500000	191680000	189520000	171680000	179580000	202180000	180260000	0.0884307	0.891582	-0.165561
C5XJT8	40.129	174190000	59473000	165900000	174720000	180440000	170620000	1.33188e+08	175260000	0.372664	1.31589	0.396036
C5XJU9	31.038	25769000	0	22013000	0	30423000	19655000	1.59273e+07	1.66927e+07	0.952224	1.04805	0.0677097
C5XJZ3	93.889	0	0	0	151510000	0	0	0	5.05033e+07	0.42265	#DIV/0!	#DIV/0!
C5XJZ6	55.065	91140000	46323000	86617000	108270000	135440000	132120000	7.46933e+07	1.25277e+08	0.0496443	1.67721	0.746066
C5XK01	44.767	31234000	0	38474000	32447000	39430000	27945000	23236000	33274000	0.488798	1.432	0.518034
C5XK39	25.833	342320000	354340000	302980000	390950000	251360000	298980000	3.33213e+08	3.13763e+08	0.691812	0.941629	-0.0867694
C5XKB8	14.79	235760000	135070000	181260000	205370000	273560000	258240000	184030000	2.45723e+08	0.166648	1.33524	0.417094
C5XKH2	40.492	17026000	0	24848000	0	34521000	0	13958000	11507000	0.867654	0.824402	-0.27858
C5XKS5	40.809	0	0	0	20712000	0	0	0	6904000	0.42265	#DIV/0!	#DIV/0!
C5XKV2	15.619	0	0	0	71513000	68803000	72657000	0	70991000	0.00025902	#DIV/0!	#DIV/0!
C5XKV8	23.881	1598800000	666110000	1589100000	1744600000	1433500000	1658700000	1284670000	1.61227e+09	0.402949	1.255	0.327693
C5XKW6	50.042	285710000	79556000	286000000	284710000	279320000	306490000	2.17089e+08	2.90173e+08	0.399323	1.33666	0.418631
C5XKZ4	57.071	28293000	0	0	39670000	0	0	9431000	1.32233e+07	0.827992	1.40211	0.487603
C5XL39	18.434	194630000	65317000	95930000	160900000	151620000	169830000	1.18626e+08	1.60783e+08	0.392969	1.35538	0.438702
C5XL40	23.805	96725000	137650000	106850000	93121000	70145000	115510000	1.13742e+08	9.29253e+07	0.311405	0.816986	-0.291617
C5XL56	61.955	15743000	0	0	0	24053000	0	5.24767e+06	8.01767e+06	0.789054	1.52785	0.611506
C5XLA0	7.787	18962000000	39822000000	26753000000	22216000000	24707000000	25082000000	2.85123e+10	2.40017e+10	0.536925	0.841799	-0.248452
C5XLA3	26.909	0	0	64574000	0	66090000	53115000	2.15247e+07	39735000	0.57095	1.84602	0.884419
C5XLB0	54.857	51081000	0	0	46683000	46917000	48933000	17027000	47511000	0.21511	2.79033	1.48044
C5XLB5	33.739	0	0	0	0	8684400	0	0	2894800	0.42265	#DIV/0!	#DIV/0!
C5XLB7	15.158	0	0	0	0	18214000	0	0	6.07133e+06	0.42265	#DIV/0!	#DIV/0!
C5XLG1	18.669	875910000	1024600000	1023900000	797750000	794960000	762810000	9.74803e+08	7.85173e+08	0.0554712	0.805468	-0.3121
C5XLG2	25.481	293280000	309720000	297440000	287910000	351920000	307050000	3.00147e+08	3.15627e+08	0.503767	1.05157	0.0725515
C5XLM8	117.89	0	0	0	0	11593000	0	0	3.86433e+06	0.42265	#DIV/0!	#DIV/0!
C5XLP1	112.44	0	0	0	15119000	0	0	0	5.03967e+06	0.42265	#DIV/0!	#DIV/0!
C5XLR6	27.341	0	0	0	49156000	0	0	0	1.63853e+07	0.42265	#DIV/0!	#DIV/0!
C5XLT6	59.351	70169000	0	61543000	118280000	131010000	89599000	43904000	112963000	0.0685842	2.57295	1.36343
C5XLU1	45.36	87837000	106120000	97486000	60438000	77030000	82331000	9.71477e+07	7.32663e+07	0.0501309	0.754175	-0.407029
C5XLV5	51.467	49367000	44270000	47333000	44060000	63502000	43775000	46990000	5.04457e+07	0.652864	1.07354	0.102377
C5XLV9	21.439	39863000	0	32416000	44123000	37351000	32089000	24093000	3.78543e+07	0.378836	1.57118	0.651844
C5XLZ0	57.683	0	0	0	15006000	0	0	0	5002000	0.42265	#DIV/0!	#DIV/0!
C5XM02	114.31	60859000	51903000	50762000	95112000	99909000	102540000	54508000	99187000	0.000626477	1.81968	0.863683
C5XM19	46.288	73529000	73548000	0	75931000	84277000	70407000	4.90257e+07	7.68717e+07	0.373718	1.56799	0.648915
C5XM91	33.615	0	0	0	30328000	19675000	0	0	1.66677e+07	0.201426	#DIV/0!	#DIV/0!
C5XMD1	12.403	397170000	240640000	414280000	533530000	401110000	399770000	3.50697e+08	4.44803e+08	0.257901	1.26834	0.342944
C5XMD2	12.034	213150000	0	194140000	228310000	242370000	243890000	1.35763e+08	238190000	0.271138	1.75445	0.811019
C5XME6	31.718	0	0	0	0	8766500	0	0	2.92217e+06	0.42265	#DIV/0!	#DIV/0!
C5XMG1	45.588	0	54017000	59969000	0	46191000	49711000	3.79953e+07	3.19673e+07	0.821007	0.841349	-0.249224
C5XMI5	21.882	0	0	18366000	0	0	0	6122000	0	0.42265	0	#NUM!
C5XMJ4	50.219	28916000	65407000	39781000	36128000	34786000	48328000	4.47013e+07	3.97473e+07	0.702995	0.889176	-0.16946
C5XMK0	57.55	44033000	0	0	37058000	38802000	37281000	1.46777e+07	3.77137e+07	0.257001	2.56946	1.36146
C5XMK4	90.293	0	0	28885000	29293000	36845000	32918000	9.62833e+06	3.30187e+07	0.129594	3.42932	1.77792
C5XMM0	40.534	94924000	24142000	64228000	109690000	135910000	119640000	61098000	1.21747e+08	0.083515	1.99265	0.994685
C5XMQ3	34.584	0	30679000	37926000	0	38613000	0	2.28683e+07	12871000	0.595497	0.562831	-0.829227
C5XMQ4	37.457	0	0	0	2702400	0	0	0	900800	0.42265	#DIV/0!	#DIV/0!
C5XMS9	93.219	24066000	0	20235000	24648000	0	20369000	14767000	1.50057e+07	0.983205	1.01616	0.0231307
C5XMT6	60.498	212340000	0	224230000	184470000	187720000	101440000	1.45523e+08	1.57877e+08	0.88587	1.08489	0.117547
C5XMU1	54.642	0	0	0	0	8435700	0	0	2811900	0.42265	#DIV/0!	#DIV/0!
C5XMU3	52.665	26395000	0	0	23013000	36452000	23872000	8.79833e+06	27779000	0.151027	3.1573	1.65869
C5XMW3	33.115	0	0	0	23867000	0	27670000	0	17179000	0.185717	#DIV/0!	#DIV/0!
C5XMZ5	28.427	28359000	0	32541000	33367000	53755000	33357000	20300000	4.01597e+07	0.191515	1.97831	0.984268
C5XN14	53.52	33511000	0	33248000	49499000	56963000	52672000	22253000	5.30447e+07	0.104535	2.38371	1.25321
C5XN16	25.477	52620000	0	103240000	145710000	52288000	93972000	5.19533e+07	9.73233e+07	0.323041	1.87328	0.905569
C5XNA4	35.438	112590000	141460000	150460000	97144000	146520000	78426000	1.34837e+08	1.07363e+08	0.319721	0.796247	-0.328711
C5XNA9	12.498	51228000	0	60201000	46640000	75984000	42421000	37143000	55015000	0.464454	1.48117	0.566735
C5XND6	33.896	145050000	149940000	155180000	148060000	165500000	164020000	1.50057e+08	1.59193e+08	0.242429	1.06089	0.0852725
C5XNE3	15.757	0	25232000	26537000	19260000	28806000	24331000	1.72563e+07	2.41323e+07	0.515554	1.39846	0.483841
C5XNE6	19.764	35833000	0	0	61326000	0	41232000	1.19443e+07	34186000	0.37037	2.86211	1.51708
C5XNL6	22.52	457750000	276670000	354260000	326380000	355190000	303880000	3.62893e+08	3.28483e+08	0.58451	0.905179	-0.143725
C5XNM6	53.031	113240000	116990000	132770000	188250000	166090000	165970000	121000000	1.73437e+08	0.00601167	1.43336	0.519402
C5XNN1	30.415	52064000	0	52911000	33570000	37487000	0	3.49917e+07	2.36857e+07	0.625016	0.676894	-0.562997
C5XNN6	36.838	0	0	99874000	138070000	68380000	0	3.32913e+07	6.88167e+07	0.532625	2.0671	1.04761
C5XNR5	127.17	261640000	101300000	226490000	232030000	203070000	248700000	1.96477e+08	2.27933e+08	0.58922	1.1601	0.214254
C5XNS8	90.365	25785000	0	39035000	22703000	33950000	0	2.16067e+07	1.88843e+07	0.866719	0.874005	-0.194287
C5XNT6	24.104	352930000	348830000	396740000	285220000	314710000	232560000	3.66167e+08	2.77497e+08	0.0447042	0.757843	-0.40003
C5XNT7	30.266	0	0	0	0	25019000	0	0	8.33967e+06	0.42265	#DIV/0!	#DIV/0!
C5XNX7	36.174	73028000	0	70808000	95720000	84678000	93288000	4.79453e+07	9.12287e+07	0.21101	1.90276	0.928097
C5XNY9	59.472	40703000	0	58332000	50332000	54006000	56685000	3.30117e+07	5.36743e+07	0.353991	1.62592	0.701256
C5XNZ0	55.135	17362000	0	0	0	0	0	5.78733e+06	0	0.42265	0	#NUM!
C5XPA5	15.268	1503300000	1335400000	1228800000	847450000	1610200000	1030700000	1.35583e+09	1.16278e+09	0.496548	0.857615	-0.221598
C5XPC6	16.061	1250600000	772530000	1134700000	1432800000	1315000000	1129600000	1052610000	1.29247e+09	0.242308	1.22787	0.296156
C5XPF9	40.743	136810000	0	105970000	131040000	117040000	126220000	8.09267e+07	1.24767e+08	0.400971	1.54173	0.624545
C5XPG7	29.426	0	0	0	13584000	0	0	0	4528000	0.42265	#DIV/0!	#DIV/0!
C5XPG8	29.778	45612000	0	39273000	52176000	29861000	33118000	28295000	38385000	0.571566	1.3566	0.439996
C5XPI5	20.514	46313000	0	0	0	0	0	1.54377e+07	0	0.42265	0	#NUM!
C5XPM8	19.107	18654000	0	0	21973000	0	0	6218000	7.32433e+06	0.914014	1.17792	0.236247
C5XPR4	76.144	0	0	0	10239000	20510000	0	0	1.02497e+07	0.225565	#DIV/0!	#DIV/0!
C5XPS1	39.646	0	0	31696000	23155000	0	0	1.05653e+07	7.71833e+06	0.839329	0.730534	-0.452977
C5XPS4	34.496	354710000	178620000	299650000	360920000	405920000	389020000	277660000	3.85287e+08	0.168075	1.38762	0.472613
C5XPS7	12.031	115290000	320760000	150450000	299650000	132840000	229120000	195500000	2.20537e+08	0.77035	1.12806	0.17385
C5XPV2	94.538	655840000	205850000	658640000	803840000	775010000	833210000	5.06777e+08	804020000	0.185485	1.58654	0.665881
C5XPV6	41.358	10143000000	12111000000	11856000000	9542000000	9662500000	9759500000	11370000000	9.65467e+09	0.107479	0.849135	-0.235934
C5XQ07	32.577	2248700000	2610400000	2131400000	1727000000	2354200000	2020000000	2.33017e+09	2.03373e+09	0.272869	0.872784	-0.196303
C5XQ27	50.263	0	0	88962000	116410000	143750000	112110000	29654000	124090000	0.0737423	4.1846	2.06509
C5XQ28	20.461	515800000	484530000	526910000	363610000	397640000	391910000	509080000	3.84387e+08	0.00186997	0.755061	-0.405334
C5XQ57	48.389	0	0	0	28661000	0	0	0	9.55367e+06	0.42265	#DIV/0!	#DIV/0!
C5XQ93	39.41	0	0	0	21527000	23565000	0	0	1.50307e+07	0.184336	#DIV/0!	#DIV/0!
C5XQD2	97.792	0	0	10238000	0	0	0	3.41267e+06	0	0.42265	0	#NUM!
C5XQD5	70.96	160890000	110540000	122490000	96769000	153480000	162010000	1.31307e+08	1.3742e+08	0.823215	1.04656	0.0656483
C5XQE3	7.6827	171200000	201910000	207470000	180110000	189500000	226830000	1.93527e+08	1.98813e+08	0.786475	1.02732	0.0388821
C5XQK1	19.265	251920000	392890000	374660000	271500000	333220000	214940000	3.39823e+08	273220000	0.303316	0.804006	-0.314722
C5XQM4	41.601	258830000	152950000	252650000	164910000	454080000	285520000	2.21477e+08	3.01503e+08	0.449823	1.36133	0.445019
C5XQM8	11.236	0	0	25492000	22490000	28955000	0	8.49733e+06	1.71483e+07	0.517928	2.01808	1.01299
C5XQP0	17.556	287650000	393150000	287870000	308780000	269110000	269450000	322890000	2.82447e+08	0.372291	0.874746	-0.193064
C5XQP4	69.965	119800000	87841000	95949000	122310000	128290000	108140000	1.01197e+08	119580000	0.19274	1.18166	0.240814
C5XQS6	21.354	77133000	0	54455000	0	0	0	4.38627e+07	0	0.195365	0	#NUM!
C5XQT0	47.329	0	0	0	30071000	0	21563000	0	1.72113e+07	0.194367	#DIV/0!	#DIV/0!
C5XQU8	51.891	78330000	0	87964000	95873000	67207000	114100000	5.54313e+07	9.23933e+07	0.321527	1.66681	0.737087
C5XQZ8	17.814	189740000	114130000	287030000	401880000	267970000	321090000	1.96967e+08	3.30313e+08	0.107467	1.677	0.745884
C5XR08	44.373	28380000	0	0	15267000	0	0	9460000	5089000	0.710803	0.537949	-0.894458
C5XR12	45.822	52450000	0	56761000	66511000	60176000	70161000	3.64037e+07	65616000	0.248703	1.80246	0.849964
C5XR25	103.9	0	0	0	23218000	29705000	25762000	0	2.62283e+07	0.00513677	#DIV/0!	#DIV/0!
C5XR27	38.494	35740000	0	0	33122000	0	32153000	1.19133e+07	2.17583e+07	0.574987	1.82639	0.868991
C5XR33	65.967	1862100000	1504200000	1754000000	1662600000	1407600000	1564700000	1.70677e+09	1.54497e+09	0.286645	0.905201	-0.14369
C5XR61	44.429	120720000	190590000	88020000	107330000	0	104740000	133110000	70690000	0.25242	0.531065	-0.913041
C5XR81	45.634	26221000	0	30372000	0	31316000	29989000	1.88643e+07	20435000	0.915879	1.08326	0.115381
C5XR87	28.063	3191400000	2767600000	2938300000	2821100000	3199200000	3353900000	2.96577e+09	3.12473e+09	0.474734	1.0536	0.075328
C5XRA7	59.052	0	0	31022000	57398000	34762000	47849000	1.03407e+07	4.66697e+07	0.0509013	4.51322	2.17416
C5XRD9	21.728	29366000	0	0	0	0	0	9.78867e+06	0	0.42265	0	#NUM!
C5XRJ4	158.2	0	0	1091000	0	0	0	363667	0	0.42265	0	#NUM!
C5XRJ8	47.667	0	0	0	25354000	0	29540000	0	18298000	0.185867	#DIV/0!	#DIV/0!
C5XRQ7	38.756	96288000	0	133870000	115450000	155930000	121950000	7.67193e+07	131110000	0.30427	1.70896	0.773116
C5XRZ8	25.763	61921000	131880000	69474000	69198000	58805000	85442000	8.77583e+07	7.11483e+07	0.539961	0.81073	-0.302706
C5XS07	22.476	0	0	31695000	34479000	0	0	10565000	11493000	0.955468	1.08784	0.121463
C5XS12	24.368	334100000	0	333920000	366350000	343270000	324450000	2.22673e+08	344690000	0.387464	1.54796	0.630371
C5XS32	88.009	18434000	0	0	0	0	0	6.14467e+06	0	0.42265	0	#NUM!
C5XS33	47.361	28346000	0	0	13109000	21798000	0	9.44867e+06	1.16357e+07	0.858189	1.23146	0.300371
C5XS48	65.225	172250000	47396000	280860000	351160000	233370000	282970000	1.66835e+08	2.89167e+08	0.205222	1.73325	0.793476
C5XS54	28.349	108400000	53276000	118960000	88733000	105340000	100730000	9.35453e+07	9.82677e+07	0.84067	1.05048	0.0710511
C5XS72	10.681	46969000	78673000	80123000	113200000	73536000	104720000	6.85883e+07	97152000	0.15349	1.41645	0.50228
C5XSA3	87.698	38275000	48543000	54047000	42736000	0	0	46955000	1.42453e+07	0.13832	0.303383	-1.72079
C5XSC0	42.849	0	106410000	54705000	108390000	66635000	68283000	53705000	8.11027e+07	0.479471	1.51015	0.594693
C5XSC4	23.894	61448000	0	68218000	50222000	53772000	61047000	43222000	5.50137e+07	0.642673	1.27282	0.348024
C5XSG5	15.578	0	0	0	0	0	16735000	0	5.57833e+06	0.42265	#DIV/0!	#DIV/0!
C5XSH4	51.064	0	0	0	45454000	0	0	0	1.51513e+07	0.42265	#DIV/0!	#DIV/0!
C5XSH8	31.646	425740000	469500000	547800000	427460000	377750000	419740000	4.81013e+08	4.08317e+08	0.16772	0.848868	-0.236388
C5XSJ0	14.314	280850000	246680000	246660000	281440000	277590000	263480000	2.58063e+08	274170000	0.295699	1.06241	0.0873455
C5XSJ4	32.715	67339000	56803000	77805000	49122000	56863000	45753000	6.73157e+07	5.05793e+07	0.0913083	0.751375	-0.412394
C5XSK0	75.209	9508100	0	0	14856000	13450000	10647000	3.16937e+06	1.29843e+07	0.0752323	4.09682	2.03451
C5XSL6	27.798	79503000	0	62907000	75431000	75640000	81981000	47470000	77684000	0.338184	1.63649	0.710601
C5XSQ2	33.18	0	0	0	15985000	0	13934000	0	9973000	0.185415	#DIV/0!	#DIV/0!
C5XSS3	17.135	26583000	0	27607000	36066000	0	34966000	1.80633e+07	2.36773e+07	0.726679	1.3108	0.390442
C5XSU5	28.497	0	0	0	0	20636000	0	0	6.87867e+06	0.42265	#DIV/0!	#DIV/0!
C5XSV1	65.885	688540000	1202500000	1007100000	778180000	396150000	686200000	9.66047e+08	6.20177e+08	0.145806	0.641974	-0.639414
C5XSW1	38.969	814780000	556980000	617990000	635080000	748020000	522430000	663250000	6.35177e+08	0.796101	0.957673	-0.0623949
C5XSW9	31.736	16160000000	19780000000	16663000000	13156000000	11283000000	11407000000	1.75343e+10	1.19487e+10	0.0215883	0.681444	-0.553333
C5XT02	21.324	319330000	241240000	365580000	328820000	352140000	361710000	3.08717e+08	3.47557e+08	0.397998	1.12581	0.170965
C5XT06	18.287	2566600000	2943300000	2780100000	2624400000	2341600000	2889600000	2.76333e+09	2.61853e+09	0.498012	0.9476	-0.0776506
C5XT16	17.129	28314000	19960000	34218000	0	32927000	32754000	2.74973e+07	2.18937e+07	0.669916	0.796211	-0.328778
C5XT25	30.183	216220000	178950000	148090000	93476000	203800000	124710000	1.81087e+08	140662000	0.362628	0.776766	-0.364448
C5XT35	35.343	129170000	0	122810000	101920000	120680000	120730000	8.39933e+07	1.14443e+08	0.545309	1.36253	0.446287
C5XT56	18.725	86812000	99669000	82795000	66593000	73016000	69155000	8.97587e+07	69588000	0.0449479	0.775279	-0.367213
C5XT62	54.77	139270000	231350000	134670000	163740000	129360000	150470000	168430000	1.47857e+08	0.587554	0.877852	-0.18795
C5XTA6	108.15	238600000	147770000	165140000	196590000	254590000	227060000	1.83837e+08	226080000	0.277323	1.22979	0.298409
C5XTC2	28.269	0	0	0	44403000	43284000	56539000	0	4.80753e+07	0.00770361	#DIV/0!	#DIV/0!
C5XTE0	11.478	1436700000	981490000	1456100000	1267700000	655000000	997910000	1291430000	9.73537e+08	0.249628	0.753844	-0.407662
C5XTF1	58.348	0	0	24533000	0	0	18512000	8.17767e+06	6.17067e+06	0.854913	0.754575	-0.406263
C5XTH3	35.516	16906000	0	0	0	0	0	5.63533e+06	0	0.42265	0	#NUM!
C5XTL4	16.103	95851000	0	75942000	73549000	63184000	53874000	5.72643e+07	6.35357e+07	0.851348	1.10952	0.14993
C5XTM6	81.094	113560000	118570000	138310000	134140000	173310000	146640000	123480000	1.51363e+08	0.124711	1.22581	0.293738
C5XTQ4	47.682	78636000	67779000	64603000	63480000	63124000	88065000	7.03393e+07	7.15563e+07	0.904031	1.0173	0.0247478
C5XTT6	42.575	17243000	0	21677000	31288000	20435000	29858000	1.29733e+07	2.71937e+07	0.152083	2.09612	1.06772
C5XTU6	27.31	464790000	452790000	460160000	441230000	411230000	481230000	4.59247e+08	4.44563e+08	0.545843	0.968027	-0.0468803
C5XTW7	29.725	299810000	179620000	262030000	298460000	376830000	334680000	2.47153e+08	3.36657e+08	0.112824	1.36214	0.445872
C5XTY9	28.601	1131000000	1527300000	1168700000	1020700000	811330000	895120000	1.27567e+09	909050000	0.082707	0.712608	-0.48882
C5XTZ1	136.16	40434000	0	39718000	0	52584000	0	2.67173e+07	17528000	0.699537	0.656053	-0.608115
C5XU11	28.082	11037000000	10857000000	11505000000	8474600000	11131000000	9545400000	11133000000	9717000000	0.202834	0.872811	-0.19626
C5XU35	8.2653	59994000	0	35885000	64925000	50984000	52277000	3.19597e+07	56062000	0.299103	1.75415	0.810771
C5XUC9	24.832	0	0	83671000	0	0	0	2.78903e+07	0	0.42265	0	#NUM!
C5XUD0	59.183	0	0	0	21597000	0	0	0	7199000	0.42265	#DIV/0!	#DIV/0!
C5XUD5	59.371	202580000	121340000	173460000	144980000	214350000	172220000	1.65793e+08	1.77183e+08	0.733803	1.0687	0.0958569
C5XUE1	10.955	42691000	0	70304000	38370000	57185000	44328000	37665000	4.66277e+07	0.708739	1.23796	0.307962
C5XUE7	35.226	61960000	0	63684000	69617000	44182000	55848000	4.18813e+07	56549000	0.564807	1.35022	0.433194
C5XUF6	61.76	2476000000	2305300000	2530300000	2453700000	2541500000	2655100000	2437200000	2550100000	0.276697	1.04632	0.0653292
C5XUI0	19.317	24034000	0	0	0	0	0	8.01133e+06	0	0.42265	0	#NUM!
C5XUM0	141.96	42841000	49053000	43083000	39897000	40042000	35691000	4.49923e+07	3.85433e+07	0.0671492	0.856664	-0.223198
C5XUM4	97.261	211700000	150580000	175730000	167060000	197670000	203830000	1.79337e+08	189520000	0.658227	1.05678	0.0796796
C5XUN8	48.719	29766000	0	30994000	38013000	33077000	0	2.02533e+07	2.36967e+07	0.83695	1.17001	0.226525
C5XUT3	23.782	0	164850000	131980000	99337000	0	108200000	9.89433e+07	69179000	0.655002	0.699178	-0.516268
C5XUU0	25.645	0	0	0	10243000	0	9775500	0	6.67283e+06	0.183726	#DIV/0!	#DIV/0!
C5XUV8	31.377	79469000	41909000	63345000	45207000	65995000	51119000	6.15743e+07	54107000	0.590624	0.878727	-0.186514
C5XUY6	72.178	20965000	0	12608000	11624000	16871000	14132000	11191000	14209000	0.673554	1.26968	0.344466
C5XUZ3	30.583	60466000	0	43322000	58247000	63580000	68436000	34596000	63421000	0.24844	1.83319	0.874355
C5XUZ6	24.869	0	0	0	19401000	0	0	0	6467000	0.42265	#DIV/0!	#DIV/0!
C5XUZ7	28.609	0	0	37989000	0	0	29793000	12663000	9931000	0.873878	0.784253	-0.350608
C5XUZ9	7.2742	0	0	0	0	5912500	0	0	1.97083e+06	0.42265	#DIV/0!	#DIV/0!
C5XV43	21.628	1258700000	1302200000	1365700000	1276300000	913640000	1023200000	1.30887e+09	1.07105e+09	0.148797	0.818301	-0.289297
C5XVB4	10.243	0	196060000	118260000	62911000	172210000	0	1.04773e+08	7.83737e+07	0.746163	0.748031	-0.418831
C5XVC9	60.213	77439000	0	46958000	75918000	80644000	67296000	4.14657e+07	7.46193e+07	0.277329	1.79955	0.847632
C5XVH7	23.22	0	0	0	0	16759000	0	0	5.58633e+06	0.42265	#DIV/0!	#DIV/0!
C5XVJ1	134.31	29913000	0	22706000	28911000	30881000	29354000	1.75397e+07	2.97153e+07	0.309085	1.69418	0.760586
C5XVK9	35.635	83685000	154800000	145010000	202250000	105690000	139410000	1.27832e+08	1.49117e+08	0.587776	1.16651	0.222196
C5XVP4	84.612	35276000	0	42078000	24425000	27918000	21755000	2.57847e+07	2.46993e+07	0.941552	0.957908	-0.0620413
C5XVP5	68.55	22036000	0	26404000	0	0	0	1.61467e+07	0	0.186803	0	#NUM!
C5XVQ8	23.765	974210000	1319500000	1172200000	1234800000	879600000	1062500000	1.1553e+09	1.05897e+09	0.538163	0.916614	-0.125615
C5XVU6	31.842	42935000	46148000	50945000	35579000	0	31098000	46676000	2.22257e+07	0.155551	0.476169	-1.07045
C5XVU8	32.778	614550000	1272800000	671460000	696470000	578420000	630520000	8.52937e+08	6.35137e+08	0.410043	0.744647	-0.425372
C5XVU9	40.754	65937000	0	71278000	77577000	90979000	0	4.57383e+07	5.61853e+07	0.789308	1.22841	0.29679
C5XVW3	44.545	111590000	0	107610000	93398000	115420000	99462000	7.30667e+07	102760000	0.503399	1.40639	0.491993
C5XVW9	36.461	0	0	0	0	0	33220000	0	1.10733e+07	0.42265	#DIV/0!	#DIV/0!
C5XW10	36.935	0	0	0	24300000	28074000	29879000	0	2.74177e+07	0.00357441	#DIV/0!	#DIV/0!
C5XW38	38.972	211000000	329750000	224260000	235490000	135630000	217010000	2.55003e+08	1.96043e+08	0.293425	0.768787	-0.379344
C5XW40	17.265	0	0	0	0	19363000	0	0	6.45433e+06	0.42265	#DIV/0!	#DIV/0!
C5XW45	43.454	55804000	0	53316000	62782000	46660000	51635000	3.63733e+07	5.36923e+07	0.444273	1.47615	0.561835
C5XW47	26.469	3837200000	1730600000	3120800000	1531500000	2823900000	2129200000	2896200000	2.16153e+09	0.378074	0.746334	-0.422106
C5XW73	68.437	1727500000	2251400000	2050500000	2389300000	2181500000	2354000000	2009800000	2.30827e+09	0.179823	1.14851	0.199758
C5XW76	10.608	242150000	190380000	147770000	179570000	190250000	214280000	1.93433e+08	194700000	0.968512	1.00655	0.00941646
C5XW95	59.736	44969000	0	44698000	0	50194000	60029000	29889000	36741000	0.788789	1.22925	0.297776
C5XWE5	81.75	157770000	0	127510000	90758000	115500000	113540000	9.50933e+07	1.06599e+08	0.835174	1.121	0.164782
C5XWF4	24.279	209990000	193680000	212340000	208860000	217900000	236600000	2.05337e+08	221120000	0.198776	1.07687	0.106838
C5XWJ7	40.32	42536000	0	54002000	60109000	55423000	62054000	3.21793e+07	5.91953e+07	0.240632	1.83955	0.879349
C5XWJ8	50.721	14318000000	17298000000	16469000000	13449000000	11294000000	12845000000	1.60283e+10	1.25293e+10	0.0377958	0.781699	-0.355315
C5XWK1	31.933	0	39372000	0	0	27421000	0	13124000	9.14033e+06	0.816956	0.696459	-0.521889
C5XWK7	40.294	0	0	0	0	30595000	26336000	0	18977000	0.185779	#DIV/0!	#DIV/0!
C5XWM4	42.613	544790000	284330000	508610000	274330000	0	139630000	445910000	1.37987e+08	0.053569	0.30945	-1.69222
C5XWR4	45.993	15817000	0	23040000	23410000	26100000	23070000	1.29523e+07	2.41933e+07	0.238743	1.86787	0.901398
C5XWS4	38.891	24882000	0	0	0	21713000	0	8294000	7.23767e+06	0.928247	0.872639	-0.196543
C5XWT6	68.32	0	0	0	0	10348000	18406000	0	9.58467e+06	0.213792	#DIV/0!	#DIV/0!
C5XWV2	20.101	558000000	863410000	611830000	638830000	622480000	572670000	6.77747e+08	6.11327e+08	0.556142	0.901999	-0.148803
C5XWX8	80.022	2964300000	2174000000	2599400000	1654100000	2000300000	1620400000	2.57923e+09	1.75827e+09	0.0492489	0.681701	-0.552788
C5XX06	29.198	97763000	85093000	82947000	0	111270000	87595000	88601000	6.62883e+07	0.578535	0.748167	-0.418568
C5XX36	25.059	16997000	0	0	0	0	0	5.66567e+06	0	0.42265	0	#NUM!
C5XX43	35.429	32237000	0	0	49774000	37654000	44289000	1.07457e+07	4.39057e+07	0.0790188	4.0859	2.03065
C5XX52	36.345	6704400000	6647800000	6167300000	5466200000	6125900000	5761000000	6506500000	5.78437e+09	0.0483805	0.889014	-0.169723
C5XX72	82.12	152540000	216700000	176950000	280740000	174120000	200300000	1.82063e+08	2.18387e+08	0.39563	1.19951	0.262444
C5XXC4	88.883	29248000	25166000	39466000	44540000	51567000	50298000	3.12933e+07	4.88017e+07	0.0356149	1.55949	0.641075
C5XXD7	24.04	3262300000	3790600000	3248600000	2866800000	2450900000	2619200000	3.43383e+09	2.64563e+09	0.027011	0.770461	-0.376207
C5XXH2	70.853	86923000	98336000	68457000	99537000	67378000	81611000	84572000	82842000	0.898582	0.979544	-0.0298177
C5XXJ0	45.289	54603000	48550000	56791000	50406000	52079000	50361000	5.33147e+07	5.09487e+07	0.440048	0.955622	-0.0654881
C5XXK3	44.529	82855000	120460000	75075000	101400000	92951000	109030000	9.27967e+07	101127000	0.620277	1.08977	0.124023
C5XXM6	15	0	0	20495000	9830000	0	18079000	6.83167e+06	9303000	0.789057	1.36175	0.445458
C5XXP2	59.351	0	0	0	24779000	0	27770000	0	1.75163e+07	0.184823	#DIV/0!	#DIV/0!
C5XXQ0	60.855	0	0	0	36605000	35374000	30452000	0	3.41437e+07	0.00301718	#DIV/0!	#DIV/0!
C5XXQ2	11.959	0	0	0	6737300	0	0	0	2.24577e+06	0.42265	#DIV/0!	#DIV/0!
C5XXQ4	7.5526	0	0	0	0	16559000	0	0	5.51967e+06	0.42265	#DIV/0!	#DIV/0!
C5XXS0	45.152	947590000	195170000	880890000	1036800000	1002900000	973430000	674550000	1.00438e+09	0.303516	1.48896	0.574303
C5XXT8	75.601	426190000	366710000	333040000	452000000	486830000	433840000	3.75313e+08	4.57557e+08	0.0742296	1.21913	0.285855
C5XXT9	77.599	17118000	0	0	0	0	0	5706000	0	0.42265	0	#NUM!
C5XXV1	30.38	40870000	0	0	64532000	0	55024000	1.36233e+07	39852000	0.348727	2.92528	1.54857
C5XXY0	47.186	175830000	99007000	205770000	248760000	235850000	248320000	1.60202e+08	244310000	0.115667	1.52501	0.608818
C5XY28	98.679	218750000	172520000	192090000	223790000	241850000	225320000	1.94453e+08	230320000	0.0997951	1.18445	0.244216
C5XY37	58.045	629080000	437680000	567480000	516070000	606750000	554560000	5.44747e+08	5.59127e+08	0.832947	1.0264	0.0375897
C5XY44	47.359	204640000	53682000	196270000	171580000	184360000	149490000	1.51531e+08	1.68477e+08	0.764796	1.11183	0.152939
C5XY66	32.957	1526200000	2986500000	1766200000	1728400000	1727100000	1430100000	2.09297e+09	1.62853e+09	0.41332	0.778098	-0.361976
C5XY69	25.864	157320000	188400000	142730000	108450000	110020000	109870000	1.62817e+08	1.09447e+08	0.0579843	0.672208	-0.57302
C5XY71	38.565	594870000	321310000	438390000	406620000	736080000	528400000	4.51523e+08	5.57033e+08	0.44649	1.23368	0.302963
C5XYA2	18.458	236000000	217740000	295690000	288850000	216370000	279090000	249810000	2.61437e+08	0.740203	1.04654	0.0656303
C5XYB4	34.285	0	0	16328000	19403000	18369000	20667000	5.44267e+06	1.94797e+07	0.121113	3.57907	1.83958
C5XYD9	18.117	441070000	455910000	471770000	557320000	0	406290000	456250000	3.21203e+08	0.502411	0.704007	-0.506338
C5XYF2	39.558	40748000	0	57796000	46719000	47606000	43222000	32848000	45849000	0.527747	1.39579	0.481085
C5XYG2	69.938	39269000	68221000	61235000	44204000	36088000	41254000	5.62417e+07	4.05153e+07	0.20769	0.720379	-0.473171
C5XYI1	10.246	246420000	0	175050000	240480000	233600000	412060000	140490000	295380000	0.176929	2.1025	1.0721
C5XYI5	15.728	150040000	0	162770000	83766000	167920000	103430000	104270000	118372000	0.824441	1.13525	0.183004
C5XYK7	55.277	106730000	90987000	85776000	84163000	106600000	125980000	9.44977e+07	105581000	0.475311	1.11729	0.16
C5XYM5	64.362	447580000	315360000	287280000	470360000	411210000	491080000	3.50073e+08	457550000	0.148757	1.30701	0.386272
C5XYN4	35.223	0	0	0	11074000	0	0	0	3.69133e+06	0.42265	#DIV/0!	#DIV/0!
C5XYN8	19.685	0	0	0	37602000	0	29944000	0	2.25153e+07	0.188701	#DIV/0!	#DIV/0!
C5XYP5	84.261	36041000	0	33908000	32146000	38845000	33053000	2.33163e+07	3.46813e+07	0.433799	1.48743	0.572818
C5XYR1	26.736	5520900000	7738600000	6018000000	5435400000	3924800000	5210300000	6.42583e+09	4.85683e+09	0.136613	0.755829	-0.403868
C5XYT4	43.52	33342000	0	0	34635000	0	44580000	11114000	26405000	0.433148	2.37583	1.24843
C5XYT6	49.944	736700000	628680000	1056800000	876980000	685920000	825620000	8.07393e+08	7.96173e+08	0.941846	0.986103	-0.0201891
C5XYT7	76.254	83223000	110600000	119110000	101810000	93402000	106120000	104311000	100444000	0.762226	0.962928	-0.0544999
C5XYY5	33.56	122820000	144200000	125630000	127130000	136900000	196980000	1.30883e+08	153670000	0.409119	1.1741	0.231554
C5XYZ9	109.36	107980000	27091000	135650000	211310000	304420000	222380000	9.02403e+07	2.46037e+08	0.0241634	2.72646	1.44703
C5XZ21	33.764	0	0	0	27694000	0	25167000	0	1.76203e+07	0.184435	#DIV/0!	#DIV/0!
C5XZ73	42.645	252190000	144740000	281630000	250380000	278760000	242360000	2.26187e+08	2.57167e+08	0.538274	1.13697	0.18519
C5XZ84	24.896	604420000	589750000	757130000	743660000	622220000	670720000	6.50433e+08	6.78867e+08	0.683652	1.04371	0.0617271
C5XZ92	45.922	105520000	0	102540000	113160000	127510000	135840000	6.93533e+07	1.25503e+08	0.24444	1.80962	0.855689
C5XZD9	39.397	3273700000	2442600000	2529200000	1972700000	2044200000	2205100000	2748500000	2074000000	0.116902	0.754593	-0.406229
C5XZE9	73.893	0	0	0	16763000	0	0	0	5.58767e+06	0.42265	#DIV/0!	#DIV/0!
C5XZG6	45.805	593370000	433710000	477680000	363090000	515080000	467000000	5.01587e+08	448390000	0.461863	0.893943	-0.161745
C5XZH7	22.885	228370000	553030000	226310000	169320000	126820000	158470000	3.35903e+08	1.51537e+08	0.230381	0.451132	-1.14838
C5XZL7	32.901	24878000	0	0	19472000	26965000	20696000	8.29267e+06	2.23777e+07	0.226639	2.69849	1.43215
C5XZQ1	33.304	0	10272000	0	0	0	0	3424000	0	0.42265	0	#NUM!
C5XZR2	47.942	79196000	0	90955000	124670000	88376000	116200000	56717000	1.09749e+08	0.196245	1.93502	0.95235
C5XZR8	56.247	0	0	0	17027000	0	0	0	5.67567e+06	0.42265	#DIV/0!	#DIV/0!
C5XZS6	145.73	63301000	45363000	62745000	70028000	77348000	75626000	5.71363e+07	74334000	0.0857007	1.30099	0.379614
C5XZU2	48.452	1154100000	715150000	1026100000	994020000	1463800000	1152200000	9.65117e+08	1203340000	0.278005	1.24683	0.318269
C5XZV7	150.06	0	0	0	0	0	28295000	0	9.43167e+06	0.42265	#DIV/0!	#DIV/0!
C5XZV8	15.6	0	0	0	14054000	27525000	21189000	0	2.09227e+07	0.0328887	#DIV/0!	#DIV/0!
C5XZW8	36.88	15433000	0	15641000	12589000	11401000	0	10358000	7.99667e+06	0.737853	0.772028	-0.373275
C5XZX5	34.742	60540000	0	64280000	71262000	70412000	0	4.16067e+07	4.72247e+07	0.867199	1.13503	0.182726
C5Y009	78.573	98527000	101990000	66184000	126040000	91210000	71679000	8.89003e+07	9.63097e+07	0.726012	1.08334	0.115492
C5Y019	52.299	15412000	0	13879000	0	18538000	0	9.76367e+06	6.17933e+06	0.674238	0.632891	-0.659972
C5Y039	37.793	384200000	244330000	416420000	390680000	388310000	362930000	3.48317e+08	380640000	0.604614	1.0928	0.128028
C5Y055	24.774	86092000	0	91308000	98423000	96086000	85662000	5.91333e+07	9.33903e+07	0.366608	1.57932	0.659302
C5Y076	16.711	113960000	0	85757000	83704000	88632000	93004000	6.65723e+07	8.84467e+07	0.588946	1.32858	0.409885
C5Y090	25.565	122980000	62352000	115490000	127190000	193600000	140050000	100274000	1.53613e+08	0.128638	1.53194	0.615356
C5Y0A2	48.433	89711000	0	78890000	58896000	74391000	51806000	5.62003e+07	6.16977e+07	0.865802	1.09782	0.134637
C5Y0B1	67.852	0	0	0	9412400	7857400	8704300	0	8.65803e+06	0.00268436	#DIV/0!	#DIV/0!
C5Y0E2	38.47	29144000	0	21468000	0	24947000	25309000	1.68707e+07	16752000	0.992641	0.992966	-0.0101836
C5Y0E9	17.704	1111400000	730880000	830900000	878590000	934620000	995800000	891060000	9.36337e+08	0.734893	1.05081	0.0715048
C5Y0F6	72.16	0	0	0	0	17610000	0	0	5870000	0.42265	#DIV/0!	#DIV/0!
C5Y0K9	16.173	0	0	0	0	0	71420000	0	2.38067e+07	0.42265	#DIV/0!	#DIV/0!
C5Y0S2	49.238	0	0	23618000	0	0	0	7.87267e+06	0	0.42265	0	#NUM!
C5Y0V5	42.752	0	0	0	0	17520000	0	0	5840000	0.42265	#DIV/0!	#DIV/0!
C5Y0X1	23.654	41773000	60779000	54513000	43634000	29515000	38444000	52355000	3.71977e+07	0.100511	0.710489	-0.493115
C5Y0X6	9.2182	33572000	0	43256000	0	40155000	0	2.56093e+07	13385000	0.549664	0.522661	-0.936053
C5Y120	14.893	0	0	12841000	0	12573000	0	4.28033e+06	4191000	0.988816	0.979129	-0.0304286
C5Y171	40.443	79038000	0	91591000	89657000	122020000	117260000	5.68763e+07	1.09646e+08	0.199412	1.92779	0.946948
C5Y194	51.156	0	0	0	0	4545400	0	0	1.51513e+06	0.42265	#DIV/0!	#DIV/0!
C5Y1D9	30.781	561440000	366240000	450480000	439950000	461220000	430410000	4.59387e+08	443860000	0.810554	0.966201	-0.0496043
C5Y1E8	148.03	228140000	66340000	218610000	188410000	249400000	247360000	171030000	228390000	0.393017	1.33538	0.41725
C5Y1K7	36.144	32847000	0	23706000	22658000	30974000	0	18851000	1.78773e+07	0.94586	0.948349	-0.0765095
C5Y1N0	42.76	289490000	180760000	412270000	314100000	433510000	344220000	2.94173e+08	3.63943e+08	0.42439	1.23717	0.307047
C5Y1Q5	33.042	0	0	3052200	0	0	0	1017400	0	0.42265	0	#NUM!
C5Y1S1	27.279	85070000	136990000	99187000	80555000	71670000	82748000	1.07082e+08	7.83243e+07	0.200457	0.73144	-0.451188
C5Y1S2	57.18	0	0	0	0	0	15134000	0	5.04467e+06	0.42265	#DIV/0!	#DIV/0!
C5Y1T5	48.467	7216100000	11150000000	10595000000	9211200000	5888000000	7961700000	9653700000	7.68697e+09	0.280772	0.796272	-0.328668
C5Y1W9	53.09	0	0	0	0	15427000	0	0	5.14233e+06	0.42265	#DIV/0!	#DIV/0!
C5Y267	5.3771	0	0	0	46870000	0	0	0	1.56233e+07	0.42265	#DIV/0!	#DIV/0!
C5Y273	19.238	53563000	44345000	107620000	51525000	66926000	42036000	6.85093e+07	5.34957e+07	0.535353	0.780852	-0.356879
C5Y297	51.798	406340000	262290000	375700000	473020000	556700000	486420000	348110000	505380000	0.0483582	1.45178	0.537825
C5Y2F0	54.087	69103000	0	69961000	136990000	87538000	126290000	4.63547e+07	1.16939e+08	0.073189	2.52271	1.33497
C5Y2G5	33.675	23308000	0	0	29882000	0	30816000	7.76933e+06	2.02327e+07	0.387361	2.60417	1.38082
C5Y2U3	15.127	0	0	0	0	0	46768000	0	1.55893e+07	0.42265	#DIV/0!	#DIV/0!
C5Y2Y5	30.945	235810000	328910000	172760000	214530000	186250000	203980000	2.45827e+08	2.01587e+08	0.43305	0.820036	-0.286241
C5Y2Y8	193.54	836930000	554930000	701850000	871660000	1036000000	928270000	6.97903e+08	945310000	0.0731268	1.3545	0.43776
C5Y2Z7	116.79	143860000	40306000	160480000	167300000	165280000	124090000	114882000	1.52223e+08	0.431687	1.32504	0.406037
C5Y309	11.988	759900000	455110000	805280000	632710000	539620000	594530000	673430000	5.88953e+08	0.525983	0.874558	-0.193375
C5Y397	114.28	219240000	204710000	175450000	202480000	194140000	198340000	199800000	198320000	0.919768	0.992593	-0.0107264
C5Y3B8	124.56	0	0	12063000	0	11419000	0	4021000	3.80633e+06	0.970936	0.946614	-0.0791524
C5Y3C5	16.635	324250000	364980000	216970000	123070000	188540000	121610000	3.02067e+08	1.44407e+08	0.0509207	0.478062	-1.06473
C5Y3N7	16.736	96946000	0	89854000	91584000	117520000	83675000	6.22667e+07	97593000	0.377235	1.56734	0.648318
C5Y3Q3	43.705	0	0	0	0	0	17202000	0	5734000	0.42265	#DIV/0!	#DIV/0!
C5Y3S6	71.551	45023000	0	0	59227000	26756000	66601000	1.50077e+07	5.08613e+07	0.140653	3.38902	1.76087
C5Y3V8	60.317	0	0	26491000	35132000	31984000	32477000	8.83033e+06	3.31977e+07	0.108324	3.7595	1.91054
C5Y499	23.02	0	0	0	0	0	14046000	0	4682000	0.42265	#DIV/0!	#DIV/0!
C5Y4J3	8.6109	0	0	48966000	70441000	51563000	68382000	16322000	63462000	0.0880777	3.88813	1.95908
C5Y4L1	57.348	117580000	0	96575000	141740000	142790000	143630000	71385000	142720000	0.18757	1.9993	0.999495
C5Y4M5	54.711	65778000	0	69759000	0	70828000	0	45179000	2.36093e+07	0.545552	0.522573	-0.936295
C5Y4T1	16.143	0	0	0	18600000	0	0	0	6200000	0.42265	#DIV/0!	#DIV/0!
C5Y4Y9	58.99	51776000	0	0	61746000	61077000	70435000	1.72587e+07	6.44193e+07	0.107783	3.73258	1.90017
C5Y519	19.059	57809000000	66926000000	66167000000	53439000000	57221000000	59830000000	63634000000	56830000000	0.133371	0.893076	-0.163145
C5Y550	71.66	0	0	0	0	0	12876000	0	4292000	0.42265	#DIV/0!	#DIV/0!
C5Y5D4	15.372	0	39698000	0	0	0	0	1.32327e+07	0	0.42265	0	#NUM!
C5Y5D6	16.079	0	0	0	0	0	46314000	0	15438000	0.42265	#DIV/0!	#DIV/0!
C5Y5G7	30.501	524260000	566450000	524900000	416040000	377280000	408990000	5.38537e+08	400770000	0.00185513	0.744183	-0.42627
C5Y5H4	49.894	0	0	0	29332000	0	0	0	9.77733e+06	0.42265	#DIV/0!	#DIV/0!
C5Y5I9	15.172	214530000	234590000	271210000	251920000	224720000	186290000	240110000	2.20977e+08	0.491593	0.920314	-0.119801
C5Y5Q8	41.923	6868700000	8624200000	7670800000	7872200000	5413700000	6276100000	7.72123e+09	6.52067e+09	0.252092	0.844511	-0.243812
C5Y5T0	74.366	144300000	0	99029000	112160000	114620000	161180000	8.11097e+07	129320000	0.379225	1.59438	0.673
C5Y5W8	78.649	0	0	8627100	0	0	0	2875700	0	0.42265	0	#NUM!
C5Y632	127.14	20243000	0	0	17966000	0	20647000	6.74767e+06	12871000	0.548602	1.90747	0.931664
C5Y651	18.164	0	0	58900000	0	74653000	54905000	1.96333e+07	43186000	0.47333	2.19963	1.13726
C5Y669	39.913	126050000	97874000	77668000	86322000	109810000	107550000	1.00531e+08	1.01227e+08	0.96776	1.00693	0.00996324
C5Y681	38.339	0	0	0	0	0	12370000	0	4.12333e+06	0.42265	#DIV/0!	#DIV/0!
C5Y6B8	56.181	126700000	85333000	136120000	137580000	100930000	115020000	116051000	1.17843e+08	0.929575	1.01544	0.0221112
C5Y6E8	22.753	44745000	65706000	34544000	0	40500000	34008000	4.83317e+07	24836000	0.211764	0.513866	-0.960536
C5Y6F3	25.977	183860000	190110000	202680000	164630000	195970000	167160000	1.92217e+08	175920000	0.247553	0.915217	-0.127814
C5Y6Y9	42.602	0	0	0	0	12451000	0	0	4.15033e+06	0.42265	#DIV/0!	#DIV/0!
C5Y736	63.312	0	0	0	0	0	19371000	0	6457000	0.42265	#DIV/0!	#DIV/0!
C5Y7E5	46.392	16551000	0	22747000	20446000	0	20370000	1.30993e+07	1.36053e+07	0.960537	1.03863	0.0546789
C5Y7E7	28.582	0	0	0	1450400	0	0	0	483467	0.42265	#DIV/0!	#DIV/0!
C5Y7R1	31.095	50368000	0	52854000	28063000	39038000	38298000	3.44073e+07	35133000	0.970562	1.02109	0.0301107
C5Y7T3	28.57	17196000	0	39970000	0	0	0	1.90553e+07	0	0.24148	0	#NUM!
C5Y7U2	30.13	3985500000	1052300000	3241300000	1884200000	3394500000	2189900000	2759700000	2.48953e+09	0.803246	0.902103	-0.148636
C5Y8G7	37.53	213470000	207540000	154090000	139340000	211710000	160390000	191700000	170480000	0.500078	0.889306	-0.169248
C5Y8H0	32.355	0	0	0	0	26909000	0	0	8.96967e+06	0.42265	#DIV/0!	#DIV/0!
C5Y8K6	7.5664	0	0	0	4875500	0	0	0	1.62517e+06	0.42265	#DIV/0!	#DIV/0!
C5Y8M5	80.841	0	0	0	13020000	0	0	0	4340000	0.42265	#DIV/0!	#DIV/0!
C5Y8N1	30.321	209550000	174780000	132650000	192330000	116540000	134780000	1.72327e+08	1.47883e+08	0.485935	0.858157	-0.220687
C5Y8Q1	37.294	318300000	648480000	422660000	542280000	329920000	502440000	4.63147e+08	4.58213e+08	0.968726	0.989348	-0.0154497
C5Y8Q2	26.591	45839000	0	36530000	34069000	44755000	48627000	2.74563e+07	4.24837e+07	0.397665	1.54732	0.629769
C5Y8Q8	47.26	216740000	174820000	189780000	189130000	202430000	175430000	193780000	1.88997e+08	0.761357	0.975316	-0.0360589
C5Y8R9	32.764	36716000	0	23632000	35153000	27673000	26617000	20116000	2.98143e+07	0.464575	1.48212	0.567663
C5Y8T1	47.318	254980000	293110000	293900000	244110000	253010000	253360000	2.80663e+08	250160000	0.134291	0.891317	-0.165989
C5Y8W3	53.371	20757000	0	0	0	0	0	6919000	0	0.42265	0	#NUM!
C5Y8Y2	80.905	344140000	55283000	277740000	251570000	390780000	301680000	225721000	3.14677e+08	0.427744	1.3941	0.47933
C5Y8Z7	41.643	0	0	22970000	0	0	0	7.65667e+06	0	0.42265	0	#NUM!
C5Y8Z8	56.973	0	39846000	17452000	21249000	19083000	0	1.90993e+07	13444000	0.698777	0.703899	-0.50656
C5Y8Z9	29.072	459580000	291340000	348720000	334900000	426940000	369380000	3.66547e+08	3.77073e+08	0.863067	1.02872	0.0408482
C5Y908	21.875	2151500000	3390300000	3138300000	2115900000	3585900000	2787500000	2.89337e+09	2.82977e+09	0.91641	0.978019	-0.0320661
C5Y921	56.532	0	0	0	0	28493000	0	0	9.49767e+06	0.42265	#DIV/0!	#DIV/0!
C5Y949	64.346	191510000	212450000	170510000	253730000	236950000	246610000	191490000	2.45763e+08	0.0325339	1.28343	0.360001
C5Y9B8	73.907	0	0	107580000	42602000	53808000	60360000	35860000	5.22567e+07	0.693655	1.45724	0.54324
C5Y9E4	35.257	0	0	0	3040700	0	0	0	1.01357e+06	0.42265	#DIV/0!	#DIV/0!
C5Y9F9	22.27	89153000	0	71371000	61944000	101560000	83558000	53508000	82354000	0.408531	1.5391	0.622084
C5Y9G6	76.36	75763000	0	25590000	57056000	76521000	85995000	3.37843e+07	7.31907e+07	0.211512	2.16641	1.11531
C5Y9I0	104.82	3979100000	3890500000	3609400000	3077700000	3674200000	3130500000	3.82633e+09	3.29413e+09	0.089037	0.860911	-0.216064
C5Y9M7	34.917	46196000	0	0	41584000	51456000	42347000	1.53987e+07	45129000	0.189165	2.93071	1.55125
C5Y9P8	35.264	632840000	173740000	612620000	593140000	742200000	618380000	4.73067e+08	651240000	0.357168	1.37663	0.461146
C5Y9U0	16.391	949200000	859910000	977290000	752310000	946530000	836320000	928800000	8.45053e+08	0.287741	0.909833	-0.136326
C5Y9U2	46.277	63051000	0	47066000	0	37911000	44991000	3.67057e+07	27634000	0.720968	0.752854	-0.409558
C5Y9V5	19.812	74926000	75445000	50884000	51238000	66304000	0	67085000	3.91807e+07	0.298777	0.584045	-0.775848
C5Y9W4	29.648	3992700000	2334300000	3447400000	3059500000	3575500000	3257100000	3.25813e+09	3.29737e+09	0.944749	1.01204	0.0172687
C5Y9W6	30.749	73121000	0	99735000	90225000	123560000	97016000	5.76187e+07	1.036e+08	0.259219	1.79803	0.84642
C5Y9Y1	58.581	0	0	31362000	0	0	0	10454000	0	0.42265	0	#NUM!
C5Y9Z5	42.223	0	0	0	0	16019000	0	0	5.33967e+06	0.42265	#DIV/0!	#DIV/0!
C5YA00	32.675	466730000	241200000	454770000	488340000	475560000	468240000	3.87567e+08	477380000	0.344856	1.23174	0.300694
C5YA20	40.139	168280000	182800000	215190000	190690000	183680000	179990000	1.88757e+08	1.84787e+08	0.804095	0.978968	-0.0306669
C5YA36	11.389	0	0	61784000	82668000	88784000	0	2.05947e+07	5.71507e+07	0.363959	2.77502	1.4725
C5YA50	41.375	157220000	187890000	228730000	184150000	222650000	176360000	191280000	1.94387e+08	0.908444	1.01624	0.0232432
C5YA91	45.035	65333000	0	82372000	0	0	0	49235000	0	0.188883	0	#NUM!
C5YAA6	20.652	0	0	0	0	7851700	0	0	2.61723e+06	0.42265	#DIV/0!	#DIV/0!
C5YAB0	23.105	82317000	81095000	54653000	0	82766000	68904000	7.26883e+07	5.05567e+07	0.48544	0.695527	-0.523822
C5YAD0	24.438	455400000	361080000	437630000	321390000	423130000	378910000	4.18037e+08	3.74477e+08	0.350955	0.895799	-0.158754
C5YAG7	152.28	16856000	0	30274000	22339000	7304300	0	15710000	9881100	0.624832	0.628969	-0.66894
C5YAH6	18.974	53397000	0	67676000	56137000	49545000	56933000	4.03577e+07	54205000	0.571362	1.34312	0.425583
C5YAI8	55.36	154310000	206460000	158060000	241800000	204250000	266330000	1.72943e+08	237460000	0.0593107	1.37305	0.457385
C5YAK6	32.526	79743000	77922000	88025000	92565000	74858000	90499000	8.18967e+07	85974000	0.56742	1.04979	0.0700957
C5YAK9	50.664	57947000	56533000	83214000	70591000	66012000	68938000	65898000	6.85137e+07	0.792513	1.03969	0.0561571
C5YAL6	55.276	80372000	0	44158000	0	64999000	0	41510000	2.16663e+07	0.566276	0.521955	-0.938004
C5YAM1	35.67	0	0	0	18816000	0	0	0	6272000	0.42265	#DIV/0!	#DIV/0!
C5YAM6	28.212	63810000	67390000	66540000	151930000	104750000	111530000	6.59133e+07	1.22737e+08	0.060345	1.86209	0.896924
C5YAP2	55.145	34651000	0	41179000	26168000	0	38022000	2.52767e+07	2.13967e+07	0.830958	0.846499	-0.24042
C5YAR4	57.265	59683000	0	0	65151000	58527000	51977000	1.98943e+07	5.85517e+07	0.187815	2.94313	1.55735
C5YAS9	30.55	0	0	18602000	0	0	0	6.20067e+06	0	0.42265	0	#NUM!
C5YAV4	73.621	0	0	0	23048000	0	0	0	7.68267e+06	0.42265	#DIV/0!	#DIV/0!
C5YAY1	67.394	0	0	0	0	0	20993000	0	6.99767e+06	0.42265	#DIV/0!	#DIV/0!
C5YB10	43.058	95268000	0	143200000	129950000	127740000	130570000	7.94893e+07	129420000	0.357276	1.62814	0.703227
C5YB52	27.08	0	0	0	8844000	0	0	0	2948000	0.42265	#DIV/0!	#DIV/0!
C5YB69	98.879	257460000	223570000	229760000	382940000	296610000	376160000	236930000	3.51903e+08	0.0401701	1.48526	0.570718
C5YB91	67.248	0	0	0	14245000	0	0	0	4.74833e+06	0.42265	#DIV/0!	#DIV/0!
C5YB94	34.836	0	0	0	0	12243000	0	0	4081000	0.42265	#DIV/0!	#DIV/0!
C5YBC8	38.52	0	0	0	84345000	44436000	0	0	42927000	0.220095	#DIV/0!	#DIV/0!
C5YBI6	86.898	133820000	95427000	142190000	154160000	169990000	159010000	1.23812e+08	1.61053e+08	0.111301	1.30079	0.379383
C5YBL3	50.972	0	0	0	34151000	0	0	0	1.13837e+07	0.42265	#DIV/0!	#DIV/0!
C5YBN4	9.6803	586780000	627520000	772860000	503290000	478990000	283210000	6.62387e+08	421830000	0.057588	0.636833	-0.651012
C5YBR7	13.277	49732000	75239000	74006000	71835000	67896000	67219000	6.63257e+07	6.89833e+07	0.780867	1.04007	0.0566806
C5YBS0	58.109	94453000	0	100720000	76038000	41464000	68410000	6.50577e+07	6.19707e+07	0.935084	0.95255	-0.0701336
C5YBS3	46.791	74406000	63885000	0	44738000	44306000	42183000	46097000	4.37423e+07	0.928585	0.948919	-0.0756427
C5YBU0	110.18	16531000	0	0	22432000	23014000	25597000	5.51033e+06	23681000	0.0767423	4.29756	2.10352
C5YBU8	52.506	0	0	78411000	86580000	110670000	92380000	26137000	9.65433e+07	0.105515	3.69374	1.88508
C5YBU9	72.303	42663000	0	46479000	46252000	59178000	50223000	29714000	5.18843e+07	0.272393	1.74612	0.804156
C5YBX0	54.411	76354000	0	0	81782000	98652000	95745000	2.54513e+07	9.20597e+07	0.114848	3.61709	1.85483
C5YBX1	13.4	77089000	81004000	87149000	95881000	70799000	100080000	8.17473e+07	88920000	0.521118	1.08774	0.121336
C5YC08	16.455	54076000	39098000	79046000	61039000	55972000	63999000	5.74067e+07	6.03367e+07	0.82673	1.05104	0.0718167
C5YC24	39.665	178330000	234850000	146690000	187070000	138310000	137230000	1.86623e+08	1.54203e+08	0.358568	0.826281	-0.275295
C5YC29	15.489	17749000	0	0	0	21573000	19789000	5.91633e+06	1.37873e+07	0.436895	2.33038	1.22057
C5YC43	23.763	79013000	0	63135000	107500000	77104000	92615000	4.73827e+07	9.24063e+07	0.194977	1.95021	0.963632
C5YC80	41.329	1536200000	1761500000	1405900000	1416300000	1411300000	1436500000	1.56787e+09	1.42137e+09	0.293549	0.906561	-0.141524
C5YCD5	37.468	0	0	0	0	6991500	0	0	2330500	0.42265	#DIV/0!	#DIV/0!
C5YCD6	75.698	24451000	0	0	35965000	38608000	0	8.15033e+06	2.48577e+07	0.333635	3.0499	1.60876
C5YCI7	37.175	0	0	31468000	46825000	40942000	29465000	1.04893e+07	3.90773e+07	0.0946731	3.72544	1.89741
C5YCK7	60.588	39968000	31376000	65140000	60520000	55684000	59055000	4.54947e+07	5.84197e+07	0.329647	1.2841	0.360757
C5YCV2	39.261	15698000	0	35487000	15038000	42568000	36583000	1.70617e+07	3.13963e+07	0.342162	1.84017	0.879837
C5YCW6	33.647	168620000	113680000	194350000	203890000	191770000	191570000	1.58883e+08	1.95743e+08	0.259602	1.23199	0.300995
C5YCX2	23.163	2126400000	1472100000	1934100000	2347500000	2140000000	2221500000	1844200000	2.23633e+09	0.172703	1.21263	0.27814
C5YCZ2	85.163	889110000	934390000	970700000	955880000	760830000	883490000	931400000	8.66733e+08	0.379643	0.93057	-0.103813
C5YD00	24.624	1321000000	1726100000	1168500000	956270000	1150700000	843560000	1405200000	983510000	0.109809	0.699907	-0.514764
C5YD62	68.012	0	0	0	15632000	0	0	0	5.21067e+06	0.42265	#DIV/0!	#DIV/0!
C5YD68	256.78	347820000	352250000	473480000	495270000	415390000	451300000	3.91183e+08	4.53987e+08	0.271607	1.16055	0.214805
C5YDD2	83.745	0	0	19094000	0	27013000	22444000	6.36467e+06	1.64857e+07	0.393112	2.59019	1.37306
C5YDD4	59.021	47783000	0	55730000	80280000	76100000	75671000	3.45043e+07	7.73503e+07	0.131902	2.24176	1.16463
C5YDJ5	13.195	4395100000	3380100000	3994300000	2661600000	5127700000	3489100000	3.92317e+09	3.75947e+09	0.849327	0.958274	-0.0614906
C5YDX2	30.658	0	0	0	0	62879000	0	0	2.09597e+07	0.42265	#DIV/0!	#DIV/0!
C5YDX8	58.684	0	0	27635000	0	33919000	0	9.21167e+06	1.13063e+07	0.893008	1.22739	0.295597
C5YE18	62.029	0	0	0	65979000	203140000	138670000	0	1.3593e+08	0.0754614	#DIV/0!	#DIV/0!
C5YE82	55.213	0	0	0	0	14142000	0	0	4714000	0.42265	#DIV/0!	#DIV/0!
C5YEE1	50.634	87566000	56657000	96095000	106520000	94479000	98079000	80106000	9.96927e+07	0.239096	1.24451	0.315577
C5YEF5	19.849	1158100000	1047900000	977590000	937850000	1033800000	970810000	1.0612e+09	980820000	0.268547	0.924258	-0.113632
C5YEG5	28.408	29541000	0	31225000	32908000	36949000	32249000	2.02553e+07	3.40353e+07	0.306284	1.68031	0.748731
C5YET5	116.31	726400000	397660000	635410000	862730000	832310000	848400000	586490000	8.47813e+08	0.115412	1.44557	0.53164
C5YEV2	38.19	141030000	0	132710000	145980000	145040000	162160000	9.12467e+07	151060000	0.320172	1.65551	0.727278
C5YEW9	26.078	0	0	0	65651000	46969000	49173000	0	53931000	0.0117357	#DIV/0!	#DIV/0!
C5YF03	30.415	82718000	75908000	100420000	81095000	78036000	79692000	8.63487e+07	7.96077e+07	0.453953	0.921933	-0.117267
C5YF36	42.658	106120000	49023000	98505000	86695000	86789000	91087000	8.45493e+07	8.81903e+07	0.857863	1.04306	0.0608271
C5YF42	12.399	44296000	0	44113000	47838000	49908000	63988000	2.94697e+07	5.39113e+07	0.233685	1.82938	0.871358
C5YF53	62.92	0	0	0	10708000	0	0	0	3.56933e+06	0.42265	#DIV/0!	#DIV/0!
C5YF67	24.313	0	170860000	0	207630000	0	198120000	5.69533e+07	135250000	0.427437	2.37475	1.24778
C5YF84	102.14	258390000	159180000	266330000	281990000	242360000	245290000	2.27967e+08	2.56547e+08	0.50276	1.12537	0.170398
C5YFA1	29.541	63713000	0	50642000	75426000	85478000	81560000	3.81183e+07	8.08213e+07	0.156286	2.12027	1.08425
C5YFF8	32.514	96156000	123260000	97505000	84891000	78840000	84491000	1.0564e+08	8.27407e+07	0.115621	0.78323	-0.352492
C5YFN1	43.749	215150000	408330000	231670000	238020000	140670000	167970000	285050000	182220000	0.234142	0.639256	-0.645534
C5YFN3	46.952	0	0	0	22333000	0	0	0	7.44433e+06	0.42265	#DIV/0!	#DIV/0!
C5YFP1	31.423	0	0	0	0	28754000	0	0	9.58467e+06	0.42265	#DIV/0!	#DIV/0!
C5YFQ0	64.247	0	0	16182000	0	0	0	5394000	0	0.42265	0	#NUM!
C5YFQ2	17.69	1800300000	1588700000	1508700000	1348200000	1956400000	1770800000	1.63257e+09	1691800000	0.787006	1.03628	0.0514171
C5YFT4	11.486	55806000	0	43392000	0	46243000	42694000	33066000	2.96457e+07	0.886728	0.89656	-0.157527
C5YFZ6	15.776	1147300000	1046500000	1637300000	1462700000	1175200000	1369100000	1.27703e+09	1.33567e+09	0.790772	1.04591	0.0647638
C5YG02	31.674	0	0	0	0	21123000	0	0	7041000	0.42265	#DIV/0!	#DIV/0!
C5YG05	55.801	37105000	0	0	31579000	32064000	31449000	1.23683e+07	3.16973e+07	0.25851	2.56278	1.35771
C5YG07	209.48	372970000	339640000	387320000	512000000	288910000	405740000	3.66643e+08	4.02217e+08	0.639448	1.09702	0.133596
C5YG29	44.483	60846000	0	63267000	91469000	65195000	94067000	41371000	83577000	0.16721	2.02018	1.01449
C5YG37	32.969	0	0	0	14661000	0	0	0	4887000	0.42265	#DIV/0!	#DIV/0!
C5YG52	183	0	0	19526000	0	0	30738000	6.50867e+06	10246000	0.776141	1.57421	0.654627
C5YG66	44.016	537680000	604350000	462270000	493450000	405610000	465610000	5.34767e+08	454890000	0.188182	0.850633	-0.233392
C5YG70	15.711	130400000	131190000	125710000	103360000	189860000	133430000	129100000	1.42217e+08	0.656729	1.1016	0.139602
C5YG81	36.409	0	0	0	0	3529500	0	0	1176500	0.42265	#DIV/0!	#DIV/0!
C5YGA6	23.727	0	48778000	0	0	0	40436000	1.62593e+07	1.34787e+07	0.901816	0.82898	-0.27059
C5YGD3	28.807	0	0	12618000	0	0	0	4206000	0	0.42265	0	#NUM!
C5YGE3	28.483	512250000	1200200000	1113600000	1236200000	427960000	754310000	9.42017e+08	8.06157e+08	0.692449	0.855777	-0.224692
C5YGG6	28.382	0	0	7510100	0	0	0	2.50337e+06	0	0.42265	0	#NUM!
C5YGH8	20.336	665490000	627120000	697280000	736010000	808170000	727750000	6.63297e+08	757310000	0.0476707	1.14174	0.19123
C5YGK2	31.856	0	0	0	0	0	2478800	0	826267	0.42265	#DIV/0!	#DIV/0!
C5YGK6	31.203	0	0	0	28945000	39410000	31554000	0	33303000	0.00880066	#DIV/0!	#DIV/0!
C5YGS3	41.484	0	0	16296000	0	0	0	5432000	0	0.42265	0	#NUM!
C5YGY0	42.552	0	0	16536000	0	19350000	0	5512000	6450000	0.917416	1.17017	0.226723
C5YH02	13.707	277150000	292850000	182390000	151020000	154430000	145550000	2.50797e+08	1.50333e+08	0.0996642	0.599423	-0.738353
C5YH12	39.59	113660000	60774000	161890000	227710000	289380000	239260000	112108000	2.52117e+08	0.0213959	2.24887	1.1692
C5YH21	56.057	58255000	36125000	51686000	57583000	72020000	64427000	4.86887e+07	6.46767e+07	0.121429	1.32837	0.409659
C5YH30	31.589	139250000	75118000	67643000	162800000	172180000	175150000	9.40037e+07	1.70043e+08	0.075241	1.8089	0.855114
C5YH84	88.411	0	0	18138000	0	19108000	0	6046000	6.36933e+06	0.972399	1.05348	0.0751614
C5YH94	49.614	0	0	10489000	0	0	0	3.49633e+06	0	0.42265	0	#NUM!
C5YHA0	24.573	1228500000	992830000	1150900000	1223600000	917360000	1033500000	1.12408e+09	1.05815e+09	0.59283	0.941353	-0.0871917
C5YHB6	43.403	0	0	0	48272000	0	54057000	0	3.41097e+07	0.184805	#DIV/0!	#DIV/0!
C5YHF4	10.347	110730000	0	108690000	106990000	78510000	99456000	73140000	9.49853e+07	0.614491	1.29868	0.377044
C5YHF8	25.46	562130000	349420000	381210000	443620000	543660000	523010000	430920000	503430000	0.397787	1.16827	0.224371
C5YHH1	120.03	121860000	70176000	112560000	116360000	104780000	119230000	101532000	1.13457e+08	0.536279	1.11745	0.160207
C5YHK1	36.26	208190000	207870000	197350000	287900000	179320000	228730000	204470000	2.31983e+08	0.473595	1.13456	0.182132
C5YHK9	28.67	1712600000	1048700000	1387400000	1451400000	1500200000	1433800000	1382900000	1461800000	0.721149	1.05705	0.0800491
C5YHQ3	8.2165	54451000	0	64791000	95473000	0	62543000	3.97473e+07	52672000	0.728529	1.32517	0.406178
C5YHR7	18.904	79397000	0	0	0	60138000	51406000	2.64657e+07	3.71813e+07	0.759453	1.40489	0.490457
C5YHS2	22.702	39734000	0	32124000	0	0	0	2.39527e+07	0	0.188044	0	#NUM!
C5YHS3	13.309	387570000	362120000	377470000	379800000	396720000	324640000	375720000	3.67053e+08	0.736284	0.976933	-0.0336682
C5YHS5	26.659	0	0	0	25425000	0	24483000	0	16636000	0.183649	#DIV/0!	#DIV/0!
C5YHU7	41.064	0	0	43027000	128830000	66063000	104730000	1.43423e+07	9.98743e+07	0.0233249	6.9636	2.79983
C5YI27	43.72	24873000	0	46651000	24665000	16643000	0	2.38413e+07	1.37693e+07	0.556581	0.57754	-0.792006
C5YI63	15.732	184180000	265420000	194440000	173840000	202490000	178260000	214680000	1.84863e+08	0.365748	0.861111	-0.215729
C5YI64	25.172	26559000	0	0	32547000	0	35625000	8853000	22724000	0.393978	2.56681	1.35998
C5YIC1	107.9	1054800000	884090000	1200800000	1306000000	1312000000	1320900000	1.04656e+09	1.31297e+09	0.100205	1.25455	0.327171
C5YIC3	67.396	0	68779000	31498000	201480000	290630000	224520000	3.34257e+07	2.38877e+08	0.00453344	7.1465	2.83724
C5YIC4	71.818	935930000	1994600000	1280300000	1556200000	1199700000	1324100000	1403610000	1360000000	0.904626	0.96893	-0.0455355
C5YIF3	13.431	3467300000	5912300000	2863200000	3855200000	3507300000	3887100000	4.08093e+09	3.74987e+09	0.757366	0.918875	-0.12206
C5YIF8	44.238	64511000	0	85942000	82663000	67136000	77905000	50151000	7.59013e+07	0.424479	1.51346	0.597847
C5YII6	55.874	61596000	0	45872000	70676000	84090000	62183000	3.58227e+07	7.23163e+07	0.178147	2.01873	1.01345
C5YIK8	30.689	38432000	0	25490000	45482000	46790000	61921000	2.13073e+07	5.13977e+07	0.0996653	2.41221	1.27035
C5YIM7	36.232	91252000	0	107140000	0	98617000	0	6.61307e+07	3.28723e+07	0.516976	0.497082	-1.00845
C5YIN2	66.917	0	0	0	17704000	0	0	0	5.90133e+06	0.42265	#DIV/0!	#DIV/0!
C5YIP9	50.406	40088000	0	42658000	26919000	34874000	28273000	27582000	30022000	0.877076	1.08846	0.122293
C5YIT0	50.299	34701000	29890000	40167000	0	35294000	0	3.49193e+07	1.17647e+07	0.182057	0.33691	-1.56957
C5YIT9	13.81	195300000	170290000	244140000	259700000	219200000	0	2.03243e+08	1.59633e+08	0.647829	0.78543	-0.348446
C5YIX6	65.055	30316000	28525000	37180000	11607000	34692000	21950000	32007000	2.27497e+07	0.299591	0.710772	-0.492542
C5YIY1	106.83	34802000	0	30193000	33351000	32724000	38120000	21665000	3.47317e+07	0.353572	1.60312	0.680885
C5YIY2	24.323	31403000	0	32168000	28487000	33303000	26918000	2.11903e+07	2.95693e+07	0.513618	1.39542	0.480695
C5YJ49	44.045	1138300000	751020000	1161600000	824020000	1153800000	931200000	1.01697e+09	9.69673e+08	0.789619	0.953489	-0.0687111
C5YJ56	28.064	0	0	0	13915000	0	0	0	4.63833e+06	0.42265	#DIV/0!	#DIV/0!
C5YJ75	80.221	3707200000	3151300000	3952800000	4109300000	4090600000	4162400000	3.60377e+09	4.12077e+09	0.159948	1.14346	0.193407
C5YJD0	16.479	564720000	232470000	505740000	470630000	541490000	361440000	434310000	4.57853e+08	0.850928	1.05421	0.0761604
C5YJI8	61.368	0	0	0	0	0	7180700	0	2.39357e+06	0.42265	#DIV/0!	#DIV/0!
C5YJN5	26.066	1470800000	2069700000	1624600000	1409600000	1182200000	1167700000	1721700000	1.25317e+09	0.104989	0.727866	-0.458255
C5YJP1	88.785	509260000	483450000	617250000	480490000	498100000	450780000	5.36653e+08	4.76457e+08	0.276891	0.88783	-0.171645
C5YJQ4	56.34	0	0	0	16695000	0	0	0	5565000	0.42265	#DIV/0!	#DIV/0!
C5YJQ8	28.613	176460000	0	132490000	135890000	162600000	162330000	1.02983e+08	1.53607e+08	0.441288	1.49157	0.57683
C5YJR7	101.13	0	0	7989000	0	0	0	2663000	0	0.42265	0	#NUM!
C5YK68	99.929	12912000	0	17418000	0	18362000	0	10110000	6.12067e+06	0.646568	0.605407	-0.724022
C5YK78	15.65	47012000	43664000	68492000	62144000	56947000	65379000	53056000	61490000	0.394095	1.15896	0.212836
C5YK93	13.759	37884000	71057000	43964000	69119000	45164000	55832000	5.09683e+07	56705000	0.668981	1.11255	0.153875
C5YKA7	22.627	17128000	0	51788000	29102000	46064000	38199000	22972000	3.77883e+07	0.437593	1.64497	0.718064
C5YKA9	28.003	503100000	500240000	467690000	419970000	395790000	466170000	4.90343e+08	427310000	0.0725457	0.871451	-0.198509
C5YKG9	32.441	66973000	0	65798000	68345000	66837000	71496000	44257000	6.88927e+07	0.381472	1.55665	0.638445
C5YL06	61.995	35172000	0	23673000	26733000	0	24982000	19615000	1.72383e+07	0.868894	0.878834	-0.186337
C5YL07	54.912	105910000	43238000	94929000	109000000	0	95501000	81359000	68167000	0.758648	0.837854	-0.255228
C5YL42	20.47	443820000	243230000	497510000	469460000	487380000	423170000	3.94853e+08	4.60003e+08	0.491422	1.165	0.220327
C5YL64	49.101	45987000	75099000	0	68584000	35503000	53372000	40362000	5.24863e+07	0.64943	1.30039	0.378944
C5YL66	54.784	0	0	0	0	8978100	0	0	2992700	0.42265	#DIV/0!	#DIV/0!
C5YLB0	85.272	0	0	0	4052200	0	0	0	1.35073e+06	0.42265	#DIV/0!	#DIV/0!
C5YLD1	60.306	0	0	0	18876000	28220000	16620000	0	2.12387e+07	0.0268326	#DIV/0!	#DIV/0!
C5YLG3	14.837	307730000	184830000	237300000	193850000	170940000	202690000	2.43287e+08	189160000	0.264725	0.777519	-0.36305
C5YLG9	48.172	129130000	115700000	110890000	88525000	98809000	89886000	1.18573e+08	9.24067e+07	0.0221321	0.779321	-0.359711
C5YLK6	53.282	486970000	581910000	399960000	607970000	437660000	487450000	4.89613e+08	5.11027e+08	0.783635	1.04374	0.0617557
C5YLM4	47.505	0	0	30965000	48930000	0	37228000	1.03217e+07	2.87193e+07	0.370866	2.78243	1.47635
C5YLQ3	64.834	0	0	0	32672000	26635000	0	0	19769000	0.187701	#DIV/0!	#DIV/0!
C5YLV3	31.06	21120000000	17241000000	18555000000	18968000000	15697000000	16118000000	18972000000	1.69277e+10	0.254152	0.892245	-0.164489
C5YLW9	105.96	0	0	0	9487100	0	0	0	3.16237e+06	0.42265	#DIV/0!	#DIV/0!
C5YM25	11.041	183300000	135560000	231470000	189170000	155350000	172100000	1.83443e+08	1.72207e+08	0.732182	0.938746	-0.0911935
C5YM38	16.261	10096000000	4593200000	7584400000	6606300000	8523400000	7286700000	7.42453e+09	7.47213e+09	0.979589	1.00641	0.00921985
C5YM52	44.53	39977000	0	0	0	31689000	0	1.33257e+07	10563000	0.879204	0.792681	-0.335188
C5YM76	102.04	0	0	0	30814000	0	0	0	1.02713e+07	0.42265	#DIV/0!	#DIV/0!
C5YMB7	30.074	113260000	0	106520000	90724000	0	117040000	73260000	6.92547e+07	0.941193	0.945327	-0.0811144
C5YMD1	17.171	402170000	413690000	362240000	335480000	441590000	366250000	392700000	3.81107e+08	0.763835	0.970478	-0.0432328
C5YMG7	27.356	0	0	20402000	0	25076000	0	6.80067e+06	8.35867e+06	0.892306	1.2291	0.297597
C5YMH0	31.899	205290000	255800000	232110000	243420000	0	210180000	2.31067e+08	151200000	0.405155	0.654357	-0.611851
C5YMI0	79.892	31978000	0	29692000	0	29950000	31922000	2.05567e+07	20624000	0.996538	1.00328	0.00471782
C5YMN5	19.76	796000000	568100000	775080000	694580000	597000000	592050000	713060000	6.27877e+08	0.370019	0.880538	-0.183542
C5YMP9	13.829	436180000	312570000	330560000	396270000	279410000	399260000	359770000	3.58313e+08	0.980201	0.995951	-0.00585316
C5YMQ9	52.58	29631000	0	26433000	31392000	39690000	33415000	18688000	3.48323e+07	0.222937	1.86389	0.898315
C5YMT9	110.37	687840000	732630000	612800000	753820000	783180000	810670000	6.77757e+08	7.82557e+08	0.0774138	1.15463	0.207428
C5YMV5	46.455	7375600000	7515900000	8028800000	7659700000	6269400000	6740800000	7640100000	6.88997e+09	0.200247	0.901816	-0.149095
C5YMX6	34.499	598620000	512330000	543300000	620230000	610840000	520940000	5.51417e+08	5.84003e+08	0.468019	1.0591	0.0828337
C5YN08	17.228	67189000	0	0	0	64752000	0	2.23963e+07	21584000	0.980417	0.963729	-0.0533003
C5YN18	24.72	0	0	63591000	0	0	0	21197000	0	0.42265	0	#NUM!
C5YN28	25.82	60733000	0	76486000	68868000	66325000	83929000	4.57397e+07	7.30407e+07	0.362367	1.59688	0.675254
C5YN29	65.133	55659000	86665000	70524000	67585000	70097000	90253000	7.09493e+07	7.59783e+07	0.684792	1.07088	0.0987989
C5YN49	20.703	1033400000	1109900000	1056900000	546660000	798550000	897140000	1.06673e+09	747450000	0.0861309	0.700691	-0.513151
C5YN58	50.233	12709000	0	17082000	24310000	25577000	25299000	9.93033e+06	25062000	0.0972388	2.52378	1.33559
C5YN64	63.18	83268000	82206000	58050000	69395000	61304000	89092000	74508000	7.32637e+07	0.920134	0.983299	-0.0242974
C5YN66	35.54	0	0	0	56734000	0	0	0	1.89113e+07	0.42265	#DIV/0!	#DIV/0!
C5YN69	9.7791	0	0	0	50142000	0	58140000	0	36094000	0.185722	#DIV/0!	#DIV/0!
C5YN74	38.012	346050000	275730000	374100000	350550000	398400000	295500000	331960000	348150000	0.717686	1.04877	0.0686996
C5YN77	24.58	402390000	58891000	247230000	345010000	307590000	374250000	2.3617e+08	3.42283e+08	0.397647	1.44931	0.535363
C5YN91	46.614	68041000	0	58171000	76999000	82171000	71066000	4.20707e+07	7.67453e+07	0.242264	1.8242	0.867264
C5YN94	29.782	11862000	0	26945000	19055000	22164000	22305000	1.29357e+07	2.11747e+07	0.401594	1.63692	0.710985
C5YN98	31.907	1177900000	1244300000	1068700000	890940000	853260000	796560000	1.16363e+09	846920000	0.0114922	0.727824	-0.458339
C5YNA5	10.015	119990000	163270000	155730000	151270000	145260000	183450000	146330000	1.59993e+08	0.48731	1.09337	0.128786
C5YNB9	42.636	155300000	121430000	136080000	158800000	126780000	130040000	1.37603e+08	138540000	0.950336	1.00681	0.00978716
C5YNP6	34.398	75369000	0	88201000	51345000	67830000	0	5.45233e+07	39725000	0.689849	0.728587	-0.456827
C5YNS4	28.566	1322500000	1453600000	1140300000	1089600000	1169300000	1075500000	1.30547e+09	1.11147e+09	0.156991	0.851394	-0.232101
C5YNS5	131.77	0	0	16654000	25727000	0	0	5.55133e+06	8.57567e+06	0.78425	1.54479	0.627415
C5YNT6	22.459	565880000	366730000	456480000	319740000	508470000	456290000	463030000	4.28167e+08	0.687329	0.924706	-0.112933
C5YNV7	25.034	809330000	846290000	723110000	663800000	569380000	706440000	792910000	646540000	0.0555674	0.815401	-0.294417
C5YNX3	35.318	0	0	0	0	0	11309000	0	3.76967e+06	0.42265	#DIV/0!	#DIV/0!
C5YNX7	24.558	104270000	0	55063000	61115000	79336000	64083000	53111000	68178000	0.668742	1.28369	0.360296
C5YP21	15.591	0	0	26347000	40114000	0	0	8.78233e+06	1.33713e+07	0.790585	1.52253	0.606467
C5YP76	60.187	586290000	405240000	545890000	342820000	340590000	362990000	5.12473e+08	348800000	0.0940261	0.680621	-0.555077
C5YP99	36.723	27726000	0	31321000	24276000	35516000	0	1.96823e+07	1.99307e+07	0.987082	1.01262	0.0180887
C5YPA6	34.892	0	0	24291000	0	28254000	28424000	8097000	1.88927e+07	0.435584	2.33329	1.22237
C5YPB9	15.143	490700000	805170000	654910000	754360000	414700000	609050000	650260000	5.92703e+08	0.689569	0.911487	-0.133707
C5YPE0	102.45	15920000	13833000	56468000	16368000	8106800	42550000	2.87403e+07	22341600	0.732091	0.777361	-0.363344
C5YPE5	46.305	79007000	66421000	40148000	57689000	76400000	66987000	6.18587e+07	6.70253e+07	0.711866	1.08352	0.115731
C5YPF1	13.573	0	0	19692000	0	0	0	6564000	0	0.42265	0	#NUM!
C5YPK6	23.946	380770000	582410000	595730000	437500000	402500000	393630000	5.19637e+08	411210000	0.257051	0.791341	-0.337628
C5YPL2	18.59	174960000	126800000	129270000	150690000	154990000	169060000	1.43677e+08	1.58247e+08	0.456669	1.10141	0.139349
C5YPP6	39.581	0	0	10698000	0	0	0	3566000	0	0.42265	0	#NUM!
[truncated: 344 more rows]

## Sheet: Sheet2
Supplemental Table S5
The differentially expressed proteins of sorghum S4 vs PEG S4 (2).
Protein IDs	Mol. weight [kDa]	LFQ intensity 4-1	LFQ intensity 4-2	LFQ intensity 4-3	LFQ intensity P4-1	LFQ intensity P4-2	LFQ intensity P4-3	Ave CK	Ave PEG	P_valve	log2FC	regulated
A0A1B6QNQ4	16.751	356500000	398750000	435410000	981940000	1357700000	1219300000	3.96887e+08	1.18631e+09	0.0156203	1.57969	up
C5Z2T8	8.5477	152760000	0	190060000	253780000	427400000	357740000	1.14273e+08	3.46307e+08	0.0403916	1.59956	up
C5YR18	24.478	55316000	0	68357000	146720000	147610000	117490000	4.12243e+07	1.37273e+08	0.0281597	1.73548	up
C5X5M7	37.917	168890000	0	70361000	335180000	258320000	257990000	7.97503e+07	283830000	0.0340872	1.83146	up
C5WT78	45.376	35597000	0	32131000	91348000	92774000	82116000	22576000	88746000	0.0210272	1.97489	up
A0A1Z5RFU2	42.874	24873000	0	0	46632000	34868000	39046000	8291000	40182000	0.0457517	2.27693	up
A0A1Z5RPF8	31.317	0	0	21695000	40421000	33082000	32314000	7.23167e+06	3.52723e+07	0.0476585	2.28614	up
A0A1B6P9K4	21.816	0	0	29472000	54212000	48403000	52927000	9824000	5.18473e+07	0.0466468	2.39989	up
A0A1Z5R3X9	75.012	0	0	23706000	51029000	32865000	46324000	7902000	43406000	0.0256896	2.4576	up
C5XFL0	10.195	29097000	0	0	63208000	44598000	53516000	9699000	53774000	0.0264409	2.471	up
A0A1Z5S9Z3	94.901	0	0	53488000	106930000	95917000	116370000	1.78293e+07	1.06406e+08	0.0283934	2.57725	up
A0A1W0VRZ3	92.451	17541000	0	0	36508000	28800000	39716000	5847000	35008000	0.0205022	2.58192	up
C5YHU7	41.064	0	0	43027000	128830000	66063000	104730000	1.43423e+07	9.98743e+07	0.0233249	2.79983	up
C5YIC3	67.396	0	68779000	31498000	201480000	290630000	224520000	3.34257e+07	2.38877e+08	0.00453344	2.83724	up
A0A1B6QF27	105.96	0	0	0	21959000	22852000	22361000	0	2.23907e+07	0.000132965	#DIV/0!	up
C5XKV2	15.619	0	0	0	71513000	68803000	72657000	0	70991000	0.00025902	#DIV/0!	up
C5X4Z8	40.627	0	0	0	7051500	7547900	6612300	0	7.07057e+06	0.00145774	#DIV/0!	up
C5Z425	16.761	0	0	0	36969000	39202000	43166000	0	39779000	0.0020686	#DIV/0!	up
A0A1B6QGY8	21.534	0	0	0	56236000	47164000	50480000	0	5.12933e+07	0.00265899	#DIV/0!	up
C5WYW2	80.628	0	0	0	14950000	17894000	16484000	0	1.64427e+07	0.00266238	#DIV/0!	up
C5Y0B1	67.852	0	0	0	9412400	7857400	8704300	0	8.65803e+06	0.00268436	#DIV/0!	up
C5XXQ0	60.855	0	0	0	36605000	35374000	30452000	0	3.41437e+07	0.00301718	#DIV/0!	up
C5XW10	36.935	0	0	0	24300000	28074000	29879000	0	2.74177e+07	0.00357441	#DIV/0!	up
A0A1Z5RNH5	8.9949	0	0	0	36827000	30770000	37456000	0	3.50177e+07	0.00368488	#DIV/0!	up
C5XAX2	21.68	0	0	0	20709000	25599000	23528000	0	2.32787e+07	0.00368543	#DIV/0!	up
C5WRH2	48.097	0	0	0	24033000	29183000	23838000	0	2.56847e+07	0.00461055	#DIV/0!	up
C5XR25	103.9	0	0	0	23218000	29705000	25762000	0	2.62283e+07	0.00513677	#DIV/0!	up
A0A1B6PN20	109.52	0	0	0	21434000	16562000	19758000	0	1.92513e+07	0.00546521	#DIV/0!	up
C5WWQ6	33.743	0	0	0	24395000	31049000	30599000	0	28681000	0.0055567	#DIV/0!	up
C5WM67	30.129	0	0	0	30415000	23676000	31626000	0	2.85723e+07	0.00740815	#DIV/0!	up
C5WY84	41.887	0	0	0	42484000	32682000	33347000	0	36171000	0.007557	#DIV/0!	up
C5XTC2	28.269	0	0	0	44403000	43284000	56539000	0	4.80753e+07	0.00770361	#DIV/0!	up
A0A1B6Q2S5	21.964	0	0	0	25792000	29059000	21243000	0	2.53647e+07	0.00788939	#DIV/0!	up
C5WYQ2	30.858	0	0	0	17614000	22157000	24357000	0	21376000	0.00851594	#DIV/0!	up
C5YGK6	31.203	0	0	0	28945000	39410000	31554000	0	33303000	0.00880066	#DIV/0!	up
C5Z1X3	56.512	0	0	0	28201000	39474000	33664000	0	3.37797e+07	0.00915645	#DIV/0!	up
C5YEW9	26.078	0	0	0	65651000	46969000	49173000	0	53931000	0.0117357	#DIV/0!	up
A0A1B6PI60	46.88	0	0	0	41414000	48590000	61069000	0	5.03577e+07	0.0127548	#DIV/0!	up
Q4VQB3	16.955	0	0	0	41838000	62669000	52805000	0	5.24373e+07	0.0129089	#DIV/0!	up
A0A1B6P8M9	80.746	0	0	0	15784000	23617000	21884000	0	2.04283e+07	0.0132533	#DIV/0!	up
C5X0B5	44.273	0	0	0	44810000	58167000	38303000	0	4.70933e+07	0.0150666	#DIV/0!	up
C5XDI8	27.141	0	0	0	19582000	26248000	15538000	0	20456000	0.0225156	#DIV/0!	up
C5XC00	48.107	0	0	0	21468000	34623000	22077000	0	26056000	0.0260196	#DIV/0!	up
C5YLD1	60.306	0	0	0	18876000	28220000	16620000	0	2.12387e+07	0.0268326	#DIV/0!	up
C5XZV8	15.6	0	0	0	14054000	27525000	21189000	0	2.09227e+07	0.0328887	#DIV/0!	up
C5X8I3	54.124	0	0	0	17001000	33903000	21516000	0	24140000	0.0411233	#DIV/0!	up

## Sheet: Sheet3
Supplemental Table S5
The differentially expressed proteins of sorghum S4-1 vs PEG S4-1 (1).
Protein IDs	Mol. weight [kDa]	LFQ intensity 4-1-1	LFQ intensity 4-1-2	LFQ intensity 4-1-3	LFQ intensity P4-1-1	LFQ intensity P4-1-2	LFQ intensity P4-1-3	Ave CK	Ave PEG	P_valve	FC	log2FC
A0A109ND69	28.382	595150000	582620000	503210000	534080000	587480000	455670000	5.60327e+08	5.25743e+08	0.513081	0.93828	-0.0919095
A0A109NDJ6	57.004	72153000	77792000	74436000	73418000	71529000	86548000	7.47937e+07	77165000	0.673888	1.03171	0.0450305
A0A109NDM1	33.822	505110000	725510000	674610000	668300000	1043500000	764420000	6.35077e+08	8.25407e+08	0.234829	1.2997	0.378174
A0A109NDS9	83.188	164770000	80695000	134630000	118080000	105960000	120030000	1.26698e+08	114690000	0.675667	0.905221	-0.143658
A0A194YGP1	29.185	180830000	215140000	165510000	201550000	166130000	185360000	187160000	1.84347e+08	0.883524	0.984968	-0.0218508
A0A194YGQ1	52.821	713430000	592620000	668620000	825040000	791010000	791980000	6.58223e+08	8.02677e+08	0.044195	1.21946	0.286242
A0A194YGT2	56.461	40321000	0	30201000	30417000	0	0	2.35073e+07	10139000	0.446389	0.431312	-1.2132
A0A194YGU2	65.657	197210000	208060000	115230000	182890000	205830000	223590000	173500000	2.04103e+08	0.412995	1.17639	0.234364
A0A194YGV9	79.571	23778000000	27658000000	25868000000	21167000000	19803000000	21221000000	25768000000	2.07303e+10	0.0318457	0.804499	-0.313837
A0A194YGY2	48.048	2986100000	3414800000	3028100000	2942100000	3493800000	3527900000	3143000000	3.32127e+09	0.492254	1.05672	0.0795913
A0A194YGY8	24.206	0	0	0	27935000	27593000	0	0	1.85093e+07	0.183519	#DIV/0!	#DIV/0!
A0A194YH60	37.091	0	17018000	0	18691000	11399000	17245000	5.67267e+06	1.57783e+07	0.209532	2.78147	1.47585
A0A194YH71	29	0	0	0	0	0	17863000	0	5.95433e+06	0.42265	#DIV/0!	#DIV/0!
A0A194YHA2	71.08	66059000	101820000	77348000	27060000	54616000	44116000	8.17423e+07	4.19307e+07	0.0435278	0.512961	-0.963078
A0A194YHK2	79.755	58756000	0	28350000	28058000	23368000	26523000	2.90353e+07	25983000	0.874012	0.894875	-0.160242
A0A194YHR5	53.071	40416000	0	0	47866000	0	0	13472000	1.59553e+07	0.911224	1.18433	0.244075
A0A194YHU3	25.593	704790000	635810000	700580000	522080000	546760000	578670000	6.80393e+08	549170000	0.011147	0.807136	-0.309116
A0A194YI09	141.23	66768000	66797000	78306000	61233000	88400000	69667000	7.06237e+07	73100000	0.799655	1.03506	0.0497197
A0A194YI62	34.309	0	0	0	0	15030000	0	0	5010000	0.42265	#DIV/0!	#DIV/0!
A0A194YI68	28.791	638760000	646700000	668980000	565790000	716880000	678210000	651480000	6.53627e+08	0.96689	1.0033	0.00474595
A0A194YIA9	38.357	31433000	18585000	23876000	22954000	19650000	19365000	2.46313e+07	2.06563e+07	0.400577	0.83862	-0.253911
A0A194YIG2	42.619	396430000	269560000	357630000	401220000	399300000	321950000	3.41207e+08	3.74157e+08	0.515479	1.09657	0.132997
A0A194YIZ8	35.056	21819000	17894000	14184000	26973000	21215000	17545000	1.79657e+07	21911000	0.327742	1.2196	0.286413
A0A194YJ06	63.186	54692000	36750000	50583000	62398000	52078000	57480000	4.73417e+07	5.73187e+07	0.2024	1.21074	0.275895
A0A194YJS5	54.061	2022900000	1760400000	1769600000	2134600000	2166300000	2443900000	1.85097e+09	2.24827e+09	0.0391762	1.21464	0.280534
A0A194YJY9	49.29	15651000000	12457000000	13745000000	16531000000	15210000000	16935000000	13951000000	1.62253e+10	0.117912	1.16302	0.21788
A0A194YK10	65.386	39994000	0	37946000	0	0	0	25980000	0	0.183785	0	#NUM!
A0A194YK31	48.376	0	0	0	1800900	0	0	0	600300	0.42265	#DIV/0!	#DIV/0!
A0A194YK39	28.37	2552500000	2893200000	2379400000	2128700000	1898500000	1975200000	2.60837e+09	2000800000	0.0397992	0.76707	-0.38257
A0A194YKC9	23.751	160250000	66847000	178710000	166870000	79270000	84801000	135269000	1.10314e+08	0.607776	0.815513	-0.29422
A0A194YKI3	55.215	0	0	0	0	25457000	17877000	0	1.44447e+07	0.195715	#DIV/0!	#DIV/0!
A0A194YKQ4	22.342	0	0	0	21057000	22095000	25279000	0	2.28103e+07	0.00308642	#DIV/0!	#DIV/0!
A0A194YKS8	152.57	43475000	33629000	42761000	0	0	49341000	39955000	16447000	0.287549	0.411638	-1.28055
A0A194YKU6	72.523	2282400000	3043700000	2701100000	2633300000	2831800000	2614800000	2.67573e+09	2693300000	0.945233	1.00657	0.00944059
A0A194YL80	34.827	46042000000	44781000000	42461000000	43480000000	32938000000	38304000000	44428000000	3.82407e+10	0.169804	0.860733	-0.216362
A0A194YL98	31.709	43481000	50656000	0	50963000	52129000	50699000	31379000	5.12637e+07	0.335789	1.63369	0.708137
A0A194YLB0	25.758	0	0	11948000	0	0	0	3.98267e+06	0	0.42265	0	#NUM!
A0A194YLC5	56.549	0	0	0	0	0	30679000	0	1.02263e+07	0.42265	#DIV/0!	#DIV/0!
A0A194YLD5	45.992	822250000	913580000	956930000	715530000	719280000	671450000	8.97587e+08	7.02087e+08	0.0266038	0.782194	-0.354402
A0A194YLP4	92.786	914980000	738800000	805600000	1331300000	964040000	1264000000	8.19793e+08	1.18645e+09	0.0652355	1.44725	0.533315
A0A194YLV3	30.676	576030000	437810000	455970000	391330000	0	347740000	4.89937e+08	2.46357e+08	0.179186	0.502834	-0.991847
A0A194YLW8	18.135	111250000	110810000	116600000	130110000	120570000	130820000	1.12887e+08	1.27167e+08	0.0300702	1.1265	0.171845
A0A194YLZ3	41.811	1000900000	1192800000	1121100000	1004900000	1084400000	1098200000	1.10493e+09	1062500000	0.549256	0.961596	-0.0564965
A0A194YM35	114.44	0	0	2873500	0	0	0	957833	0	0.42265	0	#NUM!
A0A194YM41	10.354	0	0	0	18163000	21985000	0	0	1.33827e+07	0.187178	#DIV/0!	#DIV/0!
A0A194YM42	71.485	990950000	939540000	918710000	1270400000	1178100000	1179300000	9.49733e+08	1.20927e+09	0.00334197	1.27327	0.348538
A0A194YME5	67.25	78154000	49154000	65294000	97438000	51849000	74419000	6.42007e+07	7.45687e+07	0.548857	1.16149	0.215981
A0A194YMF1	64.065	24181000	40825000	30937000	22048000	0	0	31981000	7.34933e+06	0.0576418	0.229803	-2.12153
A0A194YMM6	36.526	7116600000	6226800000	6675300000	7444200000	7117300000	7070600000	6672900000	7210700000	0.159502	1.08059	0.111825
A0A194YMV2	42.449	4231900000	3662100000	3903800000	4023400000	4060100000	4202900000	3932600000	4.09547e+09	0.432423	1.04141	0.0585444
A0A194YN00	65.018	106640000	95028000	109130000	95898000	110870000	99122000	1.03599e+08	1.01963e+08	0.807698	0.984208	-0.0229643
A0A194YN38	64.239	21545000	0	18941000	23908000	24172000	23637000	1.34953e+07	2.39057e+07	0.264883	1.7714	0.824892
A0A194YN58	26.891	0	55458000	47069000	0	62649000	58190000	3.41757e+07	4.02797e+07	0.829728	1.17861	0.237082
A0A194YND7	103.71	2867600000	2245200000	2535000000	3519300000	2075100000	2552600000	2.54927e+09	2.71567e+09	0.744701	1.06527	0.0912241
A0A194YNF4	69.858	71568000	116150000	93453000	94065000	85956000	73121000	9.37237e+07	8.43807e+07	0.560808	0.900313	-0.151501
A0A194YNG8	27.612	0	27218000	19150000	0	0	0	15456000	0	0.19559	0	#NUM!
A0A194YNI9	18.489	18619000	0	0	0	0	0	6.20633e+06	0	0.42265	0	#NUM!
A0A194YNJ6	103.76	102340000	80499000	109090000	85921000	96163000	79794000	9.73097e+07	8.72927e+07	0.381915	0.897061	-0.156723
A0A194YNT6	47.665	43206000	127440000	129400000	87331000	149850000	123820000	1.00015e+08	1.20334e+08	0.584495	1.20315	0.266819
A0A194YNW8	32.785	0	15834000	0	0	0	0	5278000	0	0.42265	0	#NUM!
A0A194YP12	52.408	0	45408000	0	0	56579000	46048000	15136000	34209000	0.455142	2.26011	1.17639
A0A194YP96	91.352	0	35556000	0	36727000	35791000	36286000	11852000	36268000	0.175504	3.06007	1.61357
A0A194YP97	15.819	190590000	287900000	235270000	263890000	239170000	275980000	237920000	259680000	0.53011	1.09146	0.126258
A0A194YPA2	73.714	0	80907000	57413000	19724000	50223000	49159000	4.61067e+07	39702000	0.823283	0.86109	-0.215764
A0A194YPD4	52.415	153950000	196580000	184580000	165040000	193670000	205880000	178370000	1.88197e+08	0.60522	1.05509	0.0773681
A0A194YPE1	89.134	5179400	0	0	0	0	0	1.72647e+06	0	0.42265	0	#NUM!
A0A194YPE9	47.083	182440000	183150000	130330000	197770000	229500000	221760000	1.65307e+08	2.16343e+08	0.0805728	1.30874	0.388178
A0A194YQ38	24.957	0	0	0	0	0	10006000	0	3.33533e+06	0.42265	#DIV/0!	#DIV/0!
A0A194YQ67	32.604	0	0	24023000	0	0	0	8.00767e+06	0	0.42265	0	#NUM!
A0A194YQ88	51.165	3374700000	3853100000	3274200000	3425100000	3478400000	3094400000	3.50067e+09	3.33263e+09	0.48433	0.952	-0.0709671
A0A194YQ92	133.55	260680000	205430000	259830000	200560000	130150000	180370000	241980000	170360000	0.0626036	0.704025	-0.506301
A0A194YQG2	36.694	0	0	0	0	13837000	0	0	4.61233e+06	0.42265	#DIV/0!	#DIV/0!
A0A194YQK0	11.243	1449000000	1695300000	1797900000	1674200000	1038500000	1775500000	1647400000	1.49607e+09	0.594762	0.908138	-0.139016
A0A194YQU6	58.804	26222000	21195000	32097000	27316000	15498000	0	2.65047e+07	1.42713e+07	0.258666	0.538446	-0.893126
A0A194YR04	37.049	1098400000	831480000	1072200000	995030000	1034900000	1065700000	1.00069e+09	1.03188e+09	0.752135	1.03116	0.0442706
A0A194YR44	17.066	90149000	124160000	123210000	87952000	0	111010000	1.12506e+08	6.63207e+07	0.304117	0.589484	-0.762476
A0A194YR85	57.026	49151000	15914000	12630000	56215000	30751000	53989000	2.58983e+07	46985000	0.220544	1.81421	0.859341
A0A194YRC1	39.211	41916000	43745000	32079000	50120000	28002000	41953000	3.92467e+07	40025000	0.922626	1.01983	0.0283313
A0A194YRE8	31.16	0	19007000	0	0	0	0	6.33567e+06	0	0.42265	0	#NUM!
A0A194YRE9	39.183	8477200000	6001500000	7096800000	8658600000	6848400000	7435400000	7.19183e+09	7.64747e+09	0.638815	1.06335	0.0886223
A0A194YRG8	226.3	0	0	18238000	17373000	0	0	6.07933e+06	5791000	0.974254	0.952572	-0.0701006
A0A194YRM0	39.41	109290000	99916000	113730000	149980000	162690000	0	1.07645e+08	1.04223e+08	0.953807	0.96821	-0.0466075
A0A194YRN2	42.215	0	12579000	0	15453000	13275000	14782000	4193000	1.45033e+07	0.130036	3.45894	1.79033
A0A194YRR0	42.254	3200700000	2400500000	2823300000	2536700000	2815800000	2595700000	2.80817e+09	2649400000	0.572684	0.943463	-0.0839629
A0A194YRR3	68.326	0	62365000	30890000	0	39073000	0	31085000	1.30243e+07	0.466099	0.418991	-1.25501
A0A194YRS5	120.21	0	0	18044000	0	0	0	6.01467e+06	0	0.42265	0	#NUM!
A0A194YRT1	99.108	0	0	0	26319000	0	0	0	8773000	0.42265	#DIV/0!	#DIV/0!
A0A194YRT7	132.15	133080000	32143000	55599000	30347000	0	36463000	7.36073e+07	22270000	0.228562	0.302551	-1.72475
A0A194YRU4	43.689	26784000	0	31149000	31842000	31563000	31491000	19311000	31632000	0.333207	1.63803	0.711962
A0A194YRV2	28.641	284530000	273440000	244860000	214100000	178440000	176830000	267610000	189790000	0.0101361	0.709204	-0.495728
A0A194YRV7	22.838	97965000	138490000	126970000	0	0	78188000	1.21142e+08	2.60627e+07	0.0496671	0.215142	-2.21664
A0A194YRW3	38.644	25921000	19875000	30033000	29741000	0	26956000	2.52763e+07	18899000	0.57712	0.747695	-0.419477
A0A194YRX7	45.871	10773000000	13609000000	12491000000	10682000000	12145000000	11320000000	12291000000	1.13823e+10	0.399627	0.926071	-0.110806
A0A194YS45	15.426	13746000	0	0	0	0	0	4582000	0	0.42265	0	#NUM!
A0A194YS53	61.651	0	0	0	2321200	0	0	0	773733	0.42265	#DIV/0!	#DIV/0!
A0A194YS86	38.499	342990000	354350000	382660000	472130000	422640000	442460000	360000000	4.45743e+08	0.0108778	1.23818	0.308216
A0A194YSD6	22.948	805960000	996900000	939090000	770660000	705450000	608100000	9.13983e+08	6.94737e+08	0.0425269	0.76012	-0.395702
A0A194YSE7	56.124	17197000	21334000	21581000	17791000	0	16955000	2.00373e+07	11582000	0.279639	0.578021	-0.790806
A0A194YSH7	45.509	0	27513000	30273000	32451000	25276000	23071000	19262000	2.69327e+07	0.515528	1.39823	0.4836
A0A194YSI2	21.451	0	0	40538000	40185000	40965000	0	1.35127e+07	27050000	0.518006	2.00183	1.00132
A0A194YSN2	42.205	0	0	32683000	0	35291000	32738000	1.08943e+07	2.26763e+07	0.495847	2.08148	1.05761
A0A194YSP3	191.87	149830000	147120000	151020000	27007000	0	0	1.49323e+08	9.00233e+06	0.00362605	0.0602875	-4.052
A0A194YSP9	46.597	223280000	219750000	244440000	354450000	266520000	315350000	2.29157e+08	3.12107e+08	0.0719004	1.36198	0.445705
A0A194YSS1	50.129	140630000	145680000	119460000	126250000	177860000	152560000	1.35257e+08	1.52223e+08	0.388454	1.12544	0.17049
A0A194YSU9	42.671	0	40124000	39556000	45712000	35669000	0	26560000	27127000	0.977862	1.02135	0.0304744
A0A194YSV0	112.88	0	30057000	24217000	0	28560000	27395000	1.80913e+07	1.86517e+07	0.967946	1.03097	0.0440058
A0A194YSX5	50.431	3431400000	4618400000	3865500000	3067900000	4118100000	3781800000	3.97177e+09	3.65593e+09	0.534615	0.92048	-0.119541
A0A194YSZ1	56.34	1021200000	3826800000	2425200000	944910000	4505300000	3074600000	2424400000	2.8416e+09	0.767562	1.17209	0.229077
A0A194YT39	57.83	61406000	0	52531000	48329000	0	0	37979000	1.61097e+07	0.433005	0.424173	-1.23728
A0A194YT53	48.166	574780000	274780000	466980000	680800000	464870000	478210000	4.38847e+08	5.41293e+08	0.41509	1.23345	0.302694
A0A194YT59	97.698	0	0	0	0	3762600	0	0	1254200	0.42265	#DIV/0!	#DIV/0!
A0A194YT87	35.705	75579000	48393000	43926000	32270000	25570000	0	55966000	19280000	0.0581573	0.344495	-1.53745
A0A194YTJ5	121.73	536790000	607810000	565740000	586600000	694710000	657790000	5.70113e+08	6.46367e+08	0.125653	1.13375	0.181104
A0A194YTY4	53.028	0	33552000	0	50079000	32563000	0	11184000	2.75473e+07	0.428483	2.4631	1.30048
A0A194YU12	53.038	222410000	199290000	179560000	337380000	414900000	364770000	200420000	372350000	0.00629151	1.85785	0.893633
A0A194YU41	70.059	0	29523000	27468000	0	0	0	18997000	0	0.184034	0	#NUM!
A0A194YU99	88.348	467710000	483240000	475740000	521150000	470040000	463690000	4.75563e+08	484960000	0.660899	1.01976	0.0282283
A0A194YUB4	40.116	98437000	115010000	102340000	102490000	101540000	116940000	1.05262e+08	106990000	0.818731	1.01641	0.0234867
A0A1B6P5L2	51.664	17618000	0	0	11054000	0	0	5.87267e+06	3.68467e+06	0.770895	0.627426	-0.672482
A0A1B6P687	74.989	0	0	0	0	15812000	20491000	0	12101000	0.190202	#DIV/0!	#DIV/0!
A0A1B6P694	29.263	154520000	87559000	137940000	209020000	181530000	202460000	126673000	197670000	0.0558992	1.56047	0.641985
A0A1B6P6G7	55.786	38674000	37840000	34853000	68356000	47466000	57392000	3.71223e+07	57738000	0.0711167	1.55534	0.637234
A0A1B6P6N7	20.188	1664900000	1942100000	1864700000	2024900000	1529800000	1624200000	1823900000	1726300000	0.610586	0.946488	-0.0793434
A0A1B6P6Y2	40.14	0	0	0	0	27204000	0	0	9068000	0.42265	#DIV/0!	#DIV/0!
A0A1B6P731	68.119	45342000	49358000	41464000	51500000	55082000	57902000	45388000	54828000	0.0344035	1.20798	0.272602
A0A1B6P733	79.332	700470000	0	0	0	0	0	233490000	0	0.42265	0	#NUM!
A0A1B6P7A4	32.631	706480000	1237100000	927550000	708650000	1642900000	1089800000	9.57043e+08	1.14712e+09	0.583128	1.1986	0.261356
A0A1B6P848	36.357	13385000	0	19318000	0	0	0	10901000	0	0.196617	0	#NUM!
A0A1B6P889	42.79	171950000	248220000	194060000	130490000	238840000	204690000	2.04743e+08	191340000	0.751369	0.934536	-0.097678
A0A1B6P8M2	102.49	114130000000	148460000000	135930000000	101600000000	99729000000	101980000000	132840000000	101103000000	0.0863348	0.761089	-0.393864
A0A1B6P8N4	37.105	0	0	0	35018000	29083000	36933000	0	33678000	0.00488729	#DIV/0!	#DIV/0!
A0A1B6P8N6	59.022	0	0	0	0	15564000	0	0	5188000	0.42265	#DIV/0!	#DIV/0!
A0A1B6P8U4	12.5	373460000	385360000	290230000	461180000	397270000	516170000	3.49683e+08	4.58207e+08	0.0770446	1.31035	0.389949
A0A1B6P913	26.654	0	0	0	0	20050000	0	0	6.68333e+06	0.42265	#DIV/0!	#DIV/0!
A0A1B6P940	105.01	96431000	110200000	93434000	73157000	48960000	61683000	1.00022e+08	6.12667e+07	0.0134441	0.612534	-0.707138
A0A1B6P960	63.535	0	46275000	63148000	46891000	0	0	3.64743e+07	1.56303e+07	0.444512	0.42853	-1.22253
A0A1B6P988	50.102	1853900000	2122800000	1973800000	1328900000	1648900000	1702500000	1983500000	1560100000	0.0467813	0.786539	-0.34641
A0A1B6P999	30.555	132310000	104500000	109270000	123790000	101900000	89543000	115360000	1.05078e+08	0.480159	0.910867	-0.134687
A0A1B6P9I7	40.514	76638000	65976000	92029000	72658000	107120000	79850000	7.82143e+07	8.65427e+07	0.558058	1.10648	0.145979
A0A1B6P9J3	37.036	21879000	0	23540000	23863000	33198000	26736000	1.51397e+07	2.79323e+07	0.227921	1.84498	0.883603
A0A1B6P9J7	31.566	0	31017000	0	0	52544000	40597000	10339000	31047000	0.34554	3.0029	1.58636
A0A1B6P9K4	21.816	0	47336000	0	31841000	46923000	42139000	1.57787e+07	40301000	0.256785	2.55414	1.35284
A0A1B6P9L7	16.38	488660000	406750000	341000000	396690000	373630000	357260000	4.12137e+08	375860000	0.48871	0.911979	-0.132927
A0A1B6P9M6	40.273	196670000	161550000	166610000	212880000	243070000	203910000	1.74943e+08	2.19953e+08	0.0496958	1.25728	0.33031
A0A1B6P9U7	42.432	248500000	238820000	220890000	271190000	253740000	247200000	236070000	2.57377e+08	0.120869	1.09026	0.124667
A0A1B6P9W0	62.876	42206000	90265000	87479000	39727000	38494000	26846000	7.33167e+07	3.50223e+07	0.125197	0.477686	-1.06587
A0A1B6PA06	58.979	4582200000	4567800000	4471200000	5178400000	5200300000	5256300000	4540400000	5.21167e+09	0.000218634	1.14784	0.198925
A0A1B6PA15	19.018	20754000	32843000	0	0	21779000	14356000	1.78657e+07	12045000	0.643783	0.674198	-0.568755
A0A1B6PA74	113.35	0	24505000	19960000	20462000	0	19208000	1.48217e+07	1.32233e+07	0.881164	0.892162	-0.164622
A0A1B6PAA3	30.072	0	0	18676000	0	0	0	6.22533e+06	0	0.42265	0	#NUM!
A0A1B6PAB5	88.022	18413000	0	11628000	0	0	0	1.00137e+07	0	0.203565	0	#NUM!
A0A1B6PAC3	31.505	557340000	380280000	495460000	751570000	420890000	566720000	4.77693e+08	5.79727e+08	0.415997	1.2136	0.279288
A0A1B6PAE0	143.65	0	13813000	16249000	0	0	0	1.00207e+07	0	0.186171	0	#NUM!
A0A1B6PAL8	121.54	0	12472000	0	0	0	0	4.15733e+06	0	0.42265	0	#NUM!
A0A1B6PAQ4	10.788	0	0	0	0	12398000	0	0	4.13267e+06	0.42265	#DIV/0!	#DIV/0!
A0A1B6PAQ6	48.587	86258000	114050000	108510000	0	142990000	126210000	1.02939e+08	8.97333e+07	0.799126	0.871711	-0.198078
A0A1B6PB54	57.346	479100000	396890000	524090000	525440000	577670000	552940000	4.66693e+08	5.52017e+08	0.136041	1.18283	0.242237
A0A1B6PB85	25.294	365480000	387350000	379060000	375660000	242660000	251860000	3.77297e+08	290060000	0.176431	0.768785	-0.379348
A0A1B6PBA3	23.532	66904000	60316000	46789000	73251000	91294000	75292000	58003000	7.99457e+07	0.0559548	1.3783	0.462892
A0A1B6PBB3	26.462	194800000	204920000	214470000	192800000	200330000	210580000	204730000	2.01237e+08	0.672549	0.982937	-0.0248293
A0A1B6PBC1	76.631	107910000	174090000	146630000	103720000	124090000	107970000	1.42877e+08	1.11927e+08	0.24361	0.78338	-0.352217
A0A1B6PBD9	14.449	0	0	0	0	133770000	109880000	0	8.12167e+07	0.1874	#DIV/0!	#DIV/0!
A0A1B6PBJ7	41.668	848410000	770280000	854290000	898550000	766100000	893810000	8.24327e+08	852820000	0.612461	1.03457	0.0490251
A0A1B6PBS3	74.849	0	44403000	0	0	0	26933000	14801000	8.97767e+06	0.756866	0.606558	-0.721282
A0A1B6PBT7	15.103	477470000	227140000	393230000	440300000	426060000	452960000	3.65947e+08	4.39773e+08	0.421321	1.20174	0.265127
A0A1B6PC52	55.651	128820000	0	119000000	155860000	85990000	121320000	8.26067e+07	1.21057e+08	0.466974	1.46546	0.551352
A0A1B6PC64	31.692	184800000	223960000	149800000	180470000	257560000	231800000	1.86187e+08	2.23277e+08	0.3002	1.19921	0.262083
A0A1B6PCC8	22.673	21980000000	20565000000	20259000000	22048000000	13637000000	16267000000	2.09347e+10	1.73173e+10	0.280644	0.827208	-0.273677
A0A1B6PCG3	102.07	5031200000	5949000000	5775900000	5248400000	6065600000	5233000000	5.58537e+09	5.51567e+09	0.868043	0.987521	-0.0181167
A0A1B6PCY6	86.553	29414000	0	28909000	0	0	35628000	19441000	11876000	0.648861	0.610874	-0.711053
A0A1B6PD09	252.82	304880000	272930000	249070000	294290000	281210000	258920000	2.75627e+08	278140000	0.90314	1.00912	0.0130958
A0A1B6PD28	53.222	46374000	0	35195000	48193000	0	43894000	2.71897e+07	3.06957e+07	0.874353	1.12895	0.174977
A0A1B6PD58	56.943	51530000	36704000	0	42535000	56672000	29861000	2.94113e+07	4.30227e+07	0.48637	1.46279	0.548725
A0A1B6PDD7	163.35	13802000	0	0	11075000	0	0	4.60067e+06	3.69167e+06	0.885324	0.80242	-0.317571
A0A1B6PDG7	37.83	93096000	113040000	131470000	76927000	130500000	124480000	1.12535e+08	1.10636e+08	0.930437	0.983119	-0.0245615
A0A1B6PDK7	20.183	291230000	308520000	286880000	387840000	278450000	320710000	2.95543e+08	329000000	0.404413	1.1132	0.154718
A0A1B6PDX0	34.111	0	0	0	10068000	0	0	0	3356000	0.42265	#DIV/0!	#DIV/0!
A0A1B6PE61	176.01	5275300	0	0	0	0	0	1.75843e+06	0	0.42265	0	#NUM!
A0A1B6PEC9	84.406	2527800000	2379700000	2495900000	2479600000	3096700000	2874700000	2467800000	2817000000	0.187052	1.1415	0.190934
A0A1B6PEF6	34.187	650620000	730680000	572540000	516450000	732560000	666290000	651280000	6.38433e+08	0.878807	0.980275	-0.0287419
A0A1B6PEI8	47.099	194340000	389410000	0	47508000	0	209250000	1.94583e+08	85586000	0.457522	0.439842	-1.18494
A0A1B6PEL7	41.073	54685000	42045000	0	27931000	35592000	32932000	3.22433e+07	3.21517e+07	0.996099	0.997157	-0.00410737
A0A1B6PES8	15.605	0	190020000	0	179900000	0	151310000	63340000	1.10403e+08	0.607374	1.74303	0.801595
A0A1B6PEV7	44.655	22716000	0	0	0	0	0	7572000	0	0.42265	0	#NUM!
A0A1B6PEY5	29.376	1299900000	1211000000	1233100000	1174300000	1026100000	998000000	1248000000	1.06613e+09	0.0606803	0.854274	-0.22723
A0A1B6PEZ5	35.511	395770000	295300000	312930000	425510000	431850000	466690000	3.34667e+08	441350000	0.0588244	1.31877	0.399198
A0A1B6PEZ6	52.346	24515000	17736000	20478000	0	0	0	2.09097e+07	0	0.00874939	0	#NUM!
A0A1B6PF06	30.202	0	0	16736000	0	0	0	5.57867e+06	0	0.42265	0	#NUM!
A0A1B6PF13	54.727	0	0	0	0	67238000	0	0	2.24127e+07	0.42265	#DIV/0!	#DIV/0!
A0A1B6PF49	36.541	157210000	0	0	178010000	0	0	5.24033e+07	5.93367e+07	0.93448	1.13231	0.179265
A0A1B6PFE9	53.889	147180000	208240000	183450000	170210000	219600000	202400000	1.79623e+08	1.97403e+08	0.48227	1.09898	0.136172
A0A1B6PFN9	125.3	0	0	27032000	0	0	0	9.01067e+06	0	0.42265	0	#NUM!
A0A1B6PFP2	11.687	55981000	0	83305000	56934000	39817000	0	4.64287e+07	3.22503e+07	0.661602	0.694621	-0.525702
A0A1B6PFW6	38.076	0	0	0	74951000	0	0	0	2.49837e+07	0.42265	#DIV/0!	#DIV/0!
A0A1B6PG02	7.9821	0	0	20282000	0	0	0	6.76067e+06	0	0.42265	0	#NUM!
A0A1B6PG41	32.91	396930000	413080000	386230000	512930000	591980000	547820000	3.98747e+08	550910000	0.0142472	1.3816	0.466344
A0A1B6PG44	49.208	0	26459000	0	0	0	29674000	8.81967e+06	9.89133e+06	0.939481	1.12151	0.165441
A0A1B6PG49	39.227	127930000	86430000	101180000	151590000	83485000	104340000	105180000	1.13138e+08	0.755624	1.07566	0.105227
A0A1B6PGH6	31.906	0	0	30597000	0	0	0	10199000	0	0.42265	0	#NUM!
A0A1B6PH65	39.002	87527000	100640000	100550000	92615000	99775000	85540000	96239000	9.26433e+07	0.580684	0.962638	-0.0549345
A0A1B6PH82	36.096	12984000	0	13003000	0	0	0	8.66233e+06	0	0.183504	0	#NUM!
A0A1B6PHC9	40.998	429010000	453350000	467120000	407460000	465270000	399570000	4.49827e+08	424100000	0.352344	0.942808	-0.0849647
A0A1B6PHD0	51.377	2553000000	3008400000	2911000000	2621200000	2234100000	2165900000	2.82413e+09	2340400000	0.0711607	0.828714	-0.271053
A0A1B6PHL2	86.257	39099000	31496000	34171000	40615000	47792000	49318000	34922000	4.59083e+07	0.036113	1.3146	0.39462
A0A1B6PHM8	41.898	75877000	91092000	93236000	33144000	60152000	75978000	86735000	5.64247e+07	0.121469	0.650541	-0.620288
A0A1B6PHN3	45.018	568930000	570190000	472340000	636980000	721610000	713150000	5.37153e+08	690580000	0.0232134	1.28563	0.362475
A0A1B6PHP7	27.34	1606300000	2102400000	1675000000	1994500000	1427100000	1521200000	1.79457e+09	1647600000	0.565032	0.918105	-0.123269
A0A1B6PHU5	7.4686	79618000	0	89787000	67349000	0	79657000	5.64683e+07	49002000	0.852705	0.867778	-0.204601
A0A1B6PI02	23.447	76885000	66133000	94022000	115410000	106220000	71797000	7.90133e+07	97809000	0.306191	1.23788	0.307871
A0A1B6PI23	33.141	3457100	0	0	0	0	0	1.15237e+06	0	0.42265	0	#NUM!
A0A1B6PI60	46.88	58619000	0	0	57780000	0	49380000	1.95397e+07	35720000	0.575815	1.82808	0.870326
A0A1B6PIA7	33.15	375220000	215650000	264460000	239100000	264600000	259410000	285110000	254370000	0.583383	0.892182	-0.16459
A0A1B6PIL1	39.714	0	0	0	0	0	46601000	0	1.55337e+07	0.42265	#DIV/0!	#DIV/0!
A0A1B6PIQ0	61.69	92604000	97345000	79300000	136920000	152390000	158140000	8.97497e+07	149150000	0.00224089	1.66184	0.732785
A0A1B6PIT8	50.711	82414000	75064000	65388000	0	99794000	102600000	7.42887e+07	6.74647e+07	0.859219	0.908142	-0.13901
A0A1B6PIX9	30.824	0	0	0	14178000	0	0	0	4726000	0.42265	#DIV/0!	#DIV/0!
A0A1B6PJB8	27.51	26340000	0	20966000	20085000	26185000	0	1.57687e+07	1.54233e+07	0.977035	0.9781	-0.0319461
A0A1B6PJC4	26.161	0	0	0	20049000	0	0	0	6683000	0.42265	#DIV/0!	#DIV/0!
A0A1B6PJC6	50.054	133640000	195640000	129590000	204060000	270100000	197660000	1.52957e+08	223940000	0.0878137	1.46407	0.549989
A0A1B6PJG3	93.583	0	23044000	0	0	23424000	23329000	7.68133e+06	1.55843e+07	0.510099	2.02886	1.02067
A0A1B6PJK4	26.027	16531000	0	18022000	21873000	0	0	1.15177e+07	7291000	0.674253	0.633028	-0.65966
A0A1B6PJN8	17.21	246220000	190500000	210120000	257540000	230830000	238080000	2.15613e+08	242150000	0.243009	1.12308	0.167455
A0A1B6PJQ8	25.65	0	20142000	0	14747000	0	0	6714000	4.91567e+06	0.840384	0.732152	-0.449785
A0A1B6PKJ9	53.632	233490000	162070000	211110000	238940000	221320000	240310000	2.02223e+08	2.33523e+08	0.273126	1.15478	0.207617
A0A1B6PKL7	81.103	0	0	22213000	26929000	30042000	0	7.40433e+06	1.89903e+07	0.394713	2.56476	1.35882
A0A1B6PKM3	57.213	0	29283000	0	0	0	32581000	9761000	1.08603e+07	0.943641	1.11263	0.153968
A0A1B6PKS4	16.678	0	0	0	4755900	0	0	0	1585300	0.42265	#DIV/0!	#DIV/0!
A0A1B6PL40	16.369	261430000	360720000	313770000	275770000	228270000	281890000	3.11973e+08	2.61977e+08	0.223646	0.839741	-0.251984
A0A1B6PL66	35.734	54241000	31469000	48955000	59365000	32397000	56753000	4.48883e+07	49505000	0.697339	1.10285	0.141234
A0A1B6PL89	28.481	0	0	0	0	8584400	0	0	2.86147e+06	0.42265	#DIV/0!	#DIV/0!
A0A1B6PL99	20.203	134860000	132350000	162380000	120030000	124470000	104210000	1.43197e+08	1.16237e+08	0.089013	0.811727	-0.300933
A0A1B6PLC6	39.321	17772000000	20029000000	19886000000	19755000000	19006000000	20299000000	19229000000	1.96867e+10	0.615987	1.0238	0.0339351
A0A1B6PLM9	39.801	32972000	0	42190000	37956000	0	22928000	25054000	2.02947e+07	0.79256	0.810037	-0.30394
A0A1B6PLV2	17.011	706670000	594910000	664890000	710880000	698710000	712380000	655490000	7.07323e+08	0.251568	1.07908	0.109796
A0A1B6PLX6	41.114	635440000	939890000	757200000	611160000	738160000	716490000	777510000	6.88603e+08	0.431387	0.885652	-0.175188
A0A1B6PM13	46.537	0	0	0	0	3689000	0	0	1.22967e+06	0.42265	#DIV/0!	#DIV/0!
A0A1B6PM26	39.382	31957000	20880000	27560000	35470000	36255000	32236000	26799000	3.46537e+07	0.121716	1.2931	0.370829
A0A1B6PM29	11.905	0	0	0	69460000	63069000	0	0	4.41763e+07	0.184451	#DIV/0!	#DIV/0!
A0A1B6PM37	33.115	26917000	38422000	20689000	25305000	29241000	25397000	28676000	2.66477e+07	0.73761	0.929267	-0.105835
A0A1B6PMB6	73.642	0	13585000	0	0	0	0	4.52833e+06	0	0.42265	0	#NUM!
A0A1B6PMC7	87.62	0	0	0	32923000	0	0	0	1.09743e+07	0.42265	#DIV/0!	#DIV/0!
A0A1B6PMT8	38.274	2697700000	2457800000	2859700000	3830000000	3342500000	2897000000	2.67173e+09	3356500000	0.110745	1.2563	0.329182
A0A1B6PMZ2	34.446	0	0	0	0	28300000	0	0	9.43333e+06	0.42265	#DIV/0!	#DIV/0!
A0A1B6PN20	109.52	26646000	16175000	0	25831000	21535000	22950000	1.42737e+07	2.34387e+07	0.358301	1.64209	0.715535
A0A1B6PN78	61.357	0	2261400	0	0	0	0	753800	0	0.42265	0	#NUM!
A0A1B6PN82	54.433	0	0	11377000	0	0	0	3.79233e+06	0	0.42265	0	#NUM!
A0A1B6PN84	25.162	48959000	85698000	79533000	62431000	41545000	49710000	7.13967e+07	5.12287e+07	0.213725	0.717522	-0.478905
A0A1B6PN98	134.24	95677000	187850000	144850000	77671000	98469000	112120000	1.42792e+08	9.60867e+07	0.214718	0.672912	-0.57151
A0A1B6PNA9	46.979	34519000	0	34356000	35137000	0	0	2.29583e+07	1.17123e+07	0.53057	0.510156	-0.970989
A0A1B6PNB8	37.354	29873000	34920000	34665000	32216000	19398000	21753000	3.31527e+07	2.44557e+07	0.145351	0.737668	-0.438956
A0A1B6PNG4	94.666	0	0	0	0	0	23954000	0	7.98467e+06	0.42265	#DIV/0!	#DIV/0!
A0A1B6PNI1	63.987	103170000	93975000	102650000	94923000	82534000	89172000	9.99317e+07	8.88763e+07	0.0786872	0.889371	-0.169143
A0A1B6PNK3	43.547	0	92734000	72180000	0	68328000	69465000	5.49713e+07	45931000	0.816089	0.835545	-0.259211
A0A1B6PNM7	49.179	812010000	656320000	722300000	943860000	676860000	705590000	730210000	7.75437e+08	0.668866	1.06194	0.0866975
A0A1B6PNN6	51.472	33303000	0	33826000	40155000	0	0	2.23763e+07	13385000	0.634265	0.598177	-0.741357
A0A1B6PNS7	47.038	1273700000	1860800000	1704500000	1132300000	2006600000	1850300000	1613000000	1.66307e+09	0.884901	1.03104	0.0440996
A0A1B6PNZ3	47.998	44452000	15018000	45037000	55437000	31986000	47175000	3.48357e+07	44866000	0.457598	1.28793	0.365057
A0A1B6PP06	91.05	13316000	0	0	0	0	0	4.43867e+06	0	0.42265	0	#NUM!
A0A1B6PP30	33.76	135050000	102600000	81427000	85842000	76112000	88072000	106359000	83342000	0.275529	0.783591	-0.351826
A0A1B6PP73	42.978	66024000	62973000	50306000	67614000	33065000	80494000	5.97677e+07	60391000	0.969903	1.01043	0.0149683
A0A1B6PP80	55.393	0	0	0	13054000	19021000	0	0	1.06917e+07	0.197276	#DIV/0!	#DIV/0!
A0A1B6PPB3	24.354	164700000	125610000	184190000	174500000	139980000	149790000	1.58167e+08	1.54757e+08	0.874975	0.97844	-0.031444
A0A1B6PPF6	28.091	422010000	760810000	474390000	443280000	636470000	599050000	5.52403e+08	559600000	0.956066	1.01303	0.0186739
A0A1B6PPN4	56.662	0	0	37637000	0	28305000	23666000	1.25457e+07	1.73237e+07	0.772225	1.38085	0.465555
A0A1B6PPQ8	80.05	64139000	0	62383000	49125000	54337000	0	42174000	3.44873e+07	0.792646	0.817739	-0.290287
A0A1B6PPW0	65.786	17011000	0	17278000	20703000	0	14515000	1.14297e+07	1.17393e+07	0.972318	1.02709	0.0385672
A0A1B6PQ07	60.227	17509000	16776000	17891000	14468000	0	0	17392000	4.82267e+06	0.1204	0.277292	-1.85052
A0A1B6PQ87	44.501	726070000	676290000	653240000	716210000	799010000	737950000	685200000	7.51057e+08	0.116531	1.09611	0.132397
A0A1B6PQI9	52.058	106580000	93125000	88043000	97932000	108500000	113740000	95916000	106724000	0.211032	1.11268	0.154041
A0A1B6PQQ6	54.531	980200000	1104300000	1012000000	1183600000	1353800000	1434500000	1.03217e+09	1.32397e+09	0.0397874	1.28271	0.359191
A0A1B6PR48	115.85	408350000	535550000	454090000	295160000	392640000	364530000	4.65997e+08	3.50777e+08	0.0747245	0.752745	-0.409767
A0A1B6PRD6	33.37	24541000	20675000	0	27433000	0	27531000	15072000	1.83213e+07	0.798994	1.21559	0.281654
A0A1B6PRE5	76.783	15057000	16291000	0	0	0	0	1.04493e+07	0	0.184135	0	#NUM!
A0A1B6PRP0	53.226	1900500000	1572100000	1777600000	1864700000	2016500000	2021800000	1.75007e+09	1.96767e+09	0.13723	1.12434	0.169076
A0A1B6PSF9	51.27	0	0	0	7590400	0	0	0	2.53013e+06	0.42265	#DIV/0!	#DIV/0!
A0A1B6PT02	42.086	39076000	0	0	62366000	0	0	1.30253e+07	2.07887e+07	0.770313	1.59602	0.674477
A0A1B6PT29	14.068	233860000	245980000	229440000	279950000	269100000	0	2.36427e+08	1.83017e+08	0.618867	0.774095	-0.369418
A0A1B6PT78	66.161	47271000	53886000	68371000	55635000	93517000	85140000	5.65093e+07	7.80973e+07	0.194698	1.38203	0.466784
A0A1B6PTM5	17.482	27874000	0	0	0	0	0	9.29133e+06	0	0.42265	0	#NUM!
A0A1B6PU39	80.175	21903000	0	12985000	25244000	0	0	1.16293e+07	8.41467e+06	0.7768	0.723573	-0.46679
A0A1B6PU65	32.773	1806400000	1724200000	1758200000	1780800000	2191100000	2164200000	1.76293e+09	2.04537e+09	0.163037	1.16021	0.214382
A0A1B6Q0L3	18.922	53742000	96730000	0	73828000	86242000	72593000	5.01573e+07	7.75543e+07	0.431307	1.54622	0.628747
A0A1B6Q0M4	22.397	1825800000	1426300000	1679500000	2378600000	1298000000	1762500000	1.64387e+09	1.81303e+09	0.653074	1.10291	0.141312
A0A1B6Q0N8	74.259	0	0	0	13042000	0	0	0	4.34733e+06	0.42265	#DIV/0!	#DIV/0!
A0A1B6Q0R4	22.978	18033000	0	0	0	0	0	6011000	0	0.42265	0	#NUM!
A0A1B6Q0S3	60.969	218430000	189770000	213330000	221410000	209430000	206440000	2.07177e+08	2.12427e+08	0.633991	1.02534	0.0361034
A0A1B6Q0U1	34.227	371730000	384150000	415120000	411220000	498190000	504810000	3.90333e+08	4.71407e+08	0.0990471	1.2077	0.272265
A0A1B6Q0X6	39.528	0	16437000	0	0	11609000	0	5479000	3.86967e+06	0.82343	0.706272	-0.501703
A0A1B6Q0X8	57.125	155440000	169940000	178630000	162870000	182710000	174840000	1.68003e+08	1.73473e+08	0.572398	1.03256	0.046224
A0A1B6Q0Z3	20.82	155480000	135060000	165370000	210250000	223700000	206610000	151970000	213520000	0.00773125	1.40501	0.490585
A0A1B6Q117	136.44	0	0	26032000	0	0	0	8.67733e+06	0	0.42265	0	#NUM!
A0A1B6Q140	53.859	353380000	347200000	364350000	353790000	431970000	406860000	3.54977e+08	397540000	0.20186	1.1199	0.163376
A0A1B6Q184	68.197	0	0	0	13606000	0	0	0	4.53533e+06	0.42265	#DIV/0!	#DIV/0!
A0A1B6Q1B9	43.571	47695000	44292000	42866000	70421000	57319000	60509000	44951000	6.27497e+07	0.0337311	1.39596	0.481255
A0A1B6Q1C4	20.01	19673000	0	0	17813000	0	24799000	6.55767e+06	14204000	0.482516	2.16601	1.11504
A0A1B6Q1F1	92.548	251750000	183220000	219570000	253480000	363300000	335730000	218180000	3.17503e+08	0.0747249	1.45524	0.541253
A0A1B6Q1I8	26.951	44520000	65070000	53779000	56848000	67083000	67351000	5.44563e+07	6.37607e+07	0.263216	1.17086	0.227567
A0A1B6Q1J6	47.03	0	0	0	14987000	11876000	17879000	0	14914000	0.0132394	#DIV/0!	#DIV/0!
A0A1B6Q1J7	22.502	1479800000	1065200000	1520000000	1247700000	1100100000	1052100000	1355000000	1133300000	0.26394	0.836384	-0.257763
A0A1B6Q1K6	34.708	0	31023000	0	0	0	0	10341000	0	0.42265	0	#NUM!
A0A1B6Q1P0	24.22	13302000	0	0	18362000	12029000	0	4434000	1.01303e+07	0.461568	2.28469	1.192
A0A1B6Q1Q5	56.876	36483000	0	38755000	31175000	23825000	23806000	2.50793e+07	2.62687e+07	0.933873	1.04742	0.066844
A0A1B6Q1T5	48.481	108550000	42223000	0	0	0	55827000	5.02577e+07	18609000	0.447238	0.370272	-1.43334
A0A1B6Q1U5	49.42	25491000	0	0	0	0	0	8497000	0	0.42265	0	#NUM!
A0A1B6Q251	63.004	0	0	34053000	42262000	46425000	50342000	11351000	46343000	0.085494	4.08272	2.02953
A0A1B6Q2B4	41.681	71619000	92804000	96443000	93199000	141300000	122700000	8.69553e+07	1.19066e+08	0.134942	1.36928	0.453419
A0A1B6Q2F4	42.14	0	0	0	0	23999000	0	0	7.99967e+06	0.42265	#DIV/0!	#DIV/0!
A0A1B6Q2I8	51.388	36051000	73365000	66582000	0	55826000	42817000	58666000	32881000	0.283318	0.560478	-0.83527
A0A1B6Q2N5	60.993	22910000	0	0	23748000	22729000	0	7.63667e+06	1.54923e+07	0.510296	2.02868	1.02054
A0A1B6Q2N9	124.37	0	0	0	0	18272000	0	0	6.09067e+06	0.42265	#DIV/0!	#DIV/0!
A0A1B6Q2S4	39.001	32585000	44023000	26862000	41122000	49505000	49901000	34490000	4.68427e+07	0.118275	1.35815	0.441645
A0A1B6Q2S5	21.964	33999000	35649000	44699000	25570000	0	23882000	3.81157e+07	16484000	0.10526	0.432473	-1.20932
A0A1B6Q2V7	67.564	0	0	16323000	0	19924000	17665000	5441000	1.25297e+07	0.443333	2.30282	1.2034
A0A1B6Q2X9	50.144	70515000	0	55624000	42074000	0	0	4.20463e+07	1.40247e+07	0.344826	0.333553	-1.58401
A0A1B6Q307	105.02	99724000	91915000	95728000	132210000	92950000	97600000	95789000	1.07587e+08	0.442269	1.12316	0.167567
A0A1B6Q384	51.226	0	0	14151000	0	0	0	4717000	0	0.42265	0	#NUM!
A0A1B6Q3A5	51.5	0	0	0	93789000	0	0	0	31263000	0.42265	#DIV/0!	#DIV/0!
A0A1B6Q3B4	42.785	53421000	60600000	65895000	30869000	72448000	52761000	59972000	52026000	0.582309	0.867505	-0.205056
A0A1B6Q3C0	48.58	50415000	41765000	56542000	70941000	39832000	0	49574000	3.69243e+07	0.603361	0.744833	-0.425012
A0A1B6Q3C2	65.987	583250000	437540000	513180000	694950000	554770000	591120000	5.11323e+08	6.13613e+08	0.16043	1.20005	0.263094
A0A1B6Q3D8	59.463	107070000	175240000	119950000	101650000	108690000	111390000	1.34087e+08	1.07243e+08	0.327338	0.799806	-0.322278
A0A1B6Q3F1	20.328	29325000	26974000	27575000	0	28276000	0	27958000	9.42533e+06	0.187535	0.337125	-1.56865
A0A1B6Q3H8	77.348	22152000	22231000	0	28393000	22736000	17969000	1.47943e+07	2.30327e+07	0.387256	1.55686	0.638637
A0A1B6Q3I9	166.54	45343000	71453000	47172000	38668000	42108000	32226000	54656000	3.76673e+07	0.171816	0.689171	-0.537066
A0A1B6Q3N7	49.619	37294000	51224000	35801000	25772000	26801000	0	4.14397e+07	1.75243e+07	0.0936975	0.422888	-1.24165
A0A1B6Q3T5	32.873	31516000	0	0	0	0	18358000	1.05053e+07	6.11933e+06	0.74068	0.582498	-0.779676
A0A1B6Q442	66.414	0	9245900	0	0	0	0	3.08197e+06	0	0.42265	0	#NUM!
A0A1B6Q4D1	19.551	135730000	0	149870000	191150000	118210000	194890000	95200000	1.68083e+08	0.268782	1.76558	0.820143
A0A1B6Q4H1	54.336	76266000	0	37802000	92549000	33832000	74374000	3.80227e+07	6.69183e+07	0.36385	1.75996	0.815542
A0A1B6Q4K9	162.54	0	0	0	23422000	0	0	0	7.80733e+06	0.42265	#DIV/0!	#DIV/0!
A0A1B6Q4P7	45.47	0	0	26826000	0	24448000	23867000	8942000	16105000	0.584074	1.80105	0.848839
A0A1B6Q4Q6	28.116	72956000	84503000	80285000	70654000	59184000	62950000	79248000	6.42627e+07	0.0348439	0.810906	-0.302394
A0A1B6Q4S3	85.87	0	0	0	0	0	12201000	0	4067000	0.42265	#DIV/0!	#DIV/0!
A0A1B6Q4X6	48.986	26126000000	28720000000	26390000000	22946000000	23208000000	21648000000	2.70787e+10	2.26007e+10	0.0155635	0.83463	-0.260791
A0A1B6Q4Y1	22.419	3385600000	4994800000	4353800000	4254700000	4474500000	4916400000	4.24473e+09	4.54853e+09	0.595703	1.07157	0.0997275
A0A1B6Q4Z8	20.927	0	0	37052000	0	0	0	1.23507e+07	0	0.42265	0	#NUM!
A0A1B6Q515	51.757	49141000	36183000	0	59699000	32595000	0	2.84413e+07	3.07647e+07	0.923431	1.08169	0.113285
A0A1B6Q537	35.266	70074000	56663000	64068000	127990000	65051000	90642000	6.36017e+07	94561000	0.229011	1.48677	0.572181
A0A1B6Q562	87.093	14576000	0	0	15011000	0	0	4.85867e+06	5.00367e+06	0.98441	1.02984	0.0424252
A0A1B6Q5I9	40.582	0	0	4764800	0	0	0	1.58827e+06	0	0.42265	0	#NUM!
A0A1B6Q5U5	65.551	48847000	28544000	41272000	48544000	46108000	50050000	3.95543e+07	48234000	0.278667	1.21944	0.286215
A0A1B6Q5Y0	51.055	69199000	92149000	74898000	68711000	65942000	65910000	7.87487e+07	6.68543e+07	0.225273	0.848958	-0.236234
A0A1B6Q670	50.1	59081000	36719000	61637000	63999000	110920000	95606000	52479000	90175000	0.0936589	1.71831	0.780987
A0A1B6Q6I7	21.593	368510000	328600000	319930000	528630000	508240000	497180000	3.39013e+08	511350000	0.00144057	1.50835	0.592969
A0A1B6Q6K8	29.844	59655000	79087000	79002000	78447000	77892000	74113000	7.25813e+07	7.68173e+07	0.582273	1.05836	0.0818333
A0A1B6Q6M2	29.052	353180000	390190000	363480000	394030000	379860000	321120000	368950000	3.65003e+08	0.884362	0.989303	-0.0155157
A0A1B6Q6M3	48.865	53315000	59730000	69312000	78901000	76037000	89650000	6.07857e+07	8.15293e+07	0.0296452	1.34126	0.423588
A0A1B6Q6N3	17.821	64640000	100260000	0	0	59347000	0	5.49667e+07	1.97823e+07	0.383679	0.359897	-1.47434
A0A1B6Q6S1	60.25	1930400000	2403800000	2179700000	1823600000	2449100000	2128100000	2171300000	2133600000	0.876447	0.982637	-0.0252693
A0A1B6Q6T2	39.133	0	26029000	29829000	28260000	28690000	0	1.86193e+07	1.89833e+07	0.97954	1.01955	0.0279319
A0A1B6Q6Z6	25.642	37620000	24200000	37851000	23136000	40934000	32636000	3.32237e+07	3.22353e+07	0.892226	0.970252	-0.0435684
A0A1B6Q707	78.361	0	0	0	0	8664800	0	0	2.88827e+06	0.42265	#DIV/0!	#DIV/0!
A0A1B6Q718	74.096	0	0	0	0	6457000	0	0	2.15233e+06	0.42265	#DIV/0!	#DIV/0!
A0A1B6Q750	37.349	1420700000	1903800000	1611600000	1605600000	1961800000	1836400000	1.64537e+09	1.80127e+09	0.427189	1.09475	0.130603
A0A1B6Q7A0	64.333	207520000	221900000	212840000	254950000	220510000	231800000	2.14087e+08	2.35753e+08	0.154148	1.10121	0.139083
A0A1B6Q7J3	34.357	743810000	826260000	664290000	704570000	784800000	773150000	7.44787e+08	7.54173e+08	0.870592	1.0126	0.0180689
A0A1B6Q7S7	69.562	0	31162000	0	0	37642000	32336000	1.03873e+07	23326000	0.456651	2.24562	1.16711
A0A1B6Q7X0	169.96	0	8618200	0	0	0	13890000	2.87273e+06	4630000	0.766215	1.61171	0.688588
A0A1B6Q7X2	30.742	0	0	0	2654500	0	0	0	884833	0.42265	#DIV/0!	#DIV/0!
A0A1B6Q7Y9	62.756	0	0	14610000	0	0	0	4870000	0	0.42265	0	#NUM!
A0A1B6Q7Z3	36.351	61556000	21481000	43478000	50828000	37630000	40455000	4.21717e+07	42971000	0.952925	1.01895	0.0270893
A0A1B6Q7Z8	40.884	693210000	692220000	776020000	759050000	912680000	994620000	7.20483e+08	8.88783e+08	0.12116	1.23359	0.302867
A0A1B6Q818	23.99	1033500000	566240000	791720000	1179000000	881400000	812720000	7.97153e+08	9.57707e+08	0.413863	1.20141	0.264727
A0A1B6Q885	21.41	0	0	0	29523000	23569000	21855000	0	2.49823e+07	0.00854033	#DIV/0!	#DIV/0!
A0A1B6Q8B0	43.734	379030000	449460000	463790000	395280000	353750000	361480000	430760000	370170000	0.132235	0.859342	-0.218696
A0A1B6Q8E8	40.389	15876000	0	0	0	0	0	5292000	0	0.42265	0	#NUM!
A0A1B6Q8F5	20.584	44913000	0	46615000	38604000	60122000	40859000	3.05093e+07	4.65283e+07	0.413991	1.52505	0.608859
A0A1B6Q8L5	53.305	1468900000	1714600000	1531700000	1765800000	1832500000	1658200000	1.57173e+09	1.75217e+09	0.122892	1.1148	0.156784
A0A1B6Q8L9	17.564	129690000	93656000	111290000	114560000	71513000	111710000	1.11545e+08	99261000	0.521142	0.889871	-0.168331
A0A1B6Q8W1	67.393	7613500	0	0	0	0	0	2.53783e+06	0	0.42265	0	#NUM!
A0A1B6Q8Y3	67.997	221600000	218690000	245120000	230630000	272660000	235370000	228470000	246220000	0.332355	1.07769	0.107943
A0A1B6Q918	40.242	1995000000	3296000000	2628500000	1927000000	2999100000	2647400000	2.63983e+09	2524500000	0.825996	0.95631	-0.0644492
A0A1B6Q949	47.906	71758000	0	55345000	82982000	36897000	60829000	4.23677e+07	60236000	0.528886	1.42174	0.507662
A0A1B6Q966	109.74	51471000	55163000	61229000	47401000	39728000	38955000	5.59543e+07	42028000	0.0238367	0.751113	-0.412899
A0A1B6Q969	10.117	0	0	0	0	62659000	0	0	2.08863e+07	0.42265	#DIV/0!	#DIV/0!
A0A1B6Q972	95.505	66782000	114860000	112610000	66002000	142390000	131960000	98084000	1.13451e+08	0.623682	1.15667	0.209975
A0A1B6Q9C3	28.85	975510000	1505200000	1374000000	1251400000	1334700000	1349500000	1.2849e+09	1.31187e+09	0.882299	1.02098	0.0299613
A0A1B6Q9D0	44.501	638650000	446310000	629860000	598040000	482610000	583990000	5.71607e+08	554880000	0.831431	0.970737	-0.0428469
A0A1B6Q9G5	61.179	19743000	0	13036000	0	14359000	11009000	1.09263e+07	8456000	0.751384	0.77391	-0.369762
A0A1B6Q9J6	27.57	0	15717000	0	0	0	0	5239000	0	0.42265	0	#NUM!
A0A1B6Q9P8	68.328	39304000	35098000	42101000	43577000	35358000	33047000	3.88343e+07	3.73273e+07	0.714505	0.961194	-0.0571003
A0A1B6Q9T0	72.195	48262000	54173000	45554000	32520000	51464000	39801000	4.93297e+07	4.12617e+07	0.281644	0.836447	-0.257653
A0A1B6Q9X0	45.606	684290000	961960000	747510000	660840000	853340000	696320000	797920000	7.36833e+08	0.587595	0.923443	-0.114906
A0A1B6QA33	48.01	223100000	226290000	250690000	287750000	252920000	269730000	233360000	2.70133e+08	0.0518084	1.15758	0.211114
A0A1B6QA87	27.547	73822000	84601000	53661000	43295000	91129000	50489000	7.06947e+07	6.16377e+07	0.636242	0.871886	-0.197789
A0A1B6QAG2	147.89	40147000	99501000	88311000	22669000	197780000	118090000	7.59863e+07	1.12846e+08	0.551086	1.48509	0.570548
A0A1B6QAJ9	36.539	198360000	160020000	171380000	287890000	245620000	254380000	1.76587e+08	262630000	0.00775167	1.48726	0.572655
A0A1B6QAK5	36.061	108030000	124460000	129230000	145940000	149260000	165250000	1.20573e+08	1.53483e+08	0.0200368	1.27295	0.348171
A0A1B6QB11	46.774	422090000	338010000	378390000	436390000	605050000	517890000	3.79497e+08	5.19777e+08	0.0837125	1.36965	0.453805
A0A1B6QB70	7.4622	0	0	0	0	112600000	0	0	3.75333e+07	0.42265	#DIV/0!	#DIV/0!
A0A1B6QBF0	68.226	462620000	398060000	447140000	483840000	433330000	520500000	435940000	4.79223e+08	0.250587	1.09929	0.136569
A0A1B6QBF1	39.389	294920000	261140000	304890000	330440000	317670000	382880000	2.86983e+08	3.43663e+08	0.0868794	1.1975	0.260029
A0A1B6QBL5	69.951	134790000	133750000	158860000	133690000	96332000	147440000	1.42467e+08	1.25821e+08	0.406339	0.883159	-0.179255
A0A1B6QBZ8	49.746	27483000	26613000	27833000	20439000	33917000	26137000	2.73097e+07	26831000	0.913874	0.982473	-0.0255109
A0A1B6QCA1	78.317	21752000	0	0	0	0	0	7.25067e+06	0	0.42265	0	#NUM!
A0A1B6QCQ7	30.078	0	0	0	0	0	8032700	0	2.67757e+06	0.42265	#DIV/0!	#DIV/0!
A0A1B6QCR4	15.891	0	0	71198000	0	0	0	2.37327e+07	0	0.42265	0	#NUM!
A0A1B6QD19	86.91	0	34743000	33217000	0	27409000	0	2.26533e+07	9.13633e+06	0.407935	0.403311	-1.31004
A0A1B6QDA1	39.324	23789000	34140000	21277000	0	0	26184000	26402000	8728000	0.169269	0.330581	-1.59692
A0A1B6QDA6	105.94	24758000	31855000	34965000	0	0	0	30526000	0	0.00964936	0	#NUM!
A0A1B6QDC1	36.753	17802000	0	0	0	0	0	5934000	0	0.42265	0	#NUM!
A0A1B6QDR2	34.943	0	0	0	21752000	31479000	0	0	1.77437e+07	0.196803	#DIV/0!	#DIV/0!
A0A1B6QDR7	78.648	0	47489000	43926000	0	32082000	30241000	3.04717e+07	2.07743e+07	0.630917	0.681759	-0.552666
A0A1B6QDU9	30.146	93854000	66203000	97135000	62382000	60317000	54604000	8.57307e+07	59101000	0.106091	0.68938	-0.536629
A0A1B6QE21	52.248	2821300000	3291000000	3171200000	3214200000	3255000000	2742800000	3094500000	3.07067e+09	0.917758	0.992298	-0.0111544
A0A1B6QE29	38.422	0	0	0	0	11480000	0	0	3.82667e+06	0.42265	#DIV/0!	#DIV/0!
A0A1B6QE38	35.859	0	0	10151000	0	0	0	3.38367e+06	0	0.42265	0	#NUM!
A0A1B6QE41	35.641	353120000	657480000	469470000	0	575220000	0	4.93357e+08	191740000	0.254182	0.388644	-1.36348
A0A1B6QE65	57.311	65770000	67194000	69843000	76943000	72030000	93151000	6.76023e+07	80708000	0.172576	1.19386	0.255639
A0A1B6QE87	74.764	37761000	0	0	30916000	25385000	27390000	12587000	27897000	0.347634	2.21633	1.14818
A0A1B6QED9	69.384	24046000	0	0	0	0	0	8.01533e+06	0	0.42265	0	#NUM!
A0A1B6QEG2	38.921	130230000	68531000	74747000	126830000	108470000	124760000	9.11693e+07	120020000	0.276299	1.31645	0.396654
A0A1B6QEH8	39.72	10952000000	16193000000	14745000000	13945000000	13831000000	13802000000	1.39633e+10	1.38593e+10	0.953	0.992552	-0.0107855
A0A1B6QEI0	18.688	174840000	190310000	194420000	129010000	210040000	157360000	1.86523e+08	165470000	0.471499	0.887128	-0.172786
A0A1B6QEM9	45.208	202920000	211580000	240840000	169840000	186970000	162690000	2.18447e+08	1.73167e+08	0.0373414	0.792718	-0.33512
A0A1B6QEP6	107.53	33207000	53281000	29274000	32690000	43583000	43517000	3.85873e+07	39930000	0.881663	1.0348	0.0493457
A0A1B6QER6	59.193	7915100000	5441800000	6410100000	11140000000	6667600000	7723300000	6589000000	8510300000	0.296622	1.29159	0.36915
A0A1B6QET0	55.069	797380000	1038000000	970770000	748530000	2836900000	1741900000	9.35383e+08	1.77578e+09	0.297489	1.89845	0.924821
A0A1B6QET8	49.907	10198000	0	0	0	0	0	3.39933e+06	0	0.42265	0	#NUM!
A0A1B6QEW9	197.93	45687000	0	0	27222000	0	0	15229000	9074000	0.749653	0.595837	-0.747011
A0A1B6QF27	105.96	0	0	0	0	0	18760000	0	6.25333e+06	0.42265	#DIV/0!	#DIV/0!
A0A1B6QF50	49.598	150770000	101600000	110170000	155820000	0	80579000	1.20847e+08	7.87997e+07	0.454102	0.652063	-0.616916
A0A1B6QF68	22.883	0	120480000	0	0	0	135020000	40160000	4.50067e+07	0.939866	1.12068	0.164379
A0A1B6QF74	39.55	388720000	272620000	348450000	440000000	388620000	402440000	3.36597e+08	4.10353e+08	0.149858	1.21912	0.285846
A0A1B6QFA6	48.193	25677000	21988000	0	39203000	0	30818000	1.58883e+07	2.33403e+07	0.634913	1.46902	0.554857
A0A1B6QFD0	17.453	2138500000	2466100000	2107700000	2142400000	1915600000	2332200000	2.23743e+09	2.13007e+09	0.553749	0.952013	-0.0709461
A0A1B6QFH9	26.761	82245000	49836000	65936000	68659000	57109000	0	6.60057e+07	4.19227e+07	0.381718	0.635137	-0.654859
A0A1B6QFV6	27.224	0	18372000	0	0	0	20977000	6124000	6.99233e+06	0.930136	1.14179	0.1913
A0A1B6QFX4	54.746	63522000	76459000	71206000	64886000	69694000	94578000	7.03957e+07	76386000	0.594334	1.0851	0.117822
A0A1B6QFY2	121.86	143510000	101290000	111600000	126620000	105370000	108160000	118800000	1.13383e+08	0.730787	0.954405	-0.0673262
A0A1B6QG06	175.91	555390000	847350000	716760000	535430000	702910000	679000000	706500000	6.39113e+08	0.541563	0.904619	-0.144618
A0A1B6QG08	56.977	209230000	186700000	203410000	167420000	169590000	146050000	199780000	161020000	0.0188864	0.805987	-0.311172
A0A1B6QG50	54.146	136140000	142430000	126280000	172650000	184230000	224190000	134950000	193690000	0.0537997	1.43527	0.521324
A0A1B6QG80	18.153	0	0	0	0	47745000	28889000	0	2.55447e+07	0.207151	#DIV/0!	#DIV/0!
A0A1B6QG99	26.844	38748000	45590000	40721000	51138000	50598000	52756000	4.16863e+07	5.14973e+07	0.030871	1.23535	0.304923
A0A1B6QGF1	22.232	0	0	0	0	0	4559400	0	1519800	0.42265	#DIV/0!	#DIV/0!
A0A1B6QGF4	37.184	0	0	0	8226400	0	0	0	2.74213e+06	0.42265	#DIV/0!	#DIV/0!
A0A1B6QGF6	46.226	0	102190000	0	93404000	0	96378000	3.40633e+07	6.32607e+07	0.564247	1.85715	0.893089
A0A1B6QGN6	44.867	185390000	126960000	184530000	200040000	185540000	133950000	1.65627e+08	1.73177e+08	0.799802	1.04558	0.0643096
A0A1B6QGT1	23.892	569970000	865540000	589830000	588540000	999640000	898500000	6.75113e+08	8.28893e+08	0.383889	1.22778	0.296057
A0A1B6QGU9	36.168	0	0	0	14366000	0	0	0	4.78867e+06	0.42265	#DIV/0!	#DIV/0!
A0A1B6QGV2	32.916	27437000	21167000	31662000	20830000	27900000	20783000	2.67553e+07	23171000	0.408491	0.866033	-0.207506
A0A1B6QGW5	35.109	17349000	13328000	15718000	23765000	56989000	34311000	15465000	38355000	0.142759	2.48012	1.31041
A0A1B6QGY0	93.891	7651000000	6571500000	7162600000	7818000000	6300800000	6734500000	7.12837e+09	6951100000	0.764684	0.975132	-0.0363302
A0A1B6QGY8	21.534	61867000	51018000	55713000	55186000	67633000	61967000	5.61993e+07	6.15953e+07	0.322802	1.09602	0.132268
A0A1B6QH01	37.183	0	0	0	0	31151000	0	0	1.03837e+07	0.42265	#DIV/0!	#DIV/0!
A0A1B6QH21	20.185	0	18645000	0	0	0	0	6215000	0	0.42265	0	#NUM!
A0A1B6QH30	15.232	1075800000	1287100000	1033800000	1074400000	1175200000	837820000	1.13223e+09	1029140000	0.465042	0.908947	-0.137732
A0A1B6QH41	82.75	65952000	21840000	39622000	61117000	26230000	36521000	4.24713e+07	4.12893e+07	0.946381	0.972169	-0.0407203
A0A1B6QH55	15.957	447390000	377330000	447320000	402870000	450730000	462780000	4.24013e+08	4.38793e+08	0.645796	1.03486	0.049432
A0A1B6QH70	27.781	0	69568000	43220000	0	46884000	68146000	37596000	3.83433e+07	0.980387	1.01988	0.0283966
A0A1B6QH83	71.261	100620000	59310000	82709000	76983000	80536000	64609000	8.08797e+07	7.40427e+07	0.63742	0.915467	-0.12742
A0A1B6QHB4	52.031	143950000	105210000	81680000	138510000	37808000	120830000	110280000	9.90493e+07	0.773932	0.898162	-0.154952
A0A1B6QHB6	14.777	230740000	280360000	313770000	313270000	286930000	305400000	2.74957e+08	3.01867e+08	0.382987	1.09787	0.134707
A0A1B6QHC8	35.189	36188000	42927000	32153000	32912000	43828000	35569000	3.70893e+07	3.74363e+07	0.942845	1.00936	0.0134348
A0A1B6QHH2	44.154	156840000	127400000	150870000	208950000	150540000	182370000	1.45037e+08	180620000	0.158287	1.24534	0.31654
A0A1B6QHI8	14.328	20688000	0	0	0	32017000	0	6896000	1.06723e+07	0.783461	1.54761	0.630044
A0A1B6QHK8	46.722	86395000	75104000	57251000	93095000	71796000	94218000	7.29167e+07	8.63697e+07	0.296895	1.1845	0.244276
A0A1B6QHN9	40.119	43776000	87802000	60083000	65088000	84381000	81187000	63887000	7.68853e+07	0.430404	1.20346	0.267186
A0A1B6QHP8	30.928	0	0	0	0	31983000	0	0	10661000	0.42265	#DIV/0!	#DIV/0!
A0A1B6QHQ5	25.693	108220000	114020000	98612000	101470000	125170000	148600000	1.06951e+08	125080000	0.313459	1.16951	0.225906
A0A1B6QHQ8	62.328	921160000	1061100000	895960000	816940000	824710000	867530000	9.59407e+08	8.36393e+08	0.129102	0.871782	-0.197961
A0A1B6QHU0	46.061	350510000	501450000	419220000	391240000	498280000	598840000	4.23727e+08	496120000	0.388942	1.17085	0.227555
A0A1B6QHU2	28.361	101290000	77252000	67587000	83614000	70139000	89756000	82043000	8.11697e+07	0.944321	0.989355	-0.0154396
A0A1B6QHV5	44.364	35988000	35354000	39529000	37461000	54860000	41477000	36957000	4.45993e+07	0.281063	1.20679	0.271174
A0A1B6QHW4	109.91	101820000	98579000	113810000	93354000	100120000	89446000	1.04736e+08	9.43067e+07	0.145229	0.90042	-0.15133
A0A1B6QHY1	52.892	514900000	150620000	290550000	489230000	313090000	333460000	318690000	3.78593e+08	0.651183	1.18797	0.248495
A0A1B6QHZ6	76.193	46277000	43866000	67667000	33247000	73752000	53054000	5.26033e+07	53351000	0.960168	1.01421	0.0203611
A0A1B6QI05	67.194	943090000	934760000	997330000	1021000000	978050000	939670000	9.58393e+08	9.79573e+08	0.528105	1.0221	0.0315356
A0A1B6QI16	21.615	92632000	71483000	87586000	65457000	93116000	76814000	8.39003e+07	7.84623e+07	0.625241	0.935185	-0.0966763
A0A1B6QI34	26.911	112270000	77270000	97404000	89579000	101700000	78996000	95648000	9.00917e+07	0.673154	0.941909	-0.0863411
A0A1B6QIA3	22.417	130540000	120730000	107370000	103530000	134590000	132360000	1.19547e+08	1.23493e+08	0.761863	1.03301	0.0468593
A0A1B6QIC5	45.892	1799200000	776920000	1140000000	1259400000	864580000	1063100000	1.23871e+09	1062360000	0.626014	0.857636	-0.221562
A0A1B6QID0	23.049	0	9950500	20106000	0	0	0	1.00188e+07	0	0.226465	0	#NUM!
A0A1B6QID6	286.83	0	10091000	0	13757000	0	0	3.36367e+06	4.58567e+06	0.841273	1.36329	0.447097
A0A1B6QID9	51.708	83322000	66853000	82835000	77835000	64342000	90422000	77670000	77533000	0.988987	0.998236	-0.00254698
A0A1B6QIF9	41.796	0	53264000	59863000	39755000	31271000	47343000	37709000	3.94563e+07	0.936017	1.04634	0.065348
A0A1B6QIH6	155.38	97012000	126150000	122350000	101860000	112130000	122590000	1.15171e+08	1.12193e+08	0.800821	0.974149	-0.0377864
A0A1B6QII6	19.478	208090000	203720000	0	0	245170000	218930000	137270000	154700000	0.874789	1.12698	0.172457
A0A1B6QIN0	18.979	159450000	185150000	238480000	239440000	241870000	223860000	194360000	2.35057e+08	0.218109	1.20939	0.274277
A0A1B6QIN6	101.45	161310000	44152000	134050000	494370000	337730000	378360000	1.13171e+08	4.03487e+08	0.00942082	3.56529	1.83402
A0A1B6QIR3	73.128	6464800000	6315500000	6334900000	6241500000	6582200000	7037700000	6.37173e+09	6.62047e+09	0.394096	1.03904	0.055247
A0A1B6QIU5	34.342	0	11637000	0	0	0	0	3879000	0	0.42265	0	#NUM!
A0A1B6QIY5	16.672	1886700000	1487000000	1666700000	1932300000	1731200000	2052700000	1.68013e+09	1905400000	0.207658	1.13408	0.181518
A0A1B6QJ05	84.511	123980000	65568000	65815000	101190000	61702000	78703000	85121000	8.05317e+07	0.850829	0.946085	-0.0799589
A0A1B6QJ22	37.029	0	18231000	0	23897000	29537000	23973000	6077000	2.58023e+07	0.0723571	4.2459	2.08607
A0A1B6QJ46	139.21	13459000	0	0	0	0	0	4.48633e+06	0	0.42265	0	#NUM!
A0A1B6QJB9	45.44	0	0	0	16527000	0	0	0	5509000	0.42265	#DIV/0!	#DIV/0!
A0A1B6QJE5	179.34	0	0	0	0	0	15101000	0	5.03367e+06	0.42265	#DIV/0!	#DIV/0!
A0A1B6QJE8	79.057	38928000	19766000	33239000	0	0	0	3.06443e+07	0	0.0326992	0	#NUM!
A0A1B6QJT3	13.111	61344000	0	0	56314000	0	0	20448000	1.87713e+07	0.954752	0.918003	-0.123429
A0A1B6QJW5	43.53	49207000	45083000	0	68081000	63422000	67033000	31430000	6.61787e+07	0.157241	2.10559	1.07422
A0A1B6QJX5	63.899	0	0	0	0	293170000	123890000	0	139020000	0.243448	#DIV/0!	#DIV/0!
A0A1B6QKD1	44.868	121600000	0	97804000	120290000	168390000	137120000	7.31347e+07	1.41933e+08	0.197612	1.94071	0.956586
A0A1B6QKE9	57.609	0	0	0	0	0	35370000	0	11790000	0.42265	#DIV/0!	#DIV/0!
A0A1B6QL52	52.96	0	127620000	66730000	69294000	149500000	147630000	6.47833e+07	1.22141e+08	0.281115	1.88538	0.914857
A0A1B6QLK4	18.493	46316000	0	36888000	0	35491000	63641000	2.77347e+07	33044000	0.830994	1.19143	0.252698
A0A1B6QLN2	43.813	41232000	43566000	39149000	61753000	89269000	82795000	4.13157e+07	77939000	0.0449131	1.88643	0.915656
A0A1B6QLV0	30.89	0	23424000	0	0	0	0	7808000	0	0.42265	0	#NUM!
A0A1B6QM15	43.87	0	27456000	0	0	0	0	9152000	0	0.42265	0	#NUM!
A0A1B6QM42	33.024	27392000	0	33709000	32718000	30228000	0	20367000	20982000	0.968744	1.0302	0.0429187
A0A1B6QM79	18.33	102670000	89722000	117990000	107710000	119680000	99721000	1.03461e+08	109037000	0.61052	1.0539	0.0757354
A0A1B6QMI3	16.213	781410000	766250000	854630000	1164400000	1045800000	1306200000	8.00763e+08	1.17213e+09	0.0275062	1.46377	0.549689
A0A1B6QMJ8	66.477	0	17964000	0	0	20386000	16804000	5988000	1.23967e+07	0.501387	2.07025	1.04981
A0A1B6QMN1	31.508	28311000	24856000	24141000	30979000	35385000	38458000	2.57693e+07	3.49407e+07	0.0313725	1.3559	0.439252
A0A1B6QMQ7	47.045	18258000	15068000	17220000	0	0	0	1.68487e+07	0	0.00309424	0	#NUM!
A0A1B6QMT0	19.067	220810000	177000000	198480000	257450000	254790000	240750000	1.98763e+08	2.50997e+08	0.0390417	1.26279	0.336617
A0A1B6QMW1	79.906	38947000	27689000	38668000	37866000	40748000	45325000	3.51013e+07	41313000	0.23783	1.17696	0.23507
A0A1B6QN31	19.383	32334000	18376000	20915000	28442000	0	21653000	23875000	1.66983e+07	0.509554	0.699407	-0.515797
A0A1B6QN33	62.625	26248000	27420000	30711000	25509000	30499000	37681000	2.81263e+07	3.12297e+07	0.480749	1.11034	0.150996
A0A1B6QN96	15.087	405310000	335280000	376370000	379430000	405070000	410000000	372320000	3.98167e+08	0.336933	1.06942	0.0968293
A0A1B6QNA0	45.248	32972000	36490000	28549000	33296000	0	0	3.26703e+07	1.10987e+07	0.187214	0.339717	-1.55759
A0A1B6QND7	53.524	175150000	122390000	141160000	145170000	160150000	174480000	1.46233e+08	1.59933e+08	0.491529	1.09369	0.129198
A0A1B6QNE0	32.308	78256000	117140000	111890000	77197000	75970000	91239000	1.02429e+08	8.14687e+07	0.221131	0.79537	-0.330302
A0A1B6QNN0	124.54	242210000	353610000	227840000	229430000	299200000	263010000	2.74553e+08	263880000	0.826301	0.961125	-0.0572044
A0A1B6QNQ4	16.751	1415800000	440390000	937540000	1237400000	1290000000	1356000000	9.31243e+08	1.29447e+09	0.325672	1.39004	0.475128
A0A1B6QNQ6	49.253	0	0	0	9775800	0	0	0	3258600	0.42265	#DIV/0!	#DIV/0!
A0A1B6QNS4	27.61	0	0	0	0	0	21143000	0	7.04767e+06	0.42265	#DIV/0!	#DIV/0!
A0A1B6QNT2	22.255	233630000	201710000	184320000	174850000	241330000	226300000	2.06553e+08	214160000	0.775597	1.03683	0.0521747
A0A1B6QNU3	29.677	59090000	79581000	56793000	0	0	65393000	6.51547e+07	2.17977e+07	0.176426	0.334553	-1.57969
A0A1B6QNU8	53.201	0	0	0	0	0	12091000	0	4.03033e+06	0.42265	#DIV/0!	#DIV/0!
A0A1B6QNZ7	33.544	75245000	51161000	73421000	60467000	50426000	71890000	66609000	6.09277e+07	0.598828	0.914706	-0.12862
A0A1B6QP01	23.013	22610000	0	0	0	0	0	7.53667e+06	0	0.42265	0	#NUM!
A0A1B6QP14	39.267	136180000	83715000	102030000	182240000	116690000	203990000	1.07308e+08	167640000	0.134996	1.56223	0.643604
A0A1B6QP22	25.421	549350000	609810000	661160000	570520000	650530000	682500000	6.06773e+08	6.34517e+08	0.582146	1.04572	0.0645004
A0A1B6QP79	43.55	3486300000	4493000000	3997800000	4103300000	3983400000	4035400000	3.99237e+09	4040700000	0.883645	1.01211	0.017361
A0A1B6QPA5	72.678	0	63154000	38127000	64193000	62026000	60189000	3.37603e+07	62136000	0.26199	1.8405	0.8801
A0A1B6QPD2	36.522	0	0	0	12444000	13508000	0	0	8.65067e+06	0.184189	#DIV/0!	#DIV/0!
A0A1B6QPF0	36.415	112980000	79350000	126180000	107070000	59327000	126790000	106170000	97729000	0.748811	0.920495	-0.119518
A0A1B6QPP8	52.235	0	0	15457000	0	0	0	5.15233e+06	0	0.42265	0	#NUM!
A0A1B6QPQ3	46.701	51069000	39608000	56001000	46429000	64729000	62959000	4.88927e+07	58039000	0.296343	1.18707	0.247405
A0A1B6QPT2	47.627	135310000	158550000	144060000	174080000	184830000	154250000	1.45973e+08	1.71053e+08	0.0942816	1.17181	0.228741
A0A1B6QPU3	29.612	171290000	157570000	167800000	177290000	180880000	162960000	1.65553e+08	173710000	0.304207	1.04927	0.0693847
A0A1B6QPW6	57.183	1507400000	3475600000	2576300000	1452800000	4807400000	3979500000	2.51977e+09	3.41323e+09	0.494131	1.35458	0.437849
A0A1B6QPZ9	56.231	90032000	307620000	172950000	373270000	834660000	537840000	1.90201e+08	5.81923e+08	0.0831403	3.05952	1.61331
A0A1B6QQ39	44.401	300400000	167200000	209730000	218120000	261270000	277410000	2.25777e+08	2.52267e+08	0.585285	1.11733	0.160053
A0A1B6QQ64	37.942	155370000	128280000	152170000	160660000	150550000	111050000	1.45273e+08	1.40753e+08	0.810876	0.968886	-0.0456008
A0A1B6QQ80	51.782	0	0	22050000	27027000	19834000	29201000	7350000	25354000	0.120629	3.44952	1.7864
A0A1B6QQC2	28.926	1360500000	973330000	1045500000	1046500000	649990000	772790000	1.12644e+09	8.23093e+08	0.143343	0.730701	-0.452647
A0A1B6QQE2	76.678	20130000	22668000	20945000	27539000	27934000	28385000	2.12477e+07	2.79527e+07	0.00731955	1.31556	0.395682
A0A1B6QQE3	38.532	3162100000	3589900000	3556800000	3026600000	2674200000	3085300000	3.43627e+09	2928700000	0.0544115	0.852291	-0.230582
A0A1B6QQP5	37.09	0	0	0	22933000	0	0	0	7.64433e+06	0.42265	#DIV/0!	#DIV/0!
A0A1B6QQQ9	56.635	1517300000	1652700000	1675600000	1533800000	2077400000	1732900000	1615200000	1.78137e+09	0.408082	1.10288	0.141272
A0A1B6QQR5	46.792	42886000000	51334000000	45180000000	41281000000	37565000000	38524000000	4.64667e+10	3.91233e+10	0.0834464	0.841966	-0.248167
A0A1B6QQR9	40.086	0	218440000	0	0	0	0	7.28133e+07	0	0.42265	0	#NUM!
A0A1B6QQU9	30.457	508510000	964110000	596620000	605760000	628510000	663400000	6.89747e+08	6.32557e+08	0.722466	0.917085	-0.124872
A0A1B6QQZ2	32.517	53012000	55835000	59026000	73723000	82299000	63779000	5.59577e+07	73267000	0.0719325	1.30933	0.388828
A0A1B6QR46	41.825	26910000	0	38933000	26345000	32305000	25429000	2.19477e+07	2.80263e+07	0.652408	1.27696	0.352715
A0A1B6QR57	88.951	0	0	58019000	42730000	0	0	1.93397e+07	1.42433e+07	0.843202	0.736483	-0.441276
A0A1B6QR86	40.681	37612000	0	0	0	35823000	29878000	1.25373e+07	2.19003e+07	0.606084	1.74681	0.804722
A0A1W0VR91	39.691	29894000	21543000	29214000	17258000	14616000	0	2.68837e+07	1.06247e+07	0.0748083	0.395209	-1.33931
A0A1W0VR99	43.494	64189000	53517000	66682000	59386000	57144000	55224000	6.14627e+07	5.72513e+07	0.408985	0.931481	-0.102401
A0A1W0VRB9	43.126	31310000	38826000	30412000	26669000	22085000	36722000	33516000	28492000	0.388923	0.850101	-0.234293
A0A1W0VRK7	26.995	130620000	85523000	141660000	149460000	91370000	0	1.19268e+08	8.02767e+07	0.473851	0.67308	-0.57115
A0A1W0VRZ3	92.451	29465000	28909000	35786000	25533000	37552000	32541000	3.13867e+07	3.18753e+07	0.912389	1.01557	0.0222886
A0A1W0VSI2	51.732	0	0	0	0	7598000	0	0	2.53267e+06	0.42265	#DIV/0!	#DIV/0!
A0A1W0VSQ8	48.384	27307000	0	26374000	0	0	0	1.78937e+07	0	0.183627	0	#NUM!
A0A1W0VSS3	71.156	30374000	41687000	35022000	36776000	42421000	38259000	3.56943e+07	39152000	0.418333	1.09687	0.133391
A0A1W0VU02	140.13	538660000	554540000	449540000	384120000	427560000	333040000	5.14247e+08	3.81573e+08	0.0372252	0.742004	-0.4305
A0A1W0VU35	132.62	19371000	19364000	22490000	21440000	0	16766000	2.04083e+07	1.27353e+07	0.359492	0.624026	-0.680322
A0A1W0VUA2	29.445	178470000	215390000	188530000	157690000	167240000	180090000	194130000	168340000	0.130341	0.867151	-0.205645
A0A1W0VUE2	92.593	0	0	15598000	0	0	0	5.19933e+06	0	0.42265	0	#NUM!
A0A1W0VUR3	57.455	2480200000	2764000000	2558600000	2990300000	3091900000	2897400000	2.60093e+09	2993200000	0.023506	1.15082	0.202659
A0A1W0VUV9	23.578	46451000	70940000	66680000	85605000	102520000	102530000	61357000	96885000	0.0225753	1.57904	0.659045
A0A1W0VUY8	15.19	776970000	1012400000	534010000	1140700000	1537600000	1334700000	774460000	1.33767e+09	0.0365414	1.72722	0.788456
A0A1W0VUZ4	13.444	0	0	0	38648000	35256000	36663000	0	3.68557e+07	0.000711936	#DIV/0!	#DIV/0!
A0A1W0VV81	32.452	501270000	703770000	588240000	533910000	0	569810000	597760000	3.67907e+08	0.33875	0.615476	-0.700227
A0A1W0VV84	81.716	3076800000	3141700000	2816200000	2761700000	2441700000	2732200000	3.01157e+09	2645200000	0.0620066	0.878347	-0.187137
A0A1W0VV85	101.78	56923000	31681000	55104000	38664000	45033000	50697000	4.79027e+07	44798000	0.75095	0.935188	-0.0966716
A0A1W0VVD9	34.258	23110000	0	19969000	24681000	0	0	1.43597e+07	8227000	0.605999	0.572924	-0.803584
A0A1W0VVF9	104.99	15433000	0	0	18293000	0	0	5.14433e+06	6.09767e+06	0.910797	1.18532	0.245273
A0A1W0VVN1	81.453	589050000	629530000	655640000	578860000	677130000	696660000	624740000	6.50883e+08	0.570864	1.04185	0.0591431
A0A1W0VVP6	76.433	0	0	0	63587000	0	26878000	0	30155000	0.24342	#DIV/0!	#DIV/0!
A0A1W0VWE3	108.49	39453000	37128000	45051000	33096000	47201000	42570000	40544000	4.09557e+07	0.936409	1.01015	0.0145746
A0A1W0VWQ0	32.03	164050000	148410000	204900000	243720000	644430000	469000000	1.72453e+08	4.52383e+08	0.134418	2.62322	1.39134
A0A1W0VWV3	25.066	1076900000	1446000000	1165000000	1281500000	1373200000	1509400000	1229300000	1.38803e+09	0.301451	1.12912	0.175205
A0A1W0VWX5	13.663	0	0	11636000	0	0	0	3.87867e+06	0	0.42265	0	#NUM!
A0A1W0VX27	20.696	36537000	21685000	45600000	0	33335000	39374000	3.46073e+07	2.42363e+07	0.512298	0.700324	-0.513906
A0A1W0VXA0	88.628	0	0	0	0	19118000	23928000	0	1.43487e+07	0.188554	#DIV/0!	#DIV/0!
A0A1W0VXM8	21.211	0	0	0	0	0	3938100	0	1312700	0.42265	#DIV/0!	#DIV/0!
A0A1W0VY10	32.732	59144000	0	52124000	64797000	0	66491000	3.70893e+07	4.37627e+07	0.82816	1.17993	0.238696
A0A1W0VY11	52.64	25918000	23435000	27945000	38147000	31351000	27967000	25766000	3.24883e+07	0.140484	1.2609	0.334453
A0A1W0VY87	16.536	478840000	789140000	368100000	736690000	425260000	670160000	545360000	6.10703e+08	0.701292	1.11982	0.163263
A0A1W0VYB5	28.04	1185400000	652890000	1004000000	981500000	472600000	800260000	947430000	7.51453e+08	0.415456	0.793149	-0.334336
A0A1W0VYC1	18.986	91099000	84798000	72243000	96727000	88490000	97168000	8.27133e+07	9.41283e+07	0.164655	1.13801	0.186509
A0A1W0VYG9	39.802	8682300	0	0	0	0	0	2894100	0	0.42265	0	#NUM!
A0A1W0VYH4	38.2	781930000	755330000	754870000	783740000	835680000	844560000	7.64043e+08	8.21327e+08	0.0761033	1.07497	0.104302
A0A1W0VYP8	46.07	183480000	196290000	233870000	184030000	288570000	259000000	2.04547e+08	2.43867e+08	0.340944	1.19223	0.253663
A0A1W0VYR8	42.279	0	0	0	11615000	0	0	0	3.87167e+06	0.42265	#DIV/0!	#DIV/0!
A0A1W0VYX6	97.237	15009000	0	0	0	0	0	5003000	0	0.42265	0	#NUM!
A0A1W0VZ25	58.904	371150000	462960000	397000000	344880000	444580000	382260000	410370000	3.90573e+08	0.645976	0.951759	-0.0713318
A0A1W0VZ44	52.772	0	0	0	0	10825000	0	0	3.60833e+06	0.42265	#DIV/0!	#DIV/0!
A0A1W0VZ82	86.208	0	0	13111000	0	0	0	4.37033e+06	0	0.42265	0	#NUM!
A0A1W0VZE1	39.663	0	114290000	73762000	0	0	77972000	62684000	2.59907e+07	0.438051	0.41463	-1.2701
A0A1W0VZP4	16.108	158020000	0	163300000	183820000	0	0	1.07107e+08	6.12733e+07	0.603928	0.572078	-0.805717
A0A1W0W0J9	34.554	41554000	33106000	32862000	0	52995000	49578000	3.58407e+07	34191000	0.932552	0.953972	-0.0679809
A0A1W0W0L8	23.168	0	0	0	16549000	21009000	0	0	1.25193e+07	0.1892	#DIV/0!	#DIV/0!
A0A1W0W0U6	28.581	1191000000	1552800000	1461200000	1533700000	1595200000	1361700000	1.40167e+09	1.49687e+09	0.508434	1.06792	0.0948024
A0A1W0W0U8	38.753	0	12806000	0	0	0	0	4.26867e+06	0	0.42265	0	#NUM!
A0A1W0W0Z8	30.535	0	49961000	0	74531000	61386000	59493000	1.66537e+07	6.51367e+07	0.0909112	3.91125	1.96763
A0A1W0W123	74.97	12532000	0	0	0	0	0	4.17733e+06	0	0.42265	0	#NUM!
A0A1W0W165	11.57	0	52869000	0	0	0	0	17623000	0	0.42265	0	#NUM!
A0A1W0W174	29.703	113420000	97061000	146550000	106850000	70483000	82837000	1.1901e+08	8.67233e+07	0.15465	0.728704	-0.456595
A0A1W0W178	48.102	80469000	88718000	77490000	52443000	66957000	42500000	8.22257e+07	5.39667e+07	0.0399778	0.656324	-0.60752
A0A1W0W196	26.04	539520000	494390000	494990000	417060000	642240000	366720000	5.09633e+08	475340000	0.726649	0.93271	-0.1005
A0A1W0W1C4	26.043	168780000	263480000	183950000	157420000	142960000	108450000	2.05403e+08	1.36277e+08	0.127748	0.663459	-0.591921
A0A1W0W1C5	63.497	0	0	0	3353100	0	0	0	1117700	0.42265	#DIV/0!	#DIV/0!
A0A1W0W1E2	59.357	0	0	0	12275000	0	0	0	4.09167e+06	0.42265	#DIV/0!	#DIV/0!
A0A1W0W1P7	33.621	786910000	1287700000	1106400000	810260000	1222100000	1085900000	1.06034e+09	1039420000	0.917823	0.980274	-0.0287437
A0A1W0W1X3	52.331	108060000	0	33751000	195060000	0	77928000	4.72703e+07	90996000	0.547486	1.92501	0.944868
A0A1W0W284	35.597	0	83478000	51611000	0	101770000	64458000	4.50297e+07	5.54093e+07	0.800833	1.23051	0.299253
A0A1W0W2A2	35.204	0	0	0	0	27660000	15714000	0	14458000	0.212814	#DIV/0!	#DIV/0!
A0A1W0W2E3	41.427	0	0	0	0	0	16801000	0	5.60033e+06	0.42265	#DIV/0!	#DIV/0!
A0A1W0W2G8	12.898	273510000	257370000	254850000	321390000	520710000	438790000	261910000	4.26963e+08	0.102537	1.63019	0.705041
A0A1W0W3H4	15.102	18951000000	21568000000	18570000000	19311000000	19041000000	19331000000	1.96963e+10	1.92277e+10	0.66883	0.976205	-0.0347434
A0A1W0W3M1	36.071	0	0	7513800	0	0	0	2504600	0	0.42265	0	#NUM!
A0A1W0W3M4	32.059	4016900000	4612100000	4571500000	3525600000	4098900000	3225300000	4.40017e+09	3616600000	0.0756709	0.821923	-0.282924
A0A1W0W3N2	48.35	0	44480000	0	0	127750000	70577000	1.48267e+07	66109000	0.299393	4.45879	2.15665
A0A1W0W3R7	55.141	0	0	18181000	0	0	0	6.06033e+06	0	0.42265	0	#NUM!
A0A1W0W3V6	56.643	91885000	161660000	116100000	92235000	157010000	95648000	123215000	1.14964e+08	0.792562	0.933038	-0.0999916
A0A1W0W470	25.188	96521000	108720000	82462000	55878000	65922000	51115000	95901000	5.76383e+07	0.0194444	0.601019	-0.734517
A0A1W0W474	50.522	30618000	26887000	28864000	0	30621000	0	2.87897e+07	10207000	0.209164	0.354537	-1.49599
A0A1W0W4N0	34.756	0	0	0	22948000	0	0	0	7.64933e+06	0.42265	#DIV/0!	#DIV/0!
A0A1W0W560	43.774	216130000	310890000	229710000	216000000	217500000	202760000	2.52243e+08	2.12087e+08	0.30662	0.840802	-0.250162
A0A1W0W5I9	67.88	108550000	88025000	126570000	121770000	85404000	91162000	107715000	9.94453e+07	0.62949	0.923226	-0.115244
A0A1W0W5K0	40.63	56045000	78937000	69314000	47469000	73756000	51771000	6.80987e+07	5.76653e+07	0.378868	0.846791	-0.239922
A0A1W0W5Q3	40.654	0	0	0	0	0	13010000	0	4.33667e+06	0.42265	#DIV/0!	#DIV/0!
A0A1W0W5Q5	35.455	29069000	45912000	44743000	32370000	42624000	31748000	39908000	3.55807e+07	0.546131	0.891567	-0.165584
A0A1W0W645	38.985	0	0	0	10717000	0	0	0	3.57233e+06	0.42265	#DIV/0!	#DIV/0!
A0A1W0W666	26.096	97398000	0	0	83335000	98856000	67528000	32466000	8.32397e+07	0.254638	2.5639	1.35834
A0A1W0W6F5	105.04	40578000	21051000	39276000	28558000	0	33117000	33635000	2.05583e+07	0.353383	0.611218	-0.71024
A0A1W0W6M6	37.037	86365000	92154000	85805000	72495000	97366000	83916000	88108000	8.45923e+07	0.678494	0.960098	-0.0587461
A0A1W0W6N8	45.143	273710000	363290000	330510000	228340000	245170000	235030000	3.22503e+08	236180000	0.0762186	0.732334	-0.449427
A0A1W0W6X5	67.795	99981000	116120000	75371000	96862000	0	0	9.71573e+07	3.22873e+07	0.172629	0.33232	-1.58935
A0A1W0W709	28.734	68843000	48315000	43894000	60505000	31189000	74473000	53684000	55389000	0.915492	1.03176	0.0451073
A0A1W0W7E0	22.577	33281000	57540000	42255000	25587000	39274000	25530000	4.43587e+07	3.01303e+07	0.178662	0.679243	-0.557999
A0A1W0W7G1	36.532	0	478370000	0	0	483800000	434000000	1.59457e+08	3.05933e+08	0.544501	1.9186	0.940053
A0A1W0W7K4	12.218	32650000	0	0	0	0	0	1.08833e+07	0	0.42265	0	#NUM!
A0A1W0W7K5	35.287	0	0	10121000	0	0	0	3.37367e+06	0	0.42265	0	#NUM!
A0A1W0W7M5	71.753	0	0	0	12939000	19084000	14711000	0	15578000	0.0134645	#DIV/0!	#DIV/0!
A0A1W0W7T6	108.29	288370000	336410000	359880000	274210000	289550000	273290000	328220000	2.79017e+08	0.137258	0.85009	-0.234312
A0A1W0W7U5	49.77	146790000	102330000	115420000	202670000	123920000	145060000	1.21513e+08	1.57217e+08	0.273689	1.29382	0.37164
A0A1Z5R1K8	142.86	99642000	86656000	135830000	90772000	92095000	94869000	107376000	9.25787e+07	0.420529	0.862191	-0.21392
A0A1Z5R1Q5	18.242	3989100000	5176500000	4277300000	4525600000	4801500000	4426700000	4.48097e+09	4584600000	0.804265	1.02313	0.0329859
A0A1Z5R1W3	61.049	0	0	7082300	7815300	5912200	6176200	2.36077e+06	6.63457e+06	0.206956	2.81034	1.49075
A0A1Z5R1Y5	44.491	8410600	0	0	0	0	10281000	2.80353e+06	3427000	0.895079	1.22239	0.2897
A0A1Z5R279	19.242	0	44232000	0	38735000	0	0	14744000	1.29117e+07	0.930081	0.875723	-0.191453
A0A1Z5R2T2	55.899	0	0	0	61187000	57814000	47142000	0	55381000	0.0057915	#DIV/0!	#DIV/0!
A0A1Z5R2X8	57.924	56045000	116480000	69982000	40581000	61787000	75222000	8.08357e+07	5.91967e+07	0.373464	0.732309	-0.449476
A0A1Z5R2Y5	77.711	0	46808000	0	48983000	49907000	48737000	1.56027e+07	49209000	0.164015	3.15388	1.65713
A0A1Z5R386	61.779	60736000	74076000	76653000	70101000	45111000	64516000	7.04883e+07	5.99093e+07	0.316466	0.849918	-0.234604
A0A1Z5R3E0	37.583	0	0	0	10948000	0	0	0	3.64933e+06	0.42265	#DIV/0!	#DIV/0!
A0A1Z5R3J0	118.65	122810000	86364000	104640000	121250000	111250000	110440000	1.04605e+08	1.14313e+08	0.458822	1.09281	0.128046
A0A1Z5R3X9	75.012	26451000	16863000	25317000	0	25241000	19153000	22877000	14798000	0.405843	0.646851	-0.628496
A0A1Z5R3Y2	50.697	0	0	0	0	0	17737000	0	5.91233e+06	0.42265	#DIV/0!	#DIV/0!
A0A1Z5R408	46.303	0	17337000	24407000	26183000	0	29684000	1.39147e+07	1.86223e+07	0.71253	1.33832	0.420428
A0A1Z5R412	13.788	149490000	157580000	121250000	199550000	176510000	204690000	1.42773e+08	1.93583e+08	0.0243813	1.35588	0.439228
A0A1Z5R413	47.744	0	0	0	0	0	7543700	0	2.51457e+06	0.42265	#DIV/0!	#DIV/0!
A0A1Z5R4G6	26.448	592030000	654990000	710190000	809190000	680140000	724060000	6.52403e+08	7.37797e+08	0.170083	1.13089	0.177459
A0A1Z5R4G7	44.866	250390000	237930000	289010000	345620000	317370000	305910000	259110000	3.22967e+08	0.0331173	1.24645	0.317821
A0A1Z5R4L3	89.096	11619000	0	0	0	0	0	3873000	0	0.42265	0	#NUM!
A0A1Z5R4Y7	47.685	0	45695000	61864000	0	0	0	35853000	0	0.192576	0	#NUM!
A0A1Z5R5E6	11.537	262170000	144870000	187880000	326790000	396800000	341930000	1.98307e+08	3.55173e+08	0.0247483	1.79103	0.84079
A0A1Z5R5G0	37.521	0	0	11993000	0	0	0	3.99767e+06	0	0.42265	0	#NUM!
A0A1Z5R5M0	42.968	0	0	7347000	0	0	0	2449000	0	0.42265	0	#NUM!
A0A1Z5R6H7	21.493	63137000	49907000	47427000	68048000	81992000	54213000	5.34903e+07	6.80843e+07	0.209578	1.27283	0.348045
A0A1Z5R6K4	402.97	0	0	9871100	9037100	11516000	10703000	3.29037e+06	10418700	0.157217	3.16643	1.66286
A0A1Z5R6K5	10.853	0	0	0	0	0	18444000	0	6148000	0.42265	#DIV/0!	#DIV/0!
A0A1Z5R6W7	35.03	85732000	70755000	80437000	90545000	75351000	70351000	7.89747e+07	78749000	0.977542	0.997143	-0.00412834
A0A1Z5R7X6	81.57	57173000	63420000	48261000	62161000	48265000	58466000	5.62847e+07	5.62973e+07	0.99843	1.00023	0.000324637
A0A1Z5R892	16.601	121940000	71859000	123280000	142370000	112940000	124910000	105693000	126740000	0.348909	1.19913	0.261992
A0A1Z5R987	35.209	424160000	531870000	390520000	351210000	415100000	330660000	448850000	3.65657e+08	0.184929	0.814652	-0.295744
A0A1Z5R9C3	45.529	1687100000	2430900000	1901300000	2156100000	2448900000	2337900000	2.00643e+09	2314300000	0.297669	1.15344	0.205943
A0A1Z5R9F2	59.462	65613000	46754000	83902000	49461000	34335000	40313000	65423000	4.13697e+07	0.141355	0.632341	-0.661225
A0A1Z5R9Q9	41.313	93107000	79042000	75798000	77051000	74129000	62656000	82649000	7.12787e+07	0.176903	0.862426	-0.213527
A0A1Z5R9S0	30.831	26265000	0	0	0	0	0	8755000	0	0.42265	0	#NUM!
A0A1Z5R9S8	29.639	13328000	0	0	0	0	0	4.44267e+06	0	0.42265	0	#NUM!
A0A1Z5R9X3	60.898	91817000	78886000	82121000	0	0	89052000	8.42747e+07	29684000	0.205593	0.352229	-1.50541
A0A1Z5RAK5	76.732	40487000	27846000	38176000	32437000	34096000	40733000	35503000	3.57553e+07	0.959635	1.00711	0.0102175
A0A1Z5RAS2	16.703	0	0	0	0	0	13411000	0	4.47033e+06	0.42265	#DIV/0!	#DIV/0!
A0A1Z5RAX8	24.814	116020000	200730000	110210000	166310000	223700000	213780000	142320000	2.01263e+08	0.175046	1.41416	0.499946
A0A1Z5RAZ4	52.509	0	0	0	0	18170000	0	0	6.05667e+06	0.42265	#DIV/0!	#DIV/0!
A0A1Z5RB19	27.266	541320000	658950000	594310000	654350000	694860000	718280000	5.98193e+08	6.89163e+08	0.0978489	1.15207	0.204234
A0A1Z5RB50	38.871	35874000	21036000	25290000	21595000	0	18424000	27400000	1.33397e+07	0.166899	0.486849	-1.03845
A0A1Z5RBF3	31.335	27409000	28510000	27173000	57746000	41331000	40214000	2.76973e+07	4.64303e+07	0.0798419	1.67635	0.745321
A0A1Z5RBG0	52.198	461550000	728360000	423480000	425190000	562210000	581520000	5.37797e+08	5.22973e+08	0.899381	0.972437	-0.0403234
A0A1Z5RBJ6	50.293	146810000	195870000	217150000	196820000	215550000	181920000	186610000	1.98097e+08	0.653495	1.06155	0.0861783
A0A1Z5RBJ7	116.42	0	0	0	0	13793000	0	0	4.59767e+06	0.42265	#DIV/0!	#DIV/0!
A0A1Z5RC44	96.345	129780000	66511000	127010000	134820000	66968000	84077000	107767000	9.52883e+07	0.689192	0.884207	-0.177544
A0A1Z5RC48	49.023	0	0	0	7606400	0	0	0	2.53547e+06	0.42265	#DIV/0!	#DIV/0!
A0A1Z5RC59	41.12	27811000	0	21979000	26178000	23997000	26307000	1.65967e+07	25494000	0.403647	1.53609	0.619264
A0A1Z5RCK3	51.352	0	0	20748000	0	0	0	6916000	0	0.42265	0	#NUM!
A0A1Z5RCK4	93.159	1175200000	1094000000	1178900000	932420000	790280000	872540000	1.14937e+09	865080000	0.0068416	0.752658	-0.409934
A0A1Z5RCS5	33.147	371840000	333120000	268300000	425660000	439310000	365650000	324420000	4.10207e+08	0.0906906	1.26443	0.338488
A0A1Z5RD75	76.393	0	30606000	25162000	24235000	0	25167000	1.85893e+07	1.64673e+07	0.873769	0.885849	-0.174868
A0A1Z5RD91	33.559	0	0	17079000	0	0	0	5693000	0	0.42265	0	#NUM!
A0A1Z5RE34	53.911	0	0	10737000	0	0	0	3579000	0	0.42265	0	#NUM!
A0A1Z5REA2	37.91	0	0	0	0	15675000	10381000	0	8.68533e+06	0.199852	#DIV/0!	#DIV/0!
A0A1Z5REI5	85.393	45583000	0	0	0	0	0	1.51943e+07	0	0.42265	0	#NUM!
A0A1Z5RF00	52.562	17519000	0	24993000	10785000	35699000	22936000	1.41707e+07	23140000	0.434041	1.63295	0.707481
A0A1Z5RF01	119.32	16851000	0	0	19235000	0	0	5617000	6.41167e+06	0.930281	1.14148	0.1909
A0A1Z5RF05	112.12	0	0	20768000	25658000	11711000	0	6.92267e+06	1.24563e+07	0.614563	1.79935	0.84748
A0A1Z5RF33	15.028	438170000	258440000	385510000	417340000	335010000	371460000	3.60707e+08	3.74603e+08	0.828493	1.03853	0.0545376
A0A1Z5RF92	44.019	43692000	0	0	0	0	0	14564000	0	0.42265	0	#NUM!
A0A1Z5RF98	33.836	39443000	40464000	0	47885000	0	35444000	2.66357e+07	2.77763e+07	0.956345	1.04282	0.0604968
A0A1Z5RFK1	68.014	17991000	0	12378000	16761000	18245000	21646000	10123000	18884000	0.236712	1.86545	0.899527
A0A1Z5RFN9	27.354	3010000000	2754800000	3034700000	2980500000	1667800000	2481500000	2.93317e+09	2376600000	0.280729	0.810251	-0.30356
A0A1Z5RFS3	124.61	360580000	600690000	408130000	314930000	332260000	331830000	4.56467e+08	326340000	0.217701	0.714926	-0.484134
A0A1Z5RFU0	16.4	254340000	277420000	268800000	282660000	335560000	398690000	2.66853e+08	338970000	0.159974	1.27025	0.345111
A0A1Z5RFU2	42.874	31475000	0	25646000	42514000	0	34438000	1.90403e+07	2.56507e+07	0.706295	1.34718	0.429938
A0A1Z5RFW9	29.1	56876000	60319000	63539000	61895000	62458000	47713000	6.02447e+07	5.73553e+07	0.621898	0.95204	-0.0709059
A0A1Z5RG18	114.31	56763000	0	0	0	0	65099000	18921000	2.16997e+07	0.927836	1.14686	0.197685
A0A1Z5RGP3	21.852	26030000	29332000	26737000	38483000	22936000	24933000	2.73663e+07	28784000	0.801024	1.0518	0.0728649
A0A1Z5RH90	13.105	0	0	0	0	33638000	27367000	0	20335000	0.187783	#DIV/0!	#DIV/0!
A0A1Z5RHL7	11.285	26087000	0	21766000	0	0	0	15951000	0	0.186812	0	#NUM!
A0A1Z5RHN4	49.953	0	0	0	0	34315000	0	0	1.14383e+07	0.42265	#DIV/0!	#DIV/0!
A0A1Z5RIA3	23.694	0	0	0	62593000	114990000	0	0	5.91943e+07	0.216881	#DIV/0!	#DIV/0!
A0A1Z5RII6	48.069	29349000	30026000	25099000	22985000	24744000	19901000	28158000	2.25433e+07	0.0555087	0.800601	-0.320844
A0A1Z5RIM0	29.342	477880000	662230000	665210000	638670000	702860000	820340000	6.01773e+08	7.20623e+08	0.220793	1.1975	0.260025
A0A1Z5RJ19	63.899	536730000	0	286530000	562050000	0	167170000	274420000	2.43073e+08	0.89715	0.885771	-0.174994
A0A1Z5RJE4	32.993	0	92307000	0	66754000	80828000	0	30769000	49194000	0.666927	1.59882	0.677005
A0A1Z5RJG6	6.4284	489840000	397270000	408460000	640680000	287750000	373330000	4.31857e+08	433920000	0.986565	1.00478	0.00687652
A0A1Z5RK23	92.095	83585000	355210000	205030000	31065000	161540000	109830000	2.14608e+08	1.00812e+08	0.286397	0.469747	-1.09004
A0A1Z5RK94	54.005	555350000	292000000	463110000	669490000	387280000	529900000	436820000	528890000	0.458103	1.21077	0.275929
A0A1Z5RK96	18.879	777260000	482250000	720550000	793210000	496220000	518020000	660020000	6.02483e+08	0.684458	0.912826	-0.131588
A0A1Z5RKE0	40.256	30959000	0	26186000	24503000	0	0	1.90483e+07	8.16767e+06	0.438483	0.428786	-1.22167
A0A1Z5RKF8	56.554	1238100000	1285400000	1208600000	1548500000	1485800000	1436300000	1.24403e+09	1490200000	0.00494639	1.19788	0.260481
A0A1Z5RKI8	30.691	48532000	27937000	51558000	38840000	0	37707000	4.26757e+07	2.55157e+07	0.324074	0.597897	-0.74203
A0A1Z5RKJ8	55.438	384020000	502950000	462400000	465730000	467290000	546880000	449790000	493300000	0.38221	1.09673	0.133214
A0A1Z5RKM8	37.891	0	0	20249000	0	0	0	6.74967e+06	0	0.42265	0	#NUM!
A0A1Z5RKM9	388.49	54575000	53583000	56794000	53760000	33133000	66724000	54984000	5.12057e+07	0.737034	0.931283	-0.102708
A0A1Z5RKU0	237.87	8585000	7359300	0	8672700	0	0	5.31477e+06	2890900	0.572124	0.543937	-0.878488
A0A1Z5RLA7	47.655	87499000	70301000	86048000	97596000	0	133510000	8.12827e+07	7.70353e+07	0.925307	0.947746	-0.0774274
A0A1Z5RLE9	93.214	52112000	34015000	41019000	23415000	42064000	46545000	42382000	3.73413e+07	0.600891	0.881066	-0.182678
A0A1Z5RLH0	59.191	28180000	34848000	29624000	45445000	74609000	53057000	30884000	5.77037e+07	0.08479	1.8684	0.901803
A0A1Z5RLI1	36.575	476880000	652570000	537810000	376070000	566380000	388530000	5.55753e+08	443660000	0.236765	0.798304	-0.32499
A0A1Z5RLP9	33.122	36062000	33755000	32267000	44136000	29910000	37737000	34028000	37261000	0.518295	1.09501	0.130944
A0A1Z5RLT7	20.841	0	80079000	0	0	87710000	74146000	26693000	53952000	0.514422	2.0212	1.01521
A0A1Z5RM97	17.522	0	0	0	0	0	28499000	0	9.49967e+06	0.42265	#DIV/0!	#DIV/0!
A0A1Z5RMH0	23.847	9888600	0	0	0	0	0	3296200	0	0.42265	0	#NUM!
A0A1Z5RMN4	47.201	246360000	314020000	296060000	281930000	279160000	279090000	285480000	280060000	0.814009	0.981014	-0.0276537
A0A1Z5RN09	48.269	0	0	10750000	9567300	0	0	3.58333e+06	3189100	0.938499	0.889981	-0.168153
A0A1Z5RN14	8.4608	1060700000	814710000	761180000	888130000	791050000	964640000	8.78863e+08	8.81273e+08	0.983092	1.00274	0.00395071
A0A1Z5RN40	48.905	0	0	0	0	6298200	0	0	2099400	0.42265	#DIV/0!	#DIV/0!
A0A1Z5RN86	118.37	0	42983000	0	0	28552000	50169000	1.43277e+07	2.62403e+07	0.590689	1.83144	0.872982
A0A1Z5RN99	60.437	25679000	0	0	0	0	28585000	8.55967e+06	9.52833e+06	0.943387	1.11317	0.154669
A0A1Z5RNH5	8.9949	0	31526000	32107000	45016000	28801000	29333000	21211000	3.43833e+07	0.349259	1.62101	0.696897
A0A1Z5RNH6	44.312	66625000	72158000	80857000	83423000	108650000	97071000	7.32133e+07	9.63813e+07	0.0657859	1.31645	0.396647
A0A1Z5RNN9	29.022	52056000	21172000	33228000	36435000	28851000	43479000	3.54853e+07	36255000	0.943347	1.02169	0.0309571
A0A1Z5RPE9	24.012	0	83061000	0	0	54643000	68786000	27687000	41143000	0.719554	1.486	0.571438
A0A1Z5RPF8	31.317	29819000	0	32125000	0	34344000	0	20648000	11448000	0.583425	0.554436	-0.850906
A0A1Z5RPI4	14.568	0	0	47654000	0	0	0	1.58847e+07	0	0.42265	0	#NUM!
A0A1Z5RPI7	16.996	74880000	120630000	85461000	0	109800000	107190000	93657000	72330000	0.625988	0.772286	-0.372793
A0A1Z5RQ67	34.287	0	0	0	0	0	16434000	0	5478000	0.42265	#DIV/0!	#DIV/0!
A0A1Z5RQB2	55.159	79727000	73175000	85361000	72225000	65154000	82988000	79421000	7.34557e+07	0.401856	0.92489	-0.112647
A0A1Z5RQJ7	95.494	0	0	0	0	0	15048000	0	5016000	0.42265	#DIV/0!	#DIV/0!
A0A1Z5RQQ4	179.54	0	0	7239500	0	0	0	2.41317e+06	0	0.42265	0	#NUM!
A0A1Z5RR47	37.141	73259000	89548000	81113000	88581000	98749000	98108000	8.13067e+07	95146000	0.0809897	1.17021	0.226769
A0A1Z5S482	17.45	90815000	0	0	55123000	0	68674000	3.02717e+07	4.12657e+07	0.781974	1.36318	0.446974
A0A1Z5S4I2	28.54	1105300000	922940000	925450000	1010100000	934010000	1125400000	9.84563e+08	1023170000	0.662824	1.03921	0.05549
A0A1Z5S4K9	46.782	91096000	67982000	112010000	82033000	73456000	76193000	9.03627e+07	7.72273e+07	0.410854	0.854638	-0.226615
A0A1Z5S4T6	22.829	764180000	158370000	227490000	592410000	290770000	206450000	3.83347e+08	363210000	0.933669	0.947471	-0.0778457
A0A1Z5S4T8	66.287	0	0	0	20770000	0	0	0	6.92333e+06	0.42265	#DIV/0!	#DIV/0!
A0A1Z5S4Y8	24.782	244630000	88282000	164320000	197670000	196070000	179900000	165744000	1.91213e+08	0.630409	1.15367	0.206226
A0A1Z5S503	56.563	732360000	621460000	693470000	694840000	652030000	753380000	682430000	7.00083e+08	0.707711	1.02587	0.0368456
A0A1Z5S5L4	40.077	41101000	25949000	29095000	38647000	55977000	52632000	3.20483e+07	4.90853e+07	0.0738386	1.5316	0.615043
A0A1Z5S662	23.905	2388200000	591480000	1362300000	3791200000	705680000	2313800000	1.44733e+09	2.27023e+09	0.479743	1.56857	0.649446
A0A1Z5S6A0	45.015	0	0	22919000	22646000	17038000	0	7.63967e+06	13228000	0.614408	1.73149	0.792013
A0A1Z5S6M4	111.65	644220000	664030000	761660000	600230000	736370000	639200000	689970000	658600000	0.595222	0.954534	-0.0671311
A0A1Z5S6W9	95.529	21699000	21547000	19282000	20436000	20975000	25853000	2.08427e+07	2.24213e+07	0.469432	1.07574	0.105332
A0A1Z5S724	77.267	0	28725000	27941000	0	19159000	18481000	1.88887e+07	1.25467e+07	0.610071	0.664243	-0.590217
A0A1Z5S851	22.784	64636000	40598000	52605000	38588000	35524000	32200000	52613000	3.54373e+07	0.1236	0.673547	-0.570149
A0A1Z5S869	33.392	26289000	0	0	20970000	36439000	0	8763000	1.91363e+07	0.493073	2.18377	1.12682
A0A1Z5S8Q5	150.27	0	0	0	0	0	3123900	0	1041300	0.42265	#DIV/0!	#DIV/0!
A0A1Z5S8Y9	17.407	53181000	58117000	0	61960000	102270000	0	3.70993e+07	5.47433e+07	0.646173	1.47559	0.56129
A0A1Z5S965	36.147	11255000	0	0	8657000	0	0	3.75167e+06	2.88567e+06	0.864278	0.769169	-0.378627
A0A1Z5S985	16.608	1200200000	1043700000	777280000	1050400000	833870000	865230000	1007060000	916500000	0.564354	0.910075	-0.135943
A0A1Z5S9M6	12.902	212560000	257510000	219290000	244830000	282120000	232950000	2.29787e+08	253300000	0.313032	1.10233	0.140552
A0A1Z5S9X6	21.041	0	0	26192000	0	0	0	8.73067e+06	0	0.42265	0	#NUM!
A0A1Z5S9Z3	94.901	67919000	104340000	36823000	62217000	67713000	55933000	69694000	6.19543e+07	0.73173	0.888948	-0.169829
A0A1Z5SAA0	11.591	145670000	129110000	159080000	196140000	212880000	208540000	144620000	2.05853e+08	0.00724111	1.42341	0.50935
A0A1Z5SAH0	116	0	20057000	0	0	0	0	6.68567e+06	0	0.42265	0	#NUM!
A0A1Z5SAL0	45.906	0	0	13832000	0	21154000	17641000	4.61067e+06	1.29317e+07	0.363457	2.80473	1.48786
A0A1Z5SAM0	53.02	77854000	70401000	42962000	112750000	129330000	152890000	63739000	1.31657e+08	0.0127702	2.06556	1.04653
A0A1Z5SAN6	38.192	22235000	0	14885000	14251000	19158000	0	1.23733e+07	1.11363e+07	0.893985	0.900027	-0.15196
A0A1Z5SB28	44.899	95423000	54107000	44858000	60109000	49667000	71619000	64796000	60465000	0.815144	0.933159	-0.0998045
A0A1Z5SB52	35.93	0	0	0	14940000	0	0	0	4980000	0.42265	#DIV/0!	#DIV/0!
A0A1Z5SB71	12.657	236090000	301580000	322870000	267110000	317940000	258140000	2.86847e+08	2.81063e+08	0.866539	0.979838	-0.0293845
A0A1Z5SBE8	43.874	39865000	58473000	33999000	39205000	80890000	59250000	4.41123e+07	5.97817e+07	0.34095	1.35521	0.438521
A0A1Z5SBG6	61.438	61896000	104420000	73276000	63229000	81787000	73770000	79864000	7.29287e+07	0.653439	0.913161	-0.131059
A0A1Z5SBJ8	41.309	37155000	34614000	42272000	0	29878000	32617000	3.80137e+07	2.08317e+07	0.238597	0.548005	-0.86774
A0A1Z5SBL1	35.943	15660000	0	0	0	0	0	5220000	0	0.42265	0	#NUM!
A0A1Z5SBN2	28.949	0	0	0	0	10433000	0	0	3.47767e+06	0.42265	#DIV/0!	#DIV/0!
A0A1Z5SBQ5	23.934	155750000	186050000	218790000	158680000	146370000	154810000	1.86863e+08	1.53287e+08	0.202794	0.820314	-0.285751
A0A1Z5SBT8	64.089	0	6963100	0	6986400	7855100	11441000	2.32103e+06	8.76083e+06	0.0903027	3.77454	1.9163
A0A1Z5SBV8	13.099	563820000	446010000	707000000	526320000	699310000	582070000	5.72277e+08	6.02567e+08	0.758318	1.05293	0.0744081
A0A1Z5SBX0	37.656	0	62001000	59568000	0	45219000	0	40523000	15073000	0.375102	0.371962	-1.42677
A0A1Z5SBY5	49.622	0	0	25740000	0	0	0	8580000	0	0.42265	0	#NUM!
A0A1Z5SC76	22.657	584140000	551020000	665540000	634580000	593250000	648010000	6.00233e+08	625280000	0.556644	1.04173	0.0589789
A1E9Q2	13.822	113350000	0	145220000	0	0	137970000	86190000	45990000	0.562272	0.533589	-0.9062
A1E9Q3	10.756	461210000	594860000	449180000	463090000	516650000	562320000	501750000	514020000	0.835874	1.02445	0.0348558
A1E9Q4	38.934	6729500000	8461600000	7292600000	7314600000	5551600000	6414400000	7.49457e+09	6.42687e+09	0.212552	0.857537	-0.22173
A1E9Q9	39.559	10744000000	11876000000	11985000000	10562000000	8408800000	10547000000	11535000000	9.83927e+09	0.126213	0.852992	-0.229395
A1E9R0	51.967	10590000000	11497000000	12001000000	10294000000	5697400000	7754600000	1.13627e+10	7.91533e+09	0.111494	0.696609	-0.521579
A1E9R9	7.9743	0	108820000	788450000	264990000	0	59514000	299090000	108168000	0.526549	0.361657	-1.46731
A1E9S0	21.079	4035900000	6653500000	5789900000	4542200000	5154100000	4711400000	5493100000	4.80257e+09	0.466813	0.874291	-0.193815
A1E9S1	55.69	71409000000	92289000000	80517000000	72150000000	87257000000	79666000000	81405000000	79691000000	0.830453	0.978945	-0.0307006
A1E9S2	12.131	166620000	187570000	203680000	179590000	165580000	148420000	1.85957e+08	164530000	0.203039	0.884776	-0.176616
A1E9S3	82.569	2566500000	2269100000	2815400000	2339500000	1635600000	2288500000	2.55033e+09	2.08787e+09	0.177866	0.818664	-0.288656
A1E9S6	23.462	252300000	284110000	329190000	250090000	270870000	287410000	2.88533e+08	2.69457e+08	0.499458	0.933884	-0.0986847
A1E9T0	15.217	931440000	1536000000	1084400000	995490000	1299000000	1171400000	1.18395e+09	1.1553e+09	0.896356	0.975801	-0.0353407
A1E9T1	54.012	78515000000	103110000000	88151000000	81348000000	88962000000	85578000000	8.99253e+10	85296000000	0.59046	0.94852	-0.0762495
A1E9T2	52.729	134320000000	158750000000	139940000000	133590000000	139650000000	142730000000	1.44337e+11	1.38657e+11	0.531101	0.960648	-0.0579209
A1E9T5	21.523	0	41471000	51840000	35660000	48294000	35564000	3.11037e+07	3.98393e+07	0.641454	1.28086	0.357109
A1E9T7	35.463	9198200000	11634000000	10045000000	8694400000	7493200000	8451500000	10292400000	8.21303e+09	0.0813945	0.797971	-0.325592
A1E9U0	4.4843	64658000	41373000	0	56752000	0	0	3.53437e+07	1.89173e+07	0.572319	0.53524	-0.901743
A1E9U1	9.4445	4574300000	5099800000	6218100000	4464900000	4914400000	4769900000	5297400000	4716400000	0.353618	0.890324	-0.167598
A1E9U5	7.748	185210000	199960000	271880000	165200000	208980000	165720000	2.19017e+08	1.79967e+08	0.287662	0.821703	-0.283311
A1E9U6	19.713	268460000	355090000	335390000	294600000	381710000	262040000	3.19647e+08	3.12783e+08	0.885047	0.978528	-0.0313144
A1E9U7	14.26	81134000	115910000	97325000	73367000	114130000	113440000	98123000	1.00312e+08	0.903134	1.02231	0.0318357
A1E9U9	24.742	0	51778000	37486000	0	0	0	2.97547e+07	0	0.193772	0	#NUM!
A1E9V0	56.105	5726500000	6533300000	7055500000	5556700000	3097700000	3707100000	6.43843e+09	4120500000	0.068634	0.639985	-0.64389
A1E9V4	24.18	348530000	541430000	529110000	423730000	459990000	398130000	4.73023e+08	4.27283e+08	0.544684	0.903303	-0.146718
A1E9V5	17.517	881800000	789160000	1352800000	840300000	467950000	635100000	1007920000	6.47783e+08	0.168116	0.642693	-0.637798
A1E9V7	15.596	0	0	0	0	0	57149000	0	1.90497e+07	0.42265	#DIV/0!	#DIV/0!
A1E9V9	12.431	0	0	0	0	9353100	0	0	3117700	0.42265	#DIV/0!	#DIV/0!
A1E9W0	15.638	0	71468000	72283000	109770000	79171000	77636000	47917000	88859000	0.223876	1.85444	0.89098
A1E9W1	13.528	225310000	596800000	341250000	341670000	374530000	409730000	3.87787e+08	375310000	0.92056	0.967826	-0.0471805
A1E9W2	15.531	244090000	274430000	276610000	235300000	322620000	190320000	2.65043e+08	2.49413e+08	0.730832	0.941029	-0.0876897
A1E9W3	25.916	256040000	365080000	338130000	304550000	320180000	359270000	319750000	328000000	0.836501	1.0258	0.0367515
A1E9W4	17.655	55404000	0	63421000	0	89678000	0	3.96083e+07	2.98927e+07	0.8021	0.754707	-0.406012
A1E9W6	29.84	657030000	810560000	609470000	559850000	570130000	617660000	6.92353e+08	5.82547e+08	0.205968	0.841401	-0.249135
A1E9W7	10.736	87086000	109870000	0	0	102980000	90870000	65652000	6.46167e+07	0.98336	0.98423	-0.0229326
A1E9W9	17.659	104670000	229230000	183770000	148210000	125130000	122760000	1.72557e+08	1.32033e+08	0.381796	0.765159	-0.386168
A1E9X0	9.444	336570000	460980000	309510000	334060000	284770000	331300000	369020000	316710000	0.381498	0.858246	-0.220537
A1E9X2	6.7899	0	36076000	70299000	0	0	0	3.54583e+07	0	0.222738	0	#NUM!
A1E9X5	8.9884	32766000000	38267000000	32501000000	44699000000	32262000000	32804000000	3.45113e+10	3.65883e+10	0.675843	1.06018	0.0843135
A1E9X8	21.065	457100000	722590000	659490000	630540000	818660000	764690000	613060000	7.37963e+08	0.277655	1.20374	0.267521
A1E9Y0	45.686	1591200000	2468700000	1973000000	1656800000	1745900000	1672600000	2.01097e+09	1.69177e+09	0.335482	0.84127	-0.249359
A1ILL4	38.655	54129000	0	0	46598000	0	0	18043000	1.55327e+07	0.921208	0.860869	-0.216134
A4ZVI4	66.506	702570000	1156400000	974560000	139410000	746040000	630960000	944510000	505470000	0.134238	0.535166	-0.901941
A5Y409	56.453	1813300000	1533200000	1525200000	1709700000	1409700000	1631900000	1623900000	1.58377e+09	0.773966	0.975286	-0.036103
B3GQV9	18.354	284390000	307410000	282320000	277870000	357350000	323000000	2.91373e+08	3.19407e+08	0.348883	1.09621	0.132526
B5B9V8	39.24	607000000	614010000	573400000	546980000	640070000	703520000	5.98137e+08	630190000	0.558608	1.05359	0.0753117
B9VAS9	91.711	39076000	0	35272000	75708000	56030000	40095000	2.47827e+07	5.72777e+07	0.11698	2.3112	1.20864
C5WLV7	36.898	0	0	27043000	27179000	34278000	25889000	9.01433e+06	2.91153e+07	0.147053	3.22989	1.69149
C5WLV9	55.381	1696900000	1958300000	1776600000	1598100000	1491200000	1475800000	1810600000	1521700000	0.0457716	0.84044	-0.250784
C5WLY2	51.679	19123000	33706000	0	0	0	0	1.76097e+07	0	0.21294	0	#NUM!
C5WLY6	14.037	83226000	80610000	80957000	105740000	57644000	68618000	8.15977e+07	77334000	0.797284	0.947748	-0.0774251
C5WM05	63.066	0	0	0	0	7274700	0	0	2424900	0.42265	#DIV/0!	#DIV/0!
C5WM67	30.129	0	38318000	33719000	0	0	0	2.40123e+07	0	0.185162	0	#NUM!
C5WM96	40.512	0	0	0	0	19210000	0	0	6.40333e+06	0.42265	#DIV/0!	#DIV/0!
C5WME2	19.329	171760000	162900000	190270000	159270000	170690000	176940000	1.74977e+08	1.68967e+08	0.569972	0.965653	-0.0504239
C5WMF3	28.726	0	0	0	0	0	20038000	0	6.67933e+06	0.42265	#DIV/0!	#DIV/0!
C5WMG5	30.513	105310000	161470000	166780000	168470000	139870000	116660000	144520000	1.41667e+08	0.91405	0.980256	-0.0287688
C5WMH4	13.94	0	16742000	0	0	0	0	5.58067e+06	0	0.42265	0	#NUM!
C5WMI3	63.133	0	0	0	0	12736000	0	0	4.24533e+06	0.42265	#DIV/0!	#DIV/0!
C5WMM1	17.069	0	0	0	0	21693000	0	0	7231000	0.42265	#DIV/0!	#DIV/0!
C5WMM5	20.043	91697000	119590000	96626000	80065000	105810000	101360000	1.02638e+08	95745000	0.587756	0.932845	-0.100291
C5WMN2	48.709	10539000	0	0	0	0	0	3513000	0	0.42265	0	#NUM!
C5WMP0	38.016	0	19527000	0	0	0	0	6509000	0	0.42265	0	#NUM!
C5WMP1	35.812	44410000	50909000	50396000	52918000	62508000	61015000	4.85717e+07	5.88137e+07	0.0545446	1.21086	0.276036
C5WMP6	18.32	123760000	132050000	113810000	141990000	0	0	1.23207e+08	47330000	0.249154	0.384151	-1.38025
C5WMU3	14.892	208210000	139560000	151820000	288740000	173910000	123390000	166530000	1.95347e+08	0.62978	1.17304	0.230255
C5WMZ1	61.794	25195000	20296000	19007000	13812000	21673000	19608000	2.14993e+07	1.83643e+07	0.359716	0.854182	-0.227385
C5WN03	62.521	124070000	120910000	133760000	158730000	162490000	172200000	1.26247e+08	1.64473e+08	0.00237587	1.30279	0.381608
C5WN22	80.675	209560000	172700000	180160000	212900000	179440000	145910000	1.87473e+08	1.79417e+08	0.741142	0.957025	-0.0633715
C5WN27	70.389	1069400000	1390300000	1280800000	1151000000	1368800000	1373900000	1.24683e+09	1297900000	0.692233	1.04096	0.0579106
C5WN40	136.28	96021000	86642000	109390000	124220000	118910000	128900000	97351000	124010000	0.0399318	1.27384	0.349189
C5WN44	80.695	10077000	0	0	0	0	0	3359000	0	0.42265	0	#NUM!
C5WNE0	22.759	180290000	106310000	121240000	222810000	131300000	141070000	1.35947e+08	165060000	0.475266	1.21415	0.27995
C5WNE7	49.754	554590000	536170000	496150000	493960000	430870000	485840000	528970000	4.70223e+08	0.090285	0.888941	-0.16984
C5WNG2	40.66	139190000	126890000	136820000	78925000	173900000	127150000	134300000	1.26658e+08	0.807537	0.9431	-0.0845173
C5WNG8	38.386	77681000	98992000	71377000	108510000	122720000	118760000	8.26833e+07	1.16663e+08	0.0367787	1.41097	0.496683
C5WNI2	43.37	0	0	0	14815000	14702000	0	0	9839000	0.183509	#DIV/0!	#DIV/0!
C5WNI3	23.236	113390000	87901000	161120000	90819000	0	109700000	1.20804e+08	6.68397e+07	0.261362	0.553292	-0.853888
C5WNJ7	122.98	106740000	91156000	92917000	123290000	71443000	80662000	9.69377e+07	9.17983e+07	0.783346	0.946983	-0.0785894
C5WNJ9	22.79	0	119530000	80318000	86586000	92228000	90336000	66616000	8.97167e+07	0.578979	1.34677	0.429507
C5WNL7	41.827	24109000	0	21906000	0	24237000	28757000	1.53383e+07	1.76647e+07	0.853365	1.15167	0.203725
C5WNL8	27.216	656830000	657030000	742010000	744440000	818320000	731550000	685290000	764770000	0.112552	1.11598	0.158311
C5WNM7	24.265	574610000	625270000	622910000	642710000	474580000	620610000	6.07597e+08	579300000	0.652158	0.953429	-0.0688033
C5WNN9	36.216	0	0	25012000	0	22180000	0	8.33733e+06	7.39333e+06	0.936614	0.886774	-0.173361
C5WNQ0	16.638	21100000	18866000	0	16294000	0	14175000	13322000	1.01563e+07	0.727364	0.762373	-0.391431
C5WNQ7	26.302	33137000	38018000	0	0	0	0	2.37183e+07	0	0.185418	0	#NUM!
C5WNS2	29.107	140690000	133210000	150780000	127840000	153910000	137820000	141560000	1.39857e+08	0.862507	0.987967	-0.0174646
C5WNU8	100.48	132450000	31905000	21437000	172510000	34314000	46977000	6.19307e+07	8.46003e+07	0.709905	1.36605	0.450009
C5WNU9	96.604	114680000	91251000	93806000	95252000	172970000	139090000	9.99123e+07	1.35771e+08	0.247546	1.3589	0.442437
C5WNV2	53.158	222900000	254560000	229500000	243590000	262130000	262940000	2.35653e+08	256220000	0.160336	1.08728	0.120717
C5WNX2	23.184	113880000	132770000	116060000	135730000	157320000	148100000	1.20903e+08	147050000	0.0390907	1.21626	0.282453
C5WNX4	41.432	38639000	22127000	0	0	0	0	2.02553e+07	0	0.212075	0	#NUM!
C5WP07	37.038	0	0	0	0	16184000	0	0	5.39467e+06	0.42265	#DIV/0!	#DIV/0!
C5WP84	17.512	0	0	17616000	0	0	0	5872000	0	0.42265	0	#NUM!
C5WP97	115.43	31150000	25089000	0	41487000	26283000	25775000	1.87463e+07	3.11817e+07	0.332595	1.66335	0.73409
C5WPC2	47.939	21753000	30429000	28094000	0	0	0	2.67587e+07	0	0.00925304	0	#NUM!
C5WPC4	16.555	4393000000	3714700000	3494000000	4035400000	3142400000	3157500000	3.86723e+09	3445100000	0.351616	0.890844	-0.166756
C5WPC6	22.764	7089500000	9644000000	8038900000	6338100000	7587400000	7391900000	8.25747e+09	7105800000	0.26384	0.86053	-0.216702
C5WPD3	15.955	0	0	11725000	0	0	0	3.90833e+06	0	0.42265	0	#NUM!
C5WPD5	49.187	0	64914000	0	0	56551000	39141000	21638000	3.18973e+07	0.72773	1.47414	0.559869
C5WPD6	26.757	88726000	79779000	74325000	96873000	69508000	89936000	8.09433e+07	85439000	0.659602	1.05554	0.0779825
C5WPD8	28.935	1132600000	589480000	863930000	1810300000	870020000	1210100000	8.62003e+08	1.29681e+09	0.258367	1.50441	0.589198
C5WPF7	71.119	210350000	240120000	183000000	322120000	225200000	210710000	2.11157e+08	2.52677e+08	0.365379	1.19663	0.258979
C5WPG0	57.286	56530000	0	30950000	0	0	0	29160000	0	0.21632	0	#NUM!
C5WPI6	24.444	20286000	0	18928000	0	0	25446000	1.30713e+07	8482000	0.69182	0.648901	-0.62393
C5WPJ9	11.118	68591000	0	76203000	64169000	0	87103000	4.82647e+07	50424000	0.954546	1.04474	0.0631432
C5WPK1	64.763	0	0	8891800	0	0	0	2.96393e+06	0	0.42265	0	#NUM!
C5WPK5	14.252	29881000	0	27628000	15978000	0	0	1.91697e+07	5326000	0.293495	0.277835	-1.8477
C5WPN8	71.29	38965000	92293000	74752000	33411000	0	20965000	68670000	1.81253e+07	0.0634767	0.263948	-1.92167
C5WPV9	38.649	23536000	0	0	0	0	0	7.84533e+06	0	0.42265	0	#NUM!
C5WPY8	36.084	0	0	0	0	68535000	79441000	0	4.93253e+07	0.185712	#DIV/0!	#DIV/0!
C5WQ05	51.97	31327000	31613000	0	34994000	32175000	35492000	20980000	3.42203e+07	0.333879	1.63109	0.705839
C5WQ18	91.364	142580000	128180000	130630000	107920000	107230000	114730000	1.33797e+08	109960000	0.0171301	0.821844	-0.283063
C5WQ28	29.353	53374000	56542000	51018000	43254000	59914000	50041000	5.36447e+07	5.10697e+07	0.655404	0.951999	-0.0709681
C5WQ47	17.866	0	90672000	0	0	0	0	30224000	0	0.42265	0	#NUM!
C5WQ51	31.999	492850000	574550000	513610000	537080000	491670000	574570000	5.27003e+08	534440000	0.838904	1.01411	0.0202159
C5WQ60	92.142	0	0	21431000	0	0	0	7.14367e+06	0	0.42265	0	#NUM!
C5WQ71	26.571	4488800	0	0	0	0	0	1.49627e+06	0	0.42265	0	#NUM!
C5WQA4	41.699	0	0	30162000	0	0	0	10054000	0	0.42265	0	#NUM!
C5WQD6	84.47	0	36176000	43124000	33772000	38772000	35138000	2.64333e+07	35894000	0.553147	1.35791	0.441384
C5WQE5	49.728	152300000	95617000	124140000	139660000	115870000	140220000	124019000	1.31917e+08	0.694876	1.06368	0.0890657
C5WQF6	15.176	86310000	102410000	96893000	74139000	135960000	70248000	9.52043e+07	93449000	0.942576	0.981562	-0.026848
C5WQF7	15.941	66495000	79425000	85248000	33988000	160640000	202930000	77056000	1.32519e+08	0.388581	1.71978	0.782224
C5WQG7	31.786	25819000	24753000	0	24622000	24584000	22765000	1.68573e+07	2.39903e+07	0.486953	1.42314	0.509077
C5WQL6	30.669	161040000	117010000	111240000	84385000	100110000	85286000	1.29763e+08	89927000	0.11579	0.693008	-0.529057
C5WQN9	61.148	31666000	26028000	30552000	0	0	0	2.94153e+07	0	0.00341711	0	#NUM!
C5WQP1	41.733	0	33724000	0	0	0	0	1.12413e+07	0	0.42265	0	#NUM!
C5WQR1	12.511	61174000	46096000	46674000	0	66469000	48898000	5.13147e+07	3.84557e+07	0.588137	0.749409	-0.416175
C5WQR6	40.474	281420000	222710000	224590000	366800000	198690000	243400000	2.42907e+08	269630000	0.658841	1.11001	0.150579
C5WQU1	62.376	0	0	0	14802000	0	0	0	4934000	0.42265	#DIV/0!	#DIV/0!
C5WQU7	92.952	107160000	174880000	102860000	117530000	76253000	108280000	128300000	1.00688e+08	0.37204	0.784783	-0.349634
C5WQV1	47.126	171210000	296800000	243590000	177740000	280010000	257770000	237200000	2.38507e+08	0.97955	1.00551	0.00792558
C5WQV2	124.65	61679000	51135000	52243000	61212000	47698000	62271000	55019000	5.70603e+07	0.742802	1.0371	0.0525583
C5WQW4	52.512	0	0	0	28021000	0	18876000	0	1.56323e+07	0.198598	#DIV/0!	#DIV/0!
C5WQW9	92.818	249830000	280290000	240610000	257720000	265130000	263210000	256910000	262020000	0.713546	1.01989	0.0284139
C5WQX5	13.845	750810000	748360000	771820000	665900000	627970000	863420000	7.56997e+08	7.19097e+08	0.655968	0.949934	-0.0741012
C5WQY5	24.433	189910000	245850000	218370000	222430000	252150000	224080000	2.18043e+08	2.32887e+08	0.483336	1.06808	0.0950132
C5WR06	42.195	51206000	41796000	0	59970000	66945000	59043000	3.10007e+07	61986000	0.185117	1.99951	0.999643
C5WR27	38.884	31754000	59289000	52941000	42893000	64821000	69780000	4.79947e+07	5.91647e+07	0.394809	1.23273	0.301862
C5WR47	38.793	59946000	74965000	62541000	77588000	78034000	0	6.58173e+07	51874000	0.646726	0.788151	-0.343456
C5WR54	46.653	29029000	0	16658000	0	0	0	15229000	0	0.211885	0	#NUM!
C5WRB2	44.228	29520000	23008000	0	0	19817000	0	1.75093e+07	6.60567e+06	0.387077	0.377265	-1.40635
C5WRC1	30.279	204260000	229270000	225600000	193490000	305780000	289060000	219710000	2.62777e+08	0.342892	1.19602	0.258237
C5WRE1	83.098	80560000	78743000	74788000	93184000	95148000	96769000	7.80303e+07	9.50337e+07	0.00233123	1.21791	0.284404
C5WRF6	14.264	332280000	335470000	329300000	285320000	287010000	223590000	332350000	2.65307e+08	0.0836685	0.798275	-0.325042
C5WRH2	48.097	0	0	0	0	0	16227000	0	5409000	0.42265	#DIV/0!	#DIV/0!
C5WRH5	16.573	219930000	167200000	237840000	236010000	215690000	205300000	2.08323e+08	219000000	0.677836	1.05125	0.0721064
C5WRH6	27.953	471060000	347810000	456030000	430540000	481050000	466590000	4.24967e+08	4.59393e+08	0.477573	1.08101	0.11238
C5WRK4	14.309	0	0	0	0	27478000	12693000	0	1.33903e+07	0.233754	#DIV/0!	#DIV/0!
C5WRM3	38.954	0	32396000	38264000	37235000	23341000	34085000	2.35533e+07	3.15537e+07	0.579427	1.33967	0.421876
C5WRM4	67.657	0	30432000	45542000	44584000	48577000	37193000	2.53247e+07	4.34513e+07	0.307091	1.71577	0.778857
C5WRN5	36.211	40021000	26058000	32578000	37496000	27301000	42786000	3.28857e+07	35861000	0.650354	1.09048	0.124957
C5WRP2	27.833	0	6726700	0	0	0	0	2.24223e+06	0	0.42265	0	#NUM!
C5WRQ8	23.034	16593000	13200000	0	15141000	18510000	14104000	9931000	1.59183e+07	0.35862	1.60289	0.680678
C5WRR1	68.219	0	45706000	53139000	0	79010000	0	3.29483e+07	2.63367e+07	0.844043	0.799332	-0.323133
C5WRT7	103.09	1234200000	1260200000	1244900000	1169600000	991860000	1149700000	1.24643e+09	1103720000	0.123988	0.885503	-0.175431
C5WRV5	60.953	463560000	551610000	478370000	443540000	549990000	537780000	4.97847e+08	5.10437e+08	0.786129	1.02529	0.0360305
C5WRX8	33.66	46172000	70575000	52911000	53790000	68419000	62131000	5.65527e+07	6.14467e+07	0.599314	1.08654	0.11974
C5WRY9	24.178	1275800000	1332100000	1253600000	1223100000	1190500000	1155300000	1.28717e+09	1.18963e+09	0.0343422	0.924226	-0.113682
C5WS22	16.173	137940000	114360000	112740000	139370000	148100000	140970000	121680000	1.42813e+08	0.110424	1.17368	0.231039
C5WS25	37.267	457940000	341610000	424330000	331290000	317820000	373980000	407960000	341030000	0.18333	0.83594	-0.258529
C5WS50	16.652	58378000	0	59893000	55045000	0	0	3.94237e+07	1.83483e+07	0.477864	0.465414	-1.10341
C5WS51	34.063	0	0	0	0	0	12404000	0	4.13467e+06	0.42265	#DIV/0!	#DIV/0!
C5WS54	81.447	26910000	15039000	0	0	0	22266000	13983000	7422000	0.574926	0.530787	-0.913794
C5WSB9	44.955	146330000	116590000	237130000	160070000	137530000	155970000	1.66683e+08	151190000	0.712991	0.907049	-0.140747
C5WSF0	28.805	0	0	0	0	17378000	18375000	0	1.19177e+07	0.183821	#DIV/0!	#DIV/0!
C5WSN2	70.774	60940000	0	46014000	41956000	41280000	0	3.56513e+07	2.77453e+07	0.749519	0.778241	-0.361711
C5WSP9	28.402	788100000	939060000	921880000	878810000	936720000	812920000	8.83013e+08	876150000	0.914327	0.992227	-0.0112573
C5WSQ3	49.839	141280000	95399000	113220000	162230000	123500000	143590000	116633000	1.43107e+08	0.205318	1.22698	0.295115
C5WST3	35.712	334520000	273560000	295450000	331940000	291630000	344930000	3.01177e+08	3.22833e+08	0.418174	1.07191	0.10018
C5WSU8	58.373	1190800000	954380000	1101600000	1359900000	1285300000	1318900000	1082260000	1.32137e+09	0.0629474	1.22093	0.287984
C5WSV2	27.456	44213000	61594000	32185000	26773000	49540000	39848000	4.59973e+07	3.87203e+07	0.539151	0.841795	-0.248459
C5WSV4	48.58	97754000	120190000	101490000	93002000	102240000	110040000	106478000	1.01761e+08	0.611902	0.955697	-0.0653754
C5WSV6	17.255	0	0	0	0	0	11715000	0	3905000	0.42265	#DIV/0!	#DIV/0!
C5WSW4	68.494	0	0	0	0	34710000	13611000	0	16107000	0.251725	#DIV/0!	#DIV/0!
C5WSW8	52.915	0	0	0	0	71688000	0	0	23896000	0.42265	#DIV/0!	#DIV/0!
C5WSY9	40.091	103190000	99719000	83530000	72194000	80821000	80031000	9.54797e+07	77682000	0.0814127	0.813597	-0.297613
C5WT04	19.543	144940000	151940000	93196000	164250000	104150000	163820000	1.30025e+08	1.44073e+08	0.633315	1.10804	0.148011
C5WT08	23.037	158410000	208690000	224440000	195770000	211700000	196150000	197180000	2.01207e+08	0.861051	1.02042	0.0291649
C5WT16	63.559	26661000	27990000	29740000	19426000	36284000	30808000	2.81303e+07	2.88393e+07	0.900407	1.0252	0.0359112
C5WT18	31.785	0	0	0	27172000	0	22800000	0	1.66573e+07	0.18661	#DIV/0!	#DIV/0!
C5WT22	12.265	0	0	76783000	0	0	0	2.55943e+07	0	0.42265	0	#NUM!
C5WT26	29.903	739910000	810830000	765170000	770880000	628070000	703170000	771970000	7.00707e+08	0.221859	0.907686	-0.139734
C5WT31	73.945	197980000	283560000	251910000	218130000	276240000	263890000	2.44483e+08	2.52753e+08	0.801746	1.03383	0.047994
C5WT78	45.376	64989000	34258000	54147000	59674000	27790000	60591000	5.11313e+07	4.93517e+07	0.905471	0.965194	-0.0511088
C5WT84	65.02	0	7194200	0	0	6058500	0	2.39807e+06	2019500	0.909872	0.842137	-0.247874
C5WT90	41.42	388230000	333270000	358020000	501530000	418770000	439540000	359840000	453280000	0.042557	1.25967	0.333047
C5WTA3	70.933	86023000	46135000	54554000	65005000	49242000	52664000	6.22373e+07	55637000	0.652588	0.893949	-0.161736
C5WTA4	12.493	90039000	183050000	114550000	85965000	172360000	132030000	129213000	1.30118e+08	0.981853	1.00701	0.010073
C5WTC1	27.977	3624700000	1712600000	2728000000	2938300000	2046400000	2366300000	2.68843e+09	2.45033e+09	0.723981	0.911435	-0.133788
C5WTC9	24.881	1129400000	1324200000	927150000	1158700000	1072500000	1183900000	1.12692e+09	1.13837e+09	0.931237	1.01016	0.0145845
C5WTH4	14.177	0	23304000	0	0	21480000	27725000	7768000	1.64017e+07	0.492626	2.11144	1.07823
C5WTK1	59.702	27908000	0	16395000	18856000	0	0	1.47677e+07	6.28533e+06	0.457127	0.425615	-1.23238
C5WTL2	78.912	137450000	104120000	105300000	129220000	88777000	84669000	1.15623e+08	1.00889e+08	0.460091	0.872563	-0.196668
C5WTL6	11.409	4292400000	3937400000	3661000000	4975500000	4946600000	5213900000	3963600000	5.04533e+09	0.0147664	1.27292	0.348138
C5WTN6	60.613	46224000	37107000	44564000	57858000	41385000	41811000	4.26317e+07	47018000	0.524289	1.10289	0.141288
C5WTP7	66.252	0	55544000	42675000	0	23243000	24841000	3.27397e+07	16028000	0.438021	0.489559	-1.03045
C5WTQ1	45.792	44507000	35093000	0	30159000	0	33906000	2.65333e+07	21355000	0.780082	0.804837	-0.313232
C5WTT2	29.183	197540000	135050000	150400000	135740000	101180000	109030000	1.60997e+08	1.15317e+08	0.120053	0.716267	-0.48143
C5WTV8	51.586	69652000	69914000	75749000	66964000	80976000	85594000	7.17717e+07	7.78447e+07	0.395554	1.08462	0.117184
C5WTX0	62.124	0	12909000	0	0	13548000	0	4303000	4516000	0.9744	1.0495	0.0697026
C5WTY0	23.286	67906000	0	35337000	33128000	0	25043000	3.44143e+07	1.93903e+07	0.544104	0.563438	-0.827672
C5WTY1	65.116	0	74604000	0	0	0	0	24868000	0	0.42265	0	#NUM!
C5WTY4	16.118	76501000	0	0	119100000	0	0	2.55003e+07	39700000	0.780894	1.55684	0.638623
C5WTY5	71.808	22728000	0	19254000	21941000	17834000	0	13994000	1.32583e+07	0.94356	0.94743	-0.077909
C5WU00	18.011	104630000	0	0	120830000	0	0	3.48767e+07	4.02767e+07	0.924241	1.15483	0.207682
C5WU08	24.709	176800000	158180000	178090000	224930000	167980000	176000000	1.71023e+08	1.89637e+08	0.410308	1.10884	0.149045
C5WU27	17.792	489920000	620400000	548120000	468880000	530790000	533050000	5.52813e+08	5.10907e+08	0.40082	0.924194	-0.113733
C5WU41	22.833	38765000	0	29384000	21828000	0	0	2.27163e+07	7276000	0.335688	0.320298	-1.64251
C5WU56	69.212	258440000	202450000	264200000	267950000	285160000	239810000	2.41697e+08	2.64307e+08	0.401568	1.09355	0.129015
C5WU61	28.367	515370000	699250000	552010000	606350000	552430000	570080000	5.88877e+08	5.76287e+08	0.846808	0.97862	-0.0311789
C5WUA3	44.755	19636000	0	0	0	0	23772000	6.54533e+06	7924000	0.899989	1.21063	0.275762
C5WUG0	42.632	26534000	0	0	0	0	22444000	8.84467e+06	7.48133e+06	0.912137	0.845858	-0.241512
C5WUG1	35.073	20297000	0	0	0	0	0	6.76567e+06	0	0.42265	0	#NUM!
C5WUH1	25.023	0	0	0	0	36839000	28569000	0	2.18027e+07	0.189953	#DIV/0!	#DIV/0!
C5WUH5	26.264	104160000	110130000	115620000	128930000	107960000	94360000	109970000	1.10417e+08	0.969563	1.00406	0.00584795
C5WUJ0	25.657	0	0	0	15706000	0	0	0	5.23533e+06	0.42265	#DIV/0!	#DIV/0!
C5WUN2	51.429	18497000	0	0	17539000	0	0	6.16567e+06	5.84633e+06	0.971826	0.948208	-0.0767248
C5WUR7	15.989	86695000	86773000	80308000	64478000	64591000	62288000	84592000	6.37857e+07	0.00563491	0.754039	-0.407289
C5WUW7	13.958	49744000	60344000	45584000	54639000	76902000	42003000	5.18907e+07	57848000	0.632491	1.11481	0.156792
C5WV16	19.351	0	0	0	0	108390000	0	0	36130000	0.42265	#DIV/0!	#DIV/0!
C5WV20	23.735	0	118850000	134470000	161370000	149800000	118410000	84440000	1.43193e+08	0.298885	1.6958	0.761966
C5WV22	23.798	57512000	0	52564000	89914000	43568000	64272000	36692000	65918000	0.274541	1.79652	0.845207
C5WV27	67.852	99116000	65588000	73354000	85709000	79190000	105000000	7.93527e+07	8.99663e+07	0.455161	1.13375	0.181107
C5WV32	15.676	206560000	153080000	112640000	216620000	177230000	241590000	1.57427e+08	2.11813e+08	0.183929	1.34547	0.428113
C5WV45	35.338	95933000	60207000	66094000	68485000	34610000	51120000	74078000	51405000	0.200434	0.693931	-0.527136
C5WV82	38.053	0	0	0	13923000	0	0	0	4641000	0.42265	#DIV/0!	#DIV/0!
C5WVA6	33.943	1027200000	1414300000	1391700000	1222700000	1586200000	1485300000	1.27773e+09	1431400000	0.407373	1.12027	0.16384
C5WVD0	14.889	0	0	0	0	17382000	12999000	0	10127000	0.19187	#DIV/0!	#DIV/0!
C5WVD3	72.529	262040000	225570000	255790000	308220000	357040000	331250000	247800000	332170000	0.0106302	1.34048	0.422746
C5WVD4	50.409	0	0	0	0	57206000	28499000	0	2.85683e+07	0.22578	#DIV/0!	#DIV/0!
C5WVL6	29.368	82523000	63378000	71163000	84670000	123150000	126200000	7.23547e+07	111340000	0.0840904	1.53881	0.621814
C5WVM2	29.633	0	0	0	15553000	0	0	0	5.18433e+06	0.42265	#DIV/0!	#DIV/0!
C5WVR0	79.709	0	0	0	6993700	0	0	0	2.33123e+06	0.42265	#DIV/0!	#DIV/0!
C5WVR8	25.805	29811000	0	0	0	0	16509000	9937000	5503000	0.721401	0.553789	-0.852592
C5WVS4	60.397	0	0	24367000	27622000	0	0	8.12233e+06	9.20733e+06	0.933893	1.13358	0.180889
C5WVT0	27.415	132890000	94660000	111190000	134950000	176790000	135190000	1.12913e+08	1.48977e+08	0.115876	1.31939	0.399871
C5WVU9	25.605	21871000	46300000	43739000	33399000	45642000	33048000	3.73033e+07	37363000	0.995002	1.0016	0.00230575
C5WVV2	52.639	66827000	62073000	57843000	66571000	60536000	68849000	6.22477e+07	6.53187e+07	0.440561	1.04934	0.0694756
C5WVV4	41.534	0	0	22161000	0	0	0	7387000	0	0.42265	0	#NUM!
C5WVW4	46.004	0	0	0	0	1928600	0	0	642867	0.42265	#DIV/0!	#DIV/0!
C5WVY7	66.34	141520000	96399000	124490000	133550000	158840000	147350000	120803000	146580000	0.181529	1.21338	0.279032
C5WVZ4	20.669	309040000	208940000	225530000	303540000	290240000	302980000	2.47837e+08	298920000	0.239346	1.20612	0.27037
C5WW04	81.719	26679000	44606000	37986000	24780000	29461000	23160000	3.64237e+07	2.58003e+07	0.169825	0.70834	-0.497486
C5WW06	29.145	342440000	341230000	311460000	421660000	457310000	411030000	331710000	430000000	0.00621979	1.29631	0.374414
C5WW24	49.56	0	14810000	0	0	16342000	0	4.93667e+06	5.44733e+06	0.947984	1.10344	0.142013
C5WW48	29.773	498600000	634880000	511850000	504660000	620030000	615850000	5.48443e+08	580180000	0.611079	1.05787	0.081158
C5WW51	37.097	21135000	0	0	0	0	0	7045000	0	0.42265	0	#NUM!
C5WW56	21.833	52738000000	51584000000	52933000000	56285000000	51120000000	50500000000	5.24183e+10	52635000000	0.917941	1.00413	0.00595097
C5WW58	35.934	0	0	0	26229000	0	0	0	8743000	0.42265	#DIV/0!	#DIV/0!
C5WW66	58.848	21556000	35255000	31223000	0	0	0	2.93447e+07	0	0.0186502	0	#NUM!
C5WW86	56.062	0	0	0	20395000	0	0	0	6.79833e+06	0.42265	#DIV/0!	#DIV/0!
C5WWE0	56.521	27437000	24948000	0	26322000	23032000	29494000	1.74617e+07	2.62827e+07	0.421061	1.50516	0.58992
C5WWE1	56.673	0	0	0	34486000	16517000	0	0	17001000	0.2299	#DIV/0!	#DIV/0!
C5WWE9	23.984	0	0	31655000	0	37772000	0	1.05517e+07	1.25907e+07	0.907381	1.19324	0.254884
C5WWF4	23.361	2945700000	2520900000	3051400000	3174500000	2794200000	3036000000	2.83933e+09	3.00157e+09	0.461107	1.05714	0.0801635
C5WWH8	109.41	208270000	336340000	222740000	184170000	258900000	208430000	2.55783e+08	2.17167e+08	0.462027	0.849026	-0.23612
C5WWI8	18.874	0	0	0	54955000	82824000	69149000	0	68976000	0.013334	#DIV/0!	#DIV/0!
C5WWI9	42.458	29454000	0	19528000	27941000	0	17981000	1.63273e+07	1.53073e+07	0.935846	0.937528	-0.0930662
C5WWL6	23.607	52730000	61862000	33664000	58638000	0	0	4.94187e+07	19546000	0.263653	0.395519	-1.33818
C5WWQ2	64.775	203530000	304420000	245770000	287210000	664960000	452480000	251240000	4.68217e+08	0.179151	1.86362	0.89811
C5WWQ6	33.743	0	0	0	31255000	24363000	0	0	1.85393e+07	0.189701	#DIV/0!	#DIV/0!
C5WWS5	36.477	0	0	0	0	195770000	158320000	0	118030000	0.188032	#DIV/0!	#DIV/0!
C5WWS9	43.316	0	0	0	0	13666000	0	0	4.55533e+06	0.42265	#DIV/0!	#DIV/0!
C5WWW7	98.191	312030000	272360000	319680000	341930000	304270000	304050000	3.01357e+08	316750000	0.471346	1.05108	0.0718726
C5WWX0	59.34	293500000	305840000	311300000	316560000	427410000	329390000	3.03547e+08	3.57787e+08	0.259957	1.17869	0.237181
C5WWZ1	45.023	78207000	94140000	95944000	70427000	88748000	96723000	8.94303e+07	8.52993e+07	0.691484	0.953808	-0.0682298
C5WX16	59.452	35187000	0	21022000	38577000	0	0	1.87363e+07	12859000	0.739452	0.686314	-0.54306
C5WX27	90.629	0	25124000	0	0	35284000	0	8.37467e+06	1.17613e+07	0.827231	1.40439	0.489948
C5WX74	44.444	1783000000	1696600000	1674300000	2003600000	1893900000	1869000000	1.71797e+09	1.92217e+09	0.0198929	1.11886	0.162031
C5WX81	21.315	36028000	35267000	41558000	46962000	51498000	55805000	3.76177e+07	5.14217e+07	0.014701	1.36696	0.450966
C5WXA8	42.142	2639900000	1600200000	2164600000	1728000000	1056100000	1338300000	2134900000	1.37413e+09	0.112306	0.643652	-0.635646
C5WXC7	46.959	96063000	121430000	108270000	102210000	111470000	110230000	1.08588e+08	107970000	0.943119	0.994312	-0.00822974
C5WXJ1	92.956	60563000	0	50373000	188200000	0	57338000	3.69787e+07	81846000	0.511911	2.21333	1.14622
C5WXQ0	15.406	4284700000	3817800000	3755500000	4877700000	5061000000	4880900000	3.95267e+09	4.93987e+09	0.0180058	1.24976	0.321646
C5WXQ1	38.884	0	18251000	0	18113000	0	19096000	6.08367e+06	12403000	0.507489	2.03874	1.02768
C5WXS7	55.42	23475000	42163000	24680000	27853000	31142000	23049000	30106000	27348000	0.703187	0.90839	-0.138616
C5WXY7	58.538	108460000	113380000	104760000	127160000	162730000	158150000	1.08867e+08	1.49347e+08	0.0621648	1.37183	0.456103
C5WXY9	25.769	235120000	314170000	436400000	201930000	334710000	275560000	3.28563e+08	2.70733e+08	0.462091	0.823991	-0.279299
C5WY08	17.708	1135400000	1136100000	1200400000	1493800000	1710700000	1536700000	1157300000	1580400000	0.0162507	1.36559	0.449527
C5WY36	146.58	113130000	56713000	77528000	89568000	46705000	82665000	82457000	7.29793e+07	0.678432	0.885059	-0.176154
C5WY66	94.366	0	0	0	0	1874200000	1329200000	0	1067800000	0.19507	#DIV/0!	#DIV/0!
C5WY71	40.22	60913000	65629000	68319000	45780000	69175000	0	6.49537e+07	3.83183e+07	0.31973	0.589933	-0.761376
C5WY74	25.472	167420000	262180000	243730000	285180000	336700000	254230000	2.24443e+08	2.92037e+08	0.149737	1.30116	0.379798
C5WY76	25.338	0	0	0	0	5731900	0	0	1.91063e+06	0.42265	#DIV/0!	#DIV/0!
C5WY84	41.887	0	0	48826000	0	40944000	39982000	1.62753e+07	2.69753e+07	0.640232	1.65744	0.728954
C5WYC3	17.895	115520000	110280000	82234000	84570000	76155000	73672000	102678000	7.81323e+07	0.130427	0.760945	-0.394135
C5WYF2	35.464	6701400000	5668700000	6330200000	6458600000	7151400000	6767200000	6.23343e+09	6792400000	0.208364	1.08967	0.123894
C5WYI7	18.66	121490000	102490000	123240000	108910000	174610000	137170000	115740000	140230000	0.327243	1.21159	0.276907
C5WYQ2	30.858	20705000	0	16797000	24950000	0	22473000	1.25007e+07	1.58077e+07	0.761971	1.26455	0.338619
C5WYR8	57.411	0	13583000	0	0	0	0	4.52767e+06	0	0.42265	0	#NUM!
C5WYV3	60.983	0	0	0	0	20199000	28795000	0	1.63313e+07	0.195788	#DIV/0!	#DIV/0!
C5WYW2	80.628	19949000	19292000	17904000	0	14866000	20442000	1.90483e+07	1.17693e+07	0.355012	0.617867	-0.694632
C5WYX6	15.045	306940000	341420000	396320000	479290000	398050000	378750000	3.48227e+08	4.18697e+08	0.157469	1.20237	0.265879
C5WYZ2	29.605	16642000	0	0	0	11793000	0	5.54733e+06	3931000	0.824981	0.708629	-0.496898
C5WZ02	13.775	30818000	0	0	0	0	0	1.02727e+07	0	0.42265	0	#NUM!
C5WZ07	24.834	902640000	936590000	978560000	1054500000	1066500000	1026400000	9.39263e+08	1.04913e+09	0.0206049	1.11697	0.159596
C5WZ08	25.802	0	0	88034000	0	108440000	93531000	2.93447e+07	6.73237e+07	0.445852	2.29424	1.19802
C5WZ11	25.731	159260000	90258000	125280000	166100000	154140000	151590000	1.24933e+08	1.57277e+08	0.242721	1.25889	0.332154
C5WZ12	33.679	688870000	535300000	489510000	653620000	458500000	537910000	5.71227e+08	550010000	0.810291	0.962858	-0.0546055
C5WZ22	46.624	145640000	223680000	146660000	149870000	191200000	171170000	1.71993e+08	1.70747e+08	0.967987	0.992752	-0.0104952
C5WZ25	49.891	0	0	182050000	208900000	136830000	0	6.06833e+07	1.15243e+08	0.56128	1.89909	0.925311
C5WZ26	52.639	56570000	39933000	36484000	43216000	59058000	52683000	44329000	5.16523e+07	0.40082	1.1652	0.220583
C5WZ31	24.284	12503000000	12779000000	10667000000	11143000000	9015800000	9238900000	11983000000	9.79923e+09	0.0821931	0.817761	-0.290248
C5WZ60	24.344	0	0	24380000	17880000	27865000	23093000	8.12667e+06	22946000	0.202326	2.82354	1.49751
C5WZ72	10.565	49116000	47497000	62330000	50884000	0	0	52981000	1.69613e+07	0.160174	0.32014	-1.64323
C5WZ87	24.32	302780000	215790000	270220000	250460000	158450000	210640000	262930000	2.06517e+08	0.200139	0.785444	-0.348421
C5WZD5	18.69	105830000	142850000	121290000	143900000	181710000	179870000	1.23323e+08	1.68493e+08	0.0515915	1.36627	0.450246
C5WZF2	61.075	668810000	528410000	682110000	687070000	760530000	781310000	6.26443e+08	742970000	0.126827	1.18601	0.24612
C5WZG6	93.296	0	0	0	0	33322000	0	0	1.11073e+07	0.42265	#DIV/0!	#DIV/0!
C5WZG9	48.365	39155000	0	27356000	34531000	0	0	2.21703e+07	1.15103e+07	0.549727	0.519177	-0.945701
C5WZL1	14.588	44310000	0	18819000	38883000	0	32339000	21043000	2.37407e+07	0.885553	1.1282	0.17402
C5WZQ4	24.845	867850000	956990000	968500000	980280000	941870000	956280000	9.31113e+08	9.59477e+08	0.473366	1.03046	0.0432909
C5WZS2	14.443	0	18112000	0	21614000	23474000	23650000	6.03733e+06	2.29127e+07	0.106049	3.79516	1.92416
C5WZS8	22.742	45967000	38238000	52858000	40514000	37535000	32841000	4.56877e+07	3.69633e+07	0.164131	0.809044	-0.30571
C5WZT4	42.744	0	26000000	0	0	0	0	8.66667e+06	0	0.42265	0	#NUM!
C5WZW0	56.601	0	0	21111000	0	0	18665000	7037000	6.22167e+06	0.93506	0.884136	-0.177659
C5WZW1	34.33	7649000	0	0	13026000	0	0	2.54967e+06	4342000	0.743849	1.70297	0.768051
C5WZZ8	41.326	720690000	615580000	790880000	676780000	655280000	545470000	709050000	6.25843e+08	0.27395	0.88265	-0.180086
C5X054	40.619	153790000	86564000	120300000	132130000	119560000	103190000	120218000	1.18293e+08	0.933733	0.98399	-0.0232842
C5X096	37.617	33038000	36632000	44765000	46510000	0	38305000	38145000	2.82717e+07	0.565721	0.741163	-0.432137
C5X0B5	44.273	43875000	34904000	36459000	36622000	66372000	42474000	3.84127e+07	4.84893e+07	0.385391	1.26233	0.336085
C5X0E3	58.779	0	0	0	30280000	0	0	0	1.00933e+07	0.42265	#DIV/0!	#DIV/0!
C5X0G5	90.012	1003900000	985710000	1038200000	1154100000	1178000000	1178100000	1009270000	1.17007e+09	0.0026386	1.15932	0.213279
C5X0K4	15.629	180540000	281670000	205050000	175600000	181430000	159420000	222420000	172150000	0.237463	0.773986	-0.36962
C5X0P2	14.545	285500000	201800000	285080000	269020000	320830000	319500000	257460000	3.03117e+08	0.248104	1.17733	0.235525
C5X0S2	43.35	174380000	211390000	159870000	137290000	96269000	171890000	181880000	1.3515e+08	0.163222	0.743071	-0.428429
C5X0T6	70.281	0	25557000	41308000	49060000	34710000	51283000	2.22883e+07	4.50177e+07	0.190696	2.01979	1.0142
C5X0U5	17.88	1934700000	1796400000	2502900000	2137900000	1932900000	2378500000	2078000000	2.14977e+09	0.792644	1.03454	0.0489844
C5X0W2	22.578	425080000	515700000	495990000	557480000	576940000	587350000	4.78923e+08	5.73923e+08	0.063283	1.19836	0.261063
C5X0Z6	57.71	51438000	33787000	42343000	56050000	60175000	54243000	4.25227e+07	5.68227e+07	0.0943685	1.33629	0.418234
C5X102	42.288	32852000	53960000	31767000	23373000	69713000	59675000	3.95263e+07	5.09203e+07	0.52368	1.28826	0.365428
C5X104	26.314	0	0	18407000	0	0	0	6.13567e+06	0	0.42265	0	#NUM!
C5X163	9.5421	229890000	262310000	212220000	246360000	0	247830000	2.34807e+08	164730000	0.48582	0.701556	-0.51137
C5X182	29.865	28759000	31800000	22751000	26933000	25453000	17556000	27770000	23314000	0.321977	0.839539	-0.252331
C5X183	53.833	109450000	165480000	99080000	105200000	103370000	105460000	124670000	1.04677e+08	0.434608	0.83963	-0.252174
C5X1A1	15.071	0	0	0	0	53481000	53696000	0	3.57257e+07	0.183505	#DIV/0!	#DIV/0!
C5X1F5	21.449	49000000	30925000	52844000	67114000	58116000	63115000	4.42563e+07	6.27817e+07	0.0968712	1.41859	0.504459
C5X1K7	42.929	1459600000	1462400000	1350000000	1491200000	1445200000	1540700000	1424000000	1.49237e+09	0.218261	1.04801	0.0676529
C5X1M7	28.63	21048000	0	0	17017000	0	0	7016000	5.67233e+06	0.889116	0.808485	-0.306706
C5X1N4	24.491	70335000	51179000	56380000	35040000	0	0	59298000	11680000	0.0371021	0.196971	-2.34394
C5X1Q1	39.343	120160000	138960000	115630000	111970000	308160000	198860000	1.24917e+08	206330000	0.287089	1.65174	0.723988
C5X1S0	37.581	0	0	0	0	4039000	0	0	1.34633e+06	0.42265	#DIV/0!	#DIV/0!
C5X1S5	14.228	0	0	0	0	0	11434000	0	3.81133e+06	0.42265	#DIV/0!	#DIV/0!
C5X1T1	44.008	16904000	0	0	0	0	0	5.63467e+06	0	0.42265	0	#NUM!
C5X1V3	43.347	1459700000	1585100000	1527000000	1519000000	1619500000	1601000000	1.52393e+09	1.57983e+09	0.306968	1.03668	0.0519726
C5X1Z0	11.954	859060000	1352800000	1020100000	1236100000	1315000000	1091800000	1077320000	1214300000	0.457892	1.12715	0.172678
C5X277	46.96	0	0	0	58180000	0	0	0	1.93933e+07	0.42265	#DIV/0!	#DIV/0!
C5X2E3	58.843	100860000	112480000	128090000	129410000	122590000	146490000	113810000	132830000	0.148519	1.16712	0.222954
C5X2G7	26.264	93981000	68274000	72393000	80971000	60991000	66949000	78216000	69637000	0.440153	0.890317	-0.16761
C5X2H5	59.174	66301000	80834000	62580000	66102000	60835000	73342000	69905000	6.67597e+07	0.664446	0.955006	-0.0664189
C5X2L2	49.067	76139000	76277000	74227000	82134000	97029000	106700000	7.55477e+07	9.52877e+07	0.108611	1.26129	0.334902
C5X2M4	36.994	897710000	339110000	629290000	879580000	185440000	481050000	6.22037e+08	5.15357e+08	0.70119	0.828499	-0.271428
C5X2X2	32.097	148530000	190820000	112150000	232730000	237290000	227720000	150500000	232580000	0.0668347	1.54538	0.627964
C5X2Z4	67.197	487190000	605310000	528590000	516290000	512200000	456870000	5.40363e+08	495120000	0.332775	0.916272	-0.126152
C5X302	43.769	0	0	0	0	0	17110000	0	5.70333e+06	0.42265	#DIV/0!	#DIV/0!
C5X322	60.061	17328000	31517000	0	0	21773000	24589000	1.62817e+07	15454000	0.948296	0.949166	-0.0752681
C5X326	37.322	28038000	0	0	0	0	0	9346000	0	0.42265	0	#NUM!
C5X357	82.522	0	0	16307000	20957000	0	0	5.43567e+06	6.98567e+06	0.869983	1.28515	0.361941
C5X371	40.528	0	28658000	26652000	19870000	0	30435000	1.84367e+07	1.67683e+07	0.902912	0.90951	-0.136839
C5X377	28.42	2441800000	2347400000	2289400000	1527200000	1023500000	1560700000	2.35953e+09	1.37047e+09	0.0237309	0.580821	-0.783834
C5X3C4	246.74	0	0	13052000	0	17080000	0	4.35067e+06	5.69333e+06	0.861077	1.30861	0.388037
C5X3D7	23.988	13151000	0	0	0	0	0	4.38367e+06	0	0.42265	0	#NUM!
C5X3E1	10.543	120260000	63178000	101970000	108360000	92162000	101150000	95136000	1.00557e+08	0.782125	1.05699	0.079955
C5X3S4	15.157	10572000000	18129000000	12435000000	11668000000	15192000000	15707000000	13712000000	14189000000	0.865832	1.03479	0.0493339
C5X3T6	80.237	137450000	101340000	120930000	123870000	111850000	124970000	1.19907e+08	120230000	0.97911	1.0027	0.00388505
C5X3Y6	27.237	88044000	54853000	101200000	107060000	68419000	85102000	8.13657e+07	8.68603e+07	0.773075	1.06753	0.0942773
C5X3Z0	29.649	136560000	131590000	146490000	147970000	166140000	116990000	1.38213e+08	143700000	0.74469	1.0397	0.0561633
C5X409	40.55	0	19256000	0	0	0	0	6.41867e+06	0	0.42265	0	#NUM!
C5X487	26.722	23424000	27012000	31136000	31181000	38051000	29049000	2.71907e+07	3.27603e+07	0.190734	1.20484	0.268839
C5X498	85.065	0	0	0	0	27706000	0	0	9.23533e+06	0.42265	#DIV/0!	#DIV/0!
C5X4A5	21.001	31768000	0	0	41216000	0	30552000	1.05893e+07	2.39227e+07	0.459499	2.25913	1.17577
C5X4C8	28.219	1376500000	1582300000	1314500000	1499000000	1626500000	1437500000	1.42443e+09	1521000000	0.387788	1.06779	0.0946321
C5X4E7	37.713	65585000	55115000	62291000	69199000	57799000	63024000	60997000	6.33407e+07	0.631395	1.03842	0.0543938
C5X4F6	211.2	171210000	146440000	187960000	164070000	156130000	149640000	1.68537e+08	1.56613e+08	0.432128	0.929254	-0.105855
C5X4H2	72.4	26573000	0	24682000	27775000	39105000	0	17085000	2.22933e+07	0.73791	1.30485	0.383882
C5X4K6	44.204	0	0	0	21740000	26262000	22584000	0	2.35287e+07	0.00346304	#DIV/0!	#DIV/0!
C5X4M6	15.786	0	27562000	0	0	0	0	9.18733e+06	0	0.42265	0	#NUM!
C5X4S1	102.11	1794600000	1979600000	1841100000	1656900000	1493900000	1523700000	1.87177e+09	1.55817e+09	0.0140999	0.832458	-0.264551
C5X4S5	18.106	13632000	0	0	0	0	0	4544000	0	0.42265	0	#NUM!
C5X4T4	23.303	1520300000	1488000000	1295800000	1750800000	1611900000	1330600000	1434700000	1.56443e+09	0.425317	1.09043	0.124891
C5X4U1	39.609	0	0	0	22514000	0	0	0	7.50467e+06	0.42265	#DIV/0!	#DIV/0!
C5X4U5	31.445	51037000	48350000	56198000	69001000	90242000	71838000	5.18617e+07	77027000	0.0509725	1.48524	0.570696
C5X4Y7	27.517	0	0	0	0	0	44020000	0	1.46733e+07	0.42265	#DIV/0!	#DIV/0!
C5X4Z8	40.627	0	0	0	4884800	0	0	0	1.62827e+06	0.42265	#DIV/0!	#DIV/0!
C5X515	53.902	29536000	0	0	0	67580000	44534000	9.84533e+06	3.73713e+07	0.304061	3.79584	1.92442
C5X548	30.263	631870000	426340000	568380000	696760000	717540000	664910000	5.42197e+08	693070000	0.12357	1.27826	0.354185
C5X592	29.359	259900000	269610000	236820000	254520000	273130000	288810000	2.55443e+08	2.72153e+08	0.295166	1.06542	0.0914164
C5X5A2	40.176	218000000	186560000	194840000	254470000	244320000	253060000	199800000	2.50617e+08	0.0232701	1.25434	0.326926
C5X5C4	21.218	12818000	0	0	12232000	0	0	4.27267e+06	4.07733e+06	0.975203	0.954283	-0.0675109
C5X5D7	17.161	0	36075000	52487000	0	38570000	32162000	2.95207e+07	2.35773e+07	0.777362	0.798672	-0.324325
C5X5E3	28.837	32276000	0	0	0	0	0	1.07587e+07	0	0.42265	0	#NUM!
C5X5E8	36.958	17308000	0	19008000	0	0	0	1.21053e+07	0	0.184397	0	#NUM!
C5X5F2	12.153	832650000	556890000	617420000	767880000	283710000	459440000	6.68987e+08	5.03677e+08	0.383586	0.752895	-0.40948
C5X5I6	14.397	0	20127000	0	24675000	0	0	6709000	8225000	0.893597	1.22597	0.293918
C5X5J2	21.044	59869000	58165000	57903000	0	0	0	5.86457e+07	0	0.000110427	0	#NUM!
C5X5K6	32.412	198660000	59026000	130860000	201320000	69157000	102120000	1.29515e+08	124199000	0.929675	0.958952	-0.0604694
C5X5L7	47.146	107350000	120720000	120010000	114290000	175000000	169400000	1.16027e+08	1.52897e+08	0.192708	1.31777	0.398101
C5X5M3	6.6625	0	40768000	0	0	0	0	1.35893e+07	0	0.42265	0	#NUM!
C5X5M7	37.917	191100000	226490000	233260000	207980000	333340000	293640000	216950000	278320000	0.233569	1.28288	0.359382
C5X5T3	40.604	62014000	36815000	41346000	67288000	36981000	49161000	46725000	5.11433e+07	0.725914	1.09456	0.130352
C5X636	61.111	0	24811000	0	33880000	0	0	8.27033e+06	1.12933e+07	0.840493	1.36552	0.449454
C5X648	25.312	136550000	126540000	125440000	102710000	103770000	101990000	129510000	1.02823e+08	0.0155137	0.793941	-0.332896
C5X651	33.544	0	18527000	0	0	0	0	6.17567e+06	0	0.42265	0	#NUM!
C5X653	35.181	94464000	120280000	89724000	98103000	113770000	136180000	1.01489e+08	1.16018e+08	0.376261	1.14315	0.193016
C5X685	16.266	106410000	105110000	101840000	141750000	133050000	223190000	1.04453e+08	1.65997e+08	0.164974	1.58919	0.668296
C5X695	32.361	7143700000	8335200000	7096800000	7626000000	9180900000	8940000000	7.52523e+09	8582300000	0.171153	1.14047	0.189628
C5X6A0	59.143	34992000	0	35803000	43400000	46508000	48928000	2.35983e+07	4.62787e+07	0.192636	1.9611	0.971662
C5X6A5	32.897	48130000	61404000	47776000	50413000	46526000	43439000	5.24367e+07	4.67927e+07	0.340275	0.892365	-0.164294
C5X6E9	49.418	110090000	105480000	101410000	93121000	132070000	125880000	105660000	1.17024e+08	0.447691	1.10755	0.147371
C5X6G9	69.364	29065000	0	26912000	30218000	22809000	26459000	18659000	2.64953e+07	0.492663	1.41998	0.505867
C5X6H6	27.159	1783500000	1239400000	1477600000	1685800000	1367600000	1610200000	1.50017e+09	1.55453e+09	0.785705	1.03624	0.0513588
C5X6M3	33.721	155680000	87229000	109080000	167230000	143250000	122630000	1.1733e+08	144370000	0.332213	1.23046	0.299203
C5X6M4	18.492	0	0	0	0	0	15341000	0	5.11367e+06	0.42265	#DIV/0!	#DIV/0!
C5X6P9	69.281	0	0	13656000	15736000	0	0	4552000	5.24533e+06	0.925373	1.15231	0.204534
C5X6U2	37.87	64664000	82758000	80434000	62046000	82752000	69058000	75952000	7.12853e+07	0.605055	0.938558	-0.0914827
C5X6U9	27.813	0	118950000	78998000	0	313440000	184040000	6.59827e+07	1.65827e+08	0.391821	2.51319	1.32952
C5X6V0	28.448	196270000	1619000000	1075300000	46681000	3641700000	2028800000	9.63523e+08	1905727000	0.469731	1.97787	0.98395
C5X6V1	27.243	95718000	95213000	91254000	128320000	138100000	109160000	9.40617e+07	1.25193e+08	0.0634649	1.33097	0.412479
C5X6V7	47.26	126450000	129420000	133140000	119290000	135790000	115760000	129670000	1.23613e+08	0.433822	0.953292	-0.0690104
C5X6W1	19.104	17084000	0	20437000	0	0	0	12507000	0	0.186744	0	#NUM!
C5X6W3	14.266	46692000	58929000	52605000	44465000	34737000	0	52742000	2.64007e+07	0.184127	0.500562	-0.998378
C5X6W6	44.029	24365000	0	0	0	0	0	8.12167e+06	0	0.42265	0	#NUM!
C5X6X6	20.944	25920000	22640000	32415000	29202000	25701000	23457000	2.69917e+07	26120000	0.809012	0.967706	-0.0473592
C5X6X8	55.301	0	0	0	0	5520800	0	0	1.84027e+06	0.42265	#DIV/0!	#DIV/0!
C5X752	25.921	1168600000	1697100000	1581200000	1496500000	1651700000	1441700000	1482300000	1.52997e+09	0.802509	1.03216	0.0456628
C5X7A0	87.233	0	0	0	0	0	14026000	0	4.67533e+06	0.42265	#DIV/0!	#DIV/0!
C5X7B1	39.156	28569000	41967000	0	26797000	25686000	30706000	23512000	2.77297e+07	0.766544	1.17938	0.238033
C5X7D7	36.371	0	0	0	0	13645000	0	0	4.54833e+06	0.42265	#DIV/0!	#DIV/0!
C5X7L1	15.388	244470000	270000000	242520000	326900000	311770000	334480000	252330000	3.24383e+08	0.00371091	1.28555	0.362388
C5X7M3	27.797	1716900000	961850000	1454400000	1015700000	549750000	1055900000	1.37772e+09	8.73783e+08	0.146706	0.634226	-0.656932
C5X7S2	78.316	0	42809000	0	31811000	0	0	1.42697e+07	1.06037e+07	0.847492	0.743091	-0.428388
C5X7T3	72.877	0	34928000	0	0	0	0	1.16427e+07	0	0.42265	0	#NUM!
C5X7U1	15.211	537910000	842640000	652420000	630940000	517100000	731240000	6.77657e+08	6.26427e+08	0.663577	0.924401	-0.113409
C5X7Z0	59.098	31624000	21071000	31396000	35566000	40784000	37671000	2.80303e+07	38007000	0.0864671	1.35592	0.439276
C5X860	25.648	280130000	313850000	307970000	292730000	296340000	309120000	300650000	2.99397e+08	0.920571	0.995831	-0.0060268
C5X861	26.173	1180600000	1109200000	1246700000	1189200000	1201400000	1257400000	1.17883e+09	1216000000	0.467936	1.03153	0.0447835
C5X8F2	14.664	398540000	400740000	435680000	402100000	504420000	502430000	4.11653e+08	469650000	0.221958	1.14089	0.190156
C5X8I1	32.965	74933000	79997000	96105000	64595000	72834000	64437000	8.36783e+07	6.72887e+07	0.108474	0.804135	-0.314491
C5X8I3	54.124	23467000	0	22227000	0	14634000	15092000	1.52313e+07	9.90867e+06	0.594593	0.650545	-0.620279
C5X8J1	54.339	208870000	67952000	119590000	120420000	101820000	103710000	1.32137e+08	108650000	0.627103	0.822251	-0.28235
C5X8K8	115.22	71188000	44352000	77506000	64955000	39384000	60278000	6.43487e+07	5.48723e+07	0.50414	0.852735	-0.229831
C5X8W7	16.761	262480000	304430000	281190000	320550000	306170000	362560000	282700000	329760000	0.0935058	1.16647	0.222145
C5X951	110.17	66129000	108990000	70231000	69850000	91638000	80676000	8.17833e+07	8.07213e+07	0.948404	0.987014	-0.0188569
C5X956	47.517	0	34044000	21198000	0	0	0	18414000	0	0.204723	0	#NUM!
C5X963	21.303	1285600000	1343700000	1183100000	1196700000	1343100000	1189500000	1270800000	1243100000	0.707174	0.978203	-0.0317946
C5X972	16.918	2757400000	2004100000	2724500000	2763900000	2429500000	2732600000	2.49533e+09	2642000000	0.625689	1.05878	0.0823979
C5X978	18.922	144120000	0	131580000	152060000	0	141440000	91900000	9.78333e+07	0.933982	1.06456	0.0902612
C5X992	15.443	18887000	0	0	0	0	8311400	6.29567e+06	2.77047e+06	0.646633	0.440059	-1.18423
C5X999	22.943	27069000	0	27359000	0	0	23031000	1.81427e+07	7677000	0.429512	0.423146	-1.24077
C5X9A1	21.246	99128000	0	97352000	136110000	94754000	0	6.54933e+07	7.69547e+07	0.836523	1.175	0.232661
C5X9C8	31.718	32186000	0	29054000	39126000	22592000	38230000	2.04133e+07	33316000	0.34547	1.63207	0.706703
C5X9E3	31.138	0	0	19600000	0	0	0	6.53333e+06	0	0.42265	0	#NUM!
C5X9E4	50.033	122080000	226800000	240640000	90928000	153240000	139790000	1.96507e+08	127986000	0.202042	0.651306	-0.618592
C5X9E8	179.59	0	16777000	0	0	19070000	24852000	5.59233e+06	1.46407e+07	0.39268	2.61799	1.38846
C5X9F7	27.563	11174000000	12475000000	11721000000	11732000000	11163000000	10823000000	11790000000	1.12393e+10	0.305236	0.953294	-0.0690073
C5X9G4	40.856	41663000	105890000	64035000	0	68283000	59644000	7.05293e+07	4.26423e+07	0.384868	0.604604	-0.725937
C5X9I8	13.441	1220900000	799450000	882920000	1082600000	718510000	910480000	9.67757e+08	9.03863e+08	0.721135	0.933978	-0.0985397
C5X9J3	81.91	94106000	55627000	93010000	110380000	84145000	80212000	8.09143e+07	91579000	0.539429	1.1318	0.178622
C5X9M6	36.428	34306000	50449000	62648000	39215000	28561000	38784000	4.91343e+07	35520000	0.234051	0.722916	-0.4681
C5X9N2	16.369	258370000	347720000	199040000	340570000	334050000	339530000	2.68377e+08	338050000	0.248024	1.25961	0.332977
C5X9W0	34.384	389530000	520520000	374500000	340990000	444910000	268910000	4.28183e+08	3.51603e+08	0.32977	0.821151	-0.28428
C5XA34	20.051	123080000	105100000	117240000	87076000	59152000	36218000	115140000	6.08153e+07	0.0528139	0.528186	-0.920882
C5XA46	26.019	0	0	0	0	2771200	0	0	923733	0.42265	#DIV/0!	#DIV/0!
C5XA95	64.788	58943000	0	0	63014000	0	0	1.96477e+07	2.10047e+07	0.96464	1.06907	0.0963519
C5XAA3	59.198	284850000	188410000	295830000	322130000	236690000	257550000	2.56363e+08	2.72123e+08	0.732292	1.06148	0.0860707
C5XAA7	36.268	74777000	84941000	93290000	89524000	128900000	119630000	84336000	1.12685e+08	0.125035	1.33614	0.418071
C5XAC2	52.048	151240000	0	0	0	0	0	5.04133e+07	0	0.42265	0	#NUM!
C5XAC7	39.814	0	0	0	0	0	187020000	0	62340000	0.42265	#DIV/0!	#DIV/0!
C5XAD3	38.129	1840000000	2611900000	2377600000	1897800000	2218100000	1987100000	2276500000	2.03433e+09	0.407984	0.893623	-0.162261
C5XAD5	24.333	848920000	1061900000	664120000	844680000	1061500000	1055200000	8.58313e+08	9.87127e+08	0.404512	1.15008	0.201731
C5XAH7	12.084	0	0	98226000	0	0	0	32742000	0	0.42265	0	#NUM!
C5XAJ9	69.007	30398000	34339000	47750000	46431000	43327000	47763000	3.74957e+07	4.58403e+07	0.249575	1.22255	0.289894
C5XAM5	12.872	474430000	320130000	151320000	304920000	268720000	194800000	3.15293e+08	2.56147e+08	0.599578	0.812407	-0.299725
C5XAN7	29.403	725270000	715070000	765600000	830290000	930290000	923290000	7.35313e+08	8.94623e+08	0.0230386	1.21666	0.282921
C5XAS0	71.986	88860000	44138000	73803000	117330000	74959000	72815000	6.89337e+07	88368000	0.377219	1.28193	0.358315
C5XAS1	72.573	90610000	56729000	94818000	138970000	74466000	98720000	80719000	104052000	0.364712	1.28906	0.366324
C5XAS4	62.14	0	0	0	17339000	0	0	0	5.77967e+06	0.42265	#DIV/0!	#DIV/0!
C5XAS6	69.376	543040000	412040000	421740000	782100000	497700000	581060000	458940000	6.20287e+08	0.187662	1.35156	0.43463
C5XAT4	22.977	33314000000	34299000000	33634000000	34732000000	34452000000	33653000000	33749000000	34279000000	0.290123	1.0157	0.0224803
C5XAT8	13.957	19378000	0	22048000	17267000	0	0	1.38087e+07	5.75567e+06	0.424131	0.416816	-1.26252
C5XAT9	13.949	314140000	209080000	319750000	247850000	209020000	209450000	280990000	2.22107e+08	0.238381	0.790443	-0.339266
C5XAU4	27.271	35596000	0	32584000	42911000	0	26379000	2.27267e+07	2.30967e+07	0.983602	1.01628	0.0232986
C5XAV0	8.0094	55756000	80206000	58188000	32574000	62253000	50265000	6.47167e+07	48364000	0.232455	0.747319	-0.420204
C5XAX2	21.68	0	0	0	32855000	27942000	29997000	0	3.02647e+07	0.00220826	#DIV/0!	#DIV/0!
C5XB21	23.555	0	17781000	0	0	0	0	5927000	0	0.42265	0	#NUM!
C5XB25	77.927	21914000	30307000	27827000	31523000	38732000	35078000	2.66827e+07	35111000	0.0620967	1.31587	0.39602
C5XB29	33.025	0	33771000	0	22213000	18357000	0	11257000	1.35233e+07	0.873467	1.20133	0.264628
C5XB39	33.603	0	0	0	0	114000000	0	0	38000000	0.42265	#DIV/0!	#DIV/0!
C5XB53	17.241	328250000	344510000	245600000	330830000	215230000	292240000	306120000	2.79433e+08	0.591241	0.912823	-0.131593
C5XB54	26.476	228860000	0	192210000	247020000	209600000	252380000	1.40357e+08	2.36333e+08	0.307723	1.68381	0.751726
C5XB79	32.254	0	0	0	0	62464000	64217000	0	42227000	0.183582	#DIV/0!	#DIV/0!
C5XBD4	50.557	0	0	0	12522000	0	0	0	4174000	0.42265	#DIV/0!	#DIV/0!
C5XBI9	31.266	6368700000	5135700000	6043900000	5424600000	2943800000	3787200000	5.84943e+09	4.05187e+09	0.116085	0.692694	-0.52971
C5XBJ0	32.059	1307800000	1737100000	1593900000	1931000000	2067500000	2026200000	1.54627e+09	2.00823e+09	0.0559291	1.29876	0.377138
C5XBK5	49.254	1459000000	930810000	1088600000	1106400000	675670000	879330000	1159470000	8.87133e+08	0.248227	0.76512	-0.386243
C5XBM3	47.109	187290000	307810000	236600000	248230000	288250000	270560000	243900000	2.69013e+08	0.554675	1.10297	0.141388
C5XBM7	50.753	54321000	41324000	55440000	51470000	45655000	50858000	5.03617e+07	4.93277e+07	0.847802	0.979469	-0.029929
C5XBU3	23.058	77035000	92231000	113320000	125710000	61445000	105110000	9.41953e+07	9.74217e+07	0.890738	1.03425	0.0485871
C5XBV0	57.84	44197000	46111000	50545000	52112000	50104000	48817000	46951000	5.03443e+07	0.206992	1.07227	0.100674
C5XBY1	105.31	36251000	50354000	43371000	32695000	33210000	0	4.33253e+07	2.19683e+07	0.182263	0.507055	-0.979785
C5XC00	48.107	0	0	27083000	0	19690000	21670000	9.02767e+06	1.37867e+07	0.698483	1.52716	0.610849
C5XC06	9.9635	0	13363000	0	14532000	0	0	4.45433e+06	4844000	0.955641	1.08748	0.120989
C5XC40	35.804	0	18650000	15997000	12916000	16187000	16592000	11549000	1.52317e+07	0.594381	1.31887	0.399306
C5XC46	15.471	0	0	0	0	0	8243100	0	2747700	0.42265	#DIV/0!	#DIV/0!
C5XC88	15.84	20432000	0	17991000	19122000	0	0	1.28077e+07	6374000	0.516963	0.497671	-1.00674
C5XC95	18.84	0	0	0	0	0	27650000	0	9.21667e+06	0.42265	#DIV/0!	#DIV/0!
C5XCD3	123.44	138570000	120930000	113320000	131190000	118590000	145250000	1.24273e+08	1.31677e+08	0.528327	1.05957	0.083483
C5XCE2	24.567	782410000	293390000	569260000	974900000	264720000	543040000	5.48353e+08	594220000	0.864692	1.08364	0.115891
C5XCF6	39.296	59724000	43519000	46071000	0	0	0	4.97713e+07	0	0.0100619	0	#NUM!
C5XCI6	48.018	0	0	0	0	1794100	0	0	598033	0.42265	#DIV/0!	#DIV/0!
C5XCM2	98.404	100960000	76409000	76823000	95487000	63203000	77247000	8.47307e+07	7.86457e+07	0.649228	0.928184	-0.107517
C5XCM4	53.123	0	0	0	0	3292200	0	0	1097400	0.42265	#DIV/0!	#DIV/0!
C5XCQ0	78.976	0	30254000	0	25475000	31327000	31834000	1.00847e+07	2.95453e+07	0.189432	2.92973	1.55077
C5XCQ9	12.135	491530000	537420000	412380000	653480000	787550000	742590000	4.80443e+08	7.27873e+08	0.0101213	1.515	0.599321
C5XCX9	57.017	0	27696000	39014000	41206000	38787000	38038000	2.22367e+07	3.93437e+07	0.277479	1.76931	0.823191
C5XD18	17.254	35650000	0	0	45028000	0	71266000	1.18833e+07	3.87647e+07	0.339485	3.2621	1.7058
C5XD24	33.39	0	106300000	71943000	0	76739000	40913000	5.94143e+07	3.92173e+07	0.629364	0.660065	-0.59932
C5XD64	17.356	32114000	21072000	25141000	26468000	24906000	33581000	26109000	2.83183e+07	0.626477	1.08462	0.117189
C5XD92	29.849	286350000	305530000	362190000	389400000	391250000	355200000	3.18023e+08	3.78617e+08	0.0991082	1.19053	0.251605
C5XDA8	48.606	57098000	41719000	51613000	62464000	43542000	59622000	5.01433e+07	5.52093e+07	0.534329	1.10103	0.138854
C5XDI8	27.141	21345000	22642000	24960000	24213000	28846000	31411000	2.29823e+07	2.81567e+07	0.11724	1.22514	0.292951
C5XDK0	16.52	793930000	694850000	587450000	1019900000	523230000	686170000	6.92077e+08	743100000	0.770352	1.07372	0.102625
C5XDP0	26.925	379800000	367970000	397400000	377580000	321970000	394680000	3.81723e+08	3.64743e+08	0.530474	0.955518	-0.0656458
C5XDP9	54.402	0	0	0	63125000	86519000	67255000	0	7.22997e+07	0.00979606	#DIV/0!	#DIV/0!
C5XDR4	39.264	460200000	432960000	442740000	567780000	521370000	451100000	445300000	5.13417e+08	0.176969	1.15297	0.205353
C5XDW1	22.984	1057800000	1113700000	1094400000	840400000	841320000	1174700000	1.08863e+09	952140000	0.344406	0.87462	-0.193272
C5XDX8	36.727	0	15217000	0	0	0	0	5.07233e+06	0	0.42265	0	#NUM!
C5XDZ7	16.022	187820000	141510000	173310000	218530000	166260000	145820000	1.67547e+08	176870000	0.737414	1.05565	0.0781264
C5XE07	24.54	446420000	491430000	482980000	632890000	610670000	630070000	473610000	6.24543e+08	0.00242276	1.31869	0.399102
C5XE28	65.42	0	0	0	0	0	14765000	0	4.92167e+06	0.42265	#DIV/0!	#DIV/0!
C5XEC3	40.441	111390000	71046000	87206000	104820000	68731000	88993000	8.98807e+07	8.75147e+07	0.887601	0.973676	-0.038486
C5XEG8	15.009	78707000	155410000	112790000	78005000	107790000	118070000	1.15636e+08	1.01288e+08	0.608439	0.875926	-0.191118
C5XEJ7	52.435	19661000	0	0	18762000	21250000	27071000	6.55367e+06	22361000	0.124542	3.41198	1.77061
C5XEJ8	56.881	0	0	35788000	0	0	32312000	1.19293e+07	1.07707e+07	0.946024	0.902872	-0.147406
C5XEP2	32.482	0	25101000	0	23934000	30546000	30115000	8367000	2.81983e+07	0.133852	3.37018	1.75283
C5XEQ3	73.469	0	0	0	0	36698000	0	0	1.22327e+07	0.42265	#DIV/0!	#DIV/0!
C5XES4	97.54	0	0	0	0	35334000	19622000	0	1.83187e+07	0.214958	#DIV/0!	#DIV/0!
C5XES8	34.674	558910000	425920000	497520000	679760000	679500000	755940000	4.94117e+08	7.05067e+08	0.014164	1.42692	0.512908
C5XET1	47.76	68375000	60144000	69838000	86977000	75117000	71624000	66119000	77906000	0.111846	1.17827	0.23667
C5XET6	35.085	1335300000	1176400000	1290000000	1231600000	1116500000	1238200000	1.26723e+09	1.19543e+09	0.310447	0.943341	-0.0841485
C5XEU1	64.401	521160000	509850000	608310000	567890000	382310000	493590000	546440000	4.81263e+08	0.367709	0.880725	-0.183237
C5XEW1	29.816	81555000	0	45755000	91754000	0	47408000	4.24367e+07	4.63873e+07	0.916771	1.0931	0.12842
C5XF10	33.054	22664000	15755000	18570000	23907000	13429000	18232000	1.89963e+07	1.85227e+07	0.903445	0.975065	-0.0364292
C5XF29	16.052	4046800000	3213200000	3780300000	3514900000	4033100000	3802300000	3680100000	3.78343e+09	0.741362	1.02808	0.0399511
C5XF30	14.208	298560000	144950000	134530000	269780000	113890000	206450000	192680000	1.96707e+08	0.956777	1.0209	0.029839
C5XF41	6.3003	124370000	182840000	0	220140000	248030000	250810000	1.02403e+08	239660000	0.121511	2.34035	1.22673
C5XF50	14.42	0	30078000	0	0	35001000	14777000	10026000	1.65927e+07	0.66915	1.65496	0.7268
C5XF87	62.868	301250000	346350000	362440000	271090000	336730000	328660000	336680000	312160000	0.425405	0.927171	-0.109092
C5XFA1	72.737	0	38498000	37579000	55933000	0	47741000	25359000	34558000	0.693598	1.36275	0.446522
C5XFB9	26.579	653430000	516870000	563370000	709880000	842330000	854820000	577890000	8.02343e+08	0.022335	1.3884	0.473425
C5XFD2	68.645	0	0	0	22700000	0	0	0	7.56667e+06	0.42265	#DIV/0!	#DIV/0!
C5XFF3	58.755	0	0	34326000	0	22506000	0	11442000	7502000	0.789817	0.655655	-0.608992
C5XFH5	13.684	186220000	0	0	0	0	0	6.20733e+07	0	0.42265	0	#NUM!
C5XFH6	38.558	3695100000	2618200000	3114600000	3781400000	3837500000	3969500000	3.14263e+09	3862800000	0.14275	1.22916	0.297673
C5XFL0	10.195	61037000	0	26393000	87048000	56227000	67059000	2.91433e+07	7.01113e+07	0.131649	2.40574	1.26648
C5XFN1	57.226	0	0	33117000	58705000	0	24372000	11039000	2.76923e+07	0.465042	2.50859	1.32688
C5XFP1	42.117	1111000000	1003500000	955910000	927650000	797360000	823180000	1023470000	8.49397e+08	0.0467449	0.829918	-0.268958
C5XFP2	39.153	242660000	199720000	186370000	207200000	178480000	158930000	2.09583e+08	1.81537e+08	0.274035	0.866179	-0.207263
C5XFR5	57.45	0	0	35742000	59213000	65852000	51715000	11914000	5.89267e+07	0.0465853	4.946	2.30626
C5XFU1	22.013	40908000	0	34682000	36154000	56019000	42152000	2.51967e+07	44775000	0.262442	1.77702	0.829461
C5XFV5	14.318	26844000	16180000	0	20038000	0	0	1.43413e+07	6.67933e+06	0.498085	0.46574	-1.1024
C5XFW9	18.748	4057600000	6165100000	4393900000	5137200000	5864800000	5657400000	4872200000	5.55313e+09	0.41063	1.13976	0.188729
C5XFX1	12.929	0	63973000	57666000	0	0	0	4.05463e+07	0	0.184599	0	#NUM!
C5XFY4	65.328	43655000	0	28704000	31817000	46903000	41515000	2.41197e+07	4.00783e+07	0.339852	1.66165	0.732613
C5XFY6	37.44	44315000	53643000	57989000	54741000	69238000	63717000	5.19823e+07	6.25653e+07	0.144385	1.20359	0.267342
C5XG33	17.188	118290000	99724000	102700000	102490000	127760000	99438000	1.06905e+08	109896000	0.795257	1.02798	0.039814
C5XG44	17.38	582100000	307160000	418980000	587700000	527600000	574190000	436080000	5.63163e+08	0.24931	1.29142	0.368961
C5XG47	39.015	0	0	9445300	0	0	0	3.14843e+06	0	0.42265	0	#NUM!
C5XG73	16.344	28963000	0	0	38205000	0	0	9.65433e+06	12735000	0.857178	1.3191	0.39955
C5XG75	105.56	0	0	0	0	0	37174000	0	1.23913e+07	0.42265	#DIV/0!	#DIV/0!
C5XG77	53.579	60325000	45645000	38821000	61370000	58054000	59831000	4.82637e+07	5.97517e+07	0.209742	1.23803	0.308041
C5XG78	14.826	0	0	61419000	63689000	75637000	0	20473000	46442000	0.452149	2.26845	1.18171
C5XG88	10.841	240440000	187330000	233640000	232940000	243780000	226870000	220470000	234530000	0.492837	1.06377	0.0891901
C5XG93	119.35	214690000	212180000	245310000	202480000	161190000	151640000	224060000	171770000	0.05797	0.766625	-0.383407
C5XG99	45.094	73851000	0	0	0	0	0	24617000	0	0.42265	0	#NUM!
C5XGA4	90.085	444420000	485860000	455700000	420370000	504270000	420490000	4.61993e+08	4.48377e+08	0.688589	0.970526	-0.0431608
C5XGB6	22.415	96821000	71607000	92495000	83139000	73248000	89123000	8.69743e+07	8.18367e+07	0.607289	0.940929	-0.0878423
C5XGD3	23.921	933570000	705040000	820660000	915150000	809010000	864490000	8.19757e+08	8.62883e+08	0.597373	1.05261	0.0739698
C5XGD7	55.039	47740000	50261000	41766000	0	0	51765000	46589000	17255000	0.229459	0.370366	-1.43297
C5XGI9	87.577	45581000	0	0	28042000	43285000	35225000	1.51937e+07	3.55173e+07	0.311581	2.33764	1.22505
C5XGK3	34.407	76703000	0	60223000	0	0	70106000	45642000	2.33687e+07	0.536804	0.511999	-0.965787
C5XGM0	26.478	110640000	98946000	116500000	160420000	163910000	157290000	1.08695e+08	160540000	0.00485329	1.47697	0.562643
C5XGP6	21.535	117650000	204740000	139780000	0	188830000	168840000	1.54057e+08	1.19223e+08	0.634225	0.773893	-0.369795
C5XGS0	236.56	78478000	38665000	46876000	29524000	24831000	0	54673000	1.81183e+07	0.0788531	0.331395	-1.59338
C5XGU2	38.567	13267000	0	0	0	14617000	13653000	4.42233e+06	9.42333e+06	0.482729	2.13085	1.09143
C5XH04	61.267	0	0	0	9879100	0	0	0	3.29303e+06	0.42265	#DIV/0!	#DIV/0!
C5XH39	30.5	31984000	0	0	30763000	0	0	1.06613e+07	1.02543e+07	0.97937	0.961825	-0.0561542
C5XH55	91.132	0	19757000	17180000	0	0	0	1.23123e+07	0	0.185483	0	#NUM!
C5XH66	31.897	31320000	35237000	26798000	33821000	38654000	31506000	3.11183e+07	3.46603e+07	0.334509	1.11382	0.155521
C5XH85	39.777	132440000	140420000	116510000	121770000	143730000	121690000	129790000	1.29063e+08	0.946408	0.994401	-0.00810004
C5XH93	54.869	94940000	119880000	97612000	73674000	104850000	98170000	104144000	9.22313e+07	0.390711	0.885614	-0.175251
C5XHA9	47.075	130970000	176430000	166090000	96712000	114420000	119760000	157830000	1.10297e+08	0.0549474	0.698836	-0.516974
C5XHE5	28.413	77910000	50135000	87477000	89326000	0	100070000	7.18407e+07	63132000	0.815586	0.878778	-0.186429
C5XHF2	34.754	31217000	36119000	30305000	0	0	0	32547000	0	0.00306251	0	#NUM!
C5XHI9	26.256	26343000	35367000	25845000	25529000	31241000	41601000	29185000	3.27903e+07	0.561888	1.12353	0.168043
C5XHL1	40.788	0	0	7756300	0	0	0	2.58543e+06	0	0.42265	0	#NUM!
C5XHM7	16.223	0	15451000	0	0	17043000	0	5.15033e+06	5681000	0.948179	1.10304	0.141479
C5XHN6	49.225	17422000	0	20640000	17870000	24873000	22970000	1.26873e+07	2.19043e+07	0.284773	1.72647	0.787827
C5XHQ4	19.375	0	51242000	0	0	0	0	1.70807e+07	0	0.42265	0	#NUM!
C5XHR2	31.621	113680000	158340000	120660000	126520000	133170000	146430000	1.30893e+08	1.35373e+08	0.787495	1.03423	0.048552
C5XHR8	34.563	3465400000	2854200000	3884600000	5124800000	3293300000	3501400000	3401400000	3.97317e+09	0.444926	1.1681	0.224161
C5XHS1	35.687	158390000	37949000	111970000	337860000	36606000	102910000	1.0277e+08	1.59125e+08	0.611199	1.54837	0.630749
C5XHX1	107.81	79439000	61458000	45708000	68755000	78246000	67094000	6.22017e+07	71365000	0.452601	1.14732	0.198263
C5XHX7	33.513	23026000	34383000	22195000	30419000	0	0	2.65347e+07	1.01397e+07	0.242593	0.382129	-1.38787
C5XHY3	25.903	40766000	117130000	61229000	0	64023000	63989000	7.30417e+07	4.26707e+07	0.386264	0.584196	-0.775475
C5XHZ0	56.928	70417000	99138000	82544000	89424000	70457000	61304000	84033000	7.37283e+07	0.429704	0.877374	-0.188737
C5XI53	130.85	0	0	0	0	15460000	0	0	5.15333e+06	0.42265	#DIV/0!	#DIV/0!
C5XI77	49.912	156890000	161450000	152850000	189730000	166260000	195170000	1.57063e+08	183720000	0.0857516	1.16972	0.226162
C5XI82	55.967	0	0	0	0	3767700	0	0	1255900	0.42265	#DIV/0!	#DIV/0!
C5XI85	37.952	42757000	0	56442000	82721000	0	49612000	3.30663e+07	44111000	0.728587	1.33402	0.415775
C5XIA4	29.726	0	0	0	18522000	18341000	14314000	0	17059000	0.0064202	#DIV/0!	#DIV/0!
C5XIC9	21.931	0	36183000	0	0	35264000	25571000	12061000	2.02783e+07	0.635148	1.68131	0.74959
C5XID4	40.697	82305000	52081000	85799000	80083000	69495000	53955000	73395000	6.78443e+07	0.696269	0.924373	-0.113453
C5XIE4	15.685	0	138120000	0	0	122850000	155390000	46040000	9.27467e+07	0.518337	2.01448	1.01041
C5XIJ3	40.994	12590000000	17782000000	15577000000	14059000000	13442000000	14455000000	1.53163e+10	1.39853e+10	0.471141	0.913099	-0.131156
C5XIJ9	39.279	67389000	88757000	92190000	60154000	93221000	57742000	8.27787e+07	7.03723e+07	0.426741	0.850126	-0.234251
C5XIL2	17.228	796580000	945590000	870650000	774780000	998800000	823110000	870940000	8.65563e+08	0.95052	0.993827	-0.00893395
C5XIL7	43.619	26843000	27839000	33592000	44026000	38566000	45121000	2.94247e+07	42571000	0.0108556	1.44678	0.532845
C5XIN6	10.381	0	0	0	0	48512000	0	0	1.61707e+07	0.42265	#DIV/0!	#DIV/0!
C5XIN8	20.008	95434000	0	76872000	62696000	96473000	0	5.74353e+07	5.30563e+07	0.919402	0.923758	-0.114414
C5XIN9	39.656	44558000	0	42331000	49190000	46520000	0	28963000	3.19033e+07	0.898206	1.10152	0.139496
C5XIR5	36.348	0	50740000	0	53176000	51428000	65201000	1.69133e+07	5.66017e+07	0.13615	3.34657	1.74268
C5XIT6	61.537	70395000	71248000	75463000	77277000	123070000	110110000	7.23687e+07	1.03486e+08	0.148145	1.42998	0.515994
C5XIV5	47.039	53076000	0	43896000	62266000	68606000	77403000	32324000	69425000	0.144058	2.14778	1.10285
C5XIW1	8.8081	86532000	54824000	0	98068000	0	0	4.71187e+07	3.26893e+07	0.745602	0.693766	-0.527479
C5XIW4	36.382	0	0	0	19103000	16437000	23539000	0	19693000	0.0108823	#DIV/0!	#DIV/0!
C5XIW8	113.2	65958000	148170000	84642000	55317000	93273000	43054000	99590000	6.38813e+07	0.300269	0.641443	-0.640606
C5XIY6	17.651	27338000	25497000	0	26682000	30839000	28008000	1.76117e+07	2.85097e+07	0.341745	1.61879	0.69492
C5XIY9	52.956	599920000	410260000	514490000	519380000	454620000	515780000	5.08223e+08	4.96593e+08	0.857596	0.977116	-0.0333977
C5XJ05	57.155	0	40610000	0	0	0	0	1.35367e+07	0	0.42265	0	#NUM!
C5XJ38	50.095	26538000	19820000	0	20049000	16758000	0	1.54527e+07	12269000	0.76923	0.793973	-0.332838
C5XJ44	50.429	22824000	0	23946000	28498000	30358000	29421000	15590000	2.94257e+07	0.2177	1.88747	0.916454
C5XJ55	51.184	88810000	86933000	87884000	106450000	121000000	102740000	8.78757e+07	1.10063e+08	0.0564052	1.25249	0.324798
C5XJB3	57.851	9479000	0	0	0	0	0	3.15967e+06	0	0.42265	0	#NUM!
C5XJC7	44.135	28706000	24211000	0	20966000	0	32757000	17639000	1.79077e+07	0.984607	1.01523	0.0218086
C5XJD6	14.933	41955000	24935000	32520000	31427000	30998000	24098000	3.31367e+07	28841000	0.49139	0.870365	-0.200307
C5XJI8	15.522	194340000	200360000	197140000	240460000	218400000	228780000	197280000	2.29213e+08	0.030366	1.16187	0.216446
C5XJI9	36.215	0	16086000	0	0	0	0	5362000	0	0.42265	0	#NUM!
C5XJN6	39.526	100220000	0	51034000	38117000	0	0	50418000	1.27057e+07	0.325611	0.252007	-1.98847
C5XJP4	60.976	0	0	0	0	0	18828000	0	6276000	0.42265	#DIV/0!	#DIV/0!
C5XJS9	22.04	0	0	0	50660000	42269000	0	0	3.09763e+07	0.186812	#DIV/0!	#DIV/0!
C5XJT8	40.129	158600000	106500000	137950000	170810000	137390000	164050000	134350000	1.57417e+08	0.284054	1.17169	0.228592
C5XJY9	11.886	47892000	0	33404000	0	0	0	2.70987e+07	0	0.196168	0	#NUM!
C5XJZ0	29.879	0	22667000	0	0	15961000	0	7.55567e+06	5.32033e+06	0.822033	0.704151	-0.506042
C5XJZ3	93.889	0	142830000	0	0	123640000	0	47610000	4.12133e+07	0.924072	0.865644	-0.208153
C5XJZ6	55.065	99935000	116690000	92965000	78078000	107250000	93525000	1.03197e+08	92951000	0.405143	0.900717	-0.150854
C5XK01	44.767	0	0	27854000	0	0	0	9.28467e+06	0	0.42265	0	#NUM!
C5XK39	25.833	329420000	475230000	357550000	352040000	485010000	441210000	387400000	4.26087e+08	0.550784	1.09986	0.137323
C5XKB8	14.79	177570000	168100000	202480000	230050000	197140000	187240000	1.82717e+08	204810000	0.255251	1.12092	0.164678
C5XKH2	40.492	28363000	0	23907000	44948000	0	0	1.74233e+07	1.49827e+07	0.896609	0.85992	-0.217726
C5XKV2	15.619	0	43390000	0	0	0	56542000	1.44633e+07	1.88473e+07	0.863143	1.30311	0.38196
C5XKV3	45.32	9754400	0	0	0	0	0	3.25147e+06	0	0.42265	0	#NUM!
C5XKV8	23.881	1251300000	1112100000	1079500000	1392700000	1545700000	1388500000	1.14763e+09	1442300000	0.0162541	1.25676	0.32971
C5XKW2	38.65	0	0	0	0	15325000	0	0	5.10833e+06	0.42265	#DIV/0!	#DIV/0!
C5XKW6	50.042	221980000	155120000	188320000	259570000	234550000	187720000	1.88473e+08	227280000	0.246355	1.2059	0.27011
C5XKZ4	57.071	0	26163000	20011000	0	48380000	0	1.53913e+07	1.61267e+07	0.969985	1.04778	0.0673301
C5XL39	18.434	101840000	0	102850000	179740000	0	0	68230000	5.99133e+07	0.911223	0.878108	-0.187529
C5XL40	23.805	108160000	88790000	111580000	94032000	85001000	86730000	1.02843e+08	8.85877e+07	0.172177	0.861385	-0.215271
C5XL43	64.963	0	0	0	3010700	0	0	0	1.00357e+06	0.42265	#DIV/0!	#DIV/0!
C5XL56	61.955	0	0	23045000	0	15140000	0	7.68167e+06	5.04667e+06	0.7907	0.656975	-0.606089
C5XLA0	7.787	23109000000	22391000000	21041000000	23770000000	18094000000	22644000000	2.21803e+10	2.15027e+10	0.741492	0.969447	-0.0447655
C5XLA3	26.909	54502000	88597000	70412000	0	88226000	87092000	7.11703e+07	5.84393e+07	0.71313	0.821119	-0.284336
C5XLB0	54.857	31774000	33526000	36444000	34403000	35845000	40852000	3.39147e+07	3.70333e+07	0.268304	1.09196	0.126915
C5XLB7	15.158	0	0	0	21140000	23570000	28181000	0	24297000	0.00714465	#DIV/0!	#DIV/0!
C5XLG1	18.669	735190000	1042000000	929280000	852690000	843940000	759520000	9.02157e+08	8.18717e+08	0.455266	0.907511	-0.140014
C5XLG2	25.481	309460000	421600000	308640000	281450000	285630000	250030000	3.46567e+08	272370000	0.179081	0.785909	-0.347565
C5XLR6	27.341	52704000	0	0	80370000	43132000	66177000	17568000	6.32263e+07	0.105046	3.59895	1.84758
C5XLT6	59.351	83981000	71178000	81121000	63378000	62392000	70352000	78760000	65374000	0.0533901	0.830041	-0.268746
C5XLU1	45.36	67965000	38024000	79672000	56930000	74540000	63641000	61887000	65037000	0.831283	1.0509	0.0716243
C5XLV5	51.467	35668000	32112000	33616000	55137000	49556000	60586000	3.37987e+07	55093000	0.0146191	1.63003	0.704903
C5XLV9	21.439	42586000	43694000	31413000	38290000	32558000	35198000	39231000	3.53487e+07	0.435984	0.901039	-0.150338
C5XLZ0	57.683	0	0	0	0	0	7507900	0	2.50263e+06	0.42265	#DIV/0!	#DIV/0!
C5XM02	114.31	91117000	101590000	100610000	94567000	106830000	113500000	9.77723e+07	1.04966e+08	0.341122	1.07357	0.102419
C5XM19	46.288	85778000	42957000	88194000	107740000	70535000	96308000	7.23097e+07	9.15277e+07	0.35853	1.26577	0.340019
C5XM91	33.615	0	0	0	32516000	0	0	0	1.08387e+07	0.42265	#DIV/0!	#DIV/0!
C5XMD1	12.403	370670000	290390000	297130000	404460000	340900000	403170000	3.19397e+08	3.82843e+08	0.131295	1.19865	0.261405
C5XMD2	12.034	231450000	211440000	187910000	207190000	196780000	194960000	2.10267e+08	1.99643e+08	0.492342	0.949477	-0.0747953
C5XME0	43.515	0	0	0	0	25859000	0	0	8.61967e+06	0.42265	#DIV/0!	#DIV/0!
C5XMG1	45.588	56550000	72339000	0	66100000	73817000	61078000	42963000	6.69983e+07	0.388108	1.55944	0.64103
C5XMI5	21.882	21459000	0	0	0	0	0	7153000	0	0.42265	0	#NUM!
C5XMJ4	50.219	125550000	32936000	71618000	81146000	0	55175000	7.67013e+07	4.54403e+07	0.434415	0.592432	-0.755278
C5XMK0	57.55	35954000	0	0	55010000	0	40554000	1.19847e+07	3.18547e+07	0.389282	2.65795	1.41031
C5XMK4	90.293	33987000	32007000	31028000	34978000	36392000	26948000	3.23407e+07	3.27727e+07	0.899161	1.01336	0.0191436
C5XMM0	40.534	68719000	37039000	50307000	123510000	70173000	90698000	5.20217e+07	9.47937e+07	0.0918922	1.8222	0.865678
C5XMQ3	34.584	41234000	47188000	30190000	0	0	46766000	3.95373e+07	1.55887e+07	0.260604	0.394277	-1.34272
C5XMS9	93.219	20563000	18833000	22249000	18661000	0	16240000	2.05483e+07	1.16337e+07	0.265848	0.566161	-0.820716
C5XMT6	60.498	142990000	102300000	234570000	217940000	86630000	108860000	1.59953e+08	137810000	0.714457	0.861564	-0.21497
C5XMU3	52.665	16446000	0	0	47575000	0	18036000	5482000	2.18703e+07	0.362674	3.98948	1.9962
C5XMW3	33.115	27275000	0	18768000	33112000	0	17160000	1.53477e+07	1.67573e+07	0.915812	1.09185	0.126773
C5XMZ5	28.427	31828000	0	22886000	32854000	30422000	32833000	18238000	3.20363e+07	0.282272	1.75657	0.812762
C5XN14	53.52	60742000	41762000	47115000	65075000	63748000	64054000	49873000	6.42923e+07	0.124601	1.28912	0.366388
C5XN16	25.477	49451000	155950000	90784000	0	159680000	136170000	9.87283e+07	9.86167e+07	0.998588	0.998869	-0.00163268
C5XN40	22.375	0	0	0	0	29992000	28891000	0	1.96277e+07	0.183646	#DIV/0!	#DIV/0!
C5XN52	23.884	0	0	0	0	57307000	39381000	0	3.22293e+07	0.197185	#DIV/0!	#DIV/0!
C5XN94	16.487	41628000	70260000	0	49577000	0	62065000	37296000	37214000	0.997792	0.997801	-0.00317544
C5XNA4	35.438	126200000	119580000	128800000	106610000	97181000	116430000	124860000	1.0674e+08	0.0633578	0.85488	-0.226206
C5XNA9	12.498	60563000	0	41365000	53999000	65399000	60356000	33976000	59918000	0.282077	1.76354	0.818473
C5XND6	33.896	140820000	112200000	136160000	145860000	131320000	126570000	1.29727e+08	1.34583e+08	0.674078	1.03744	0.0530247
C5XNE3	15.757	27002000	0	32911000	0	0	27996000	19971000	9332000	0.483234	0.467278	-1.09765
C5XNF4	85.971	0	0	0	0	64344000	42327000	0	35557000	0.200359	#DIV/0!	#DIV/0!
C5XNL6	22.52	414490000	206400000	318010000	325530000	242570000	263280000	3.12967e+08	2.77127e+08	0.624585	0.885483	-0.175463
C5XNM2	22.614	0	0	0	0	27806000	0	0	9.26867e+06	0.42265	#DIV/0!	#DIV/0!
C5XNM6	53.031	134590000	133470000	105930000	119680000	0	98472000	1.24663e+08	7.27173e+07	0.292231	0.58331	-0.777666
C5XNN1	30.415	0	38434000	0	54253000	51126000	62841000	1.28113e+07	5.60733e+07	0.0686263	4.37685	2.12989
C5XNN6	36.838	59963000	146320000	80309000	71750000	0	0	9.55307e+07	2.39167e+07	0.113445	0.250356	-1.99795
C5XNR5	127.17	313050000	302880000	326630000	303070000	338090000	283890000	3.14187e+08	308350000	0.76004	0.981423	-0.0270531
C5XNS8	90.365	25438000	0	30963000	29457000	0	0	1.88003e+07	9819000	0.547543	0.522278	-0.93711
C5XNT6	24.104	432550000	310210000	393600000	438130000	376950000	457470000	3.78787e+08	4.24183e+08	0.36315	1.11985	0.163302
C5XNX7	36.174	52065000	71758000	67951000	86498000	87292000	70099000	6.39247e+07	8.12963e+07	0.102837	1.27175	0.346818
C5XNY9	59.472	61883000	90752000	65157000	64519000	0	65975000	7.25973e+07	43498000	0.314432	0.599168	-0.738967
C5XP73	63.591	0	0	0	0	32460000	31897000	0	2.14523e+07	0.183535	#DIV/0!	#DIV/0!
C5XPA5	15.268	1139900000	719390000	1076600000	1258400000	749840000	863110000	978630000	9.57117e+08	0.92053	0.978017	-0.0320687
C5XPC6	16.061	932970000	1802100000	988570000	1310000000	1303600000	1235400000	1.24121e+09	1283000000	0.895589	1.03367	0.0477701
C5XPD7	173.37	13783000	0	0	0	0	0	4.59433e+06	0	0.42265	0	#NUM!
C5XPF9	40.743	93922000	123220000	102400000	86643000	116000000	131500000	106514000	111381000	0.775266	1.04569	0.0644601
C5XPG8	29.778	46002000	28359000	37755000	31936000	17953000	33506000	37372000	2.77983e+07	0.248898	0.743828	-0.426959
C5XPM8	19.107	15715000	19982000	0	0	22491000	24414000	11899000	15635000	0.726618	1.31398	0.393939
C5XPN2	70.963	0	0	0	0	65546000	0	0	2.18487e+07	0.42265	#DIV/0!	#DIV/0!
C5XPR4	76.144	0	0	0	10461000	0	0	0	3487000	0.42265	#DIV/0!	#DIV/0!
C5XPS1	39.646	0	13747000	25321000	19847000	23980000	23953000	1.30227e+07	2.25933e+07	0.320165	1.73492	0.794872
C5XPS4	34.496	310830000	184720000	255520000	306010000	398750000	388050000	2.50357e+08	364270000	0.0746377	1.455	0.541023
C5XPS7	12.031	318780000	222820000	258450000	235320000	334980000	351300000	2.66683e+08	307200000	0.429335	1.15193	0.204051
C5XPV2	94.538	751920000	854330000	854310000	730470000	629990000	667830000	8.20187e+08	6.76097e+08	0.0338755	0.82432	-0.278723
C5XPV6	41.358	8810900000	11313000000	9416200000	8890300000	7428100000	8094400000	9846700000	8137600000	0.138119	0.826429	-0.275037
C5XPX9	17.877	0	0	0	24916000	0	0	0	8.30533e+06	0.42265	#DIV/0!	#DIV/0!
C5XPZ2	50.598	0	0	0	0	33882000	49236000	0	27706000	0.197088	#DIV/0!	#DIV/0!
C5XQ07	32.577	2096100000	1676200000	2017300000	1851900000	1757200000	1679300000	1.92987e+09	1762800000	0.32549	0.913431	-0.130632
C5XQ26	50.379	0	23117000	0	0	13997000	0	7.70567e+06	4.66567e+06	0.756144	0.605485	-0.723837
C5XQ27	50.263	105810000	250620000	148580000	108690000	297970000	212690000	1.68337e+08	206450000	0.614501	1.22641	0.294443
C5XQ28	20.461	401390000	365040000	365990000	447240000	319540000	324890000	3.77473e+08	363890000	0.780096	0.964015	-0.0528723
C5XQ31	29.756	0	0	0	0	0	1194700000	0	3.98233e+08	0.42265	#DIV/0!	#DIV/0!
C5XQ57	48.389	0	0	29473000	22735000	33331000	25876000	9.82433e+06	27314000	0.210589	2.78024	1.47521
C5XQ93	39.41	0	0	0	0	30841000	25044000	0	1.86283e+07	0.187861	#DIV/0!	#DIV/0!
C5XQD2	97.792	7746300	0	0	0	0	0	2582100	0	0.42265	0	#NUM!
C5XQD5	70.96	136060000	0	116920000	141470000	116940000	116200000	8.43267e+07	124870000	0.442122	1.48079	0.566366
C5XQE3	7.6827	185040000	125560000	129990000	169980000	107450000	174980000	1.46863e+08	1.50803e+08	0.898411	1.02683	0.0381941
C5XQK1	19.265	325770000	317950000	391610000	386370000	260500000	238040000	345110000	294970000	0.404766	0.854713	-0.226488
C5XQK2	46.122	0	0	0	2006500	0	0	0	668833	0.42265	#DIV/0!	#DIV/0!
C5XQM4	41.601	198600000	131470000	179550000	223250000	71041000	141000000	1.69873e+08	145097000	0.64585	0.854148	-0.227442
C5XQM8	11.236	26022000	0	0	0	21941000	0	8674000	7.31367e+06	0.910502	0.843171	-0.246103
C5XQP0	17.556	287370000	257430000	228510000	297000000	405140000	325280000	257770000	3.42473e+08	0.102732	1.3286	0.409907
C5XQP4	69.965	141190000	81586000	63752000	142490000	87147000	110790000	9.55093e+07	1.13476e+08	0.565237	1.18811	0.248669
C5XQS6	21.354	48875000	52356000	58530000	65156000	216060000	121730000	5.32537e+07	1.34315e+08	0.206431	2.52218	1.33467
C5XQT0	47.329	0	27502000	0	32746000	36772000	30679000	9.16733e+06	33399000	0.113297	3.64326	1.86523
C5XQU8	51.891	77786000	92072000	89851000	81107000	78118000	65157000	8.65697e+07	74794000	0.149999	0.863975	-0.210939
C5XQX6	9.0416	0	0	0	0	54608000	0	0	1.82027e+07	0.42265	#DIV/0!	#DIV/0!
C5XQZ8	17.814	272320000	392920000	247770000	235860000	402230000	332340000	3.04337e+08	3.23477e+08	0.785877	1.06289	0.0879935
C5XR08	44.373	25266000	0	0	0	0	0	8422000	0	0.42265	0	#NUM!
C5XR12	45.822	57300000	37858000	38270000	62026000	64830000	69681000	44476000	6.55123e+07	0.0686536	1.47298	0.558739
C5XR17	24.594	0	0	29642000	0	0	0	9.88067e+06	0	0.42265	0	#NUM!
C5XR18	36.81	0	0	0	0	48163000	47922000	0	3.20283e+07	0.183506	#DIV/0!	#DIV/0!
C5XR25	103.9	20508000	0	26535000	22218000	19952000	0	15681000	1.40567e+07	0.886723	0.896414	-0.157763
C5XR27	38.494	0	0	0	26920000	0	25572000	0	1.74973e+07	0.183773	#DIV/0!	#DIV/0!
C5XR33	65.967	1186700000	1728500000	1349100000	1150800000	1370300000	1325100000	1.42143e+09	1.28207e+09	0.487968	0.901953	-0.148875
C5XR61	44.429	94537000	183060000	186770000	104560000	129380000	132160000	154789000	1.22033e+08	0.392569	0.788385	-0.343028
C5XR81	45.634	30920000	30764000	23456000	26211000	21288000	26134000	28380000	2.45443e+07	0.273469	0.864846	-0.209485
C5XR87	28.063	2923100000	3178600000	2839200000	2743400000	2330500000	2866600000	2980300000	2.64683e+09	0.169946	0.88811	-0.17119
C5XRA7	59.052	0	49952000	37156000	22743000	32788000	25645000	29036000	2.70587e+07	0.908069	0.931901	-0.101752
C5XRQ7	38.756	124780000	128040000	127410000	105270000	196180000	170360000	1.26743e+08	157270000	0.376214	1.24085	0.311334
C5XRZ8	25.763	73982000	98145000	65000000	84308000	81944000	64656000	7.90423e+07	7.69693e+07	0.869256	0.973774	-0.0383418
C5XS07	22.476	34298000	30705000	0	40370000	30153000	35209000	2.16677e+07	35244000	0.338135	1.62657	0.701834
C5XS12	24.368	241690000	436070000	299510000	406300000	523140000	450890000	3.25757e+08	460110000	0.131417	1.41243	0.498184
C5XS32	88.009	0	12940000	0	0	0	0	4.31333e+06	0	0.42265	0	#NUM!
C5XS33	47.361	30516000	16010000	0	0	0	0	1.55087e+07	0	0.220511	0	#NUM!
C5XS48	65.225	240760000	287740000	221870000	301200000	275700000	312420000	2.50123e+08	296440000	0.12683	1.18518	0.2451
C5XS54	28.349	222110000	266980000	217620000	180820000	185410000	175170000	235570000	1.80467e+08	0.0682901	0.766085	-0.384423
C5XS72	10.681	124300000	112010000	96833000	231130000	171640000	235400000	1.11048e+08	2.12723e+08	0.0264425	1.9156	0.937799
C5XSA3	87.698	30255000	53493000	21653000	0	67557000	58317000	3.51337e+07	41958000	0.789133	1.19424	0.256092
C5XSC0	42.849	83330000	73657000	83298000	72030000	67131000	75175000	80095000	7.14453e+07	0.101938	0.892007	-0.164872
C5XSC4	23.894	42503000	38282000	51137000	39980000	31899000	34222000	43974000	35367000	0.139949	0.804271	-0.314247
C5XSE2	62.939	0	0	0	0	22616000	0	0	7.53867e+06	0.42265	#DIV/0!	#DIV/0!
C5XSG5	15.578	17612000	0	0	0	0	0	5.87067e+06	0	0.42265	0	#NUM!
C5XSH4	51.064	0	25991000	0	0	0	0	8.66367e+06	0	0.42265	0	#NUM!
C5XSH8	31.646	414370000	378570000	400670000	466130000	484980000	507580000	397870000	486230000	0.0054066	1.22208	0.289342
C5XSJ0	14.314	301930000	295290000	249130000	292420000	371820000	328070000	2.82117e+08	330770000	0.168085	1.17246	0.229536
C5XSJ4	32.715	66138000	44007000	67007000	67623000	59310000	56251000	5.90507e+07	6.10613e+07	0.824452	1.03405	0.0483057
C5XSJ7	46.861	0	0	0	0	0	14200000	0	4.73333e+06	0.42265	#DIV/0!	#DIV/0!
C5XSK0	75.209	0	13181000	8690800	16771000	10305000	13724000	7290600	13600000	0.241742	1.86542	0.899497
C5XSL6	27.798	75449000	64232000	60341000	66316000	73670000	66342000	66674000	68776000	0.709798	1.03153	0.0447809
C5XSQ1	71.931	60336000	0	0	71869000	0	0	20112000	2.39563e+07	0.90828	1.19115	0.252351
C5XSS1	12.17	0	39841000	0	0	41393000	0	1.32803e+07	1.37977e+07	0.979744	1.03895	0.055133
C5XSS3	17.135	34640000	32359000	41073000	36379000	40236000	31000000	36024000	3.58717e+07	0.969455	0.995771	-0.00611361
C5XSV1	65.885	781240000	1189400000	1082100000	596880000	1101000000	788100000	1017580000	828660000	0.38052	0.814344	-0.29629
C5XSW1	38.969	584000000	420740000	523170000	562830000	547100000	543070000	5.09303e+08	551000000	0.474275	1.08187	0.113527
C5XSW3	34.543	0	29406000	0	23271000	28025000	26002000	9802000	25766000	0.243445	2.62865	1.39432
C5XSW5	14.561	0	0	0	39097000	0	0	0	1.30323e+07	0.42265	#DIV/0!	#DIV/0!
C5XSW9	31.736	12423000000	13746000000	12641000000	13447000000	14712000000	14630000000	1.29367e+10	14263000000	0.0836318	1.10253	0.140812
C5XT02	21.324	428690000	184540000	372290000	513680000	282320000	323240000	3.28507e+08	373080000	0.686426	1.13568	0.183562
C5XT03	63.135	0	21330000	21216000	0	16441000	0	14182000	5.48033e+06	0.389791	0.386429	-1.37173
C5XT06	18.287	3010500000	2237700000	2566000000	2971800000	2337700000	2572700000	2.60473e+09	2627400000	0.941683	1.0087	0.0125002
C5XT16	17.129	38001000	28175000	27069000	0	25882000	26394000	3.10817e+07	1.74253e+07	0.253894	0.560631	-0.834878
C5XT25	30.183	214100000	148460000	163140000	146270000	0	108280000	1.75233e+08	84850000	0.163839	0.484212	-1.04629
C5XT35	35.343	92279000	69699000	86730000	130360000	80682000	83276000	8.29027e+07	98106000	0.455956	1.18339	0.242923
C5XT56	18.725	77685000	107980000	90095000	66601000	71693000	66716000	91920000	6.83367e+07	0.110632	0.743436	-0.427719
C5XT62	54.77	148860000	189640000	167770000	111880000	121910000	79413000	1.68757e+08	104401000	0.0211868	0.618648	-0.692809
C5XTA6	108.15	178060000	148030000	176940000	218880000	207950000	210650000	1.67677e+08	2.12493e+08	0.0342438	1.26728	0.341736
C5XTC1	103.67	0	0	0	0	16412000	0	0	5.47067e+06	0.42265	#DIV/0!	#DIV/0!
C5XTC2	28.269	0	58251000	42211000	39051000	70837000	55790000	3.34873e+07	55226000	0.348443	1.64916	0.721732
C5XTE0	11.478	2403300000	2364800000	2395200000	2641500000	2410700000	2674300000	2.38777e+09	2575500000	0.149416	1.07862	0.109191
C5XTE7	24.763	0	0	0	16779000	0	0	0	5593000	0.42265	#DIV/0!	#DIV/0!
C5XTF1	58.348	21266000	0	21233000	0	0	0	1.41663e+07	0	0.183504	0	#NUM!
C5XTG0	33.319	0	0	0	0	13222000	22137000	0	1.17863e+07	0.20828	#DIV/0!	#DIV/0!
C5XTH3	35.516	0	0	0	16934000	0	0	0	5.64467e+06	0.42265	#DIV/0!	#DIV/0!
C5XTL4	16.103	102970000	173410000	80430000	93234000	153710000	103030000	1.18937e+08	116658000	0.949775	0.980841	-0.0279083
C5XTM6	81.094	122770000	166070000	140920000	125810000	211420000	120240000	1.43253e+08	152490000	0.793987	1.06448	0.0901459
C5XTN5	26.406	0	0	41107000	0	0	0	1.37023e+07	0	0.42265	0	#NUM!
C5XTQ3	116.03	0	0	0	0	0	8414200	0	2.80473e+06	0.42265	#DIV/0!	#DIV/0!
C5XTQ4	47.682	76358000	69036000	100080000	100100000	135040000	141530000	8.18247e+07	1.25557e+08	0.0568766	1.53446	0.617731
C5XTT6	42.575	27721000	31432000	30947000	25511000	25323000	22701000	3.00333e+07	2.45117e+07	0.0223157	0.816149	-0.293096
C5XTU6	27.31	402810000	362940000	332140000	381120000	443740000	375200000	3.65963e+08	400020000	0.319798	1.09306	0.128373
C5XTW7	29.725	292670000	220940000	263620000	265640000	373120000	316310000	2.59077e+08	3.18357e+08	0.198048	1.22881	0.297265
C5XTY9	28.601	1111000000	1216000000	1033000000	869100000	1173500000	974270000	1120000000	1.00562e+09	0.34532	0.897878	-0.155409
C5XTZ1	136.16	36309000	0	39035000	0	0	29060000	2.51147e+07	9.68667e+06	0.389596	0.385698	-1.37446
C5XU05	20.663	0	0	0	0	0	13306000	0	4.43533e+06	0.42265	#DIV/0!	#DIV/0!
C5XU11	28.082	8064600000	8252900000	8918000000	9685700000	9321700000	7939900000	8.41183e+09	8.98243e+09	0.408083	1.06783	0.0946861
C5XU35	8.2653	54614000	46028000	63141000	53106000	41576000	39806000	5.45943e+07	4.48293e+07	0.207389	0.821135	-0.284308
C5XU88	67.912	0	0	0	0	0	3405300	0	1135100	0.42265	#DIV/0!	#DIV/0!
C5XUC9	24.832	63066000	0	0	0	0	82605000	21022000	27535000	0.860626	1.30982	0.389367
C5XUD0	59.183	0	0	0	0	34982000	28596000	0	2.11927e+07	0.187591	#DIV/0!	#DIV/0!
C5XUD5	59.371	88749000	101880000	105290000	119620000	142760000	165390000	9.86397e+07	142590000	0.0650244	1.44556	0.531633
C5XUE1	10.955	65829000	35540000	62134000	0	0	37393000	54501000	1.24643e+07	0.0593305	0.228699	-2.12848
C5XUE7	35.226	68950000	80108000	82960000	61764000	93163000	87527000	7.73393e+07	80818000	0.765455	1.04498	0.0634743
C5XUF0	48.106	0	20635000	0	0	25752000	0	6.87833e+06	8584000	0.88462	1.24798	0.319591
C5XUF6	61.76	1698100000	1703000000	1903800000	2091100000	2486900000	2381700000	1768300000	2319900000	0.0243043	1.31194	0.3917
C5XUG8	46.016	0	0	0	15741000	17671000	21533000	0	18315000	0.00853279	#DIV/0!	#DIV/0!
C5XUH6	6.5127	0	0	14543000	0	0	0	4.84767e+06	0	0.42265	0	#NUM!
C5XUM0	141.96	36079000	33358000	30080000	39097000	40746000	0	3.31723e+07	2.66143e+07	0.67218	0.802305	-0.317777
C5XUM4	97.261	179720000	161560000	169920000	234280000	231320000	229050000	170400000	231550000	0.00445523	1.35886	0.442398
C5XUN8	48.719	31687000	45459000	0	26159000	33312000	38479000	2.57153e+07	32650000	0.662403	1.26967	0.344454
C5XUP3	36.673	0	0	0	17673000	0	0	0	5891000	0.42265	#DIV/0!	#DIV/0!
C5XUR8	16.336	23037000	0	24668000	0	0	19680000	1.59017e+07	6560000	0.418239	0.412535	-1.27741
C5XUS0	36.783	0	0	0	0	0	16620000	0	5540000	0.42265	#DIV/0!	#DIV/0!
C5XUT3	23.782	0	0	121360000	138510000	0	0	4.04533e+07	46170000	0.930354	1.14132	0.190697
C5XUU0	25.645	0	0	0	9055700	0	0	0	3.01857e+06	0.42265	#DIV/0!	#DIV/0!
C5XUV8	31.377	51234000	71067000	70480000	48099000	62434000	59045000	6.42603e+07	56526000	0.386416	0.879641	-0.185014
C5XUY6	72.178	17276000	17061000	18877000	10725000	14868000	11519000	17738000	1.23707e+07	0.0352527	0.69741	-0.51992
C5XUZ3	30.583	51988000	44693000	41952000	50585000	38400000	48232000	46211000	45739000	0.926379	0.989786	-0.0148115
C5XUZ7	28.609	24605000	0	0	37979000	0	0	8.20167e+06	1.26597e+07	0.7846	1.54355	0.62625
C5XV18	61.299	0	0	0	3223200	0	0	0	1074400	0.42265	#DIV/0!	#DIV/0!
C5XV43	21.628	1092800000	1639700000	1347400000	1253900000	1552700000	1392100000	1.35997e+09	1.39957e+09	0.839626	1.02912	0.0414089
C5XV51	29.301	0	0	65059000	0	0	0	2.16863e+07	0	0.42265	0	#NUM!
C5XVB4	10.243	144510000	151460000	200930000	151130000	170340000	196500000	1.65633e+08	1.72657e+08	0.767809	1.0424	0.059913
C5XVC9	60.213	56218000	66801000	68612000	68841000	68739000	78711000	63877000	72097000	0.183104	1.12868	0.174643
C5XVJ1	134.31	41343000	34104000	27640000	32830000	0	34885000	3.43623e+07	2.25717e+07	0.410779	0.656872	-0.606315
C5XVK9	35.635	88462000	145760000	120780000	101380000	134120000	137440000	118334000	1.24313e+08	0.783519	1.05053	0.0711164
C5XVP4	84.612	0	40880000	39394000	22647000	37553000	0	26758000	2.00667e+07	0.718959	0.749931	-0.415169
C5XVP5	68.55	24747000	0	0	0	0	0	8249000	0	0.42265	0	#NUM!
C5XVQ8	23.765	1199900000	1486200000	1259600000	1027600000	1073600000	1059600000	1.31523e+09	1053600000	0.0920726	0.801075	-0.319992
C5XVU6	31.842	32023000	28851000	0	39336000	48886000	39345000	2.02913e+07	4.25223e+07	0.151631	2.09559	1.06736
C5XVU8	32.778	534930000	693140000	544290000	472660000	483440000	485820000	5.90787e+08	480640000	0.163835	0.813559	-0.297681
C5XVU9	40.754	43089000	0	0	59764000	84705000	63290000	14363000	69253000	0.0420061	4.82163	2.26952
C5XVW0	12.495	0	0	0	25470000	0	0	0	8490000	0.42265	#DIV/0!	#DIV/0!
C5XVW3	44.545	81479000	85389000	87759000	97984000	82964000	105400000	8.48757e+07	9.54493e+07	0.246293	1.12458	0.169384
C5XVW9	36.461	45633000	48029000	39202000	47591000	38227000	45350000	44288000	4.37227e+07	0.890729	0.987235	-0.0185345
C5XW06	32.211	0	21404000	0	0	0	0	7.13467e+06	0	0.42265	0	#NUM!
C5XW10	36.935	23556000	0	24651000	33477000	46333000	45603000	16069000	4.18043e+07	0.0654978	2.60155	1.37937
C5XW37	16.051	0	0	0	0	40502000	38805000	0	2.64357e+07	0.18369	#DIV/0!	#DIV/0!
C5XW38	38.972	217140000	275360000	212310000	207640000	165950000	160220000	2.34937e+08	1.77937e+08	0.0921033	0.757381	-0.400908
C5XW45	43.454	43651000	35278000	46209000	39445000	65044000	0	4.17127e+07	3.48297e+07	0.752574	0.83499	-0.260169
C5XW47	26.469	1722900000	2222400000	2039800000	1991800000	1946800000	1967300000	1.99503e+09	1.96863e+09	0.873366	0.986767	-0.0192184
C5XW73	68.437	1858200000	1808300000	1760500000	2209800000	2503300000	2614000000	1809000000	2.44237e+09	0.0290373	1.35012	0.433087
C5XW76	10.608	189260000	121320000	158020000	243750000	202460000	214200000	156200000	2.20137e+08	0.0617822	1.40933	0.495005
C5XW95	59.736	0	0	36549000	37780000	0	47422000	12183000	2.84007e+07	0.440894	2.33117	1.22106
C5XWD1	23.07	0	0	34107000	0	0	0	11369000	0	0.42265	0	#NUM!
C5XWE5	81.75	46648000	41192000	40334000	31967000	55111000	57203000	4.27247e+07	4.80937e+07	0.5788	1.12567	0.170778
C5XWF4	24.279	258440000	278850000	250680000	292620000	289650000	328340000	2.62657e+08	3.03537e+08	0.0607825	1.15564	0.208693
C5XWJ7	40.32	50266000	44192000	57205000	38441000	36809000	40728000	5.05543e+07	3.86593e+07	0.0764077	0.764709	-0.387018
C5XWJ8	50.721	13509000000	16997000000	14968000000	11852000000	13834000000	12859000000	15158000000	1.28483e+10	0.136315	0.847627	-0.238498
C5XWK1	31.933	0	0	0	22850000	0	28043000	0	1.69643e+07	0.187721	#DIV/0!	#DIV/0!
C5XWK7	40.294	25952000	0	27160000	18979000	29302000	33014000	17704000	2.70983e+07	0.411851	1.53063	0.614129
C5XWM4	42.613	218810000	235310000	323330000	307210000	331840000	294340000	259150000	311130000	0.245688	1.20058	0.26373
C5XWQ4	37.334	0	0	0	0	0	30541000	0	1.01803e+07	0.42265	#DIV/0!	#DIV/0!
C5XWR4	45.993	23896000	13328000	23302000	0	21292000	19494000	2.01753e+07	1.35953e+07	0.452907	0.673859	-0.569481
C5XWV2	20.101	591170000	496240000	632740000	603810000	442930000	446440000	5.73383e+08	4.97727e+08	0.324049	0.868052	-0.204146
C5XWX8	80.022	2196100000	2453900000	2159400000	2040700000	1550900000	1655600000	2269800000	1.74907e+09	0.0515332	0.770582	-0.37598
C5XWZ8	29.69	0	0	0	7211100	0	0	0	2403700	0.42265	#DIV/0!	#DIV/0!
C5XX00	96.291	13437000	0	22046000	0	0	0	1.18277e+07	0	0.206524	0	#NUM!
C5XX06	29.198	79879000	0	90586000	0	62710000	53897000	5.68217e+07	38869000	0.635085	0.684052	-0.547821
C5XX43	35.429	44519000	33479000	26286000	38907000	42470000	44767000	3.47613e+07	42048000	0.301614	1.20962	0.274554
C5XX52	36.345	5518200000	4473200000	5625700000	6874600000	5805500000	6404900000	5205700000	6.36167e+09	0.0757344	1.22206	0.289313
C5XX61	36.233	0	0	0	0	12895000	0	0	4.29833e+06	0.42265	#DIV/0!	#DIV/0!
C5XX72	82.12	201620000	249960000	237200000	192630000	171220000	209020000	2.29593e+08	1.90957e+08	0.105269	0.831717	-0.265835
C5XX78	27.876	0	0	0	10520000	0	0	0	3.50667e+06	0.42265	#DIV/0!	#DIV/0!
C5XXC4	88.883	55181000	41123000	0	57983000	31247000	42512000	3.21013e+07	43914000	0.5666	1.36798	0.452048
C5XXD7	24.04	2949300000	2345800000	2404600000	2760500000	2479400000	2476300000	2.56657e+09	2.57207e+09	0.981155	1.00214	0.0030883
C5XXH2	70.853	113630000	83135000	95769000	104970000	104300000	100940000	9.75113e+07	1.03403e+08	0.57507	1.06042	0.0846409
C5XXJ0	45.289	56636000	53668000	52603000	57627000	57188000	73286000	5.43023e+07	6.27003e+07	0.250544	1.15465	0.207459
C5XXK3	44.529	97773000	65943000	96067000	114680000	102520000	103680000	8.65943e+07	106960000	0.178227	1.23518	0.304727
C5XXM6	15	0	0	0	16913000	14052000	15868000	0	15611000	0.00285442	#DIV/0!	#DIV/0!
C5XXP2	59.351	23587000	0	28677000	31994000	30250000	0	1.74213e+07	20748000	0.81954	1.19095	0.252117
C5XXQ0	60.855	0	44709000	31247000	39904000	0	35209000	2.53187e+07	2.50377e+07	0.988469	0.988901	-0.0161013
C5XXS0	45.152	720710000	686580000	780050000	997780000	958590000	900500000	7.29113e+08	952290000	0.00476096	1.30609	0.385258
C5XXT8	75.601	1060300000	334380000	598630000	829570000	398870000	539320000	6.64437e+08	5.89253e+08	0.779322	0.886847	-0.173244
C5XXT9	77.599	24193000	0	18386000	0	0	0	14193000	0	0.190993	0	#NUM!
C5XXV1	30.38	49752000	54242000	74407000	99803000	91237000	111320000	59467000	1.00787e+08	0.0142866	1.69483	0.761144
C5XXY0	47.186	211020000	197900000	184750000	183510000	225860000	230450000	197890000	2.13273e+08	0.426952	1.07774	0.108005
C5XY28	98.679	138480000	178520000	166750000	178320000	256450000	227490000	161250000	2.20753e+08	0.103317	1.36901	0.453136
C5XY37	58.045	565740000	373140000	516480000	636290000	429700000	485150000	485120000	5.17047e+08	0.724973	1.06581	0.0919528
C5XY44	47.359	132600000	170830000	148720000	175880000	212080000	254850000	1.50717e+08	214270000	0.0904296	1.42167	0.507591
C5XY66	32.957	1594900000	1509500000	1417000000	1518800000	1590500000	1321400000	1.50713e+09	1476900000	0.769936	0.97994	-0.0292349
C5XY69	25.864	126890000	130260000	97661000	125540000	134230000	112700000	1.1827e+08	1.24157e+08	0.657049	1.04977	0.0700735
C5XY71	38.565	435930000	306230000	360630000	610020000	506860000	606580000	3.67597e+08	5.74487e+08	0.0153098	1.56282	0.64415
C5XYA2	18.458	355260000	235460000	295170000	308230000	296090000	249920000	2.95297e+08	2.84747e+08	0.803789	0.964273	-0.0524861
C5XYB4	34.285	14299000	0	12017000	15605000	0	0	8772000	5.20167e+06	0.629704	0.592985	-0.753932
C5XYD9	18.117	407430000	683980000	411840000	613000000	661910000	526480000	5.01083e+08	6.00463e+08	0.398826	1.19833	0.261026
C5XYF2	39.558	69230000	52716000	50973000	34219000	43495000	51472000	5.76397e+07	43062000	0.131478	0.74709	-0.420647
C5XYG2	69.938	55153000	49700000	46344000	51597000	40637000	0	50399000	3.07447e+07	0.336513	0.610025	-0.713059
C5XYG3	56.739	0	0	8899100	0	0	0	2.96637e+06	0	0.42265	0	#NUM!
C5XYI1	10.246	298580000	163650000	151970000	207410000	121170000	199680000	2.04733e+08	1.76087e+08	0.633243	0.860078	-0.21746
C5XYI5	15.728	117790000	90296000	143250000	121440000	88373000	92347000	117112000	100720000	0.431941	0.860031	-0.217539
C5XYK7	55.277	103150000	38977000	77613000	105700000	136710000	101060000	7.32467e+07	114490000	0.146477	1.56307	0.644387
C5XYM5	64.362	629950000	460300000	495970000	456870000	521340000	530370000	528740000	502860000	0.680875	0.951053	-0.0724017
C5XYN4	35.223	0	0	0	0	33954000	0	0	11318000	0.42265	#DIV/0!	#DIV/0!
C5XYN8	19.685	32396000	37920000	50318000	37497000	81086000	56437000	4.02113e+07	58340000	0.286797	1.45083	0.536883
C5XYP5	84.261	28354000	31990000	32640000	32705000	38162000	35249000	3.09947e+07	35372000	0.103254	1.14123	0.190588
C5XYR1	26.736	4562300000	7809300000	4994500000	4917100000	6592600000	5675200000	5788700000	5728300000	0.960791	0.989566	-0.0151323
C5XYT4	43.52	49227000	51048000	51275000	48595000	44768000	37192000	5.05167e+07	4.35183e+07	0.167837	0.861465	-0.215136
C5XYT6	49.944	1268200000	1581200000	1547700000	1075700000	1211900000	1157100000	1465700000	1.14823e+09	0.0698172	0.783403	-0.352174
C5XYT7	76.254	84877000	118030000	97767000	82900000	106680000	98658000	1.00225e+08	9.60793e+07	0.746996	0.95864	-0.0609396
C5XYV4	124.78	0	0	6550600	0	0	0	2.18353e+06	0	0.42265	0	#NUM!
C5XYY5	33.56	175580000	107140000	149690000	155820000	154650000	139030000	1.44137e+08	1.49833e+08	0.805766	1.03952	0.0559212
C5XYZ9	109.36	209840000	41684000	57425000	155390000	80704000	127520000	102983000	1.21205e+08	0.776083	1.17694	0.235039
C5XZ05	14.735	7731000	0	0	0	0	0	2577000	0	0.42265	0	#NUM!
C5XZ21	33.764	0	23874000	0	0	0	18031000	7958000	6.01033e+06	0.855351	0.755257	-0.404961
C5XZ73	42.645	213190000	207500000	229030000	254770000	269790000	278720000	2.16573e+08	267760000	0.00585437	1.23635	0.306085
[truncated: 719 more rows]

## Sheet: Sheet4
Supplemental Table S5
[truncated: 38 more rows]

## Sheet: Sheet5
Supplemental Table S5
[truncated: 2,608 more rows]

[truncated: 3 more sheets: Sheet6, Sheet7, Sheet8]
