# Supplementary material for: Proteomic Analysis Revealed Different Molecular Mechanisms of Response to PEG Stress in Drought-Sensitive and Drought-Resistant Sorghums
Source: Int J Mol Sci. 2022 Oct 31;23(21):13297. doi: 10.3390/ijms232113297 (PMC9656428; doi:10.3390/ijms232113297)
Supplement: Supplementary file 1 [file ijms-23-13297-s001.zip › Table S6 The annotation and pathways information of up-regulated and down-regulated proteins..xlsx]

## Sheet: Sheet1
Supplemental Table S6
The 39 up-regulated proteins were annotated by kEGG database in the combination of PEG S4 and PEG S4-1.
Query	KO	Definition	Score	Second best
tr|A0A1B6QNQ4|A0A1B6QNQ4_SORBI			136
tr|C5Z2T8|C5Z2T8_SORBI			125
tr|C5YR18|C5YR18_SORBI			130
tr|C5X5M7|C5X5M7_SORBI			170
tr|C5WT78|C5WT78_SORBI	K01126	E3.1.4.46, glpQ, ugpQ; glycerophosphoryl diester phosphodiesterase [EC:3.1.4.46]	520
tr|A0A1Z5RFU2|A0A1Z5RFU2_SORBI	K00254	DHODH, pyrD; dihydroorotate dehydrogenase [EC:1.3.5.2]	494
tr|A0A1Z5RPF8|A0A1Z5RPF8_SORBI			148
tr|A0A1B6P9K4|A0A1B6P9K4_SORBI	K20472	COPZ, RET3; coatomer subunit zeta	212
tr|A0A1Z5R3X9|A0A1Z5R3X9_SORBI	K00975	glgC; glucose-1-phosphate adenylyltransferase [EC:2.7.7.27]	295
tr|C5XFL0|C5XFL0_SORBI			7	K06950	1
tr|A0A1Z5S9Z3|A0A1Z5S9Z3_SORBI			916
tr|A0A1W0VRZ3|A0A1W0VRZ3_SORBI	K17872	NDC1, ndbB; demethylphylloquinone reductase [EC:1.6.5.12]	252
tr|C5YHU7|C5YHU7_SORBI	K13066	COMT; caffeic acid 3-O-methyltransferase / acetylserotonin O-methyltransferase [EC:2.1.1.68 2.1.1.4]	133	K22439	9
tr|C5YIC3|C5YIC3_SORBI	K00422	E1.10.3.1; polyphenol oxidase [EC:1.10.3.1]	189
tr|A0A1B6QF27|A0A1B6QF27_SORBI	K01408	IDE, ide; insulysin [EC:3.4.24.56]	933
tr|C5XKV2|C5XKV2_SORBI			85
tr|C5X4Z8|C5X4Z8_SORBI	K13436	PTI1; pto-interacting protein 1 [EC:2.7.11.1]	391
tr|C5Z425|C5Z425_SORBI			146
tr|A0A1B6QGY8|A0A1B6QGY8_SORBI			141
tr|C5WYW2|C5WYW2_SORBI	K01885	EARS, gltX; glutamyl-tRNA synthetase [EC:6.1.1.17]	774
tr|C5Y0B1|C5Y0B1_SORBI	K17681	ATAD3A_B; ATPase family AAA domain-containing protein 3A/B	510
tr|C5XXQ0|C5XXQ0_SORBI	K14319	RANGAP1; Ran GTPase-activating protein 1	485
tr|C5XW10|C5XW10_SORBI	K14944	NOVA; RNA-binding protein Nova	317
tr|A0A1Z5RNH5|A0A1Z5RNH5_SORBI	K02267	COX6B; cytochrome c oxidase subunit 6b	89
tr|C5XAX2|C5XAX2_SORBI			12	K06674	1
tr|C5WRH2|C5WRH2_SORBI	K21444	PCBP3_4; poly(rC)-binding protein 3/4	280
tr|C5XR25|C5XR25_SORBI	K20792	NAA15_16; N-alpha-acetyltransferase 15/16, NatA auxiliary subunit	991
tr|A0A1B6PN20|A0A1B6PN20_SORBI	K03032	PSMD1, RPN2; 26S proteasome regulatory subunit N2	1141
tr|C5WWQ6|C5WWQ6_SORBI	K18587	COQ9; ubiquinone biosynthesis protein COQ9	275
tr|C5WM67|C5WM67_SORBI			236
tr|C5WY84|C5WY84_SORBI	K02641	petH; ferredoxin--NADP+ reductase [EC:1.18.1.2]	444
tr|C5XTC2|C5XTC2_SORBI			203
tr|A0A1B6Q2S5|A0A1B6Q2S5_SORBI			91
tr|C5WYQ2|C5WYQ2_SORBI	K08494	NSPN; novel plant SNARE	268
tr|C5YGK6|C5YGK6_SORBI	K17506	PPM1L, PP2CE; protein phosphatase 1L [EC:3.1.3.16]	298
tr|C5Z1X3|C5Z1X3_SORBI			277
tr|C5YEW9|C5YEW9_SORBI			68
tr|A0A1B6PI60|A0A1B6PI60_SORBI	K00051	E1.1.1.82; malate dehydrogenase (NADP+) [EC:1.1.1.82]	376
tr|Q4VQB3|Q4VQB3_SORBI			140
tr|A0A1B6P8M9|A0A1B6P8M9_SORBI			586
tr|C5X0B5|C5X0B5_SORBI			387
tr|C5XDI8|C5XDI8_SORBI	K12881	THOC4, ALY; THO complex subunit 4	121
tr|C5XC00|C5XC00_SORBI	K14411	MSI; RNA-binding protein Musashi	336
tr|C5YLD1|C5YLD1_SORBI			550
tr|C5XZV8|C5XZV8_SORBI	K17790	TIM22; mitochondrial import inner membrane translocase subunit TIM22	35
tr|C5X8I3|C5X8I3_SORBI	K01426	E3.5.1.4, amiE; amidase [EC:3.5.1.4]	539
tr|A0A1B6QIN6|A0A1B6QIN6_SORBI	K15718	LOX1_5; linoleate 9S-lipoxygenase [EC:1.13.11.58]	999
tr|C5XVU9|C5XVU9_SORBI	K00121	frmA, ADH5, adhC; S-(hydroxymethyl)glutathione dehydrogenase / alcohol dehydrogenase [EC:1.1.1.284 1.1.1.1]	503
tr|C5XFR5|C5XFR5_SORBI	K09494	CCT2; T-complex protein 1 subunit beta	832
tr|C5YE18|C5YE18_SORBI	K00422	E1.10.3.1; polyphenol oxidase [EC:1.10.3.1]	370
tr|A0A1W0W7M5|A0A1W0W7M5_SORBI			533
tr|C5WWI8|C5WWI8_SORBI			61
tr|A0A1B6Q1J6|A0A1B6Q1J6_SORBI	K13098	TLS, FUS; RNA-binding protein FUS	219
tr|C5XIW4|C5XIW4_SORBI			311
tr|C5XDP9|C5XDP9_SORBI	K14085	ALDH7A1; aldehyde dehydrogenase family 7 member A1 [EC:1.2.1.31 1.2.1.8 1.2.1.3]	715
tr|A0A1B6Q885|A0A1B6Q885_SORBI	K19784	chrR, NQR; chromate reductase, NAD(P)H dehydrogenase (quinone)	259
tr|C5XUG8|C5XUG8_SORBI	K01597	MVD, mvaD; diphosphomevalonate decarboxylase [EC:4.1.1.33]	460
tr|C5XLB7|C5XLB7_SORBI	K03950	NDUFA6; NADH dehydrogenase (ubiquinone) 1 alpha subcomplex subunit 6	160
tr|C5XIA4|C5XIA4_SORBI	K15040	VDAC2; voltage-dependent anion channel protein 2	244
tr|A0A1Z5R2T2|A0A1Z5R2T2_SORBI			216	K19996	48
tr|A0A1B6P8N4|A0A1B6P8N4_SORBI	K03841	FBP, fbp; fructose-1,6-bisphosphatase I [EC:3.1.3.11]	579
tr|C5X4K6|C5X4K6_SORBI	K00306	PIPOX; sarcosine oxidase / L-pipecolate oxidase [EC:1.5.3.1 1.5.3.7]	321
tr|A0A194YKQ4|A0A194YKQ4_SORBI			116
tr|C5XXM6|C5XXM6_SORBI			34
tr|A0A1W0VUZ4|A0A1W0VUZ4_SORBI	K03965	NDUFB9; NADH dehydrogenase (ubiquinone) 1 beta subcomplex subunit 9	155

## Sheet: Sheet3
Supplemental Table S6
The 79 pathways of the 39 up-regulated proteins distributed in the combination of PEG S4 and PEG S4-1.
Metabolism
Global and overview maps
01100 Metabolic pathways (17)
K00051 tr|A0A1B6PI60|A0A1B6PI60_SORBI
K00121 tr|C5XVU9|C5XVU9_SORBI
K00254 tr|A0A1Z5RFU2|A0A1Z5RFU2_SORBI
K00306 tr|C5X4K6|C5X4K6_SORBI
K00422 tr|C5YIC3|C5YIC3_SORBI, tr|C5YE18|C5YE18_SORBI
K00975 tr|A0A1Z5R3X9|A0A1Z5R3X9_SORBI
K01426 tr|C5X8I3|C5X8I3_SORBI
K01597 tr|C5XUG8|C5XUG8_SORBI
K01885 tr|C5WYW2|C5WYW2_SORBI
K02267 tr|A0A1Z5RNH5|A0A1Z5RNH5_SORBI
K02641 tr|C5WY84|C5WY84_SORBI
K03841 tr|A0A1B6P8N4|A0A1B6P8N4_SORBI
K03950 tr|C5XLB7|C5XLB7_SORBI
K03965 tr|A0A1W0VUZ4|A0A1W0VUZ4_SORBI
K13066 tr|C5YHU7|C5YHU7_SORBI
K14085 tr|C5XDP9|C5XDP9_SORBI
K17872 tr|A0A1W0VRZ3|A0A1W0VRZ3_SORBI
01110 Biosynthesis of secondary metabolites (9)
K00121 tr|C5XVU9|C5XVU9_SORBI
K00422 tr|C5YIC3|C5YIC3_SORBI, tr|C5YE18|C5YE18_SORBI
K00975 tr|A0A1Z5R3X9|A0A1Z5R3X9_SORBI
K01597 tr|C5XUG8|C5XUG8_SORBI
K01885 tr|C5WYW2|C5WYW2_SORBI
K03841 tr|A0A1B6P8N4|A0A1B6P8N4_SORBI
K13066 tr|C5YHU7|C5YHU7_SORBI
K14085 tr|C5XDP9|C5XDP9_SORBI
K17872 tr|A0A1W0VRZ3|A0A1W0VRZ3_SORBI
01120 Microbial metabolism in diverse environments (6)
K00051 tr|A0A1B6PI60|A0A1B6PI60_SORBI
K00121 tr|C5XVU9|C5XVU9_SORBI
K01426 tr|C5X8I3|C5X8I3_SORBI
K01885 tr|C5WYW2|C5WYW2_SORBI
K03841 tr|A0A1B6P8N4|A0A1B6P8N4_SORBI
K14085 tr|C5XDP9|C5XDP9_SORBI
01200 Carbon metabolism (3)
K00051 tr|A0A1B6PI60|A0A1B6PI60_SORBI
K00121 tr|C5XVU9|C5XVU9_SORBI
K03841 tr|A0A1B6P8N4|A0A1B6P8N4_SORBI
01240 Biosynthesis of cofactors (3)
K00254 tr|A0A1Z5RFU2|A0A1Z5RFU2_SORBI
K01885 tr|C5WYW2|C5WYW2_SORBI
K17872 tr|A0A1W0VRZ3|A0A1W0VRZ3_SORBI
01220 Degradation of aromatic compounds (1)
K00121 tr|C5XVU9|C5XVU9_SORBI
Carbohydrate metabolism
00010 Glycolysis / Gluconeogenesis (3)
K00121 tr|C5XVU9|C5XVU9_SORBI
K03841 tr|A0A1B6P8N4|A0A1B6P8N4_SORBI
K14085 tr|C5XDP9|C5XDP9_SORBI
00030 Pentose phosphate pathway (1)
K03841 tr|A0A1B6P8N4|A0A1B6P8N4_SORBI
00051 Fructose and mannose metabolism (1)
K03841 tr|A0A1B6P8N4|A0A1B6P8N4_SORBI
00053 Ascorbate and aldarate metabolism (1)
K14085 tr|C5XDP9|C5XDP9_SORBI
00500 Starch and sucrose metabolism (1)
K00975 tr|A0A1Z5R3X9|A0A1Z5R3X9_SORBI
00520 Amino sugar and nucleotide sugar metabolism (1)
K00975 tr|A0A1Z5R3X9|A0A1Z5R3X9_SORBI
00620 Pyruvate metabolism (3)
K00051 tr|A0A1B6PI60|A0A1B6PI60_SORBI
K00121 tr|C5XVU9|C5XVU9_SORBI
K14085 tr|C5XDP9|C5XDP9_SORBI
Energy metabolism
00190 Oxidative phosphorylation (3)
K02267 tr|A0A1Z5RNH5|A0A1Z5RNH5_SORBI
K03950 tr|C5XLB7|C5XLB7_SORBI
K03965 tr|A0A1W0VUZ4|A0A1W0VUZ4_SORBI
00195 Photosynthesis (1)
K02641 tr|C5WY84|C5WY84_SORBI
00710 Carbon fixation in photosynthetic organisms (2)
K00051 tr|A0A1B6PI60|A0A1B6PI60_SORBI
K03841 tr|A0A1B6P8N4|A0A1B6P8N4_SORBI
00680 Methane metabolism (2)
K00121 tr|C5XVU9|C5XVU9_SORBI
K03841 tr|A0A1B6P8N4|A0A1B6P8N4_SORBI
Lipid metabolism
00071 Fatty acid degradation (2)
K00121 tr|C5XVU9|C5XVU9_SORBI
K14085 tr|C5XDP9|C5XDP9_SORBI
00561 Glycerolipid metabolism (1)
K14085 tr|C5XDP9|C5XDP9_SORBI
00564 Glycerophospholipid metabolism (1)
K01126 tr|C5WT78|C5WT78_SORBI
00591 Linoleic acid metabolism (1)
K15718 tr|A0A1B6QIN6|A0A1B6QIN6_SORBI
Nucleotide metabolism
00240 Pyrimidine metabolism (1)
K00254 tr|A0A1Z5RFU2|A0A1Z5RFU2_SORBI
Amino acid metabolism
00260 Glycine, serine and threonine metabolism (2)
K00306 tr|C5X4K6|C5X4K6_SORBI
K14085 tr|C5XDP9|C5XDP9_SORBI
00280 Valine, leucine and isoleucine degradation (1)
K14085 tr|C5XDP9|C5XDP9_SORBI
00310 Lysine degradation (2)
K00306 tr|C5X4K6|C5X4K6_SORBI
K14085 tr|C5XDP9|C5XDP9_SORBI
00330 Arginine and proline metabolism (2)
K01426 tr|C5X8I3|C5X8I3_SORBI
K14085 tr|C5XDP9|C5XDP9_SORBI
00340 Histidine metabolism (1)
K14085 tr|C5XDP9|C5XDP9_SORBI
00350 Tyrosine metabolism (2)
K00121 tr|C5XVU9|C5XVU9_SORBI
K00422 tr|C5YIC3|C5YIC3_SORBI, tr|C5YE18|C5YE18_SORBI
00360 Phenylalanine metabolism (1)
K01426 tr|C5X8I3|C5X8I3_SORBI
00380 tryptophan metabolism (3)
K01426 tr|C5X8I3|C5X8I3_SORBI
K13066 tr|C5YHU7|C5YHU7_SORBI
K14085 tr|C5XDP9|C5XDP9_SORBI
Metabolism of other amino acids
00410 beta-Alanine metabolism (1)
K14085 tr|C5XDP9|C5XDP9_SORBI
Metabolism of cofactors and vitamins
00830 Retinol metabolism (1)
K00121 tr|C5XVU9|C5XVU9_SORBI
00860 Porphyrin and chlorophyll metabolism (1)
K01885 tr|C5WYW2|C5WYW2_SORBI
00130 Ubiquinone and other terpenoid-quinone biosynthesis (1)
K17872 tr|A0A1W0VRZ3|A0A1W0VRZ3_SORBI
Metabolism of terpenoids and polyketides
00900 Terpenoid backbone biosynthesis (1)
K01597 tr|C5XUG8|C5XUG8_SORBI
Biosynthesis of other secondary metabolites
00940 Phenylpropanoid biosynthesis (1)
K13066 tr|C5YHU7|C5YHU7_SORBI
00950 Isoquinoline alkaloid biosynthesis (1)
K00422 tr|C5YIC3|C5YIC3_SORBI, tr|C5YE18|C5YE18_SORBI
Xenobiotics biodegradation and metabolism
00627 Aminobenzoate degradation (1)
K01426 tr|C5X8I3|C5X8I3_SORBI
00625 Chloroalkane and chloroalkene degradation (1)
K00121 tr|C5XVU9|C5XVU9_SORBI
00643 Styrene degradation (1)
K01426 tr|C5X8I3|C5X8I3_SORBI
00626 Naphthalene degradation (1)
K00121 tr|C5XVU9|C5XVU9_SORBI
00980 Metabolism of xenobiotics by cytochrome P450 (1)
K00121 tr|C5XVU9|C5XVU9_SORBI
00982 Drug metabolism - cytochrome P450 (1)
K00121 tr|C5XVU9|C5XVU9_SORBI
Genetic Information Processing
transcription
03040 Spliceosome (2)
K12881 tr|C5XDI8|C5XDI8_SORBI
K13098 tr|A0A1B6Q1J6|A0A1B6Q1J6_SORBI
translation
00970 Aminoacyl- trNA biosynthesis (1)
K01885 tr|C5WYW2|C5WYW2_SORBI
03013 Nucleocytoplasmic transport (2)
K12881 tr|C5XDI8|C5XDI8_SORBI
K14319 tr|C5XXQ0|C5XXQ0_SORBI
03015 mRNA surveillance pathway (3)
K12881 tr|C5XDI8|C5XDI8_SORBI
K13098 tr|A0A1B6Q1J6|A0A1B6Q1J6_SORBI
K14411 tr|C5XC00|C5XC00_SORBI
Folding, sorting and degradation
03050 Proteasome (1)
K03032 tr|A0A1B6PN20|A0A1B6PN20_SORBI
Environmental Information Processing
Signal transduction
04020 Calcium signaling pathway (1)
K15040 tr|C5XIA4|C5XIA4_SORBI
04022 cGMP-PKG signaling pathway (1)
K15040 tr|C5XIA4|C5XIA4_SORBI
04152 AMPK signaling pathway (1)
K03841 tr|A0A1B6P8N4|A0A1B6P8N4_SORBI
Cellular Processes
transport and catabolism
04146 Peroxisome (1)
K00306 tr|C5X4K6|C5X4K6_SORBI
Cell growth and death
04216 Ferroptosis (1)
K15040 tr|C5XIA4|C5XIA4_SORBI
04217 Necroptosis (1)
K15040 tr|C5XIA4|C5XIA4_SORBI
04218 Cellular senescence (1)
K15040 tr|C5XIA4|C5XIA4_SORBI
Cellular community - prokaryotes
02026 Biofilm formation - Escherichia coli (1)
K00975 tr|A0A1Z5R3X9|A0A1Z5R3X9_SORBI
Organismal Systems
Immune system
04613 Neu trophil ex tracellular trap formation (1)
K15040 tr|C5XIA4|C5XIA4_SORBI
04621 NOD-like receptor signaling pathway (1)
K15040 tr|C5XIA4|C5XIA4_SORBI
Endocrine system
04910 Insulin signaling pathway (1)
K03841 tr|A0A1B6P8N4|A0A1B6P8N4_SORBI
04922 Glucagon signaling pathway (1)
K03841 tr|A0A1B6P8N4|A0A1B6P8N4_SORBI
Circulatory system
04260 Cardiac muscle con traction (1)
K02267 tr|A0A1Z5RNH5|A0A1Z5RNH5_SORBI
Digestive system
04979 Cholesterol metabolism (1)
K15040 tr|C5XIA4|C5XIA4_SORBI
Nervous system
04723 Re trograde endocannabinoid signaling (2)
K03950 tr|C5XLB7|C5XLB7_SORBI
K03965 tr|A0A1W0VUZ4|A0A1W0VUZ4_SORBI
Environmental adaptation
04714 Thermogenesis (3)
K02267 tr|A0A1Z5RNH5|A0A1Z5RNH5_SORBI
K03950 tr|C5XLB7|C5XLB7_SORBI
K03965 tr|A0A1W0VUZ4|A0A1W0VUZ4_SORBI
04626 Plant-pathogen interaction (1)
K13436 tr|C5X4Z8|C5X4Z8_SORBI
Human Diseases
Cancer: overview
05202 transcriptional misregulation in cancer (1)
K13098 tr|A0A1B6Q1J6|A0A1B6Q1J6_SORBI
05208 Chemical carcinogenesis - reactive oxygen species (4)
K02267 tr|A0A1Z5RNH5|A0A1Z5RNH5_SORBI
K03950 tr|C5XLB7|C5XLB7_SORBI
K03965 tr|A0A1W0VUZ4|A0A1W0VUZ4_SORBI
K15040 tr|C5XIA4|C5XIA4_SORBI
Infectious disease: viral
05166 Human T-cell leukemia virus 1 infection (1)
K15040 tr|C5XIA4|C5XIA4_SORBI
05168 Herpes simplex virus 1 infection (1)
K12881 tr|C5XDI8|C5XDI8_SORBI
05169 Epstein-Barr virus infection (1)
K03032 tr|A0A1B6PN20|A0A1B6PN20_SORBI
Neurodegenerative disease
05010 Alzheimer disease (6)
K01408 tr|A0A1B6QF27|A0A1B6QF27_SORBI
K02267 tr|A0A1Z5RNH5|A0A1Z5RNH5_SORBI
K03032 tr|A0A1B6PN20|A0A1B6PN20_SORBI
K03950 tr|C5XLB7|C5XLB7_SORBI
K03965 tr|A0A1W0VUZ4|A0A1W0VUZ4_SORBI
K15040 tr|C5XIA4|C5XIA4_SORBI
05012 Parkinson disease (5)
K02267 tr|A0A1Z5RNH5|A0A1Z5RNH5_SORBI
K03032 tr|A0A1B6PN20|A0A1B6PN20_SORBI
K03950 tr|C5XLB7|C5XLB7_SORBI
K03965 tr|A0A1W0VUZ4|A0A1W0VUZ4_SORBI
K15040 tr|C5XIA4|C5XIA4_SORBI
05014 Amyo trophic lateral sclerosis (6)
K02267 tr|A0A1Z5RNH5|A0A1Z5RNH5_SORBI
K03032 tr|A0A1B6PN20|A0A1B6PN20_SORBI
K03950 tr|C5XLB7|C5XLB7_SORBI
K03965 tr|A0A1W0VUZ4|A0A1W0VUZ4_SORBI
K12881 tr|C5XDI8|C5XDI8_SORBI
K13098 tr|A0A1B6Q1J6|A0A1B6Q1J6_SORBI
05016 Huntington disease (5)
K02267 tr|A0A1Z5RNH5|A0A1Z5RNH5_SORBI
K03032 tr|A0A1B6PN20|A0A1B6PN20_SORBI
K03950 tr|C5XLB7|C5XLB7_SORBI
K03965 tr|A0A1W0VUZ4|A0A1W0VUZ4_SORBI
K15040 tr|C5XIA4|C5XIA4_SORBI
05017 Spinocerebellar ataxia (2)
K03032 tr|A0A1B6PN20|A0A1B6PN20_SORBI
K15040 tr|C5XIA4|C5XIA4_SORBI
05020 Prion disease (5)
K02267 tr|A0A1Z5RNH5|A0A1Z5RNH5_SORBI
K03032 tr|A0A1B6PN20|A0A1B6PN20_SORBI
K03950 tr|C5XLB7|C5XLB7_SORBI
K03965 tr|A0A1W0VUZ4|A0A1W0VUZ4_SORBI
K15040 tr|C5XIA4|C5XIA4_SORBI
05022 Pathways of neurodegeneration - multiple diseases (6)
K02267 tr|A0A1Z5RNH5|A0A1Z5RNH5_SORBI
K03032 tr|A0A1B6PN20|A0A1B6PN20_SORBI
K03950 tr|C5XLB7|C5XLB7_SORBI
K03965 tr|A0A1W0VUZ4|A0A1W0VUZ4_SORBI
K13098 tr|A0A1B6Q1J6|A0A1B6Q1J6_SORBI
K15040 tr|C5XIA4|C5XIA4_SORBI
Cardiovascular disease
05415 Diabetic cardiomyopathy (4)
K02267 tr|A0A1Z5RNH5|A0A1Z5RNH5_SORBI
K03950 tr|C5XLB7|C5XLB7_SORBI
K03965 tr|A0A1W0VUZ4|A0A1W0VUZ4_SORBI
K15040 tr|C5XIA4|C5XIA4_SORBI
Endocrine and metabolic disease
04932 Non-alcoholic fatty liver disease (3)
K02267 tr|A0A1Z5RNH5|A0A1Z5RNH5_SORBI
K03950 tr|C5XLB7|C5XLB7_SORBI
K03965 tr|A0A1W0VUZ4|A0A1W0VUZ4_SORBI

## Sheet: Sheet2
Supplemental Table S6
The 11 down-regulated proteins were annotated by kEGG database in the combination of PEG S4 and PEG S4-1.
Query	KO	Definition	Score	Second best
tr|A0A194YSP3|A0A194YSP3_SORBI (1771)	K03255	TIF31, CLU1; protein TIF31	1418
tr|C5X1N4|C5X1N4_SORBI (214)			197
tr|A0A194YRV7|A0A194YRV7_SORBI (201)	K01507	ppa; inorganic pyrophosphatase [EC:3.6.1.1]	303
tr|A0A1B6QJE8|A0A1B6QJE8_SORBI (774)			705
tr|C5WW66|C5WW66_SORBI (525)			381
tr|C5XCF6|C5XCF6_SORBI (371)	K13789	GGPS; geranylgeranyl diphosphate synthase, type II [EC:2.5.1.1 2.5.1.10 2.5.1.29]	262
tr|A0A1B6QDA6|A0A1B6QDA6_SORBI (933)	K03252	EIF3C; translation initiation factor 3 subunit C	873
sp|C5WPC2|ARGJ_SORBI (464)	K00620	argJ; glutamate N-acetyltransferase / amino-acid N-acetyltransferase [EC:2.3.1.35 2.3.1.1]	626
tr|C5YM76|C5YM76_SORBI (921)	K10534	NR; nitrate reductase (NAD(P)H) [EC:1.7.1.1 1.7.1.2 1.7.1.3]	963
tr|A0A1B6PEZ6|A0A1B6PEZ6_SORBI (482)	K13161	HNRNPR; heterogeneous nuclear ribonucleoprotein R	327
sp|C5Y8Z8|GATA_SORBI (541)	K02433	gatA, QRSL1; aspartyl-tRNA(Asn)/glutamyl-tRNA(Gln) amidotransferase subunit A [EC:6.3.5.6 6.3.5.7]	675
tr|C5WQN9|C5WQN9_SORBI (539)			686
tr|A0A1B6QMQ7|A0A1B6QMQ7_SORBI (439)	K09458	fabF, OXSM, CEM1; 3-oxoacyl-[acyl-carrier-protein] synthase II [EC:2.3.1.179]	366
tr|C5XHF2|C5XHF2_SORBI (303)	K15498	PPP6C; serine/threonine-protein phosphatase 6 catalytic subunit [EC:3.1.3.16]	420
tr|C5YEG5|C5YEG5_SORBI (262)			173
tr|C5X5J2|C5X5J2_SORBI (187)	K02883	RP-L18e, RPL18; large subunit ribosomal protein L18e	340

## Sheet: Sheet4
Supplemental Table S6
The 16 pathways of the 11 down-regulated proteins distributed in the combination of PEG S4 and PEG S4-1.
Metabolism
Global and overview maps
01100 Metabolic pathways (5)
K00620 sp|C5WPC2|ARGJ_SORBI
K02433 sp|C5Y8Z8|GATA_SORBI
K09458 tr|A0A1B6QMQ7|A0A1B6QMQ7_SORBI
K10534 tr|C5YM76|C5YM76_SORBI
K13789 tr|C5XCF6|C5XCF6_SORBI
01110 Biosynthesis of secondary metabolites (2)
K00620 sp|C5WPC2|ARGJ_SORBI
K13789 tr|C5XCF6|C5XCF6_SORBI
01120 Microbial metabolism in diverse environments (1)
K10534 tr|C5YM76|C5YM76_SORBI
01210 2-Oxocarboxylic acid metabolism (1)
K00620 sp|C5WPC2|ARGJ_SORBI
01212 Fatty acid metabolism (1)
K09458 tr|A0A1B6QMQ7|A0A1B6QMQ7_SORBI
01230 Biosynthesis of amino acids (1)
K00620 sp|C5WPC2|ARGJ_SORBI
01240 Biosynthesis of cofactors (1)
K09458 tr|A0A1B6QMQ7|A0A1B6QMQ7_SORBI
Energy metabolism
00190 Oxidative phosphorylation (1)
K01507 tr|A0A194YRV7|A0A194YRV7_SORBI
00910 Nitrogen metabolism (1)
K10534 tr|C5YM76|C5YM76_SORBI
Lipid metabolism
00061 Fatty acid biosynthesis (1)
K09458 tr|A0A1B6QMQ7|A0A1B6QMQ7_SORBI
Amino acid metabolism
00220 Arginine biosynthesis (1)
K00620 sp|C5WPC2|ARGJ_SORBI
Metabolism of cofactors and vitamins
00780 Biotin metabolism (1)
K09458 tr|A0A1B6QMQ7|A0A1B6QMQ7_SORBI
Metabolism of terpenoids and polyketides
00900 Terpenoid backbone biosynthesis (1)
K13789 tr|C5XCF6|C5XCF6_SORBI
Genetic Information Processing
Translation
03010 Ribosome (1)
K02883 tr|C5X5J2|C5X5J2_SORBI
00970 Aminoacyl-tRNA biosynthesis (1)
K02433 sp|C5Y8Z8|GATA_SORBI
Human Diseases
Infectious disease: viral
05171 Coronavirus disease - COVID-19 (1)
K02883 tr|C5X5J2|C5X5J2_SORBI

## Sheet: Sheet6
Supplemental Table S6
The 29 up-regulated proteins were annotated by kEGG database in the combination of PEG T14 and PEG T33.
Query	KO	Definition	Score	Second best
tr|C5YUY0|C5YUY0_SORBI			4	K18196	1
tr|A0A1B6QJE5|A0A1B6QJE5_SORBI			1690
tr|C5WZ25|C5WZ25_SORBI	K07375	TUBB; tubulin beta	637
tr|C5XSA3|C5XSA3_SORBI			374
tr|I0B6X1|I0B6X1_SORBI	K01193	INV, sacA; beta-fructofuranosidase [EC:3.2.1.26]	249	K21351	48
tr|C5YHR7|C5YHR7_SORBI			78
tr|C5XKH2|C5XKH2_SORBI	K03152	thiJ; protein deglycase [EC:3.5.1.124]	271
tr|A0A1Z5RG18|A0A1Z5RG18_SORBI			890
tr|A0A1Z5R408|A0A1Z5R408_SORBI	K00031	IDH1, IDH2, icd; isocitrate dehydrogenase [EC:1.1.1.42]	780
tr|C5XVW9|C5XVW9_SORBI			594
tr|C5X9C8|C5X9C8_SORBI	K17506	PPM1L, PP2CE; protein phosphatase 1L [EC:3.1.3.16]	300
tr|C5WZ02|C5WZ02_SORBI	K12845	SNU13, NHP2L; U4/U6 small nuclear ribonucleoprotein SNU13	153
tr|C5YN18|C5YN18_SORBI			232
tr|C5X515|C5X515_SORBI	K16296	SCPL-I; serine carboxypeptidase-like clade I [EC:3.4.16.-]	400	K09756	64
tr|C5WXJ1|C5WXJ1_SORBI	K00695	SUS; sucrose synthase [EC:2.4.1.13]	958
tr|C5XKZ4|C5XKZ4_SORBI			297
sp|C5Y8Z8|GATA_SORBI	K02433	gatA, QRSL1; aspartyl-tRNA(Asn)/glutamyl-tRNA(Gln) amidotransferase subunit A [EC:6.3.5.6 6.3.5.7]	675
tr|C5WMM5|C5WMM5_SORBI			118
tr|A0A1B6QPZ9|A0A1B6QPZ9_SORBI	K01858	INO1, ISYNA1; myo-inositol-1-phosphate synthase [EC:5.5.1.4]	680
tr|C5YRL0|C5YRL0_SORBI			75
tr|C5XMJ4|C5XMJ4_SORBI	K07375	TUBB; tubulin beta	616
tr|C5Z475|C5Z475_SORBI	K00430	E1.11.1.7; peroxidase [EC:1.11.1.7]	293
tr|A0A1B6QER6|A0A1B6QER6_SORBI			215
tr|C5Y1N0|C5Y1N0_SORBI			179
tr|C5XAS1|C5XAS1_SORBI			382
tr|C5YWH3|C5YWH3_SORBI	K09645	CPVL; vitellogenic carboxypeptidase-like protein [EC:3.4.16.-]	439
tr|A0A1B6PG49|A0A1B6PG49_SORBI			227
tr|C5YBP8|C5YBP8_SORBI			229	K04733	9
tr|A0A1B6QPA5|A0A1B6QPA5_SORBI	K01610	E4.1.1.49, pckA; phosphoenolpyruvate carboxykinase (ATP) [EC:4.1.1.49]	820
tr|A0A1W0W3N2|A0A1W0W3N2_SORBI	K11778	DHDDS, RER2, SRT1; ditrans,polycis-polyprenyl diphosphate synthase [EC:2.5.1.87]	98
tr|A0A1B6Q949|A0A1B6Q949_SORBI	K00815	TAT; tyrosine aminotransferase [EC:2.6.1.5]	291	K14271	46
tr|C5WY36|C5WY36_SORBI	K09842	AAO3; abscisic-aldehyde oxidase [EC:1.2.3.14]	925	K11817	158
tr|C5XMM0|C5XMM0_SORBI			326
tr|C5YUT7|C5YUT7_SORBI			394
tr|C5YN94|C5YN94_SORBI	K01104	E3.1.3.48; protein-tyrosine phosphatase [EC:3.1.3.48]	186
tr|C5YXM3|C5YXM3_SORBI			213
tr|C5YEG5|C5YEG5_SORBI			173
tr|A0A1Z5RKN6|A0A1Z5RKN6_SORBI			239
tr|A0A1B6QNQ4|A0A1B6QNQ4_SORBI			136
tr|C5XXN2|C5XXN2_SORBI			510
tr|A0A1B6P6G7|A0A1B6P6G7_SORBI	K08245	E3.4.23.40; phytepsin [EC:3.4.23.40]	456
tr|C5WNU8|C5WNU8_SORBI	K15718	LOX1_5; linoleate 9S-lipoxygenase [EC:1.13.11.58]	1070
tr|C5YBN2|C5YBN2_SORBI			145
tr|A0A1Z5R8N9|A0A1Z5R8N9_SORBI			278	K00083	36
tr|C5Y6E0|C5Y6E0_SORBI	K16297	SCPL-II; serine carboxypeptidase-like clade II [EC:3.4.16.-]	365	K08249	103
tr|A0A1B6QR46|A0A1B6QR46_SORBI			346
tr|C5XR27|C5XR27_SORBI			343
tr|A0A1B6PD28|A0A1B6PD28_SORBI	K22390	ACP7; acid phosphatase type 7	442
tr|A0A1B6QH70|A0A1B6QH70_SORBI			268
tr|C5Y7R1|C5Y7R1_SORBI			207
tr|A0A1B6Q869|A0A1B6Q869_SORBI	K13421	UMPS; uridine monophosphate synthetase [EC:2.4.2.10 4.1.1.23]	89
tr|C5WMN2|C5WMN2_SORBI	K11340	ACTL6A, INO80K; actin-like protein 6A	633
tr|A0A1B6QJB9|A0A1B6QJB9_SORBI	K00145	argC; N-acetyl-gamma-glutamyl-phosphate reductase [EC:1.2.1.38]	366
tr|C5WVV4|C5WVV4_SORBI			279
tr|C5XTC1|C5XTC1_SORBI			699	K03696	108
tr|C5Y4J3|C5Y4J3_SORBI	K13113	UBL5, HUB1; ubiquitin-like protein 5	103
tr|Q4VQB3|Q4VQB3_SORBI			140
tr|C5Z1F3|C5Z1F3_SORBI			294
tr|C5XC06|C5XC06_SORBI			65
tr|C5WPG0|C5WPG0_SORBI	K11093	SNRP70; U1 small nuclear ribonucleoprotein 70kDa	218
tr|C5WVM2|C5WVM2_SORBI			129
tr|C5XJ44|C5XJ44_SORBI			295
tr|C5Y6E8|C5Y6E8_SORBI			77
tr|A0A1Z5RKA4|A0A1Z5RKA4_SORBI			10	K02340	1
tr|A0A194YSU9|A0A194YSU9_SORBI			140
tr|A0A1Z5RFK1|A0A1Z5RFK1_SORBI			24	K07189	1
tr|C5WQW4|C5WQW4_SORBI	K00654	SPT; serine palmitoyltransferase [EC:2.3.1.50]	557
tr|A0A1Z5R1W3|A0A1Z5R1W3_SORBI	K01892	HARS, hisS; histidyl-tRNA synthetase [EC:6.1.1.21]	316
tr|A0A1Z5R7G8|A0A1Z5R7G8_SORBI			266

## Sheet: Sheet5
Supplemental Table S6
The 54 pathways of the 29 up-regulated proteins distributed in the combination of PEG T14 and PEG T33.
Metabolism
Global and overview maps
01100 Metabolic pathways (12)
K00031 tr|A0A1Z5R408|A0A1Z5R408_SORBI
K00145 tr|A0A1B6QJB9|A0A1B6QJB9_SORBI
K00430 tr|C5Z475|C5Z475_SORBI
K00654 tr|C5WQW4|C5WQW4_SORBI
K00695 tr|C5WXJ1|C5WXJ1_SORBI
K00815 tr|A0A1B6Q949|A0A1B6Q949_SORBI
K01193 tr|I0B6X1|I0B6X1_SORBI
K01610 tr|A0A1B6QPA5|A0A1B6QPA5_SORBI
K01858 tr|A0A1B6QPZ9|A0A1B6QPZ9_SORBI
K02433 sp|C5Y8Z8|GATA_SORBI
K09842 tr|C5WY36|C5WY36_SORBI
K13421 tr|A0A1B6Q869|A0A1B6Q869_SORBI
01110 Biosynthesis of secondary metabolites (10)
K00031 tr|A0A1Z5R408|A0A1Z5R408_SORBI
K00145 tr|A0A1B6QJB9|A0A1B6QJB9_SORBI
K00430 tr|C5Z475|C5Z475_SORBI
K00695 tr|C5WXJ1|C5WXJ1_SORBI
K00815 tr|A0A1B6Q949|A0A1B6Q949_SORBI
K01193 tr|I0B6X1|I0B6X1_SORBI
K01610 tr|A0A1B6QPA5|A0A1B6QPA5_SORBI
K01858 tr|A0A1B6QPZ9|A0A1B6QPZ9_SORBI
K09842 tr|C5WY36|C5WY36_SORBI
K11778 tr|A0A1W0W3N2|A0A1W0W3N2_SORBI
01120 Microbial metabolism in diverse environments (2)
K00031 tr|A0A1Z5R408|A0A1Z5R408_SORBI
K01610 tr|A0A1B6QPA5|A0A1B6QPA5_SORBI
01200 Carbon metabolism (2)
K00031 tr|A0A1Z5R408|A0A1Z5R408_SORBI
K01610 tr|A0A1B6QPA5|A0A1B6QPA5_SORBI
01210 2-Oxocarboxylic acid metabolism (2)
K00031 tr|A0A1Z5R408|A0A1Z5R408_SORBI
K00145 tr|A0A1B6QJB9|A0A1B6QJB9_SORBI
01230 Biosynthesis of amino acids (2)
K00031 tr|A0A1Z5R408|A0A1Z5R408_SORBI
K00145 tr|A0A1B6QJB9|A0A1B6QJB9_SORBI
01240 Biosynthesis of cofactors (1)
K13421 tr|A0A1B6Q869|A0A1B6Q869_SORBI
Carbohydrate metabolism
00010 Glycolysis / Gluconeogenesis (1)
K01610 tr|A0A1B6QPA5|A0A1B6QPA5_SORBI
00020 Citrate cycle (TCA cycle) (2)
K00031 tr|A0A1Z5R408|A0A1Z5R408_SORBI
K01610 tr|A0A1B6QPA5|A0A1B6QPA5_SORBI
00052 Galactose metabolism (1)
K01193 tr|I0B6X1|I0B6X1_SORBI
00500 Starch and sucrose metabolism (2)
K00695 tr|C5WXJ1|C5WXJ1_SORBI
K01193 tr|I0B6X1|I0B6X1_SORBI
00620 Pyruvate metabolism (1)
K01610 tr|A0A1B6QPA5|A0A1B6QPA5_SORBI
00562 Inositol phosphate metabolism (1)
K01858 tr|A0A1B6QPZ9|A0A1B6QPZ9_SORBI
Energy metabolism
00710 Carbon fixation in photosynthetic organisms (1)
K01610 tr|A0A1B6QPA5|A0A1B6QPA5_SORBI
00720 Carbon fixation pathways in prokaryotes (1)
K00031 tr|A0A1Z5R408|A0A1Z5R408_SORBI
Lipid metabolism
00600 Sphingolipid metabolism (1)
K00654 tr|C5WQW4|C5WQW4_SORBI
00591 Linoleic acid metabolism (1)
K15718 tr|C5WNU8|C5WNU8_SORBI
Nucleotide metabolism
00240 Pyrimidine metabolism (1)
K13421 tr|A0A1B6Q869|A0A1B6Q869_SORBI
Amino acid metabolism
00270 Cysteine and methionine metabolism (1)
K00815 tr|A0A1B6Q949|A0A1B6Q949_SORBI
00220 Arginine biosynthesis (1)
K00145 tr|A0A1B6QJB9|A0A1B6QJB9_SORBI
00350 Tyrosine metabolism (1)
K00815 tr|A0A1B6Q949|A0A1B6Q949_SORBI
00360 Phenylalanine metabolism (1)
K00815 tr|A0A1B6Q949|A0A1B6Q949_SORBI
00400 Phenylalanine, tyrosine and tryptophan biosynthesis (1)
K00815 tr|A0A1B6Q949|A0A1B6Q949_SORBI
Metabolism of other amino acids
00480 Glutathione metabolism (1)
K00031 tr|A0A1Z5R408|A0A1Z5R408_SORBI
Metabolism of cofactors and vitamins
00130 Ubiquinone and other terpenoid-quinone biosynthesis (1)
K00815 tr|A0A1B6Q949|A0A1B6Q949_SORBI
Metabolism of terpenoids and polyketides
00900 Terpenoid backbone biosynthesis (1)
K11778 tr|A0A1W0W3N2|A0A1W0W3N2_SORBI
00906 Carotenoid biosynthesis (1)
K09842 tr|C5WY36|C5WY36_SORBI
Biosynthesis of other secondary metabolites
00940 Phenylpropanoid biosynthesis (1)
K00430 tr|C5Z475|C5Z475_SORBI
00950 Isoquinoline alkaloid biosynthesis (1)
K00815 tr|A0A1B6Q949|A0A1B6Q949_SORBI
00960 Tropane, piperidine and pyridine alkaloid biosynthesis (1)
K00815 tr|A0A1B6Q949|A0A1B6Q949_SORBI
00521 Streptomycin biosynthesis (1)
K01858 tr|A0A1B6QPZ9|A0A1B6QPZ9_SORBI
00401 Novobiocin biosynthesis (1)
K00815 tr|A0A1B6Q949|A0A1B6Q949_SORBI
Xenobiotics biodegradation and metabolism
00983 Drug metabolism - other enzymes (1)
K13421 tr|A0A1B6Q869|A0A1B6Q869_SORBI
Genetic Information Processing
Transcription
03040 Spliceosome (2)
K11093 tr|C5WPG0|C5WPG0_SORBI
K12845 tr|C5WZ02|C5WZ02_SORBI
Translation
00970 Aminoacyl-tRNA biosynthesis (2)
K01892 tr|A0A1Z5R1W3|A0A1Z5R1W3_SORBI
K02433 sp|C5Y8Z8|GATA_SORBI
03008 Ribosome biogenesis in eukaryotes (1)
K12845 tr|C5WZ02|C5WZ02_SORBI
Environmental Information Processing
Signal transduction
02020 Two-component system (1)
K01104 tr|C5YN94|C5YN94_SORBI
04071 Sphingolipid signaling pathway (1)
K00654 tr|C5WQW4|C5WQW4_SORBI
Cellular Processes
Transport and catabolism
04145 Phagosome (1)
K07375 tr|C5WZ25|C5WZ25_SORBI, tr|C5XMJ4|C5XMJ4_SORBI
04146 Peroxisome (1)
K00031 tr|A0A1Z5R408|A0A1Z5R408_SORBI
04138 Autophagy - yeast (1)
K00654 tr|C5WQW4|C5WQW4_SORBI
Cellular community - eukaryotes
04540 Gap junction (1)
K07375 tr|C5WZ25|C5WZ25_SORBI, tr|C5XMJ4|C5XMJ4_SORBI
Organismal Systems
Aging
04212 Longevity regulating pathway - worm (1)
K13113 tr|C5Y4J3|C5Y4J3_SORBI
Environmental adaptation
04714 Thermogenesis (1)
K11340 tr|C5WMN2|C5WMN2_SORBI
Human Diseases
Cancer: overview
05230 Central carbon metabolism in cancer (1)
K00031 tr|A0A1Z5R408|A0A1Z5R408_SORBI
Cancer: specific types
05225 Hepatocellular carcinoma (1)
K11340 tr|C5WMN2|C5WMN2_SORBI
Infectious disease: bacterial
05130 Pathogenic Escherichia coli infection (1)
K07375 tr|C5WZ25|C5WZ25_SORBI, tr|C5XMJ4|C5XMJ4_SORBI
05132 Salmonella infection (1)
K07375 tr|C5WZ25|C5WZ25_SORBI, tr|C5XMJ4|C5XMJ4_SORBI
Neurodegenerative disease
05010 Alzheimer disease (1)
K07375 tr|C5WZ25|C5WZ25_SORBI, tr|C5XMJ4|C5XMJ4_SORBI
05012 Parkinson disease (1)
K07375 tr|C5WZ25|C5WZ25_SORBI, tr|C5XMJ4|C5XMJ4_SORBI
05014 Amyotrophic lateral sclerosis (1)
K07375 tr|C5WZ25|C5WZ25_SORBI, tr|C5XMJ4|C5XMJ4_SORBI
05016 Huntington disease (1)
K07375 tr|C5WZ25|C5WZ25_SORBI, tr|C5XMJ4|C5XMJ4_SORBI
05020 Prion disease (1)
K07375 tr|C5WZ25|C5WZ25_SORBI, tr|C5XMJ4|C5XMJ4_SORBI
05022 Pathways of neurodegeneration - multiple diseases (1)
K07375 tr|C5WZ25|C5WZ25_SORBI, tr|C5XMJ4|C5XMJ4_SORBI

## Sheet: Sheet7
Supplemental Table S6
The 45 down-regulated proteins were annotated by kEGG database in the combination of PEG T14 and PEG T33.
Query	KO	Definition	Score	Second best
tr|A0A1B6Q949|A0A1B6Q949_SORBI	K00815	TAT; tyrosine aminotransferase [EC:2.6.1.5]	291	K14271	46
tr|A0A194YRN2|A0A194YRN2_SORBI			273
tr|C5XFN1|C5XFN1_SORBI	K01634	SGPL1, DPL1; sphinganine-1-phosphate aldolase [EC:4.1.2.27]	574
tr|C5X7T3|C5X7T3_SORBI	K17086	TM9SF2_4; transmembrane 9 superfamily member 2/4	1002
tr|C5WW66|C5WW66_SORBI			381
tr|C5YZF8|C5YZF8_SORBI	K00818	E2.6.1.11, argD; acetylornithine aminotransferase [EC:2.6.1.11]	494
tr|A0A1B6PD28|A0A1B6PD28_SORBI	K22390	ACP7; acid phosphatase type 7	442
tr|C5XJ44|C5XJ44_SORBI			295
tr|A0A1B6PES8|A0A1B6PES8_SORBI	K02639	petF; ferredoxin	102
tr|C5YZM3|C5YZM3_SORBI	K12876	RBM8A, Y14; RNA-binding protein 8A	168
tr|C5XNN1|C5XNN1_SORBI			287
tr|C5YEW9|C5YEW9_SORBI			68
tr|C5YNP6|C5YNP6_SORBI	K17744	GalDH; L-galactose dehydrogenase [EC:1.1.1.316]	350
tr|C5YSK7|C5YSK7_SORBI			78
tr|C5WZN2|C5WZN2_SORBI	K24188	CYP93A; cytochrome P450 family 93 subfamily A [EC:1.14.-.-]	314	K23135	33
tr|A0A1B6QJE8|A0A1B6QJE8_SORBI			705
tr|A0A194YHK2|A0A194YHK2_SORBI	K23025	AVP; H+-translocating diphosphatase [EC:7.1.3.1]	1302
tr|C5YL64|C5YL64_SORBI	K00627	DLAT, aceF, pdhC; pyruvate dehydrogenase E2 component (dihydrolipoamide acetyltransferase) [EC:2.3.1.12]	393
tr|C5X182|C5X182_SORBI			295
tr|C5YXB2|C5YXB2_SORBI			239	K25108	82
tr|A0A1Z5R4Y7|A0A1Z5R4Y7_SORBI	K00627	DLAT, aceF, pdhC; pyruvate dehydrogenase E2 component (dihydrolipoamide acetyltransferase) [EC:2.3.1.12]	424
tr|C5YM76|C5YM76_SORBI	K10534	NR; nitrate reductase (NAD(P)H) [EC:1.7.1.1 1.7.1.2 1.7.1.3]	963
tr|C5WXJ1|C5WXJ1_SORBI	K00695	SUS; sucrose synthase [EC:2.4.1.13]	958
tr|A0A1B6PD58|A0A1B6PD58_SORBI	K13832	aroDE, DHQ-SDH; 3-dehydroquinate dehydratase / shikimate dehydrogenase [EC:4.2.1.10 1.1.1.25]	479
tr|C5XT25|C5XT25_SORBI			174
tr|C5WNI3|C5WNI3_SORBI	K15306	RANBP1; Ran-binding protein 1	182
tr|C5WPN8|C5WPN8_SORBI	K03147	thiC; phosphomethylpyrimidine synthase [EC:4.1.99.17]	785
tr|A0A1B6QDA6|A0A1B6QDA6_SORBI	K03252	EIF3C; translation initiation factor 3 subunit C	873
tr|C5Z5W5|C5Z5W5_SORBI	K02885	RP-L19e, RPL19; large subunit ribosomal protein L19e	249
tr|A0A1B6Q2I8|A0A1B6Q2I8_SORBI	K00099	dxr; 1-deoxy-D-xylulose-5-phosphate reductoisomerase [EC:1.1.1.267]	571
tr|C5XM91|C5XM91_SORBI	K01061	E3.1.1.45; carboxymethylenebutenolidase [EC:3.1.1.45]	225
tr|A0A1B6Q4S3|A0A1B6Q4S3_SORBI	K12349	ASAH2; neutral ceramidase [EC:3.5.1.23]	1177
tr|C5WNL7|C5WNL7_SORBI	K05359	ADT, PDT; arogenate/prephenate dehydratase [EC:4.2.1.91 4.2.1.51]	267
tr|A0A1Z5R6K5|A0A1Z5R6K5_SORBI	K17777	TIM9; mitochondrial import inner membrane translocase subunit TIM9	161
tr|C5WNX4|C5WNX4_SORBI			384
tr|A0A194YU41|A0A194YU41_SORBI	K15747	LUT5, CYP97A3; beta-ring hydroxylase [EC:1.14.-.-]	733
tr|C5YVW5|C5YVW5_SORBI	K08912	LHCB1; light-harvesting complex II chlorophyll a/b binding protein 1	427
tr|C5Z0Q1|C5Z0Q1_SORBI			137
tr|C5X7S2|C5X7S2_SORBI			596
tr|A0A1W0W7G1|A0A1W0W7G1_SORBI	K02991	RP-S6e, RPS6; small subunit ribosomal protein S6e	221
tr|C5YYG3|C5YYG3_SORBI			72
tr|C5XUD0|C5XUD0_SORBI	K09493	CCT1, TCP1; T-complex protein 1 subunit alpha	736
tr|C5XX00|C5XX00_SORBI			840
tr|C5YQK4|C5YQK4_SORBI	K01537	ATP2C; P-type Ca2+ transporter type 2C [EC:7.2.2.10]	1098
tr|A0A1B6PFP2|A0A1B6PFP2_SORBI	K03939	NDUFS6; NADH dehydrogenase (ubiquinone) Fe-S protein 6	83
tr|C5XS07|C5XS07_SORBI	K07874	RAB1A; Ras-related protein Rab-1A	281
tr|C5XFX1|C5XFX1_SORBI	K19035	PSRP6; 50S ribosomal protein 6	30	K13676	1
tr|C5XKV2|C5XKV2_SORBI			85
tr|C5X409|C5X409_SORBI	K16292	CEP, CYSEP; KDEL-tailed cysteine endopeptidase [EC:3.4.22.-]	143
tr|A0A194YTY4|A0A194YTY4_SORBI	K03686	dnaJ; molecular chaperone DnaJ	411
tr|A0A1Z5SAH0|A0A1Z5SAH0_SORBI	K04077	groEL, HSPD1; chaperonin GroEL	169
tr|C5X322|C5X322_SORBI			518
tr|C5XUY6|C5XUY6_SORBI			642
tr|C5YN18|C5YN18_SORBI			232
tr|C5WWL6|C5WWL6_SORBI	K08065	NFYB, HAP3; nuclear transcription Y subunit beta	81
tr|A0A1B6Q1Q5|A0A1B6Q1Q5_SORBI	K01876	DARS2, aspS; aspartyl-tRNA synthetase [EC:6.1.1.12]	434
tr|A0A1B6Q251|A0A1B6Q251_SORBI			392
tr|C5XIY6|C5XIY6_SORBI	K02977	RP-S27Ae, RPS27A, UBA80; ubiquitin-small subunit ribosomal protein S27Ae	208
sp|A1E9Q2|RR12_SORBI	K02950	RP-S12, MRPS12, rpsL; small subunit ribosomal protein S12	224
tr|A0A1B6QDA1|A0A1B6QDA1_SORBI	K00765	hisG; ATP phosphoribosyltransferase [EC:2.4.2.17]	275
tr|C5Z153|C5Z153_SORBI	K10999	CESA; cellulose synthase A [EC:2.4.1.12]	1344
tr|C5XG54|C5XG54_SORBI			217
tr|C5WQR1|C5WQR1_SORBI	K03966	NDUFB10; NADH dehydrogenase (ubiquinone) 1 beta subcomplex subunit 10	163
tr|C5WLY2|C5WLY2_SORBI	K03527	ispH, lytB; 4-hydroxy-3-methylbut-2-en-1-yl diphosphate reductase [EC:1.17.7.4]	497
tr|C5XCF6|C5XCF6_SORBI	K13789	GGPS; geranylgeranyl diphosphate synthase, type II [EC:2.5.1.1 2.5.1.10 2.5.1.29]	262
tr|C5WRS5|C5WRS5_SORBI			317
tr|A0A1B6PM29|A0A1B6PM29_SORBI	K11096	SNRPD2, SMD2; small nuclear ribonucleoprotein D2	132

## Sheet: Sheet8
Supplemental Table S6
The 73 pathways of the 45 down-regulated proteins distributed in the combination of PEG T14 and PEG T33.
Metabolism
Global and overview maps
01100 Metabolic pathways (20)
K00099 tr|A0A1B6Q2I8|A0A1B6Q2I8_SORBI
K00627 tr|C5YL64|C5YL64_SORBI, tr|A0A1Z5R4Y7|A0A1Z5R4Y7_SORBI
K00695 tr|C5WXJ1|C5WXJ1_SORBI
K00765 tr|A0A1B6QDA1|A0A1B6QDA1_SORBI
K00815 tr|A0A1B6Q949|A0A1B6Q949_SORBI
K00818 tr|C5YZF8|C5YZF8_SORBI
K01061 tr|C5XM91|C5XM91_SORBI
K01634 tr|C5XFN1|C5XFN1_SORBI
K03147 tr|C5WPN8|C5WPN8_SORBI
K03527 tr|C5WLY2|C5WLY2_SORBI
K03939 tr|A0A1B6PFP2|A0A1B6PFP2_SORBI
K03966 tr|C5WQR1|C5WQR1_SORBI
K05359 tr|C5WNL7|C5WNL7_SORBI
K08912 tr|C5YVW5|C5YVW5_SORBI
K10534 tr|C5YM76|C5YM76_SORBI
K12349 tr|A0A1B6Q4S3|A0A1B6Q4S3_SORBI
K13789 tr|C5XCF6|C5XCF6_SORBI
K13832 tr|A0A1B6PD58|A0A1B6PD58_SORBI
K15747 tr|A0A194YU41|A0A194YU41_SORBI
K17744 tr|C5YNP6|C5YNP6_SORBI
01110 Biosynthesis of secondary metabolites (12)
K00099 tr|A0A1B6Q2I8|A0A1B6Q2I8_SORBI
K00627 tr|C5YL64|C5YL64_SORBI, tr|A0A1Z5R4Y7|A0A1Z5R4Y7_SORBI
K00695 tr|C5WXJ1|C5WXJ1_SORBI
K00765 tr|A0A1B6QDA1|A0A1B6QDA1_SORBI
K00815 tr|A0A1B6Q949|A0A1B6Q949_SORBI
K00818 tr|C5YZF8|C5YZF8_SORBI
K03527 tr|C5WLY2|C5WLY2_SORBI
K05359 tr|C5WNL7|C5WNL7_SORBI
K13789 tr|C5XCF6|C5XCF6_SORBI
K13832 tr|A0A1B6PD58|A0A1B6PD58_SORBI
K15747 tr|A0A194YU41|A0A194YU41_SORBI
K17744 tr|C5YNP6|C5YNP6_SORBI
01120 Microbial metabolism in diverse environments (3)
K00627 tr|C5YL64|C5YL64_SORBI, tr|A0A1Z5R4Y7|A0A1Z5R4Y7_SORBI
K01061 tr|C5XM91|C5XM91_SORBI
K10534 tr|C5YM76|C5YM76_SORBI
01200 Carbon metabolism (1)
K00627 tr|C5YL64|C5YL64_SORBI, tr|A0A1Z5R4Y7|A0A1Z5R4Y7_SORBI
01210 2-Oxocarboxylic acid metabolism (1)
K00818 tr|C5YZF8|C5YZF8_SORBI
01230 Biosynthesis of amino acids (4)
K00765 tr|A0A1B6QDA1|A0A1B6QDA1_SORBI
K00818 tr|C5YZF8|C5YZF8_SORBI
K05359 tr|C5WNL7|C5WNL7_SORBI
K13832 tr|A0A1B6PD58|A0A1B6PD58_SORBI
01240 Biosynthesis of cofactors (2)
K03147 tr|C5WPN8|C5WPN8_SORBI
K17744 tr|C5YNP6|C5YNP6_SORBI
Carbohydrate metabolism
00010 Glycolysis / Gluconeogenesis (1)
K00627 tr|C5YL64|C5YL64_SORBI, tr|A0A1Z5R4Y7|A0A1Z5R4Y7_SORBI
00020 Citrate cycle (TCA cycle) (1)
K00627 tr|C5YL64|C5YL64_SORBI, tr|A0A1Z5R4Y7|A0A1Z5R4Y7_SORBI
00053 Ascorbate and aldarate metabolism (1)
K17744 tr|C5YNP6|C5YNP6_SORBI
00500 Starch and sucrose metabolism (1)
K00695 tr|C5WXJ1|C5WXJ1_SORBI
00620 Pyruvate metabolism (1)
K00627 tr|C5YL64|C5YL64_SORBI, tr|A0A1Z5R4Y7|A0A1Z5R4Y7_SORBI
Energy metabolism
00190 Oxidative phosphorylation (2)
K03939 tr|A0A1B6PFP2|A0A1B6PFP2_SORBI
K03966 tr|C5WQR1|C5WQR1_SORBI
00195 Photosynthesis (1)
K02639 tr|A0A1B6PES8|A0A1B6PES8_SORBI
00196 Photosynthesis - antenna proteins (1)
K08912 tr|C5YVW5|C5YVW5_SORBI
00910 Nitrogen metabolism (1)
K10534 tr|C5YM76|C5YM76_SORBI
Lipid metabolism
00600 Sphingolipid metabolism (2)
K01634 tr|C5XFN1|C5XFN1_SORBI
K12349 tr|A0A1B6Q4S3|A0A1B6Q4S3_SORBI
Amino acid metabolism
00270 Cysteine and methionine metabolism (1)
K00815 tr|A0A1B6Q949|A0A1B6Q949_SORBI
00220 Arginine biosynthesis (1)
K00818 tr|C5YZF8|C5YZF8_SORBI
00340 Histidine metabolism (1)
K00765 tr|A0A1B6QDA1|A0A1B6QDA1_SORBI
00350 Tyrosine metabolism (1)
K00815 tr|A0A1B6Q949|A0A1B6Q949_SORBI
00360 Phenylalanine metabolism (1)
K00815 tr|A0A1B6Q949|A0A1B6Q949_SORBI
00400 Phenylalanine, tyrosine and tryptophan biosynthesis (3)
K00815 tr|A0A1B6Q949|A0A1B6Q949_SORBI
K05359 tr|C5WNL7|C5WNL7_SORBI
K13832 tr|A0A1B6PD58|A0A1B6PD58_SORBI
Metabolism of cofactors and vitamins
00730 Thiamine metabolism (1)
K03147 tr|C5WPN8|C5WPN8_SORBI
00130 Ubiquinone and other terpenoid-quinone biosynthesis (1)
K00815 tr|A0A1B6Q949|A0A1B6Q949_SORBI
Metabolism of terpenoids and polyketides
00900 Terpenoid backbone biosynthesis (3)
K00099 tr|A0A1B6Q2I8|A0A1B6Q2I8_SORBI
K03527 tr|C5WLY2|C5WLY2_SORBI
K13789 tr|C5XCF6|C5XCF6_SORBI
00906 Carotenoid biosynthesis (1)
K15747 tr|A0A194YU41|A0A194YU41_SORBI
Biosynthesis of other secondary metabolites
00950 Isoquinoline alkaloid biosynthesis (1)
K00815 tr|A0A1B6Q949|A0A1B6Q949_SORBI
00960 Tropane, piperidine and pyridine alkaloid biosynthesis (1)
K00815 tr|A0A1B6Q949|A0A1B6Q949_SORBI
00401 Novobiocin biosynthesis (1)
K00815 tr|A0A1B6Q949|A0A1B6Q949_SORBI
Xenobiotics biodegradation and metabolism
00364 Fluorobenzoate degradation (1)
K01061 tr|C5XM91|C5XM91_SORBI
00361 Chlorocyclohexane and chlorobenzene degradation (1)
K01061 tr|C5XM91|C5XM91_SORBI
00623 Toluene degradation (1)
K01061 tr|C5XM91|C5XM91_SORBI
Genetic Information Processing
Transcription
03040 Spliceosome (2)
K11096 tr|A0A1B6PM29|A0A1B6PM29_SORBI
K12876 tr|C5YZM3|C5YZM3_SORBI
Translation
03010 Ribosome (4)
K02885 tr|C5Z5W5|C5Z5W5_SORBI
K02950 sp|A1E9Q2|RR12_SORBI
K02977 tr|C5XIY6|C5XIY6_SORBI
K02991 tr|A0A1W0W7G1|A0A1W0W7G1_SORBI
00970 Aminoacyl-tRNA biosynthesis (1)
K01876 tr|A0A1B6Q1Q5|A0A1B6Q1Q5_SORBI
03013 Nucleocytoplasmic transport (1)
K12876 tr|C5YZM3|C5YZM3_SORBI
03015 mRNA surveillance pathway (1)
K12876 tr|C5YZM3|C5YZM3_SORBI
Folding, sorting and degradation
04120 Ubiquitin mediated proteolysis (1)
K02977 tr|C5XIY6|C5XIY6_SORBI
03018 RNA degradation (1)
K04077 tr|A0A1Z5SAH0|A0A1Z5SAH0_SORBI
Environmental Information Processing
Signal transduction
04371 Apelin signaling pathway (1)
K02991 tr|A0A1W0W7G1|A0A1W0W7G1_SORBI
04066 HIF-1 signaling pathway (1)
K02991 tr|A0A1W0W7G1|A0A1W0W7G1_SORBI
04071 Sphingolipid signaling pathway (2)
K01634 tr|C5XFN1|C5XFN1_SORBI
K12349 tr|A0A1B6Q4S3|A0A1B6Q4S3_SORBI
04151 PI3K-Akt signaling pathway (1)
K02991 tr|A0A1W0W7G1|A0A1W0W7G1_SORBI
04150 mTOR signaling pathway (1)
K02991 tr|A0A1W0W7G1|A0A1W0W7G1_SORBI
Cellular Processes
Transport and catabolism
04140 Autophagy - animal (1)
K07874 tr|C5XS07|C5XS07_SORBI
04137 Mitophagy - animal (1)
K02977 tr|C5XIY6|C5XIY6_SORBI
Organismal Systems
Immune system
04612 Antigen processing and presentation (1)
K08065 tr|C5WWL6|C5WWL6_SORBI
Endocrine system
04910 Insulin signaling pathway (1)
K02991 tr|A0A1W0W7G1|A0A1W0W7G1_SORBI
Nervous system
04723 Retrograde endocannabinoid signaling (2)
K03939 tr|A0A1B6PFP2|A0A1B6PFP2_SORBI
K03966 tr|C5WQR1|C5WQR1_SORBI
Aging
04212 Longevity regulating pathway - worm (1)
K04077 tr|A0A1Z5SAH0|A0A1Z5SAH0_SORBI
Environmental adaptation
04714 Thermogenesis (3)
K02991 tr|A0A1W0W7G1|A0A1W0W7G1_SORBI
K03939 tr|A0A1B6PFP2|A0A1B6PFP2_SORBI
K03966 tr|C5WQR1|C5WQR1_SORBI
Human Diseases
Cancer: overview
05205 Proteoglycans in cancer (1)
K02991 tr|A0A1W0W7G1|A0A1W0W7G1_SORBI
05208 Chemical carcinogenesis - reactive oxygen species (2)
K03939 tr|A0A1B6PFP2|A0A1B6PFP2_SORBI
K03966 tr|C5WQR1|C5WQR1_SORBI
05203 Viral carcinogenesis (1)
K15306 tr|C5WNI3|C5WNI3_SORBI
Infectious disease: viral
05166 Human T-cell leukemia virus 1 infection (2)
K08065 tr|C5WWL6|C5WWL6_SORBI
K15306 tr|C5WNI3|C5WNI3_SORBI
05171 Coronavirus disease - COVID-19 (3)
K02885 tr|C5Z5W5|C5Z5W5_SORBI
K02977 tr|C5XIY6|C5XIY6_SORBI
K02991 tr|A0A1W0W7G1|A0A1W0W7G1_SORBI
05167 Kaposi sarcoma-associated herpesvirus infection (1)
K02977 tr|C5XIY6|C5XIY6_SORBI
Infectious disease: bacterial
05130 Pathogenic Escherichia coli infection (1)
K07874 tr|C5XS07|C5XS07_SORBI
05131 Shigellosis (1)
K02977 tr|C5XIY6|C5XIY6_SORBI
05134 Legionellosis (2)
K04077 tr|A0A1Z5SAH0|A0A1Z5SAH0_SORBI
K07874 tr|C5XS07|C5XS07_SORBI
05152 Tuberculosis (2)
K04077 tr|A0A1Z5SAH0|A0A1Z5SAH0_SORBI
K08065 tr|C5WWL6|C5WWL6_SORBI
Neurodegenerative disease
05010 Alzheimer disease (2)
K03939 tr|A0A1B6PFP2|A0A1B6PFP2_SORBI
K03966 tr|C5WQR1|C5WQR1_SORBI
05012 Parkinson disease (3)
K02977 tr|C5XIY6|C5XIY6_SORBI
K03939 tr|A0A1B6PFP2|A0A1B6PFP2_SORBI
K03966 tr|C5WQR1|C5WQR1_SORBI
05014 Amyotrophic lateral sclerosis (3)
K03939 tr|A0A1B6PFP2|A0A1B6PFP2_SORBI
K03966 tr|C5WQR1|C5WQR1_SORBI
K07874 tr|C5XS07|C5XS07_SORBI
05016 Huntington disease (2)
K03939 tr|A0A1B6PFP2|A0A1B6PFP2_SORBI
K03966 tr|C5WQR1|C5WQR1_SORBI
05020 Prion disease (2)
K03939 tr|A0A1B6PFP2|A0A1B6PFP2_SORBI
K03966 tr|C5WQR1|C5WQR1_SORBI
05022 Pathways of neurodegeneration - multiple diseases (4)
K02977 tr|C5XIY6|C5XIY6_SORBI
K03939 tr|A0A1B6PFP2|A0A1B6PFP2_SORBI
K03966 tr|C5WQR1|C5WQR1_SORBI
K07874 tr|C5XS07|C5XS07_SORBI
Cardiovascular disease
05417 Lipid and atherosclerosis (1)
K04077 tr|A0A1Z5SAH0|A0A1Z5SAH0_SORBI
05415 Diabetic cardiomyopathy (2)
K03939 tr|A0A1B6PFP2|A0A1B6PFP2_SORBI
K03966 tr|C5WQR1|C5WQR1_SORBI
Endocrine and metabolic disease
04940 Type I diabetes mellitus (1)
K04077 tr|A0A1Z5SAH0|A0A1Z5SAH0_SORBI
04932 Non-alcoholic fatty liver disease (2)
K03939 tr|A0A1B6PFP2|A0A1B6PFP2_SORBI
K03966 tr|C5WQR1|C5WQR1_SORBI
Drug resistance: antineoplastic
01521 EGFR tyrosine kinase inhibitor resistance (1)
K02991 tr|A0A1W0W7G1|A0A1W0W7G1_SORBI
