# Supplementary material for: Proteomic Analysis Revealed Different Molecular Mechanisms of Response to PEG Stress in Drought-Sensitive and Drought-Resistant Sorghums
Source: Int J Mol Sci. 2022 Oct 31;23(21):13297. doi: 10.3390/ijms232113297 (PMC9656428; doi:10.3390/ijms232113297)
Supplement: Supplementary file 1 [file ijms-23-13297-s001.zip › Table S7 The subcellular Locations of DAPs..xlsx]

## Sheet: Sheet1
Supplemental Table S7
Subcellular location analysis of DAPs of drought-sensitive sorghum.
Protein IDs	regulated	Subcellular Location
C5YHU7	up	chlo
C5YIC3	up	chlo
C5YE18	up	chlo
C5WT78	up	chlo
C5XUG8	up	chlo
C5WY84	up	chlo
C5X4K6	up	chlo
C5XXQ0	up	chlo
C5WPC2	down	chlo
C5Y8Z8	down	chlo
C5XCF6	down	chlo
A0A1B6Q885	up	chlo
A0A1B6PI60	up	chlo
A0A1B6P8N4	up	chlo
A0A1Z5R3X9	up	chlo
A0A1W0VRZ3	up	chlo
A0A1B6PN20	up	chlo
C5XFR5	up	cyto
C5WYW2	up	cyto
C5XR25	up	cyto
C5XLB7	up	cyto
C5XW10	up	cyto
C5WRH2	up	cyto
C5YGK6	up	cyto
C5X4Z8	up	cyto
C5XZV8	up	cyto
C5XZV8	up	cyto
C5XIA4	up	cyto
C5YM76	down	cyto
C5XHF2	down	cyto
C5X5J2	down	cyto
A0A1B6P9K4	up	cyto
A0A1Z5RFU2	up	cyto
A0A1B6QIN6	up	cyto
A0A194YRV7	down	cyto
C5XVU9	up	extr
C5X8I3	up	extr
A0A1B6QMQ7	down	extr
C5WYQ2	up	golg
C5Y0B1	up	mito
C5WWQ6	up	mito
A0A1Z5RNH5	up	mito
A0A1W0VUZ4	up	mito
C5XDI8	up	mito
C5XC00	up	nucl
A0A1B6QF27	up	nucl
A0A1B6Q1J6	up	nucl
A0A1B6PEZ6	down	nucl
A0A194YSP3	down	nucl
A0A1B6QDA6	down	pero
C5XDP9	up	plas

## Sheet: Sheet2
Supplemental Table S7
Subcellular location analysis of DAPs of drought-resistant sorghum.
Protein IDs	regulated	Subcellular Location
C5YWH3	up	chlo
C5Z475	up	chlo
C5YN94	up	chlo
C5Y8Z8	up	chlo
C5X515	up	chlo
C5Y6E0	up	chlo
C5WQW4	up	chlo
C5XKH2	up	chlo
C5WZ25	up	chlo
C5WZN2	down	chlo
C5YL64	down	chlo
A0A1Z5R4Y7	down	chlo
A0A1Z5R4Y7	down	chlo
C5YZF8	down	chlo
C5XCF6	down	chlo
C5WLY2	down	chlo
C5YVW5	down	chlo
C5XFX1	down	chlo
C5WPN8	down	chlo
A0A1Z5R6K5	down	chlo
C5WY36	up	chlo
A0A1B6QJB9	up	chlo
A0A1W0W3N2	up	chlo
A0A1B6P6G7	up	chlo
A0A1B6Q869	up	chlo
A0A1B6PD58	down	chlo
A0A194YTY4	down	chlo
A0A1B6Q2I8	down	chlo
A0A1Z5SAH0	down	chlo
A0A1B6QDA1	down	chlo
A0A194YU41	down	chlo
A0A1B6PFP2	down	chlo
A0A1B6PES8	down	chlo
A0A1Z5R408	up	cysk
C5WMN2	up	cyto
C5WNU8	up	cyto
C5X9C8	up	cyto
C5WZ02	up	cyto
C5WXJ1	up	cyto
C5XMJ4	up	cyto
C5Y4J3	up	cyto
C5Y4J3	up	cyto
C5XUD0	down	cyto
C5XM91	down	cyto
C5YNP6	down	cyto
C5WQR1	down	cyto
C5YM76	down	cyto
C5XS07	down	cyto
C5Z5W5	down	cyto
A1E9Q2	down	cyto
A1E9Q2	down	cyto
A0A1B6QPA5	up	cyto
A0A1Z5R1W3	up	cyto
A0A1B6QPZ9	up	cyto
A0A1B6Q949	up	cyto
A0A1B6Q1Q5	down	cyto
A0A1W0W7G1	down	cyto
A0A1B6PM29	down	cyto
A0A1B6PD28	up	E.R.
I0B6X1	up	E.R.
C5X409	down	extr
C5WNL7	down	mito
C5WPG0	up	nucl
C5WWL6	down	nucl
C5WNI3	down	nucl
C5YZM3	down	nucl
C5XIY6	down	nucl
A0A1B6QDA6	down	pero
C5YQK4	down	plas
C5Z153	down	plas
C5XFN1	down	plas
C5X7T3	down	plas
A0A1B6Q4S3	down	plas
A0A194YHK2	down	plas
