# Supplementary material for: Proteomic Analysis Revealed Different Molecular Mechanisms of Response to PEG Stress in Drought-Sensitive and Drought-Resistant Sorghums
Source: Int J Mol Sci. 2022 Oct 31;23(21):13297. doi: 10.3390/ijms232113297 (PMC9656428; doi:10.3390/ijms232113297)
Supplement: Supplementary file 1 [file ijms-23-13297-s001.zip › Table S8 The PPI network Analysis of the DAPs..xlsx]

## Sheet: Sheet1
Supplemental Table S8
31 related DAPs interaction networks were completed of drought-sensitive sorghums.
#node1	node2	node1_string_id	protein_ID	regulated	node2_string_id	protein_ID	regulated	neighborhood_on_chromosome	gene_fusion	phylogenetic_cooccurrence	homology	coexpression	experimentally_determined_interaction	database_annotated	automated_textmining	combined_score
GATA	Sb01g047560.1	4558.Sb06g030390.1	C5Y8Z8	down	4558.Sb01g047560.1	C5WYW2	up	0.08	0	0	0	0.081	0.245	0.279	0.377	0.661
Sb01g006100.1	Sb02g028910.1	4558.Sb01g006100.1	C5WY84	up	4558.Sb02g028910.1	C5X4K6	up	0	0	0	0	0	0	0.447	0.094	0.477
Sb01g006100.1	Sb07g022750.1	4558.Sb01g006100.1	C5WY84	up	4558.Sb07g022750.1	C5YM76	down	0.102	0	0	0	0.129	0.24	0.279	0.621	0.807
Sb01g015000.1	Sb02g028910.1	4558.Sb01g015000.1	C5WT78	up	4558.Sb02g028910.1	C5X4K6	up	0	0	0	0	0	0	0.057	0.39	0.4
Sb01g032930.1	Sb03g018290.1	4558.Sb01g032930.1	C5WWQ6	up	4558.Sb03g018290.1	C5XLB7	up	0	0	0	0	0.053	0.456	0	0	0.462
Sb01g032930.1	Sb06g032850.1	4558.Sb01g032930.1	C5WWQ6	up	4558.Sb06g032850.1	A0A1Z5RFU2	up	0	0	0	0	0	0	0	0.538	0.538
Sb01g032930.1	Sb02g037510.1	4558.Sb01g032930.1	C5WWQ6	up	4558.Sb02g037510.1	C5XCF6	down	0	0	0	0	0.042	0	0	0.619	0.619
Sb01g039230.1	Sb06g032850.1	4558.Sb01g039230.1	C5WPC2	down	4558.Sb06g032850.1	A0A1Z5RFU2	up	0.171	0	0	0	0	0	0	0.332	0.422
Sb01g047560.1	Sb02g028310.1	4558.Sb01g047560.1	C5WYW2	up	4558.Sb02g028310.1	A0A1B6QDA6	down	0	0	0	0	0.622	0.058	0	0.094	0.649
Sb01g047560.1	GATA	4558.Sb01g047560.1	C5WYW2	up	4558.Sb06g030390.1	C5Y8Z8	down	0.08	0	0	0	0.081	0.245	0.279	0.377	0.661
Sb01g047560.1	Sb02g042750.1	4558.Sb01g047560.1	C5WYW2	up	4558.Sb02g042750.1	C5X5J2	down	0.095	0	0	0	0.41	0.461	0.383	0.151	0.821
Sb02g005620.1	Sb06g027940.1	4558.Sb02g005620.1	C5XC00	up	4558.Sb06g027940.1	A0A1B6PN20	up	0	0	0	0	0.082	0	0.46	0	0.483
Sb02g007020.1	Sb03g005050.1	4558.Sb02g007020.1	C5XDI8	up	4558.Sb03g005050.1	A0A1B6Q1J6	up	0	0	0	0	0.107	0	0	0.451	0.488
Sb02g025790.1	Sb07g022750.1	4558.Sb02g025790.1	C5XDP9	up	4558.Sb07g022750.1	C5YM76	down	0.093	0	0	0	0.045	0	0.287	0.343	0.539
Sb02g025790.1	Sb02g028910.1	4558.Sb02g025790.1	C5XDP9	up	4558.Sb02g028910.1	C5X4K6	up	0.08	0	0	0	0.051	0	0.274	0.494	0.636
Sb02g025790.1	Sb04g037050.1	4558.Sb02g025790.1	C5XDP9	up	4558.Sb04g037050.1	C5XVU9	up	0.073	0	0	0	0.044	0.058	0.84	0.09	0.856
Sb02g028310.1	Sb01g047560.1	4558.Sb02g028310.1	A0A1B6QDA6	down	4558.Sb01g047560.1	C5WYW2	up	0	0	0	0	0.622	0.058	0	0.094	0.649
Sb02g028310.1	Sb04g035700.1	4558.Sb02g028310.1	A0A1B6QDA6	down	4558.Sb04g035700.1	A0A194YSP3	down	0	0	0	0	0.477	0	0	0.287	0.611
Sb02g028910.1	Sb01g006100.1	4558.Sb02g028910.1	C5X4K6	up	4558.Sb01g006100.1	C5WY84	up	0	0	0	0	0	0	0.447	0.094	0.477
Sb02g028910.1	Sb01g015000.1	4558.Sb02g028910.1	C5X4K6	up	4558.Sb01g015000.1	C5WT78	up	0	0	0	0	0	0	0.057	0.39	0.4
Sb02g028910.1	Sb02g025790.1	4558.Sb02g028910.1	C5X4K6	up	4558.Sb02g025790.1	C5XDP9	up	0.08	0	0	0	0.051	0	0.274	0.494	0.636
Sb02g037510.1	Sb01g032930.1	4558.Sb02g037510.1	C5XCF6	down	4558.Sb01g032930.1	C5WWQ6	up	0	0	0	0	0.042	0	0	0.619	0.619
Sb02g037510.1	Sb04g035950.1	4558.Sb02g037510.1	C5XCF6	down	4558.Sb04g035950.1	C5XUG8	up	0.124	0	0	0	0.144	0.187	0.941	0.617	0.983
Sb02g042750.1	Sb01g047560.1	4558.Sb02g042750.1	C5X5J2	down	4558.Sb01g047560.1	C5WYW2	up	0.095	0	0	0	0.41	0.461	0.383	0.151	0.821
Sb02g042750.1	Sb03g027980.1	4558.Sb02g042750.1	C5X5J2	down	4558.Sb03g027980.1	C5XR25	up	0	0	0	0	0	0.5	0	0	0.499
Sb02g042750.1	Sb03g009490.1	4558.Sb02g042750.1	C5X5J2	down	4558.Sb03g009490.1	C5XFR5	up	0	0	0	0	0.749	0	0	0.044	0.749
Sb03g005050.1	Sb02g007020.1	4558.Sb03g005050.1	A0A1B6Q1J6	up	4558.Sb02g007020.1	C5XDI8	up	0	0	0	0	0.107	0	0	0.451	0.488
Sb03g009490.1	Sb02g042750.1	4558.Sb03g009490.1	C5XFR5	up	4558.Sb02g042750.1	C5X5J2	down	0	0	0	0	0.749	0	0	0.044	0.749
Sb03g009490.1	Sb04g035950.1	4558.Sb03g009490.1	C5XFR5	up	4558.Sb04g035950.1	C5XUG8	up	0	0	0	0	0	0	0	0.45	0.45
Sb03g009490.1	Sb03g031760.1	4558.Sb03g009490.1	C5XFR5	up	4558.Sb03g031760.1	C5XHF2	down	0	0	0	0	0.105	0.447	0	0	0.483
Sb03g009490.1	Sb04g037690.1	4558.Sb03g009490.1	C5XFR5	up	4558.Sb04g037690.1	C5XW10	up	0	0	0	0	0.08	0	0	0.588	0.604
Sb03g009490.1	Sb06g027940.1	4558.Sb03g009490.1	C5XFR5	up	4558.Sb06g027940.1	A0A1B6PN20	up	0	0	0	0	0.648	0.051	0.274	0	0.736
Sb03g018290.1	Sb01g032930.1	4558.Sb03g018290.1	C5XLB7	up	4558.Sb01g032930.1	C5WWQ6	up	0	0	0	0	0.053	0.456	0	0	0.462
Sb03g018290.1	Sb04g025700.1	4558.Sb03g018290.1	C5XLB7	up	4558.Sb04g025700.1	A0A1Z5RNH5	up	0	0	0	0	0.86	0.887	0	0.091	0.984
Sb03g018290.1	Sb10g030030.1	4558.Sb03g018290.1	C5XLB7	up	4558.Sb10g030030.1	A0A1W0VUZ4	up	0	0	0	0	0.875	0.977	0.827	0.742	0.999
Sb03g027980.1	Sb02g042750.1	4558.Sb03g027980.1	C5XR25	up	4558.Sb02g042750.1	C5X5J2	down	0	0	0	0	0	0.5	0	0	0.499
Sb03g031760.1	Sb03g009490.1	4558.Sb03g031760.1	C5XHF2	down	4558.Sb03g009490.1	C5XFR5	up	0	0	0	0	0.105	0.447	0	0	0.483
Sb03g032840.1	Sb04g025700.1	4558.Sb03g032840.1	C5XIA4	up	4558.Sb04g025700.1	A0A1Z5RNH5	up	0	0	0	0	0.105	0.622	0	0	0.647
Sb03g032840.1	Sb10g030030.1	4558.Sb03g032840.1	C5XIA4	up	4558.Sb10g030030.1	A0A1W0VUZ4	up	0	0	0	0	0.13	0.772	0	0	0.793
Sb04g025700.1	Sb03g018290.1	4558.Sb04g025700.1	A0A1Z5RNH5	up	4558.Sb03g018290.1	C5XLB7	up	0	0	0	0	0.86	0.887	0	0.091	0.984
Sb04g025700.1	Sb03g032840.1	4558.Sb04g025700.1	A0A1Z5RNH5	up	4558.Sb03g032840.1	C5XIA4	up	0	0	0	0	0.105	0.622	0	0	0.647
Sb04g025700.1	Sb10g030030.1	4558.Sb04g025700.1	A0A1Z5RNH5	up	4558.Sb10g030030.1	A0A1W0VUZ4	up	0	0	0	0	0.856	0.887	0	0.101	0.984
Sb04g035700.1	Sb02g028310.1	4558.Sb04g035700.1	A0A194YSP3	down	4558.Sb02g028310.1	A0A1B6QDA6	down	0	0	0	0	0.477	0	0	0.287	0.611
Sb04g035950.1	Sb02g037510.1	4558.Sb04g035950.1	C5XUG8	up	4558.Sb02g037510.1	C5XCF6	down	0.124	0	0	0	0.144	0.187	0.941	0.617	0.983
Sb04g035950.1	Sb03g009490.1	4558.Sb04g035950.1	C5XUG8	up	4558.Sb03g009490.1	C5XFR5	up	0	0	0	0	0	0	0	0.45	0.45
Sb04g035950.1	Sb07g022750.1	4558.Sb04g035950.1	C5XUG8	up	4558.Sb07g022750.1	C5YM76	down	0	0	0	0	0.053	0	0	0.583	0.588
Sb04g037050.1	Sb02g025790.1	4558.Sb04g037050.1	C5XVU9	up	4558.Sb02g025790.1	C5XDP9	up	0.073	0	0	0	0.044	0.058	0.84	0.09	0.856
Sb04g037050.1	Sb07g022750.1	4558.Sb04g037050.1	C5XVU9	up	4558.Sb07g022750.1	C5YM76	down	0.06	0	0	0	0.042	0	0	0.414	0.426
Sb04g037690.1	Sb03g009490.1	4558.Sb04g037690.1	C5XW10	up	4558.Sb03g009490.1	C5XFR5	up	0	0	0	0	0.08	0	0	0.588	0.604
Sb06g025570.1	Sb07g005410.1	4558.Sb06g025570.1	C5YE18	up	4558.Sb07g005410.1	C5YIC3	up	0	0	0	0.804	0	0	0.65	0.494	0.682
Sb06g027940.1	Sb02g005620.1	4558.Sb06g027940.1	A0A1B6PN20	up	4558.Sb02g005620.1	C5XC00	up	0	0	0	0	0.082	0	0.46	0	0.483
Sb06g027940.1	Sb03g009490.1	4558.Sb06g027940.1	A0A1B6PN20	up	4558.Sb03g009490.1	C5XFR5	up	0	0	0	0	0.648	0.051	0.274	0	0.736
Sb06g032850.1	Sb01g032930.1	4558.Sb06g032850.1	A0A1Z5RFU2	up	4558.Sb01g032930.1	C5WWQ6	up	0	0	0	0	0	0	0	0.538	0.538
Sb06g032850.1	Sb01g039230.1	4558.Sb06g032850.1	A0A1Z5RFU2	up	4558.Sb01g039230.1	C5WPC2	down	0.171	0	0	0	0	0	0	0.332	0.422
Sb06g032850.1	Sb10g007230.1	4558.Sb06g032850.1	A0A1Z5RFU2	up	4558.Sb10g007230.1	A0A1W0VRZ3	up	0	0	0	0	0.042	0	0	0.421	0.421
Sb06g032850.1	Sb07g022750.1	4558.Sb06g032850.1	A0A1Z5RFU2	up	4558.Sb07g022750.1	C5YM76	down	0.169	0	0	0	0.052	0.486	0.32	0.398	0.804
Sb07g005410.1	Sb06g025570.1	4558.Sb07g005410.1	C5YIC3	up	4558.Sb06g025570.1	C5YE18	up	0	0	0	0.804	0	0	0.65	0.494	0.682
Sb07g022750.1	Sb01g006100.1	4558.Sb07g022750.1	C5YM76	down	4558.Sb01g006100.1	C5WY84	up	0.102	0	0	0	0.129	0.24	0.279	0.621	0.807
Sb07g022750.1	Sb02g025790.1	4558.Sb07g022750.1	C5YM76	down	4558.Sb02g025790.1	C5XDP9	up	0.093	0	0	0	0.045	0	0.287	0.343	0.539
Sb07g022750.1	Sb04g035950.1	4558.Sb07g022750.1	C5YM76	down	4558.Sb04g035950.1	C5XUG8	up	0	0	0	0	0.053	0	0	0.583	0.588
Sb07g022750.1	Sb04g037050.1	4558.Sb07g022750.1	C5YM76	down	4558.Sb04g037050.1	C5XVU9	up	0.06	0	0	0	0.042	0	0	0.414	0.426
Sb07g022750.1	Sb06g032850.1	4558.Sb07g022750.1	C5YM76	down	4558.Sb06g032850.1	A0A1Z5RFU2	up	0.169	0	0	0	0.052	0.486	0.32	0.398	0.804
Sb10g007230.1	Sb06g032850.1	4558.Sb10g007230.1	A0A1W0VRZ3	up	4558.Sb06g032850.1	A0A1Z5RFU2	up	0	0	0	0	0.042	0	0	0.421	0.421
Sb10g030030.1	Sb03g018290.1	4558.Sb10g030030.1	A0A1W0VUZ4	up	4558.Sb03g018290.1	C5XLB7	up	0	0	0	0	0.875	0.977	0.827	0.742	0.999
Sb10g030030.1	Sb03g032840.1	4558.Sb10g030030.1	A0A1W0VUZ4	up	4558.Sb03g032840.1	C5XIA4	up	0	0	0	0	0.13	0.772	0	0	0.793
Sb10g030030.1	Sb04g025700.1	4558.Sb10g030030.1	A0A1W0VUZ4	up	4558.Sb04g025700.1	A0A1Z5RNH5	up	0	0	0	0	0.856	0.887	0	0.101	0.984

## Sheet: Sheet2
Supplemental Table S8
47 related DAPs interaction networks were completed of drought-resistant sorghums.
#node1	node2	node1_string_id	protein_ID	regulated	node2_string_id	protein_ID	regulated	neighborhood_on_chromosome	gene_fusion	phylogenetic_cooccurrence	homology	coexpression	experimentally_determined_interaction	database_annotated	automated_textmining	combined_score
GATA	Sb03g005710.1	4558.Sb06g030390.1	C5Y8Z8	up	4558.Sb03g005710.1	A0A1B6Q1Q5	down	0.158	0	0	0	0.197	0.239	0.292	0.209	0.659
SAI	Sb01g033060.1	4558.Sb04g000620.1	I0B6X1	up	4558.Sb01g033060.1	C5WXJ1	up	0	0	0	0	0	0	0	0.726	0.726
Sb01g005650.1	Sb01g044290.1	4558.Sb01g005650.1	C5WY36	up	4558.Sb01g044290.1	A0A1B6QPZ9	up	0	0	0	0	0	0.449	0	0.056	0.457
Sb01g005650.1	Sb07g022750.1	4558.Sb01g005650.1	C5WY36	up	4558.Sb07g022750.1	C5YM76	down	0	0	0	0	0.043	0	0	0.495	0.496
Sb01g005650.1	Sb03g008650.1	4558.Sb01g005650.1	C5WY36	up	4558.Sb03g008650.1	A0A1B6Q2I8	down	0	0	0	0	0	0	0	0.517	0.517
Sb01g006310.1	Sb04g035610.1	4558.Sb01g006310.1	C5WZ25	up	4558.Sb04g035610.1	C5XUD0	down	0	0	0	0	0.057	0.507	0.126	0.136	0.601
Sb01g009140.1	Sb04g037300.1	4558.Sb01g009140.1	C5WLY2	down	4558.Sb04g037300.1	A0A194YU41	down	0	0	0	0	0.042	0	0	0.43	0.43
Sb01g009140.1	Sb02g011210.1	4558.Sb01g009140.1	C5WLY2	down	4558.Sb02g011210.1	A0A1W0W3N2	up	0.085	0	0	0	0.122	0	0	0.378	0.456
Sb01g009140.1	Sb09g003930.1	4558.Sb01g009140.1	C5WLY2	down	4558.Sb09g003930.1	A0A1Z5R1W3	up	0.162	0	0	0	0	0	0	0.421	0.494
Sb01g009140.1	Sb07g022750.1	4558.Sb01g009140.1	C5WLY2	down	4558.Sb07g022750.1	C5YM76	down	0.115	0	0	0	0.103	0	0	0.461	0.534
Sb01g009140.1	Sb01g012050.1	4558.Sb01g009140.1	C5WLY2	down	4558.Sb01g012050.1	C5WPN8	down	0.18	0	0	0	0	0	0	0.558	0.622
Sb01g009140.1	Sb01g040720.1	4558.Sb01g009140.1	C5WLY2	down	4558.Sb01g040720.1	A0A1B6QPA5	up	0.162	0	0	0	0	0	0	0.62	0.667
Sb01g009140.1	Sb02g037510.1	4558.Sb01g009140.1	C5WLY2	down	4558.Sb02g037510.1	C5XCF6	down	0.166	0	0	0	0.091	0.053	0.941	0.65	0.982
Sb01g009140.1	Sb03g008650.1	4558.Sb01g009140.1	C5WLY2	down	4558.Sb03g008650.1	A0A1B6Q2I8	down	0.085	0	0.413	0	0.86	0	0	0.979	0.998
Sb01g011040.1	Sb09g003930.1	4558.Sb01g011040.1	C5WNU8	up	4558.Sb09g003930.1	A0A1Z5R1W3	up	0	0	0	0	0	0	0	0.595	0.595
Sb01g012050.1	Sb01g040920.1	4558.Sb01g012050.1	C5WPN8	down	4558.Sb01g040920.1	C5WQW4	up	0.08	0	0	0	0	0	0	0.381	0.406
Sb01g012050.1	Sb01g014570.1	4558.Sb01g012050.1	C5WPN8	down	4558.Sb01g014570.1	A0A1B6QJB9	up	0	0	0	0	0	0	0	0.603	0.603
Sb01g014570.1	Sb02g003530.1	4558.Sb01g014570.1	A0A1B6QJB9	up	4558.Sb02g003530.1	A0A1B6Q949	up	0.14	0	0	0	0.056	0	0.293	0.139	0.439
Sb01g014570.1	Sb07g024360.1	4558.Sb01g014570.1	A0A1B6QJB9	up	4558.Sb07g024360.1	C5YN94	up	0	0	0	0	0.056	0	0	0.441	0.449
Sb01g014570.1	Sb08g016970.1	4558.Sb01g014570.1	A0A1B6QJB9	up	4558.Sb08g016970.1	A0A1B6PD58	down	0.161	0	0	0	0.056	0	0	0.442	0.519
Sb01g014570.1	Sb03g005710.1	4558.Sb01g014570.1	A0A1B6QJB9	up	4558.Sb03g005710.1	A0A1B6Q1Q5	down	0	0	0	0	0.042	0	0	0.578	0.578
Sb01g014570.1	Sb09g002480.1	4558.Sb01g014570.1	A0A1B6QJB9	up	4558.Sb09g002480.1	C5YZF8	down	0.177	0	0.32	0	0.851	0	0.764	0.76	0.994
Sb01g028100.1	Sb03g001750.1	4558.Sb01g028100.1	C5WQR1	down	4558.Sb03g001750.1	C5XKH2	up	0	0	0	0	0.335	0.243	0	0	0.475
Sb01g028100.1	Sb08g005050.1	4558.Sb01g028100.1	C5WQR1	down	4558.Sb08g005050.1	A0A1Z5R4Y7	down	0	0	0	0	0.085	0.251	0	0.297	0.476
Sb01g028100.1	Sb07g021070.1	4558.Sb01g028100.1	C5WQR1	down	4558.Sb07g021070.1	C5YL64	down	0	0	0	0	0.085	0.251	0	0.297	0.476
Sb01g028100.1	Sb03g005710.1	4558.Sb01g028100.1	C5WQR1	down	4558.Sb03g005710.1	A0A1B6Q1Q5	down	0	0	0	0	0	0	0	0.503	0.503
Sb01g028100.1	Sb07g004130.1	4558.Sb01g028100.1	C5WQR1	down	4558.Sb07g004130.1	A0A1B6PFP2	down	0	0	0	0	0.875	0.977	0.769	0.622	0.999
Sb01g038390.1	Sb04g033160.1	4558.Sb01g038390.1	C5WNI3	down	4558.Sb04g033160.1	C5XS07	down	0	0	0	0	0	0.049	0.446	0.198	0.54
Sb01g038390.1	Sb09g003130.1	4558.Sb01g038390.1	C5WNI3	down	4558.Sb09g003130.1	C5YZM3	down	0	0	0	0	0.057	0	0.533	0	0.54
Sb01g038740.1	Sb08g016970.1	4558.Sb01g038740.1	C5WNL7	down	4558.Sb08g016970.1	A0A1B6PD58	down	0.159	0	0	0	0.043	0	0	0.364	0.443
Sb01g039540.1	Sb09g003130.1	4558.Sb01g039540.1	C5WPG0	up	4558.Sb09g003130.1	C5YZM3	down	0	0	0	0	0.129	0.199	0.288	0.148	0.52
Sb01g039540.1	Sb01g047920.1	4558.Sb01g039540.1	C5WPG0	up	4558.Sb01g047920.1	C5WZ02	up	0	0	0	0	0.058	0.256	0.488	0.331	0.727
Sb01g040720.1	Sb02g028310.1	4558.Sb01g040720.1	A0A1B6QPA5	up	4558.Sb02g028310.1	A0A1B6QDA6	down	0	0	0	0	0	0	0	0.488	0.487
Sb01g040720.1	Sb07g022750.1	4558.Sb01g040720.1	A0A1B6QPA5	up	4558.Sb07g022750.1	C5YM76	down	0.162	0	0	0	0.042	0	0	0.543	0.601
Sb01g040720.1	Sb09g029110.1	4558.Sb01g040720.1	A0A1B6QPA5	up	4558.Sb09g029110.1	A0A1Z5R408	up	0.053	0	0	0	0.536	0	0	0.619	0.817
Sb01g040720.1	Sb08g005050.1	4558.Sb01g040720.1	A0A1B6QPA5	up	4558.Sb08g005050.1	A0A1Z5R4Y7	down	0.056	0	0	0	0	0	0.8	0.385	0.873
Sb01g040720.1	Sb07g021070.1	4558.Sb01g040720.1	A0A1B6QPA5	up	4558.Sb07g021070.1	C5YL64	down	0.056	0	0	0	0	0	0.8	0.385	0.873
Sb01g040920.1	Sb09g002480.1	4558.Sb01g040920.1	C5WQW4	up	4558.Sb09g002480.1	C5YZF8	down	0.056	0	0	0	0	0	0	0.603	0.609
Sb01g040920.1	Sb03g028400.2	4558.Sb01g040920.1	C5WQW4	up	4558.Sb03g028400.2	A0A1B6Q4S3	down	0	0	0	0	0	0	0	0.633	0.633
Sb01g040920.1	Sb03g009170.1	4558.Sb01g040920.1	C5WQW4	up	4558.Sb03g009170.1	C5XFN1	down	0	0	0	0	0.05	0.082	0	0.877	0.883
Sb01g047920.1	Sb05g002720.1	4558.Sb01g047920.1	C5WZ02	up	4558.Sb05g002720.1	C5Y4J3	up	0	0	0	0	0.217	0.266	0	0	0.4
Sb01g047920.1	Sb02g028310.1	4558.Sb01g047920.1	C5WZ02	up	4558.Sb02g028310.1	A0A1B6QDA6	down	0	0	0	0	0.129	0.264	0.362	0	0.555
Sb01g047920.1	rps12-A	4558.Sb01g047920.1	C5WZ02	up	4558.Sb04g033675.1	A1E9Q2	down	0.082	0	0	0	0.219	0.258	0.278	0.124	0.602
Sb01g047920.1	Sb10g006060.1	4558.Sb01g047920.1	C5WZ02	up	4558.Sb10g006060.1	C5Z5W5	down	0	0	0	0	0.326	0.276	0.29	0.166	0.672
Sb01g047920.1	Sb04g035610.1	4558.Sb01g047920.1	C5WZ02	up	4558.Sb04g035610.1	C5XUD0	down	0	0	0.302	0	0.848	0	0	0.084	0.894
Sb01g047920.1	Sb03g013260.1	4558.Sb01g047920.1	C5WZ02	up	4558.Sb03g013260.1	C5XIY6	down	0	0	0	0	0.624	0.451	0.582	0	0.906
Sb02g011210.1	Sb02g037510.1	4558.Sb02g011210.1	A0A1W0W3N2	up	4558.Sb02g037510.1	C5XCF6	down	0.07	0	0	0	0.059	0	0.737	0.23	0.799
Sb02g028310.1	Sb04g035610.1	4558.Sb02g028310.1	A0A1B6QDA6	down	4558.Sb04g035610.1	C5XUD0	down	0	0	0	0	0.543	0	0	0	0.543
Sb02g028310.1	rps12-A	4558.Sb02g028310.1	A0A1B6QDA6	down	4558.Sb04g033675.1	A1E9Q2	down	0	0	0	0	0.107	0.541	0.45	0.089	0.767
Sb02g028310.1	Sb03g013260.1	4558.Sb02g028310.1	A0A1B6QDA6	down	4558.Sb03g013260.1	C5XIY6	down	0	0	0	0	0.079	0.815	0.602	0.248	0.942
Sb02g037510.1	Sb04g037300.1	4558.Sb02g037510.1	C5XCF6	down	4558.Sb04g037300.1	A0A194YU41	down	0	0	0	0	0.042	0	0.053	0.534	0.54
Sb02g037510.1	Sb03g008650.1	4558.Sb02g037510.1	C5XCF6	down	4558.Sb03g008650.1	A0A1B6Q2I8	down	0.07	0	0	0	0.55	0	0.282	0.74	0.911
Sb03g001750.1	Sb03g013260.1	4558.Sb03g001750.1	C5XKH2	up	4558.Sb03g013260.1	C5XIY6	down	0	0	0	0	0.125	0.084	0.392	0	0.47
Sb03g005710.1	Sb08g016970.1	4558.Sb03g005710.1	A0A1B6Q1Q5	down	4558.Sb08g016970.1	A0A1B6PD58	down	0.165	0	0	0	0.127	0	0	0.306	0.449
Sb03g005710.1	Sb09g003930.1	4558.Sb03g005710.1	A0A1B6Q1Q5	down	4558.Sb09g003930.1	A0A1Z5R1W3	up	0.168	0	0	0	0.174	0	0	0.45	0.589
Sb03g008650.1	Sb07g022750.1	4558.Sb03g008650.1	A0A1B6Q2I8	down	4558.Sb07g022750.1	C5YM76	down	0	0	0	0	0.107	0	0	0.391	0.432
Sb03g008650.1	Sb04g037300.1	4558.Sb03g008650.1	A0A1B6Q2I8	down	4558.Sb04g037300.1	A0A194YU41	down	0	0	0	0	0.13	0	0	0.622	0.657
Sb03g009170.1	Sb03g028400.2	4558.Sb03g009170.1	C5XFN1	down	4558.Sb03g028400.2	A0A1B6Q4S3	down	0	0	0	0	0.043	0	0	0.528	0.528
Sb03g013260.1	rps12-A	4558.Sb03g013260.1	C5XIY6	down	4558.Sb04g033675.1	A1E9Q2	down	0	0	0	0	0.152	0.239	0.244	0	0.469
Sb03g013260.1	Sb09g029110.1	4558.Sb03g013260.1	C5XIY6	down	4558.Sb09g029110.1	A0A1Z5R408	up	0	0	0	0	0	0.123	0.453	0	0.499
Sb03g013260.1	Sb10g006060.1	4558.Sb03g013260.1	C5XIY6	down	4558.Sb10g006060.1	C5Z5W5	down	0	0	0	0	0.851	0.807	0.24	0.13	0.978
Sb03g028400.2	Sb07g022750.1	4558.Sb03g028400.2	A0A1B6Q4S3	down	4558.Sb07g022750.1	C5YM76	down	0	0	0	0	0.051	0	0.384	0.084	0.417
Sb03g037490.1	Sb09g005280.1	4558.Sb03g037490.1	C5XMJ4	up	4558.Sb09g005280.1	C5Z153	down	0	0	0	0	0.498	0.053	0	0	0.504
Sb03g037490.1	Sb04g035610.1	4558.Sb03g037490.1	C5XMJ4	up	4558.Sb04g035610.1	C5XUD0	down	0	0	0	0	0.057	0.507	0.126	0.136	0.601
Sb03g045930.1	Sb07g022750.1	4558.Sb03g045930.1	A0A1B6Q869	up	4558.Sb07g022750.1	C5YM76	down	0.166	0	0	0	0	0	0.287	0.598	0.74
Sb04g035610.1	Sb10g006060.1	4558.Sb04g035610.1	C5XUD0	down	4558.Sb10g006060.1	C5Z5W5	down	0	0	0.401	0	0.171	0	0	0	0.482
Sb07g021070.1	Sb09g029110.1	4558.Sb07g021070.1	C5YL64	down	4558.Sb09g029110.1	A0A1Z5R408	up	0	0	0	0	0.13	0	0.294	0.317	0.543
Sb07g022750.1	Sb09g029110.1	4558.Sb07g022750.1	C5YM76	down	4558.Sb09g029110.1	A0A1Z5R408	up	0	0	0	0	0.13	0	0.292	0.617	0.743
Sb08g005050.1	Sb09g029110.1	4558.Sb08g005050.1	A0A1Z5R4Y7	down	4558.Sb09g029110.1	A0A1Z5R408	up	0	0	0	0	0.13	0	0.294	0.317	0.543
Sb09g002480.1	Sb09g029110.1	4558.Sb09g002480.1	C5YZF8	down	4558.Sb09g029110.1	A0A1Z5R408	up	0.065	0	0	0	0	0	0.384	0.258	0.535
Sb09g002480.1	Sb09g002960.4	4558.Sb09g002480.1	C5YZF8	down	4558.Sb09g002960.4	A0A1B6P6G7	up	0	0	0	0	0	0	0	0.543	0.543
Sb10g006060.1	rps12-A	4558.Sb10g006060.1	C5Z5W5	down	4558.Sb04g033675.1	A1E9Q2	down	0	0	0	0	0.652	0.543	0	0.297	0.878
