# Supplementary material for: Proteomic Analysis Revealed Different Molecular Mechanisms of Response to PEG Stress in Drought-Sensitive and Drought-Resistant Sorghums
Source: Int J Mol Sci. 2022 Oct 31;23(21):13297. doi: 10.3390/ijms232113297 (PMC9656428; doi:10.3390/ijms232113297)
Supplement: Supplementary file 1 [file ijms-23-13297-s001.zip › Table S9 The mass spectrometry raw files with high reliability were obtained..xlsx]

## Sheet: Sheet1
Supplemental Table S9
The mass spectrometry raw files with high reliability were obtained.
Protein IDs	Majority protein IDs	Peptide counts (all)	Peptide counts (razor+unique)	Peptide counts (unique)	Fasta headers	Number of proteins	Peptides	Razor + unique peptides	Unique peptides	Peptides 4-1	Peptides 4-1-1	Peptides 4-1-2	Peptides 4-1-3	Peptides 4-2	Peptides 4-3	Peptides P4-1	Peptides P4-1-1	Peptides P4-1-2	Peptides P4-1-3	Peptides P4-2	Peptides P4-3	Peptides PT14-1	Peptides PT14-2	Peptides PT14-3	Peptides PT33-1	Peptides PT33-2	Peptides PT33-3	Peptides T14-1	Peptides T14-2	Peptides T14-3	Peptides T33-1	Peptides T33-2	Peptides T33-3	Razor + unique peptides 4-1	Razor + unique peptides 4-1-1	Razor + unique peptides 4-1-2	Razor + unique peptides 4-1-3	Razor + unique peptides 4-2	Razor + unique peptides 4-3	Razor + unique peptides P4-1	Razor + unique peptides P4-1-1	Razor + unique peptides P4-1-2	Razor + unique peptides P4-1-3	Razor + unique peptides P4-2	Razor + unique peptides P4-3	Razor + unique peptides PT14-1	Razor + unique peptides PT14-2	Razor + unique peptides PT14-3	Razor + unique peptides PT33-1
CON__P00761	CON__P00761	4	4	4		1	4	4	4	3	3	3	3	2	4	3	3	3	3	4	3	3	3	4	3	3	4	4	3	3	3	2	3	3	3	3	3	2	4	3	3	3	3	4	3	3	3	4	3
CON__P02533;CON__Q04695;CON__Q9QWL7;CON__Q9Z2K1;CON__Q3ZAW8	CON__P02533	8;3;3;3;3	2;1;1;0;0	2;1;1;0;0		5	8	2	2	3	2	3	2	1	3	4	0	3	2	3	2	2	3	1	0	2	0	2	2	1	3	2	2	0	0	1	0	0	0	0	0	1	1	1	1	0	1	0	0
CON__P48668;CON__P04259;CON__P02538;CON__Q8VED5;CON__H-INV:HIT000016045;CON__P05787;CON__O95678;CON__Q5XKE5;CON__P19013	CON__P48668;CON__P04259;CON__P02538;CON__Q8VED5	5;5;5;3;2;2;2;1;1	1;1;1;0;0;0;0;0;0	1;1;1;0;0;0;0;0;0	;;;	9	5	1	1	3	3	3	1	2	2	2	2	1	1	2	2	1	1	1	2	1	1	1	1	1	1	1	1	1	1	0	0	0	0	0	1	0	0	0	1	0	0	0	0
CON__P04264;CON__Q8BGZ7;CON__P50446;CON__Q7Z794;CON__Q9R0H5;CON__Q6NXH9	CON__P04264	36;2;2;2;1;1	36;2;2;2;1;1	23;0;0;0;0;0		6	36	36	23	26	20	26	23	11	26	27	20	17	15	26	23	17	19	17	18	21	17	18	22	19	18	21	18	26	20	26	23	11	26	27	20	17	15	26	23	17	19	17	18
CON__P08779	CON__P08779	9	6	3		1	9	6	3	3	2	2	3	1	4	7	0	2	1	3	2	2	3	1	0	4	0	2	2	0	2	2	2	0	1	0	1	0	2	5	0	0	0	1	1	0	1	0	0
CON__P13645;CON__P02535-1;CON__P08730-1;CON__A2A4G1;CON__Q148H6;CON__Q7Z3Y7;CON__P08727;CON__P19001;CON__ENSEMBL:ENSP00000377550;CON__P05784;CON__P19012;CON__Q7Z3Y8;CON__Q14525;CON__Q9UE12;CON__Q15323;CON__A2A5Y0;CON__Q92764;CON__Q14532;CON__Q6IFX2;CON__A2AB72;CON__Q497I4;CON__O76015;CON__P13646-1;CON__O76013;CON__Q7Z3Y9;CON__O76014;CON__REFSEQ:XP_986630;CON__Q2M2I5	CON__P13645	18;6;3;3;3;3;2;2;2;2;2;2;1;1;1;1;1;1;1;1;1;1;1;1;1;1;1;1	17;6;2;2;3;3;1;1;2;1;1;2;1;1;1;1;1;1;1;1;1;1;1;1;1;1;1;1	14;4;1;0;0;0;0;0;1;0;0;0;0;0;0;0;0;0;0;0;0;0;1;0;0;0;0;0		28	18	17	14	12	11	10	9	6	8	11	7	9	10	8	9	7	9	7	6	11	9	8	7	8	6	10	9	11	11	10	9	6	8	11	7	9	10	8	9	7	9	7	6
CON__P35527;CON__Q99456	CON__P35527	23;1	23;1	22;0		2	23	23	22	15	11	11	14	6	13	15	11	10	12	15	17	9	10	7	8	11	12	7	12	11	8	10	9	15	11	11	14	6	13	15	11	10	12	15	17	9	10	7	8
CON__P35908v2;CON__P35908;CON__P12035;CON__Q01546	CON__P35908v2;CON__P35908	17;17;2;2	14;14;1;1	9;9;0;0	;	4	17	14	9	10	5	8	5	4	11	9	6	7	9	8	7	7	5	6	5	7	3	9	3	6	4	4	5	8	4	5	4	2	9	7	6	5	7	6	6	5	4	5	5
CON__Q5XQN5;CON__Q922U2	CON__Q5XQN5;CON__Q922U2	7;6	2;1	1;0	;	2	7	2	1	5	2	4	2	2	5	3	2	2	3	5	3	2	2	1	2	2	2	2	3	4	3	3	3	1	0	0	0	1	1	0	0	0	0	1	0	0	0	0	0
CON__Q6IFZ6	CON__Q6IFZ6	4	1	1		1	4	1	1	2	2	3	3	2	2	3	1	2	3	2	3	2	2	2	1	1	1	2	1	1	2	1	1	0	0	0	1	0	0	1	0	0	1	0	1	0	0	1	0
CON__Q86YZ3	CON__Q86YZ3	6	6	6		1	6	6	6	4	2	2	0	1	3	3	1	1	0	3	3	0	1	0	0	1	1	1	3	1	1	2	1	4	2	2	0	1	3	3	1	1	0	3	3	0	1	0	0
REV__tr|A0A194YNJ6|A0A194YNJ6_SORBI;REV__tr|A0A1Z5RML0|A0A1Z5RML0_SORBI;REV__tr|A0A194YNK5|A0A194YNK5_SORBI;REV__tr|A0A1Z5RLR5|A0A1Z5RLR5_SORBI;REV__tr|A0A1W0VTN0|A0A1W0VTN0_SORBI;REV__tr|A0A1W0VTN8|A0A1W0VTN8_SORBI	REV__tr|A0A194YNJ6|A0A194YNJ6_SORBI;REV__tr|A0A1Z5RML0|A0A1Z5RML0_SORBI;REV__tr|A0A194YNK5|A0A194YNK5_SORBI;REV__tr|A0A1Z5RLR5|A0A1Z5RLR5_SORBI;REV__tr|A0A1W0VTN0|A0A1W0VTN0_SORBI;REV__tr|A0A1W0VTN8|A0A1W0VTN8_SORBI	2;2;2;2;1;1	2;2;2;2;1;1	2;2;2;2;1;1	tr|A0A194YNJ6|A0A194YNJ6_SORBI Coatomer subunit beta OS=Sorghum bicolor OX=4558 GN=SORBI_3004G088501 PE=3 SV=1;tr|A0A1Z5RML0|A0A1Z5RML0_SORBI Coatomer subunit beta OS=Sorghum bicolor OX=4558 GN=SORBI_3004G088450 PE=3 SV=1;tr|A0A194YNK5|A0A194YNK5_SORBI C	6	2	2	2	0	0	1	1	0	1	2	1	2	0	1	2	1	2	0	0	1	1	1	1	1	1	2	1	0	0	1	1	0	1	2	1	2	0	1	2	1	2	0	0
REV__tr|A0A1B6PFM1|A0A1B6PFM1_SORBI;REV__tr|A0A1Z5R909|A0A1Z5R909_SORBI;REV__tr|A0A1B6PFS7|A0A1B6PFS7_SORBI;REV__tr|A0A1Z5R968|A0A1Z5R968_SORBI	REV__tr|A0A1B6PFM1|A0A1B6PFM1_SORBI;REV__tr|A0A1Z5R909|A0A1Z5R909_SORBI;REV__tr|A0A1B6PFS7|A0A1B6PFS7_SORBI;REV__tr|A0A1Z5R968|A0A1Z5R968_SORBI	1;1;1;1	1;1;1;1	1;1;1;1	tr|A0A1B6PFM1|A0A1B6PFM1_SORBI Uncharacterized protein OS=Sorghum bicolor OX=4558 GN=SORBI_3007G047600 PE=4 SV=1;tr|A0A1Z5R909|A0A1Z5R909_SORBI Uncharacterized protein OS=Sorghum bicolor OX=4558 GN=SORBI_3007G047600 PE=4 SV=1;tr|A0A1B6PFS7|A0A1B6PFS7_SORBI	4	1	1	1	1	1	0	1	1	1	1	1	1	1	0	1	1	0	0	1	1	0	1	1	1	1	0	1	1	1	0	1	1	1	1	1	1	1	0	1	1	0	0	1
REV__tr|A0A1Z5R9E2|A0A1Z5R9E2_SORBI;REV__tr|A0A1Z5R9K4|A0A1Z5R9K4_SORBI;REV__tr|A0A1Z5R8N1|A0A1Z5R8N1_SORBI;REV__tr|A0A1B6PG82|A0A1B6PG82_SORBI	REV__tr|A0A1Z5R9E2|A0A1Z5R9E2_SORBI;REV__tr|A0A1Z5R9K4|A0A1Z5R9K4_SORBI;REV__tr|A0A1Z5R8N1|A0A1Z5R8N1_SORBI;REV__tr|A0A1B6PG82|A0A1B6PG82_SORBI	1;1;1;1	1;1;1;1	1;1;1;1	tr|A0A1Z5R9E2|A0A1Z5R9E2_SORBI Uncharacterized protein OS=Sorghum bicolor OX=4558 GN=SORBI_3007G074600 PE=4 SV=1;tr|A0A1Z5R9K4|A0A1Z5R9K4_SORBI Uncharacterized protein OS=Sorghum bicolor OX=4558 GN=SORBI_3007G074600 PE=4 SV=1;tr|A0A1Z5R8N1|A0A1Z5R8N1_SORBI	4	1	1	1	0	1	0	1	0	1	0	1	0	1	1	0	0	0	1	0	1	1	0	1	0	0	0	0	0	1	0	1	0	1	0	1	0	1	1	0	0	0	1	0
REV__tr|A0A1B6PIU8|A0A1B6PIU8_SORBI	REV__tr|A0A1B6PIU8|A0A1B6PIU8_SORBI	1	1	1	tr|A0A1B6PIU8|A0A1B6PIU8_SORBI Exocyst subunit Exo70 family protein OS=Sorghum bicolor OX=4558 GN=SORBI_3007G202700 PE=3 SV=1	1	1	1	1	0	1	1	0	0	1	1	1	0	0	0	1	1	1	1	1	1	1	1	1	1	1	0	1	0	1	1	0	0	1	1	1	0	0	0	1	1	1	1	1
REV__tr|A0A1B6PMI9|A0A1B6PMI9_SORBI	REV__tr|A0A1B6PMI9|A0A1B6PMI9_SORBI	1	1	1	tr|A0A1B6PMI9|A0A1B6PMI9_SORBI Mechanosensitive ion channel protein OS=Sorghum bicolor OX=4558 GN=SORBI_3006G177700 PE=3 SV=1	1	1	1	1	0	0	0	1	0	1	0	0	0	0	0	0	0	1	0	1	0	0	0	0	0	1	0	1	0	0	0	1	0	1	0	0	0	0	0	0	0	1	0	1
REV__tr|A0A1B6PSI5|A0A1B6PSI5_SORBI	REV__tr|A0A1B6PSI5|A0A1B6PSI5_SORBI	2	2	2	tr|A0A1B6PSI5|A0A1B6PSI5_SORBI Kinesin-like protein OS=Sorghum bicolor OX=4558 GN=SORBI_3005G144600 PE=3 SV=1	1	2	2	2	0	0	1	0	0	0	0	1	0	0	0	0	0	0	0	0	0	0	0	0	0	0	0	0	0	0	1	0	0	0	0	1	0	0	0	0	0	0	0	0
REV__tr|A0A1B6Q184|A0A1B6Q184_SORBI	REV__tr|A0A1B6Q184|A0A1B6Q184_SORBI	1	1	1	tr|A0A1B6Q184|A0A1B6Q184_SORBI FRIGIDA-like protein OS=Sorghum bicolor OX=4558 GN=SORBI_3003G041300 PE=3 SV=2	1	1	1	1	0	0	0	0	0	0	0	0	0	0	0	0	0	1	0	0	0	0	0	0	0	1	0	0	0	0	0	0	0	0	0	0	0	0	0	0	0	1	0	0
REV__tr|A0A1B6Q3R2|A0A1B6Q3R2_SORBI	REV__tr|A0A1B6Q3R2|A0A1B6Q3R2_SORBI	2	2	2	tr|A0A1B6Q3R2|A0A1B6Q3R2_SORBI Uncharacterized protein OS=Sorghum bicolor OX=4558 GN=SORBI_3003G168100 PE=4 SV=1	1	2	2	2	1	1	1	1	1	1	1	1	1	1	1	1	1	1	1	1	1	1	1	1	2	1	1	1	1	1	1	1	1	1	1	1	1	1	1	1	1	1	1	1
REV__tr|A0A1B6QCJ7|A0A1B6QCJ7_SORBI	REV__tr|A0A1B6QCJ7|A0A1B6QCJ7_SORBI	1	1	1	tr|A0A1B6QCJ7|A0A1B6QCJ7_SORBI Uncharacterized protein OS=Sorghum bicolor OX=4558 GN=SORBI_3002G204400 PE=3 SV=1	1	1	1	1	1	1	0	1	0	1	0	0	0	0	0	0	0	0	0	0	0	0	0	0	0	0	0	0	1	1	0	1	0	1	0	0	0	0	0	0	0	0	0	0
REV__tr|A0A1B6QGR2|A0A1B6QGR2_SORBI	REV__tr|A0A1B6QGR2|A0A1B6QGR2_SORBI	2	2	2	tr|A0A1B6QGR2|A0A1B6QGR2_SORBI Uncharacterized protein OS=Sorghum bicolor OX=4558 GN=SORBI_3001G009200 PE=4 SV=1	1	2	2	2	0	0	1	1	0	0	0	0	0	0	0	0	0	0	0	0	0	0	0	0	0	0	0	0	0	0	1	1	0	0	0	0	0	0	0	0	0	0	0	0
REV__tr|A0A1B6QIY5|A0A1B6QIY5_SORBI	REV__tr|A0A1B6QIY5|A0A1B6QIY5_SORBI	2	2	2	tr|A0A1B6QIY5|A0A1B6QIY5_SORBI Uncharacterized protein OS=Sorghum bicolor OX=4558 GN=SORBI_3001G141300 PE=4 SV=1	1	2	2	2	0	0	1	0	0	0	2	0	0	0	0	0	1	1	0	0	0	0	1	1	0	0	2	0	0	0	1	0	0	0	2	0	0	0	0	0	1	1	0	0
REV__tr|A0A1B6QN07|A0A1B6QN07_SORBI	REV__tr|A0A1B6QN07|A0A1B6QN07_SORBI	1	1	1	tr|A0A1B6QN07|A0A1B6QN07_SORBI Uncharacterized protein OS=Sorghum bicolor OX=4558 GN=SORBI_3001G362500 PE=3 SV=1	1	1	1	1	1	1	1	1	1	1	1	1	1	1	1	1	1	1	1	1	0	0	1	1	1	1	1	0	1	1	1	1	1	1	1	1	1	1	1	1	1	1	1	1
REV__tr|A0A1W0VXA9|A0A1W0VXA9_SORBI	REV__tr|A0A1W0VXA9|A0A1W0VXA9_SORBI	1	1	1	tr|A0A1W0VXA9|A0A1W0VXA9_SORBI Uncharacterized protein OS=Sorghum bicolor OX=4558 GN=SORBI_3003G142500 PE=4 SV=1	1	1	1	1	0	0	0	0	0	0	0	0	0	0	0	1	0	0	0	0	0	0	0	0	0	0	0	0	0	0	0	0	0	0	0	0	0	0	0	1	0	0	0	0
REV__tr|A0A1W0VY37|A0A1W0VY37_SORBI;REV__tr|A0A1W0VY35|A0A1W0VY35_SORBI	REV__tr|A0A1W0VY37|A0A1W0VY37_SORBI;REV__tr|A0A1W0VY35|A0A1W0VY35_SORBI	2;2	2;2	2;2	tr|A0A1W0VY37|A0A1W0VY37_SORBI Uncharacterized protein OS=Sorghum bicolor OX=4558 GN=SORBI_3003G196300 PE=4 SV=1;tr|A0A1W0VY35|A0A1W0VY35_SORBI Uncharacterized protein OS=Sorghum bicolor OX=4558 GN=SORBI_3003G196300 PE=4 SV=1	2	2	2	2	0	1	0	1	0	0	1	1	0	0	0	1	0	1	0	1	0	0	0	0	0	1	0	0	0	1	0	1	0	0	1	1	0	0	0	1	0	1	0	1
REV__tr|A0A1W0W1L4|A0A1W0W1L4_SORBI;REV__tr|A0A1W0W1L7|A0A1W0W1L7_SORBI;REV__tr|A0A1W0W1P1|A0A1W0W1P1_SORBI;REV__tr|C5X732|C5X732_SORBI	REV__tr|A0A1W0W1L4|A0A1W0W1L4_SORBI;REV__tr|A0A1W0W1L7|A0A1W0W1L7_SORBI;REV__tr|A0A1W0W1P1|A0A1W0W1P1_SORBI;REV__tr|C5X732|C5X732_SORBI	2;2;2;2	2;2;2;2	2;2;2;2	tr|A0A1W0W1L4|A0A1W0W1L4_SORBI Uncharacterized protein OS=Sorghum bicolor OX=4558 GN=SORBI_3002G002000 PE=4 SV=1;tr|A0A1W0W1L7|A0A1W0W1L7_SORBI Uncharacterized protein OS=Sorghum bicolor OX=4558 GN=SORBI_3002G002000 PE=4 SV=1;tr|A0A1W0W1P1|A0A1W0W1P1_SORBI	4	2	2	2	0	1	0	0	1	0	0	0	0	0	0	0	0	0	0	0	0	0	0	0	0	0	1	0	0	1	0	0	1	0	0	0	0	0	0	0	0	0	0	0
REV__tr|A0A1Z5RK82|A0A1Z5RK82_SORBI	REV__tr|A0A1Z5RK82|A0A1Z5RK82_SORBI	1	1	1	tr|A0A1Z5RK82|A0A1Z5RK82_SORBI Uncharacterized protein OS=Sorghum bicolor OX=4558 GN=SORBI_3005G192300 PE=3 SV=1	1	1	1	1	0	0	0	0	0	0	0	0	0	0	0	0	0	0	1	0	0	0	0	0	0	0	0	0	0	0	0	0	0	0	0	0	0	0	0	0	0	0	1	0
REV__tr|A0A1Z5RMA4|A0A1Z5RMA4_SORBI	REV__tr|A0A1Z5RMA4|A0A1Z5RMA4_SORBI	2	2	1	tr|A0A1Z5RMA4|A0A1Z5RMA4_SORBI Uncharacterized protein OS=Sorghum bicolor OX=4558 GN=SORBI_3004G132400 PE=4 SV=1	1	2	2	1	0	0	0	0	0	0	0	0	0	0	1	1	0	0	0	0	2	0	0	0	0	0	0	0	0	0	0	0	0	0	0	0	0	0	1	1	0	0	0	0
REV__tr|A0A1Z5S433|A0A1Z5S433_SORBI	REV__tr|A0A1Z5S433|A0A1Z5S433_SORBI	1	1	1	tr|A0A1Z5S433|A0A1Z5S433_SORBI Uncharacterized protein OS=Sorghum bicolor OX=4558 GN=SORBI_3001G031300 PE=4 SV=1	1	1	1	1	0	0	0	0	0	0	0	0	0	0	0	0	0	0	0	0	0	0	1	0	0	0	0	0	0	0	0	0	0	0	0	0	0	0	0	0	0	0	0	0
REV__tr|A0A1Z5SBF2|A0A1Z5SBF2_SORBI	REV__tr|A0A1Z5SBF2|A0A1Z5SBF2_SORBI	3	3	3	tr|A0A1Z5SBF2|A0A1Z5SBF2_SORBI Uncharacterized protein OS=Sorghum bicolor OX=4558 GN=SORBI_3001G507800 PE=3 SV=1	1	3	3	3	0	0	0	0	0	1	0	0	0	0	1	0	0	0	0	0	0	1	0	0	0	1	0	1	0	0	0	0	0	1	0	0	0	0	1	0	0	0	0	0
REV__tr|C5WLV6|C5WLV6_SORBI	REV__tr|C5WLV6|C5WLV6_SORBI	2	2	2	tr|C5WLV6|C5WLV6_SORBI Uncharacterized protein OS=Sorghum bicolor OX=4558 GN=SORBI_3001G099700 PE=3 SV=1	1	2	2	2	2	0	0	2	0	2	0	1	0	0	0	1	0	0	1	1	1	0	0	1	0	0	1	1	2	0	0	2	0	2	0	1	0	0	0	1	0	0	1	1
REV__tr|C5WQ99|C5WQ99_SORBI	REV__tr|C5WQ99|C5WQ99_SORBI	2	2	2	tr|C5WQ99|C5WQ99_SORBI Uncharacterized protein OS=Sorghum bicolor OX=4558 GN=SORBI_3001G141700 PE=4 SV=1	1	2	2	2	1	1	0	1	1	1	1	1	1	0	2	1	0	1	1	1	2	1	0	0	1	0	0	0	1	1	0	1	1	1	1	1	1	0	2	1	0	1	1	1
REV__tr|C5WRI3|C5WRI3_SORBI	REV__tr|C5WRI3|C5WRI3_SORBI	1	1	1	tr|C5WRI3|C5WRI3_SORBI Uncharacterized protein OS=Sorghum bicolor OX=4558 GN=SORBI_3001G296000 PE=4 SV=1	1	1	1	1	0	1	0	0	1	0	1	0	1	1	0	0	1	1	1	1	1	1	1	1	1	1	0	0	0	1	0	0	1	0	1	0	1	1	0	0	1	1	1	1
REV__tr|C5WT70|C5WT70_SORBI	REV__tr|C5WT70|C5WT70_SORBI	2	2	2	tr|C5WT70|C5WT70_SORBI Uncharacterized protein OS=Sorghum bicolor OX=4558 GN=SORBI_3001G170800 PE=4 SV=1	1	2	2	2	1	0	0	0	0	0	0	1	0	0	0	0	1	0	2	1	2	2	2	1	1	0	2	1	1	0	0	0	0	0	0	1	0	0	0	0	1	0	2	1
REV__tr|C5WX33|C5WX33_SORBI	REV__tr|C5WX33|C5WX33_SORBI	1	1	1	tr|C5WX33|C5WX33_SORBI Uncharacterized protein OS=Sorghum bicolor OX=4558 GN=SORBI_3001G053350 PE=4 SV=3	1	1	1	1	1	0	0	0	0	1	0	0	1	0	0	0	0	0	0	1	1	1	0	0	0	1	0	0	1	0	0	0	0	1	0	0	1	0	0	0	0	0	0	1
REV__tr|C5X1K4|C5X1K4_SORBI	REV__tr|C5X1K4|C5X1K4_SORBI	1	1	1	tr|C5X1K4|C5X1K4_SORBI Calcium-transporting ATPase OS=Sorghum bicolor OX=4558 GN=SORBI_3001G247300 PE=3 SV=1	1	1	1	1	0	0	0	0	0	0	1	1	0	0	0	1	0	0	0	0	0	0	0	0	0	0	0	0	0	0	0	0	0	0	1	1	0	0	0	1	0	0	0	0
REV__tr|C5X347|C5X347_SORBI	REV__tr|C5X347|C5X347_SORBI	2	2	2	tr|C5X347|C5X347_SORBI Uncharacterized protein OS=Sorghum bicolor OX=4558 GN=SORBI_3002G236700 PE=4 SV=1	1	2	2	2	1	1	1	2	0	1	1	1	0	1	1	1	1	1	1	1	1	1	0	1	0	1	0	1	1	1	1	2	0	1	1	1	0	1	1	1	1	1	1	1
REV__tr|C5X420|C5X420_SORBI	REV__tr|C5X420|C5X420_SORBI	1	1	1	tr|C5X420|C5X420_SORBI Vesicle transport protein OS=Sorghum bicolor OX=4558 GN=SORBI_3002G398000 PE=3 SV=1	1	1	1	1	0	0	0	0	1	0	0	1	0	0	0	0	1	0	0	0	0	0	0	0	0	0	0	0	0	0	0	0	1	0	0	1	0	0	0	0	1	0	0	0
REV__tr|C5X8H9|C5X8H9_SORBI;REV__tr|C5XSY9|C5XSY9_SORBI;REV__tr|C5X6Z5|C5X6Z5_SORBI	REV__tr|C5X8H9|C5X8H9_SORBI;REV__tr|C5XSY9|C5XSY9_SORBI;REV__tr|C5X6Z5|C5X6Z5_SORBI	1;1;1	1;1;1	1;1;1	tr|C5X8H9|C5X8H9_SORBI Uncharacterized protein OS=Sorghum bicolor OX=4558 GN=SORBI_3002G300400 PE=4 SV=1;tr|C5XSY9|C5XSY9_SORBI Uncharacterized protein OS=Sorghum bicolor OX=4558 GN=SORBI_3004G016800 PE=4 SV=1;tr|C5X6Z5|C5X6Z5_SORBI Uncharacterized protein	3	1	1	1	0	0	0	0	0	0	1	0	0	0	0	1	0	0	0	0	0	0	0	0	0	0	0	0	0	0	0	0	0	0	1	0	0	0	0	1	0	0	0	0
REV__tr|C5X796|C5X796_SORBI	REV__tr|C5X796|C5X796_SORBI	2	2	2	tr|C5X796|C5X796_SORBI Sister chromatid cohesion protein OS=Sorghum bicolor OX=4558 GN=SORBI_3002G008900 PE=3 SV=2	1	2	2	2	1	1	1	1	0	0	1	1	1	1	0	1	1	1	0	1	0	1	1	0	0	1	0	1	1	1	1	1	0	0	1	1	1	1	0	1	1	1	0	1
REV__tr|C5X9Q6|C5X9Q6_SORBI	REV__tr|C5X9Q6|C5X9Q6_SORBI	1	1	1	tr|C5X9Q6|C5X9Q6_SORBI Uncharacterized protein OS=Sorghum bicolor OX=4558 GN=SORBI_3002G168300 PE=3 SV=1	1	1	1	1	1	1	1	1	0	1	1	1	1	1	1	1	1	1	1	1	1	1	1	1	1	1	1	1	1	1	1	1	0	1	1	1	1	1	1	1	1	1	1	1
REV__tr|C5X9Y1|C5X9Y1_SORBI	REV__tr|C5X9Y1|C5X9Y1_SORBI	1	1	1	tr|C5X9Y1|C5X9Y1_SORBI Uncharacterized protein OS=Sorghum bicolor OX=4558 GN=SORBI_3002G314700 PE=4 SV=1	1	1	1	1	0	1	1	1	0	0	1	1	1	1	0	1	1	1	1	1	1	1	0	1	1	1	1	1	0	1	1	1	0	0	1	1	1	1	0	1	1	1	1	1
REV__tr|C5XIE0|C5XIE0_SORBI	REV__tr|C5XIE0|C5XIE0_SORBI	1	1	1	tr|C5XIE0|C5XIE0_SORBI Uncharacterized protein OS=Sorghum bicolor OX=4558 GN=SORBI_3003G280200 PE=4 SV=1	1	1	1	1	0	0	0	0	1	0	0	0	0	0	0	0	0	0	0	0	0	0	0	0	0	0	0	0	0	0	0	0	1	0	0	0	0	0	0	0	0	0	0	0
REV__tr|C5XL57|C5XL57_SORBI	REV__tr|C5XL57|C5XL57_SORBI	1	1	1	tr|C5XL57|C5XL57_SORBI Non-specific serine/threonine protein kinase OS=Sorghum bicolor OX=4558 GN=SORBI_3003G024600 PE=3 SV=2	1	1	1	1	0	1	1	0	0	0	1	0	0	1	0	1	1	1	1	0	0	0	1	1	1	0	0	0	0	1	1	0	0	0	1	0	0	1	0	1	1	1	1	0
REV__tr|C5XMW3|C5XMW3_SORBI	REV__tr|C5XMW3|C5XMW3_SORBI	1	1	1	tr|C5XMW3|C5XMW3_SORBI Uncharacterized protein OS=Sorghum bicolor OX=4558 GN=SORBI_3003G182400 PE=4 SV=1	1	1	1	1	0	0	1	0	1	1	1	1	1	1	1	1	1	0	1	0	0	0	0	1	1	0	1	1	0	0	1	0	1	1	1	1	1	1	1	1	1	0	1	0
REV__tr|C5XQK2|C5XQK2_SORBI	REV__tr|C5XQK2|C5XQK2_SORBI	2	2	2	tr|C5XQK2|C5XQK2_SORBI Uncharacterized protein OS=Sorghum bicolor OX=4558 GN=SORBI_3003G365300 PE=4 SV=1	1	2	2	2	0	0	0	0	1	0	0	0	0	0	1	0	1	0	0	1	1	1	0	0	0	0	0	0	0	0	0	0	1	0	0	0	0	0	1	0	1	0	0	1
REV__tr|C5Y6Z4|C5Y6Z4_SORBI	REV__tr|C5Y6Z4|C5Y6Z4_SORBI	1	1	1	tr|C5Y6Z4|C5Y6Z4_SORBI Uncharacterized protein OS=Sorghum bicolor OX=4558 GN=SORBI_3005G198000 PE=4 SV=2	1	1	1	1	1	1	1	0	0	1	0	0	0	0	1	1	0	0	0	1	1	1	0	1	0	0	1	0	1	1	1	0	0	1	0	0	0	0	1	1	0	0	0	1
REV__tr|C5YPL0|C5YPL0_SORBI;REV__tr|C5YM27|C5YM27_SORBI;REV__tr|C5Z5N0|C5Z5N0_SORBI;REV__tr|A0A194YKA7|A0A194YKA7_SORBI	REV__tr|C5YPL0|C5YPL0_SORBI;REV__tr|C5YM27|C5YM27_SORBI;REV__tr|C5Z5N0|C5Z5N0_SORBI;REV__tr|A0A194YKA7|A0A194YKA7_SORBI	2;1;1;1	2;1;1;1	2;1;1;1	tr|C5YPL0|C5YPL0_SORBI Uncharacterized protein OS=Sorghum bicolor OX=4558 GN=SORBI_3008G125000 PE=4 SV=2;tr|C5YM27|C5YM27_SORBI Uncharacterized protein OS=Sorghum bicolor OX=4558 GN=SORBI_3007G020000 PE=4 SV=2;tr|C5Z5N0|C5Z5N0_SORBI Uncharacterized protein	4	2	2	2	0	0	1	1	1	1	0	1	1	0	0	1	1	0	1	0	1	1	0	1	1	0	0	1	0	0	1	1	1	1	0	1	1	0	0	1	1	0	1	0
REV__tr|C5YRC1|C5YRC1_SORBI	REV__tr|C5YRC1|C5YRC1_SORBI	1	1	1	tr|C5YRC1|C5YRC1_SORBI Uncharacterized protein OS=Sorghum bicolor OX=4558 GN=SORBI_3008G154700 PE=4 SV=1	1	1	1	1	0	0	1	0	0	0	1	1	1	1	1	0	0	0	1	0	1	0	1	1	0	0	0	0	0	0	1	0	0	0	1	1	1	1	1	0	0	0	1	0
REV__tr|C5Z5K0|C5Z5K0_SORBI	REV__tr|C5Z5K0|C5Z5K0_SORBI	1	1	1	tr|C5Z5K0|C5Z5K0_SORBI Uncharacterized protein OS=Sorghum bicolor OX=4558 GN=SORBI_3010G181200 PE=4 SV=1	1	1	1	1	0	0	1	0	0	0	1	1	1	1	0	0	0	1	1	0	1	1	0	0	0	1	0	1	0	0	1	0	0	0	1	1	1	1	0	0	0	1	1	0
sp|A1E9Q2|RR12_SORBI	sp|A1E9Q2|RR12_SORBI	3	3	3	sp|A1E9Q2|RR12_SORBI 30S ribosomal protein S12, chloroplastic OS=Sorghum bicolor OX=4558 GN=rps12-A PE=3 SV=1	1	3	3	3	2	1	1	2	1	1	2	0	1	2	2	1	1	1	1	1	0	0	1	2	1	1	2	2	2	1	1	2	1	1	2	0	1	2	2	1	1	1	1	1
sp|A1E9Q3|RR19_SORBI	sp|A1E9Q3|RR19_SORBI	12	12	12	sp|A1E9Q3|RR19_SORBI 30S ribosomal protein S19, chloroplastic OS=Sorghum bicolor OX=4558 GN=rps19 PE=3 SV=1	1	12	12	12	7	7	7	8	4	8	6	7	6	8	6	8	6	7	8	9	6	7	7	7	8	7	7	8	7	7	7	8	4	8	6	7	6	8	6	8	6	7	8	9
sp|A1E9Q4|PSBA_SORBI	sp|A1E9Q4|PSBA_SORBI	12	12	12	sp|A1E9Q4|PSBA_SORBI Photosystem II protein D1 OS=Sorghum bicolor OX=4558 GN=psbA PE=3 SV=1	1	12	12	12	11	12	11	11	9	11	10	11	11	12	11	11	11	10	11	12	11	11	12	10	11	12	10	11	11	12	11	11	9	11	10	11	11	12	11	11	11	10	11	12
tr|A0A1B6Q969|A0A1B6Q969_SORBI;sp|A1E9Q6|RR16_SORBI	tr|A0A1B6Q969|A0A1B6Q969_SORBI;sp|A1E9Q6|RR16_SORBI	3;3	3;3	3;3	tr|A0A1B6Q969|A0A1B6Q969_SORBI Uncharacterized protein OS=Sorghum bicolor OX=4558 GN=SORBI_3002G044500 PE=3 SV=1;sp|A1E9Q6|RR16_SORBI 30S ribosomal protein S16, chloroplastic OS=Sorghum bicolor OX=4558 GN=rps16 PE=3 SV=1	2	3	3	3	2	2	1	1	1	1	1	1	2	1	1	1	2	1	1	1	2	1	2	1	2	2	2	2	2	2	1	1	1	1	1	1	2	1	1	1	2	1	1	1
sp|A1E9Q9|PSBD_SORBI	sp|A1E9Q9|PSBD_SORBI	7	7	7	sp|A1E9Q9|PSBD_SORBI Photosystem II D2 protein OS=Sorghum bicolor OX=4558 GN=psbD PE=3 SV=1	1	7	7	7	6	6	6	6	5	6	5	5	6	5	5	5	5	5	5	6	5	6	5	6	5	5	6	5	6	6	6	6	5	6	5	5	6	5	5	5	5	5	5	6
sp|A1E9R0|PSBC_SORBI;tr|A0A1B6Q7R5|A0A1B6Q7R5_SORBI;tr|A0A1B6QLJ2|A0A1B6QLJ2_SORBI	sp|A1E9R0|PSBC_SORBI	20;1;1	20;1;1	20;1;1	sp|A1E9R0|PSBC_SORBI Photosystem II CP43 reaction center protein OS=Sorghum bicolor OX=4558 GN=psbC PE=3 SV=1	3	20	20	20	15	16	15	15	12	16	15	16	10	14	14	16	13	14	15	14	9	12	16	16	15	13	12	13	15	16	15	15	12	16	15	16	10	14	14	16	13	14	15	14
sp|A1E9R4|RPOB_SORBI;tr|A0A1W0W408|A0A1W0W408_SORBI;tr|A0A1Z5RLX2|A0A1Z5RLX2_SORBI;tr|A0A1W0VXS5|A0A1W0VXS5_SORBI	sp|A1E9R4|RPOB_SORBI	3;1;1;1	3;1;1;1	3;1;1;1	sp|A1E9R4|RPOB_SORBI DNA-directed RNA polymerase subunit beta OS=Sorghum bicolor OX=4558 GN=rpoB PE=3 SV=1	4	3	3	3	0	0	3	0	0	0	0	0	0	1	0	0	0	1	1	0	0	0	0	0	1	1	3	1	0	0	3	0	0	0	0	0	0	1	0	0	0	1	1	0
tr|C5XLA3|C5XLA3_SORBI;sp|A1E9R7|RR2_SORBI;tr|A0A1B6QM73|A0A1B6QM73_SORBI	tr|C5XLA3|C5XLA3_SORBI;sp|A1E9R7|RR2_SORBI	7;7;2	7;7;2	7;7;2	tr|C5XLA3|C5XLA3_SORBI Uncharacterized protein OS=Sorghum bicolor OX=4558 GN=SORBI_3003G169300 PE=3 SV=1;sp|A1E9R7|RR2_SORBI 30S ribosomal protein S2, chloroplastic OS=Sorghum bicolor OX=4558 GN=rps2 PE=3 SV=1	3	7	7	7	4	2	5	4	1	4	2	1	4	4	4	4	4	4	3	1	5	5	4	5	3	3	3	3	4	2	5	4	1	4	2	1	4	4	4	4	4	4	3	1
sp|A1E9R9|ATPH_SORBI	sp|A1E9R9|ATPH_SORBI	2	2	2	sp|A1E9R9|ATPH_SORBI ATP synthase subunit c, chloroplastic OS=Sorghum bicolor OX=4558 GN=atpH PE=3 SV=1	1	2	2	2	1	1	1	1	1	1	1	1	1	1	1	1	2	1	1	1	0	1	0	1	1	1	1	1	1	1	1	1	1	1	1	1	1	1	1	1	2	1	1	1
sp|A1E9S0|ATPF_SORBI	sp|A1E9S0|ATPF_SORBI	20	20	20	sp|A1E9S0|ATPF_SORBI ATP synthase subunit b, chloroplastic OS=Sorghum bicolor OX=4558 GN=atpF PE=3 SV=1	1	20	20	20	14	15	16	17	15	12	15	11	15	15	11	14	13	12	13	15	11	12	14	15	15	12	13	12	14	15	16	17	15	12	15	11	15	15	11	14	13	12	13	15
sp|A1E9S1|ATPA_SORBI	sp|A1E9S1|ATPA_SORBI	49	49	49	sp|A1E9S1|ATPA_SORBI ATP synthase subunit alpha, chloroplastic OS=Sorghum bicolor OX=4558 GN=atpA PE=3 SV=1	1	49	49	49	41	43	42	44	41	42	43	43	44	42	36	40	40	41	41	43	39	43	43	45	43	38	40	43	41	43	42	44	41	42	43	43	44	42	36	40	40	41	41	43
sp|A1E9S2|RR14_SORBI	sp|A1E9S2|RR14_SORBI	6	6	6	sp|A1E9S2|RR14_SORBI 30S ribosomal protein S14, chloroplastic OS=Sorghum bicolor OX=4558 GN=rps14 PE=3 SV=1	1	6	6	6	4	4	4	4	2	5	4	4	4	4	4	4	5	4	5	5	4	4	5	4	4	4	6	5	4	4	4	4	2	5	4	4	4	4	4	4	5	4	5	5
sp|A1E9S3|PSAB_SORBI	sp|A1E9S3|PSAB_SORBI	10	10	10	sp|A1E9S3|PSAB_SORBI Photosystem I P700 chlorophyll a apoprotein A2 OS=Sorghum bicolor OX=4558 GN=psaB PE=3 SV=1	1	10	10	10	5	6	5	5	4	7	6	4	5	5	6	6	7	8	7	5	4	6	6	5	7	6	7	6	5	6	5	5	4	7	6	4	5	5	6	6	7	8	7	5
sp|A1E9S5|YCF3_SORBI	sp|A1E9S5|YCF3_SORBI	2	2	2	sp|A1E9S5|YCF3_SORBI Photosystem I assembly protein Ycf3 OS=Sorghum bicolor OX=4558 GN=ycf3 PE=3 SV=1	1	2	2	2	1	0	1	1	0	0	2	1	0	0	1	1	1	1	0	0	0	1	2	1	1	1	1	1	1	0	1	1	0	0	2	1	0	0	1	1	1	1	0	0
sp|A1E9S6|RR4_SORBI	sp|A1E9S6|RR4_SORBI	9	9	9	sp|A1E9S6|RR4_SORBI 30S ribosomal protein S4, chloroplastic OS=Sorghum bicolor OX=4558 GN=rps4 PE=3 SV=1	1	9	9	9	3	5	5	7	2	6	5	5	5	4	3	5	5	5	6	7	7	6	7	5	7	6	6	6	3	5	5	7	2	6	5	5	5	4	3	5	5	5	6	7
tr|C5XLG1|C5XLG1_SORBI;sp|A1E9S7|NDHJ_SORBI	tr|C5XLG1|C5XLG1_SORBI;sp|A1E9S7|NDHJ_SORBI	12;12	12;12	12;12	tr|C5XLG1|C5XLG1_SORBI NAD(P)H-quinone oxidoreductase subunit J, chloroplastic OS=Sorghum bicolor OX=4558 GN=SORBI_3003G172900 PE=3 SV=1;sp|A1E9S7|NDHJ_SORBI NAD(P)H-quinone oxidoreductase subunit J, chloroplastic OS=Sorghum bicolor OX=4558 GN=ndhJ PE=3 SV	2	12	12	12	9	9	8	11	8	7	8	8	8	10	8	9	10	11	9	10	8	9	8	7	10	7	8	9	9	9	8	11	8	7	8	8	8	10	8	9	10	11	9	10
tr|C5XLG2|C5XLG2_SORBI;sp|A1E9S8|NDHK_SORBI	tr|C5XLG2|C5XLG2_SORBI;sp|A1E9S8|NDHK_SORBI	8;8	8;8	8;8	tr|C5XLG2|C5XLG2_SORBI Uncharacterized protein OS=Sorghum bicolor OX=4558 GN=SORBI_3003G172966 PE=3 SV=1;sp|A1E9S8|NDHK_SORBI NAD(P)H-quinone oxidoreductase subunit K, chloroplastic OS=Sorghum bicolor OX=4558 GN=ndhK PE=3 SV=2	2	8	8	8	4	7	6	6	5	6	8	6	6	5	6	7	5	6	5	5	6	5	6	8	6	6	6	6	4	7	6	6	5	6	8	6	6	5	6	7	5	6	5	5
sp|A1E9T0|ATPE_SORBI	sp|A1E9T0|ATPE_SORBI	11	11	11	sp|A1E9T0|ATPE_SORBI ATP synthase epsilon chain, chloroplastic OS=Sorghum bicolor OX=4558 GN=atpE PE=3 SV=1	1	11	11	11	9	7	9	8	7	7	8	8	6	5	8	8	7	6	7	7	4	5	8	6	6	8	7	7	9	7	9	8	7	7	8	8	6	5	8	8	7	6	7	7
sp|A1E9T1|ATPB_SORBI;tr|A0A1W0VXG8|A0A1W0VXG8_SORBI;tr|A0A1Z5RMJ5|A0A1Z5RMJ5_SORBI	sp|A1E9T1|ATPB_SORBI	51;12;8	51;12;8	50;12;8	sp|A1E9T1|ATPB_SORBI ATP synthase subunit beta, chloroplastic OS=Sorghum bicolor OX=4558 GN=atpB PE=3 SV=1	3	51	51	50	39	39	38	39	42	44	38	40	37	39	34	36	38	39	39	41	37	39	39	39	38	39	40	37	39	39	38	39	42	44	38	40	37	39	34	36	38	39	39	41
431875;431876;431877;431878;431879;431880;431881;431882;431883;431884;431885;431886;431887;431888;431889;431890;431891;431892;431893;431894;431895;431896;431897;431898;431899;431900;431901;431902;431903;431904;431905;431906;436929;436930;436931;436932;436933;436934;436935;436936;436937;436938;436939;436940;436941;436942;436943;436944;436945;436946;436947;436948;436949;436950;436951;436952;436953;…	24428;27361;27413;27469;55315;55666;85049;85122;87104;98305;98323;114499;114513;114606;141903;151917;162629;164412;168739;174950;201366;204342;206589;226787;227007;227008;237563;285125;290185;312912;314222;326098;341209;348702;369011;369086;372672;372743;395338;395349;427887;431703;431877;436949;444963;456579;464653;477966;486204;486365;506557	12;13;14;15;16;17;18;19;20;21	79;86;89;183;214;239;256;292;306;374
sp|A1E9T2|RBL_SORBI;tr|C5XLE8|C5XLE8_SORBI;tr|A0A1Z5RJI3|A0A1Z5RJI3_SORBI	sp|A1E9T2|RBL_SORBI	65;16;7	65;16;7	65;16;7	sp|A1E9T2|RBL_SORBI Ribulose bisphosphate carboxylase large chain OS=Sorghum bicolor OX=4558 GN=rbcL PE=3 SV=1	3	65	65	65	53	56	51	53	54	53	52	52	54	53	49	50	51	49	50	57	49	56	54	55	54	50	53	51	53	56	51	53	54	53	52	52	54	53	49	50	51	49	50	57
86;376887;376888;376889;376890;376891;376892;376893;376894;376895;376896;376897;376898;376899;376900;376901;376902;376903;376904;376905;376906;376907;376908;376909;376910;376911;376912;376913;376914;376915;376916;376917;376918;376919;376920;376921;376922;376923;376924;376925;376926;376927;376928;376929;376930;376931;376932;376933;376934;376935;376936;376937;376938;376939;376940;376941;376942;3769…	2856;2857;2858;2859;2860;2861;2862;2863;2864;2865;2866;2867;9995;9996;9997;9998;9999;10000;10001;10002;10003;10004;10005;10006;10007;10008;10009;10010;10011;10012;10013;10014;10015;10016;10017;10018;10019;10020;10021;10022;10023;10024;10025;10026;10027;10028;10029;10030;10031;10032;10033;10034;10035;10036;10037;10038;10039;10040;10041;10042;10043;10044;10045;10046;10047;10048;10049;10050;10051;10…
261334;261335;261336;261337;261338;261339;261340;261341;261342;261343;261344;261345;261346;261347;261348;261349;261350;261351;261352;261353;261354;261355;261356;261357;261358;261359;261360;261361;261362;261363;261364;261365;261366;261367;261368;261369;261370;261371;261372;261373;261374;261375;261376;261377;261378;261379;261380;261381;261382;261383;261384;261385;261386;261387;261388;261389;261390;…	2864;2866;10079;10227;22887;22938;35214;35270;37441;37557;43215;43406;43692;72206;72264;78515;78519;81178;83177;85378;88501;88560;98390;98456;101327;101469;102720;102733;106301;106641;124325;140800;141088;154434;154482;158055;158265;217653;261296;261806;261808;266776;294332;294357;314782;315392;315552;322756;322775;324527;341554;349786;393268;415502;415855;415939;444258;482897;482928;482942;49541…	22;23;24;25	212;250;266;320
sp|A1E9T5|YCF4_SORBI	sp|A1E9T5|YCF4_SORBI	4	4	4	sp|A1E9T5|YCF4_SORBI Photosystem I assembly protein Ycf4 OS=Sorghum bicolor OX=4558 GN=ycf4 PE=3 SV=1	1	4	4	4	0	1	3	3	1	1	3	2	1	2	1	2	3	2	2	2	2	2	3	2	3	4	4	2	0	1	3	3	1	1	3	2	1	2	1	2	3	2	2	2
sp|A1E9T7|CYF_SORBI	sp|A1E9T7|CYF_SORBI	30	30	30	sp|A1E9T7|CYF_SORBI Cytochrome f OS=Sorghum bicolor OX=4558 GN=petA PE=3 SV=1	1	30	30	30	23	25	23	25	16	21	18	23	18	20	20	20	20	20	21	23	19	18	22	22	24	19	21	19	23	25	23	25	16	21	18	23	18	20	20	20	20	20	21	23
sp|A1E9T9|PSBL_SORBI	sp|A1E9T9|PSBL_SORBI	1	1	1	sp|A1E9T9|PSBL_SORBI Photosystem II reaction center protein L OS=Sorghum bicolor OX=4558 GN=psbL PE=3 SV=1	1	1	1	1	0	0	0	0	0	0	0	0	0	0	0	0	0	0	0	0	0	0	1	0	0	0	0	0	0	0	0	0	0	0	0	0	0	0	0	0	0	0	0	0
sp|A1E9U0|PSBF_SORBI	sp|A1E9U0|PSBF_SORBI	2	2	2	sp|A1E9U0|PSBF_SORBI Cytochrome b559 subunit beta OS=Sorghum bicolor OX=4558 GN=psbF PE=3 SV=1	1	2	2	2	1	2	2	1	0	1	1	2	1	1	1	1	2	1	1	1	1	1	1	1	2	1	2	1	1	2	2	1	0	1	1	2	1	1	1	1	2	1	1	1
sp|A1E9U1|PSBE_SORBI	sp|A1E9U1|PSBE_SORBI	5	5	5	sp|A1E9U1|PSBE_SORBI Cytochrome b559 subunit alpha OS=Sorghum bicolor OX=4558 GN=psbE PE=3 SV=1	1	5	5	5	4	5	4	4	1	4	5	3	3	4	3	4	4	5	5	5	5	5	3	3	4	4	4	4	4	5	4	4	1	4	5	3	3	4	3	4	4	5	5	5
sp|A1E9U5|RK33_SORBI	sp|A1E9U5|RK33_SORBI	5	5	5	sp|A1E9U5|RK33_SORBI 50S ribosomal protein L33, chloroplastic OS=Sorghum bicolor OX=4558 GN=rpl33 PE=3 SV=1	1	5	5	5	4	4	2	3	2	4	2	3	3	4	3	4	4	3	3	5	4	4	4	3	3	3	4	4	4	4	2	3	2	4	2	3	3	4	3	4	4	3	3	5
sp|A1E9U6|RR18_SORBI;tr|A0A1W0VXM3|A0A1W0VXM3_SORBI	sp|A1E9U6|RR18_SORBI;tr|A0A1W0VXM3|A0A1W0VXM3_SORBI	8;7	8;7	8;7	sp|A1E9U6|RR18_SORBI 30S ribosomal protein S18, chloroplastic OS=Sorghum bicolor OX=4558 GN=rps18 PE=3 SV=1;tr|A0A1W0VXM3|A0A1W0VXM3_SORBI Uncharacterized protein (Fragment) OS=Sorghum bicolor OX=4558 GN=SORBI_3003G168425 PE=3 SV=1	2	8	8	8	4	5	6	6	2	4	5	5	5	5	5	5	8	7	6	7	6	7	6	6	6	5	7	7	4	5	6	6	2	4	5	5	5	5	5	5	8	7	6	7
sp|A1E9U7|RK20_SORBI;tr|A0A1B6Q3V1|A0A1B6Q3V1_SORBI;tr|A0A1W0VU42|A0A1W0VU42_SORBI	sp|A1E9U7|RK20_SORBI;tr|A0A1B6Q3V1|A0A1B6Q3V1_SORBI;tr|A0A1W0VU42|A0A1W0VU42_SORBI	4;3;2	4;3;2	4;3;2	sp|A1E9U7|RK20_SORBI 50S ribosomal protein L20, chloroplastic OS=Sorghum bicolor OX=4558 GN=rpl20 PE=3 SV=1;tr|A0A1B6Q3V1|A0A1B6Q3V1_SORBI Uncharacterized protein OS=Sorghum bicolor OX=4558 GN=SORBI_3003G168500 PE=4 SV=1;tr|A0A1W0VU42|A0A1W0VU42_SORBI Unch	3	4	4	4	2	2	3	2	3	2	3	3	3	3	2	2	3	3	3	2	2	3	2	4	4	4	4	4	2	2	3	2	3	2	3	3	3	3	2	2	3	3	3	2
sp|A1E9U9|CLPP_SORBI;tr|A0A1B6QL72|A0A1B6QL72_SORBI	sp|A1E9U9|CLPP_SORBI	8;1	8;1	8;1	sp|A1E9U9|CLPP_SORBI ATP-dependent Clp protease proteolytic subunit OS=Sorghum bicolor OX=4558 GN=clpP PE=3 SV=1	2	8	8	8	0	0	3	2	0	2	1	2	0	1	2	3	0	1	1	0	3	3	3	1	2	3	4	2	0	0	3	2	0	2	1	2	0	1	2	3	0	1	1	0
sp|A1E9V0|PSBB_SORBI;tr|C5XLA1|C5XLA1_SORBI;tr|C5XLE9|C5XLE9_SORBI;tr|A0A1B6Q3T7|A0A1B6Q3T7_SORBI;tr|A0A194YJ37|A0A194YJ37_SORBI;tr|A0A1Z5R6G3|A0A1Z5R6G3_SORBI	sp|A1E9V0|PSBB_SORBI;tr|C5XLA1|C5XLA1_SORBI	28;27;11;3;1;1	28;27;11;3;1;1	28;27;11;3;1;1	sp|A1E9V0|PSBB_SORBI Photosystem II CP47 reaction center protein OS=Sorghum bicolor OX=4558 GN=psbB PE=3 SV=1;tr|C5XLA1|C5XLA1_SORBI Photosystem II CP47 reaction center protein OS=Sorghum bicolor OX=4558 GN=SORBI_3003G169100 PE=3 SV=1	6	28	28	28	20	19	19	20	14	17	17	18	16	16	16	16	19	16	17	19	17	18	19	19	18	20	21	17	20	19	19	20	14	17	17	18	16	16	16	16	19	16	17	19
tr|C5XLA0|C5XLA0_SORBI;sp|A1E9V3|PSBH_SORBI;tr|A0A1W0VXS3|A0A1W0VXS3_SORBI	tr|C5XLA0|C5XLA0_SORBI;sp|A1E9V3|PSBH_SORBI;tr|A0A1W0VXS3|A0A1W0VXS3_SORBI	4;4;2	4;4;2	4;4;2	tr|C5XLA0|C5XLA0_SORBI Uncharacterized protein OS=Sorghum bicolor OX=4558 GN=SORBI_3003G168800 PE=3 SV=1;sp|A1E9V3|PSBH_SORBI Photosystem II reaction center protein H OS=Sorghum bicolor OX=4558 GN=psbH PE=3 SV=1;tr|A0A1W0VXS3|A0A1W0VXS3_SORBI Uncharacteriz	3	4	4	4	4	4	4	4	4	4	4	4	4	4	4	4	4	4	4	4	3	4	4	4	4	4	4	4	4	4	4	4	4	4	4	4	4	4	4	4	4	4	4	4
sp|A1E9V4|CYB6_SORBI;tr|C5XL99|C5XL99_SORBI	sp|A1E9V4|CYB6_SORBI;tr|C5XL99|C5XL99_SORBI	5;4	5;4	5;4	sp|A1E9V4|CYB6_SORBI Cytochrome b6 OS=Sorghum bicolor OX=4558 GN=petB PE=3 SV=2;tr|C5XL99|C5XL99_SORBI Uncharacterized protein OS=Sorghum bicolor OX=4558 GN=SORBI_3003G168700 PE=3 SV=1	2	5	5	5	3	4	3	4	3	4	3	3	3	3	4	3	4	4	4	4	4	4	4	4	4	3	3	4	3	4	3	4	3	4	3	3	3	3	4	3	4	4	4	4
sp|A1E9V5|PETD_SORBI;tr|A0A1B6Q3P8|A0A1B6Q3P8_SORBI	sp|A1E9V5|PETD_SORBI	3;1	3;1	3;1	sp|A1E9V5|PETD_SORBI Cytochrome b6-f complex subunit 4 OS=Sorghum bicolor OX=4558 GN=petD PE=3 SV=1	2	3	3	3	2	2	2	2	2	3	3	2	2	3	2	2	2	2	2	2	2	2	2	2	2	2	2	2	2	2	2	2	2	3	3	2	2	3	2	2	2	2	2	2
sp|A1E9V7|RR11_SORBI;tr|A0A1Z5RDK6|A0A1Z5RDK6_SORBI	sp|A1E9V7|RR11_SORBI	3;1	3;1	3;1	sp|A1E9V7|RR11_SORBI 30S ribosomal protein S11, chloroplastic OS=Sorghum bicolor OX=4558 GN=rps11 PE=3 SV=1	2	3	3	3	2	1	0	0	0	0	1	0	1	2	1	1	2	2	1	0	0	1	2	1	1	3	2	1	2	1	0	0	0	0	1	0	1	2	1	1	2	2	1	0
sp|A1E9V9|IF1C_SORBI	sp|A1E9V9|IF1C_SORBI	1	1	1	sp|A1E9V9|IF1C_SORBI Translation initiation factor IF-1, chloroplastic OS=Sorghum bicolor OX=4558 GN=infA PE=3 SV=1	1	1	1	1	0	0	0	0	0	0	0	0	1	0	0	0	0	0	0	0	0	0	0	0	0	0	0	0	0	0	0	0	0	0	0	0	1	0	0	0	0	0	0	0
sp|A1E9W0|RR8_SORBI;tr|A0A1B6PLQ0|A0A1B6PLQ0_SORBI	sp|A1E9W0|RR8_SORBI;tr|A0A1B6PLQ0|A0A1B6PLQ0_SORBI	7;4	7;4	7;4	sp|A1E9W0|RR8_SORBI 30S ribosomal protein S8, chloroplastic OS=Sorghum bicolor OX=4558 GN=rps8 PE=3 SV=1;tr|A0A1B6PLQ0|A0A1B6PLQ0_SORBI Uncharacterized protein (Fragment) OS=Sorghum bicolor OX=4558 GN=SORBI_3006G124700 PE=4 SV=1	2	7	7	7	3	1	3	4	0	2	2	3	3	2	0	2	1	2	3	3	3	4	2	3	3	5	3	2	3	1	3	4	0	2	2	3	3	2	0	2	1	2	3	3
sp|A1E9W1|RK14_SORBI	sp|A1E9W1|RK14_SORBI	11	11	11	sp|A1E9W1|RK14_SORBI 50S ribosomal protein L14, chloroplastic OS=Sorghum bicolor OX=4558 GN=rpl14 PE=3 SV=1	1	11	11	11	6	7	5	7	2	7	4	5	8	7	6	5	4	6	7	7	7	6	4	4	6	7	6	6	6	7	5	7	2	7	4	5	8	7	6	5	4	6	7	7
sp|A1E9W2|RK16_SORBI	sp|A1E9W2|RK16_SORBI	6	6	6	sp|A1E9W2|RK16_SORBI 50S ribosomal protein L16, chloroplastic OS=Sorghum bicolor OX=4558 GN=rpl16 PE=3 SV=1	1	6	6	6	5	3	5	6	2	3	5	5	4	4	4	4	4	4	4	3	5	4	5	4	4	6	5	5	5	3	5	6	2	3	5	5	4	4	4	4	4	4	4	3
sp|A1E9W3|RR3_SORBI;tr|A0A1Z5RBZ3|A0A1Z5RBZ3_SORBI	sp|A1E9W3|RR3_SORBI	14;2	14;2	14;2	sp|A1E9W3|RR3_SORBI 30S ribosomal protein S3, chloroplastic OS=Sorghum bicolor OX=4558 GN=rps3 PE=3 SV=1	2	14	14	14	7	9	9	9	5	8	7	9	11	8	6	6	8	8	10	10	7	11	8	10	8	8	11	11	7	9	9	9	5	8	7	9	11	8	6	6	8	8	10	10
sp|A1E9W4|RK22_SORBI	sp|A1E9W4|RK22_SORBI	1	1	1	sp|A1E9W4|RK22_SORBI 50S ribosomal protein L22, chloroplastic OS=Sorghum bicolor OX=4558 GN=rpl22 PE=3 SV=1	1	1	1	1	1	1	1	1	1	1	1	1	1	1	1	1	1	1	1	1	1	1	1	1	1	1	1	1	1	1	1	1	1	1	1	1	1	1	1	1	1	1	1	1
sp|A1E9W6|RK2_SORBI	sp|A1E9W6|RK2_SORBI	13	13	13	sp|A1E9W6|RK2_SORBI 50S ribosomal protein L2, chloroplastic OS=Sorghum bicolor OX=4558 GN=rpl2-A PE=3 SV=1	1	13	13	13	10	10	9	10	6	9	8	8	9	10	6	9	9	9	13	9	8	9	10	9	9	9	9	12	10	10	9	10	6	9	8	8	9	10	6	9	9	9	13	9
sp|A1E9W7|RK23B_SORBI;sp|A1E9T3|RK23A_SORBI;tr|A0A1W0VRK1|A0A1W0VRK1_SORBI	sp|A1E9W7|RK23B_SORBI;sp|A1E9T3|RK23A_SORBI	5;3;1	5;3;1	5;3;1	sp|A1E9W7|RK23B_SORBI 50S ribosomal protein L23-B, chloroplastic OS=Sorghum bicolor OX=4558 GN=rpl23-B PE=3 SV=1;sp|A1E9T3|RK23A_SORBI 50S ribosomal protein L23-A, chloroplastic OS=Sorghum bicolor OX=4558 GN=rpl23-A PE=3 SV=1	3	5	5	5	2	2	4	1	0	3	4	1	4	2	3	2	4	5	4	5	3	2	4	3	3	3	3	4	2	2	4	1	0	3	4	1	4	2	3	2	4	5	4	5
sp|A1E9W9|RR7_SORBI;tr|C5Y3R9|C5Y3R9_SORBI;tr|A0A1W0VWU1|A0A1W0VWU1_SORBI	sp|A1E9W9|RR7_SORBI;tr|C5Y3R9|C5Y3R9_SORBI	8;5;1	8;5;1	8;5;1	sp|A1E9W9|RR7_SORBI 30S ribosomal protein S7, chloroplastic OS=Sorghum bicolor OX=4558 GN=rps7-A PE=3 SV=1;tr|C5Y3R9|C5Y3R9_SORBI Ribosomal protein S7 OS=Sorghum bicolor OX=4558 GN=SORBI_3005G139900 PE=3 SV=1	3	8	8	8	4	4	8	4	1	4	4	6	5	6	4	5	6	6	6	4	5	5	6	6	7	6	8	7	4	4	8	4	1	4	4	6	5	6	4	5	6	6	6	4
sp|A1E9X0|RR15_SORBI;tr|A0A1W0VXR5|A0A1W0VXR5_SORBI;REV__tr|C5X126|C5X126_SORBI	sp|A1E9X0|RR15_SORBI;tr|A0A1W0VXR5|A0A1W0VXR5_SORBI	6;3;1	6;3;1	6;3;1	sp|A1E9X0|RR15_SORBI 30S ribosomal protein S15, chloroplastic OS=Sorghum bicolor OX=4558 GN=rps15-A PE=3 SV=1;tr|A0A1W0VXR5|A0A1W0VXR5_SORBI Uncharacterized protein OS=Sorghum bicolor OX=4558 GN=SORBI_3003G173266 PE=3 SV=1	3	6	6	6	5	4	4	4	3	5	5	4	4	6	5	5	4	4	5	5	4	6	4	4	4	5	6	4	5	4	4	4	3	5	5	4	4	6	5	5	4	4	5	5
sp|A1E9X2|RK32_SORBI;tr|A0A1W0VXN6|A0A1W0VXN6_SORBI	sp|A1E9X2|RK32_SORBI;tr|A0A1W0VXN6|A0A1W0VXN6_SORBI	2;2	2;2	2;2	sp|A1E9X2|RK32_SORBI 50S ribosomal protein L32, chloroplastic OS=Sorghum bicolor OX=4558 GN=rpl32 PE=3 SV=1;tr|A0A1W0VXN6|A0A1W0VXN6_SORBI Uncharacterized protein OS=Sorghum bicolor OX=4558 GN=SORBI_3003G166400 PE=4 SV=1	2	2	2	2	1	1	2	2	1	0	1	1	1	1	0	0	2	1	2	1	1	1	1	1	1	1	1	1	1	1	2	2	1	0	1	1	1	1	0	0	2	1	2	1
sp|A1E9X5|PSAC_SORBI;tr|A0A1Z5R346|A0A1Z5R346_SORBI	sp|A1E9X5|PSAC_SORBI	14;5	14;5	14;5	sp|A1E9X5|PSAC_SORBI Photosystem I iron-sulfur center OS=Sorghum bicolor OX=4558 GN=psaC PE=3 SV=1	2	14	14	14	10	10	10	10	13	11	10	10	12	10	8	10	10	8	8	10	9	12	10	11	11	10	9	9	10	10	10	10	13	11	10	10	12	10	8	10	10	8	8	10
tr|A0A1B6PHU5|A0A1B6PHU5_SORBI;tr|C5YRG2|C5YRG2_SORBI;sp|A1E9X6|NU4LC_SORBI	tr|A0A1B6PHU5|A0A1B6PHU5_SORBI;tr|C5YRG2|C5YRG2_SORBI;sp|A1E9X6|NU4LC_SORBI	1;1;1	1;1;1	1;1;1	tr|A0A1B6PHU5|A0A1B6PHU5_SORBI Uncharacterized protein OS=Sorghum bicolor OX=4558 GN=SORBI_3007G133500 PE=4 SV=1;tr|C5YRG2|C5YRG2_SORBI Uncharacterized protein OS=Sorghum bicolor OX=4558 GN=SORBI_3008G160300 PE=3 SV=2;sp|A1E9X6|NU4LC_SORBI NAD(P)H-quinone	3	1	1	1	1	1	1	1	1	1	1	1	1	1	1	1	1	1	1	1	1	1	1	1	1	1	1	1	1	1	1	1	1	1	1	1	1	1	1	1	1	1	1	1
sp|A1E9X8|NDHI_SORBI;tr|A0A1Z5S781|A0A1Z5S781_SORBI	sp|A1E9X8|NDHI_SORBI	10;4	10;4	10;4	sp|A1E9X8|NDHI_SORBI NAD(P)H-quinone oxidoreductase subunit I, chloroplastic OS=Sorghum bicolor OX=4558 GN=ndhI PE=3 SV=1	2	10	10	10	8	7	5	7	4	5	5	5	4	6	7	5	4	6	6	5	5	6	4	4	4	3	4	6	8	7	5	7	4	5	5	5	4	6	7	5	4	6	6	5
sp|A1E9X9|NU1C_SORBI	sp|A1E9X9|NU1C_SORBI	3	3	3	sp|A1E9X9|NU1C_SORBI NAD(P)H-quinone oxidoreductase subunit 1, chloroplastic OS=Sorghum bicolor OX=4558 GN=ndhA PE=3 SV=1	1	3	3	3	1	0	1	1	1	1	1	1	1	0	2	1	1	1	1	1	1	0	1	1	1	1	1	1	1	0	1	1	1	1	1	1	1	0	2	1	1	1	1	1
sp|A1E9Y0|NDHH_SORBI	sp|A1E9Y0|NDHH_SORBI	26	26	26	sp|A1E9Y0|NDHH_SORBI NAD(P)H-quinone oxidoreductase subunit H, chloroplastic OS=Sorghum bicolor OX=4558 GN=ndhH PE=3 SV=1	1	26	26	26	18	18	17	16	15	21	18	18	19	18	19	16	16	18	18	19	17	18	18	18	19	18	19	17	18	18	17	16	15	21	18	18	19	18	19	16	16	18	18	19
sp|A8QW51|OMT2_SORBI;tr|C5Y8F7|C5Y8F7_SORBI	sp|A8QW51|OMT2_SORBI;tr|C5Y8F7|C5Y8F7_SORBI	2;1	2;1	2;1	sp|A8QW51|OMT2_SORBI Probable O-methyltransferase 2 OS=Sorghum bicolor OX=4558 GN=OMT2 PE=2 SV=1;tr|C5Y8F7|C5Y8F7_SORBI Uncharacterized protein OS=Sorghum bicolor OX=4558 GN=SORBI_3005G224300 PE=3 SV=2	2	2	2	2	0	0	0	0	0	0	0	0	0	0	0	0	0	0	1	0	0	0	1	0	0	0	0	0	0	0	0	0	0	0	0	0	0	0	0	0	0	0	1	0
sp|C5WNV2|PURA2_SORBI	sp|C5WNV2|PURA2_SORBI	22	22	21	sp|C5WNV2|PURA2_SORBI Adenylosuccinate synthetase 2, chloroplastic OS=Sorghum bicolor OX=4558 GN=PURA2 PE=3 SV=1	1	22	22	21	10	10	11	13	3	14	12	11	7	8	11	8	10	11	11	11	7	10	12	9	8	15	8	10	10	10	11	13	3	14	12	11	7	8	11	8	10	11	11	11
sp|C5WPC2|ARGJ_SORBI	sp|C5WPC2|ARGJ_SORBI	8	8	8	sp|C5WPC2|ARGJ_SORBI Arginine biosynthesis bifunctional protein ArgJ, chloroplastic OS=Sorghum bicolor OX=4558 GN=Sb01g039230 PE=3 SV=1	1	8	8	8	3	3	3	4	3	4	2	1	2	1	4	3	1	2	2	1	1	0	1	2	2	1	2	0	3	3	3	4	3	4	2	1	2	1	4	3	1	2	2	1
tr|C5WVV2|C5WVV2_SORBI;sp|C5WVW2|PURA1_SORBI	tr|C5WVV2|C5WVV2_SORBI;sp|C5WVW2|PURA1_SORBI	14;14	13;13	13;13	tr|C5WVV2|C5WVV2_SORBI Adenylosuccinate synthetase, chloroplastic OS=Sorghum bicolor OX=4558 GN=PURA PE=3 SV=2;sp|C5WVW2|PURA1_SORBI Adenylosuccinate synthetase 1, chloroplastic OS=Sorghum bicolor OX=4558 GN=PURA1 PE=3 SV=1	2	14	13	13	4	3	6	5	3	2	7	7	3	5	5	5	5	5	3	7	5	6	5	7	5	6	5	7	4	3	6	5	3	2	7	7	3	5	5	5	5	4	3	6
sp|C5WWY0|MTND2_SORBI;tr|A0A1Z5SBC3|A0A1Z5SBC3_SORBI	sp|C5WWY0|MTND2_SORBI;tr|A0A1Z5SBC3|A0A1Z5SBC3_SORBI	2;2	1;1	1;1	sp|C5WWY0|MTND2_SORBI 1,2-dihydroxy-3-keto-5-methylthiopentene dioxygenase homolog 2 OS=Sorghum bicolor OX=4558 GN=Sb01g046360 PE=3 SV=1;tr|A0A1Z5SBC3|A0A1Z5SBC3_SORBI 1,2-dihydroxy-3-keto-5-methylthiopentene dioxygenase homolog OS=Sorghum bicolor OX=4558	2	2	1	1	0	0	2	0	0	0	1	0	0	1	0	1	0	0	1	0	1	0	0	1	0	0	0	1	0	0	1	0	0	0	0	0	0	1	0	1	0	0	0	0
sp|C5WYI7|CYNS_SORBI	sp|C5WYI7|CYNS_SORBI	7	7	7	sp|C5WYI7|CYNS_SORBI Cyanate hydratase OS=Sorghum bicolor OX=4558 GN=CYN PE=3 SV=1	1	7	7	7	3	4	5	4	2	4	5	4	4	5	4	3	3	3	5	4	3	5	3	4	3	5	4	4	3	4	5	4	2	4	5	4	4	5	4	3	3	3	5	4
sp|C5X1F5|MTND1_SORBI;tr|A0A1B6QKQ9|A0A1B6QKQ9_SORBI;tr|A0A1B6QKP6|A0A1B6QKP6_SORBI	sp|C5X1F5|MTND1_SORBI;tr|A0A1B6QKQ9|A0A1B6QKQ9_SORBI;tr|A0A1B6QKP6|A0A1B6QKP6_SORBI	5;5;5	5;5;5	4;4;4	sp|C5X1F5|MTND1_SORBI 1,2-dihydroxy-3-keto-5-methylthiopentene dioxygenase 1 OS=Sorghum bicolor OX=4558 GN=Sb01g021500 PE=3 SV=2;tr|A0A1B6QKQ9|A0A1B6QKQ9_SORBI 1,2-dihydroxy-3-keto-5-methylthiopentene dioxygenase OS=Sorghum bicolor OX=4558 GN=SORBI_3001G24	3	5	5	4	2	2	3	3	2	2	4	2	2	2	3	3	2	2	2	4	3	3	2	4	3	1	2	2	2	2	3	3	2	2	4	2	2	2	3	3	2	2	2	4
sp|C5X2M4|THI42_SORBI	sp|C5X2M4|THI42_SORBI	13	13	8	sp|C5X2M4|THI42_SORBI Thiamine thiazole synthase 2, chloroplastic OS=Sorghum bicolor OX=4558 GN=THI1-2 PE=3 SV=1	1	13	13	8	10	11	9	11	5	10	10	9	7	9	9	9	7	3	6	6	1	5	8	1	6	6	2	6	10	11	9	11	5	10	10	9	7	9	9	9	7	3	6	6
sp|C5X4A5|CSPL5_SORBI	sp|C5X4A5|CSPL5_SORBI	2	2	2	sp|C5X4A5|CSPL5_SORBI CASP-like protein 1D1 OS=Sorghum bicolor OX=4558 GN=Sb02g009660 PE=2 SV=1	1	2	2	2	2	2	1	1	1	2	2	2	1	2	2	2	1	0	1	2	0	2	2	1	1	0	0	0	2	2	1	1	1	2	2	2	1	2	2	2	1	0	1	2
sp|C5XNN6|THI41_SORBI	sp|C5XNN6|THI41_SORBI	10	5	5	sp|C5XNN6|THI41_SORBI Thiamine thiazole synthase 1, chloroplastic OS=Sorghum bicolor OX=4558 GN=THI1-1 PE=3 SV=1	1	10	5	5	5	6	9	6	4	9	10	6	5	5	7	5	4	2	3	3	0	3	4	0	3	3	3	3	1	2	5	2	1	4	5	2	1	1	2	1	0	0	0	0
tr|A0A1Z5RMH0|A0A1Z5RMH0_SORBI;sp|C5XYW4|RU1C2_SORBI;sp|C5XZK6|RU1C1_SORBI;tr|A0A1Z5RNV2|A0A1Z5RNV2_SORBI	tr|A0A1Z5RMH0|A0A1Z5RMH0_SORBI;sp|C5XYW4|RU1C2_SORBI;sp|C5XZK6|RU1C1_SORBI;tr|A0A1Z5RNV2|A0A1Z5RNV2_SORBI	2;2;2;1	2;2;2;1	2;2;2;1	tr|A0A1Z5RMH0|A0A1Z5RMH0_SORBI U1 small nuclear ribonucleoprotein C OS=Sorghum bicolor OX=4558 GN=SORBI_3004G118500 PE=3 SV=1;sp|C5XYW4|RU1C2_SORBI U1 small nuclear ribonucleoprotein C-2 OS=Sorghum bicolor OX=4558 GN=Sb04g028260 PE=3 SV=1;sp|C5XZK6|RU1C1_S	4	2	2	2	0	2	1	0	0	1	1	0	1	1	1	1	2	1	1	2	1	1	1	1	1	1	2	1	0	2	1	0	0	1	1	0	1	1	1	1	2	1	1	2
sp|C5Y210|NNRD_SORBI;tr|A0A1B6PRJ3|A0A1B6PRJ3_SORBI	sp|C5Y210|NNRD_SORBI;tr|A0A1B6PRJ3|A0A1B6PRJ3_SORBI	3;3	3;3	3;3	sp|C5Y210|NNRD_SORBI ATP-dependent (S)-NAD(P)H-hydrate dehydratase OS=Sorghum bicolor OX=4558 GN=Sb05g010020 PE=3 SV=1;tr|A0A1B6PRJ3|A0A1B6PRJ3_SORBI ATP-dependent (S)-NAD(P)H-hydrate dehydratase OS=Sorghum bicolor OX=4558 GN=SORBI_3005G106900 PE=3 SV=1	2	3	3	3	1	0	0	2	0	0	0	0	1	0	0	0	1	0	0	1	1	0	1	0	0	0	1	0	1	0	0	2	0	0	0	0	1	0	0	0	1	0	0	1
sp|C5Y3V8|GATB_SORBI	sp|C5Y3V8|GATB_SORBI	11	11	11	sp|C5Y3V8|GATB_SORBI Glutamyl-tRNA(Gln) amidotransferase subunit B, chloroplastic/mitochondrial OS=Sorghum bicolor OX=4558 GN=GATB PE=3 SV=1	1	11	11	11	2	4	5	3	0	4	3	2	4	2	3	2	1	4	2	2	3	2	4	3	2	5	6	4	2	4	5	3	0	4	3	2	4	2	3	2	1	4	2	2
sp|C5Y8Z8|GATA_SORBI	sp|C5Y8Z8|GATA_SORBI	9	9	9	sp|C5Y8Z8|GATA_SORBI Glutamyl-tRNA(Gln) amidotransferase subunit A, chloroplastic/mitochondrial OS=Sorghum bicolor OX=4558 GN=GATA PE=3 SV=1	1	9	9	9	1	2	5	3	2	3	3	3	1	1	3	1	3	3	3	1	2	2	1	2	2	4	5	2	1	2	5	3	2	3	3	3	1	1	3	1	3	3	3	1
sp|C5YDQ9|CSPLG_SORBI	sp|C5YDQ9|CSPLG_SORBI	1	1	1	sp|C5YDQ9|CSPLG_SORBI CASP-like protein 2A1 OS=Sorghum bicolor OX=4558 GN=Sb06g005640 PE=2 SV=1	1	1	1	1	0	0	0	0	0	0	1	0	0	0	0	0	1	1	1	0	0	0	1	1	1	0	0	0	0	0	0	0	0	0	1	0	0	0	0	0	1	1	1	0
sp|C5Z7K4|SYAP_SORBI;tr|A0A194YIA8|A0A194YIA8_SORBI	sp|C5Z7K4|SYAP_SORBI;tr|A0A194YIA8|A0A194YIA8_SORBI	4;4	4;4	4;4	sp|C5Z7K4|SYAP_SORBI Alanine--tRNA ligase, chloroplastic/mitochondrial OS=Sorghum bicolor OX=4558 GN=Sb10g008780 PE=3 SV=1;tr|A0A194YIA8|A0A194YIA8_SORBI Probable alanine--tRNA ligase, chloroplastic OS=Sorghum bicolor OX=4558 GN=SORBI_3010G100900 PE=3 SV=1	2	4	4	4	0	0	2	4	0	0	1	1	1	1	0	0	0	0	1	1	1	0	1	1	0	0	2	1	0	0	2	4	0	0	1	1	1	1	0	0	0	0	1	1
tr|A0A1W0VU17|A0A1W0VU17_SORBI;sp|P0CD51|NU2C2_SORBI;sp|P0CD50|NU2C1_SORBI	tr|A0A1W0VU17|A0A1W0VU17_SORBI;sp|P0CD51|NU2C2_SORBI;sp|P0CD50|NU2C1_SORBI	1;1;1	1;1;1	1;1;1	tr|A0A1W0VU17|A0A1W0VU17_SORBI Uncharacterized protein OS=Sorghum bicolor OX=4558 GN=SORBI_3010G201266 PE=4 SV=1;sp|P0CD51|NU2C2_SORBI NAD(P)H-quinone oxidoreductase subunit 2 B, chloroplastic OS=Sorghum bicolor OX=4558 GN=ndhB2 PE=3 SV=1;sp|P0CD50|NU2C1_S	3	1	1	1	1	0	0	0	1	0	1	1	0	1	1	1	1	1	1	1	1	1	1	1	1	1	1	1	1	0	0	0	1	0	1	1	0	1	1	1	1	1	1	1
tr|A0A1B6Q7C2|A0A1B6Q7C2_SORBI;sp|P0DKJ3|SWT1A_SORBI	tr|A0A1B6Q7C2|A0A1B6Q7C2_SORBI;sp|P0DKJ3|SWT1A_SORBI	5;5	5;5	5;5	tr|A0A1B6Q7C2|A0A1B6Q7C2_SORBI Bidirectional sugar transporter SWEET OS=Sorghum bicolor OX=4558 GN=SORBI_3003G377700 PE=3 SV=1;sp|P0DKJ3|SWT1A_SORBI Bidirectional sugar transporter SWEET1a OS=Sorghum bicolor OX=4558 GN=SWEET1A PE=3 SV=1	2	5	5	5	0	0	1	1	0	0	0	0	1	0	0	0	2	4	3	0	0	1	0	2	2	4	1	2	0	0	1	1	0	0	0	0	1	0	0	0	2	4	3	0
tr|C5XLA4|C5XLA4_SORBI;sp|Q01923|RPOC2_SORBI	tr|C5XLA4|C5XLA4_SORBI;sp|Q01923|RPOC2_SORBI	2;2	2;2	2;2	tr|C5XLA4|C5XLA4_SORBI Uncharacterized protein OS=Sorghum bicolor OX=4558 GN=SORBI_3003G169400 PE=3 SV=1;sp|Q01923|RPOC2_SORBI DNA-directed RNA polymerase subunit beta OS=Sorghum bicolor OX=4558 GN=rpoC2 PE=3 SV=2	2	2	2	2	0	0	0	0	0	0	0	0	0	0	0	0	0	0	0	0	0	0	1	0	0	0	1	0	0	0	0	0	0	0	0	0	0	0	0	0	0	0	0	0
sp|Q33066|NU5C_SORBI	sp|Q33066|NU5C_SORBI	9	9	9	sp|Q33066|NU5C_SORBI NAD(P)H-quinone oxidoreductase subunit 5, chloroplastic OS=Sorghum bicolor OX=4558 GN=ndhF PE=3 SV=2	1	9	9	9	5	3	4	5	1	4	0	2	2	2	2	2	5	0	2	3	0	1	3	3	5	2	4	2	5	3	4	5	1	4	0	2	2	2	2	2	5	0	2	3
sp|Q9T2L6|PSAA_SORBI;tr|A0A1Z5R744|A0A1Z5R744_SORBI	sp|Q9T2L6|PSAA_SORBI	14;1	14;1	14;1	sp|Q9T2L6|PSAA_SORBI Photosystem I P700 chlorophyll a apoprotein A1 OS=Sorghum bicolor OX=4558 GN=psaA PE=3 SV=1	2	14	14	14	12	11	12	11	6	11	11	12	8	10	11	12	11	9	12	12	10	11	11	11	12	11	11	12	12	11	12	11	6	11	11	12	8	10	11	12	11	9	12	12
tr|A0A109ND69|A0A109ND69_SORBI;tr|A0A1Z5R9M6|A0A1Z5R9M6_SORBI;tr|A0A1B6PN14|A0A1B6PN14_SORBI;tr|A0A1B6PMX3|A0A1B6PMX3_SORBI;tr|C6JSA6|C6JSA6_SORBI	tr|A0A109ND69|A0A109ND69_SORBI;tr|A0A1Z5R9M6|A0A1Z5R9M6_SORBI	18;18;6;6;5	18;18;6;6;5	18;18;6;6;5	tr|A0A109ND69|A0A109ND69_SORBI Uncharacterized protein OS=Sorghum bicolor OX=4558 GN=SORBI_3007G085000 PE=4 SV=1;tr|A0A1Z5R9M6|A0A1Z5R9M6_SORBI Uncharacterized protein OS=Sorghum bicolor OX=4558 GN=SORBI_3007G085001 PE=4 SV=1	5	18	18	18	11	8	10	7	8	8	9	10	8	8	10	10	10	10	11	8	10	10	8	10	9	12	13	10	11	8	10	7	8	8	9	10	8	8	10	10	10	10	11	8
tr|A0A109NDB7|A0A109NDB7_SORBI	tr|A0A109NDB7|A0A109NDB7_SORBI	2	2	2	tr|A0A109NDB7|A0A109NDB7_SORBI Uncharacterized protein OS=Sorghum bicolor OX=4558 GN=SORBI_3K004100 PE=4 SV=1	1	2	2	2	0	1	1	1	0	1	1	1	1	1	1	1	0	0	1	1	1	1	1	1	0	1	0	0	0	1	1	1	0	1	1	1	1	1	1	1	0	0	1	1
tr|A0A109NDE4|A0A109NDE4_SORBI	tr|A0A109NDE4|A0A109NDE4_SORBI	1	1	1	tr|A0A109NDE4|A0A109NDE4_SORBI Uncharacterized protein OS=Sorghum bicolor OX=4558 GN=SORBI_3K043400 PE=4 SV=1	1	1	1	1	0	0	0	0	0	0	0	0	0	1	1	1	0	0	0	0	1	0	1	0	0	0	0	0	0	0	0	0	0	0	0	0	0	1	1	1	0	0	0	0
tr|A0A109NDJ6|A0A109NDJ6_SORBI	tr|A0A109NDJ6|A0A109NDJ6_SORBI	12	12	11	tr|A0A109NDJ6|A0A109NDJ6_SORBI Probable bifunctional methylthioribulose-1-phosphate dehydratase/enolase-phosphatase E1 OS=Sorghum bicolor OX=4558 GN=SORBI_3005G110541 PE=3 SV=1	1	12	12	11	7	5	4	5	4	5	5	10	5	6	7	7	5	9	9	7	7	7	7	8	7	7	5	7	7	5	4	5	4	5	5	10	5	6	7	7	5	9	9	7
tr|A0A109NDM1|A0A109NDM1_SORBI;tr|C5YYH5|C5YYH5_SORBI	tr|A0A109NDM1|A0A109NDM1_SORBI	9;1	9;1	9;1	tr|A0A109NDM1|A0A109NDM1_SORBI Uncharacterized protein (Fragment) OS=Sorghum bicolor OX=4558 GN=SORBI_3010G273600 PE=4 SV=1	2	9	9	9	5	4	8	8	2	8	7	8	8	9	5	6	5	4	4	3	5	3	2	6	5	1	0	1	5	4	8	8	2	8	7	8	8	9	5	6	5	4	4	3
tr|A0A109NDQ5|A0A109NDQ5_SORBI	tr|A0A109NDQ5|A0A109NDQ5_SORBI	4	4	2	tr|A0A109NDQ5|A0A109NDQ5_SORBI Uncharacterized protein OS=Sorghum bicolor OX=4558 GN=SORBI_3008G088821 PE=3 SV=1	1	4	4	2	0	1	3	0	0	0	0	0	0	0	0	0	1	3	1	1	0	1	0	0	1	1	2	3	0	1	3	0	0	0	0	0	0	0	0	0	1	3	1	1
tr|A0A109NDS9|A0A109NDS9_SORBI;tr|C6JRJ8|C6JRJ8_SORBI	tr|A0A109NDS9|A0A109NDS9_SORBI	21;1	21;1	15;0	tr|A0A109NDS9|A0A109NDS9_SORBI Uncharacterized protein OS=Sorghum bicolor OX=4558 GN=SORBI_3005G110436 PE=4 SV=1	2	21	21	15	1	9	5	9	3	4	1	7	8	6	3	2	7	8	9	7	8	10	7	4	3	19	11	13	1	9	5	9	3	4	1	7	8	6	3	2	7	8	9	7
tr|A0A194YGL3|A0A194YGL3_SORBI	tr|A0A194YGL3|A0A194YGL3_SORBI	2	2	2	tr|A0A194YGL3|A0A194YGL3_SORBI Uncharacterized protein OS=Sorghum bicolor OX=4558 GN=SORBI_3010G005600 PE=4 SV=1	1	2	2	2	0	1	0	0	0	0	0	0	0	1	1	1	0	0	1	0	0	0	1	0	0	0	1	1	0	1	0	0	0	0	0	0	0	1	1	1	0	0	1	0
tr|A0A194YGM5|A0A194YGM5_SORBI	tr|A0A194YGM5|A0A194YGM5_SORBI	1	1	1	tr|A0A194YGM5|A0A194YGM5_SORBI UMP-CMP kinase OS=Sorghum bicolor OX=4558 GN=SORBI_3010G007500 PE=3 SV=1	1	1	1	1	0	0	0	0	0	0	0	0	0	0	0	0	0	0	0	0	0	0	1	0	0	0	0	0	0	0	0	0	0	0	0	0	0	0	0	0	0	0	0	0
tr|A0A194YGP1|A0A194YGP1_SORBI;tr|C5X1Y0|C5X1Y0_SORBI	tr|A0A194YGP1|A0A194YGP1_SORBI;tr|C5X1Y0|C5X1Y0_SORBI	8;6	8;6	8;6	tr|A0A194YGP1|A0A194YGP1_SORBI Proteasome subunit beta OS=Sorghum bicolor OX=4558 GN=SORBI_3010G007400 PE=3 SV=1;tr|C5X1Y0|C5X1Y0_SORBI Proteasome subunit beta OS=Sorghum bicolor OX=4558 GN=SORBI_3002G087000 PE=3 SV=1	2	8	8	8	4	4	3	4	3	3	6	4	5	6	4	5	7	4	4	4	5	4	3	3	5	6	4	2	4	4	3	4	3	3	6	4	5	6	4	5	7	4	4	4
tr|A0A194YGQ1|A0A194YGQ1_SORBI;tr|A0A1W0VR01|A0A1W0VR01_SORBI;tr|A0A1B6Q846|A0A1B6Q846_SORBI	tr|A0A194YGQ1|A0A194YGQ1_SORBI;tr|A0A1W0VR01|A0A1W0VR01_SORBI	24;22;3	24;22;3	23;21;3	tr|A0A194YGQ1|A0A194YGQ1_SORBI 6-phosphogluconate dehydrogenase, decarboxylating OS=Sorghum bicolor OX=4558 GN=SORBI_3010G009300 PE=3 SV=1;tr|A0A1W0VR01|A0A1W0VR01_SORBI Uncharacterized protein OS=Sorghum bicolor OX=4558 GN=SORBI_3010G009300 PE=4 SV=1	3	24	24	23	13	14	13	14	5	12	14	14	13	13	13	13	17	13	15	14	16	11	18	15	13	14	20	14	13	14	13	14	5	12	14	14	13	13	13	13	17	13	15	14
tr|A0A194YGT2|A0A194YGT2_SORBI	tr|A0A194YGT2|A0A194YGT2_SORBI	2	2	2	tr|A0A194YGT2|A0A194YGT2_SORBI Uncharacterized protein OS=Sorghum bicolor OX=4558 GN=SORBI_3010G017800 PE=4 SV=1	1	2	2	2	2	2	1	2	1	1	0	2	0	1	2	1	1	2	2	2	1	1	2	0	1	2	1	2	2	2	1	2	1	1	0	2	0	1	2	1	1	2	2	2
tr|A0A194YGT7|A0A194YGT7_SORBI;tr|A0A194YGU8|A0A194YGU8_SORBI;tr|C5YE54|C5YE54_SORBI;tr|C5Y0Z6|C5Y0Z6_SORBI	tr|A0A194YGT7|A0A194YGT7_SORBI;tr|A0A194YGU8|A0A194YGU8_SORBI;tr|C5YE54|C5YE54_SORBI;tr|C5Y0Z6|C5Y0Z6_SORBI	2;1;1;1	2;1;1;1	2;1;1;1	tr|A0A194YGT7|A0A194YGT7_SORBI Uncharacterized protein OS=Sorghum bicolor OX=4558 GN=SORBI_3010G019000 PE=4 SV=1;tr|A0A194YGU8|A0A194YGU8_SORBI Uncharacterized protein OS=Sorghum bicolor OX=4558 GN=SORBI_3010G019000 PE=4 SV=1;tr|C5YE54|C5YE54_SORBI Unchara	4	2	2	2	0	1	0	0	0	0	0	0	0	0	0	0	2	0	1	1	0	0	1	0	1	0	0	0	0	1	0	0	0	0	0	0	0	0	0	0	2	0	1	1
tr|A0A194YGU2|A0A194YGU2_SORBI	tr|A0A194YGU2|A0A194YGU2_SORBI	16	16	7	tr|A0A194YGU2|A0A194YGU2_SORBI Uncharacterized protein OS=Sorghum bicolor OX=4558 GN=SORBI_3010G020400 PE=4 SV=1	1	16	16	7	7	8	7	7	2	8	8	8	6	6	8	8	7	9	6	6	8	6	8	8	9	7	7	6	7	8	7	7	2	8	8	8	6	6	8	8	7	9	6	6
tr|A0A194YGV9|A0A194YGV9_SORBI;tr|A0A1Z5RBW9|A0A1Z5RBW9_SORBI;tr|C5YDD1|C5YDD1_SORBI	tr|A0A194YGV9|A0A194YGV9_SORBI	51;2;2	51;2;2	24;0;0	tr|A0A194YGV9|A0A194YGV9_SORBI Uncharacterized protein OS=Sorghum bicolor OX=4558 GN=SORBI_3010G023700 PE=4 SV=1	3	51	51	24	43	42	42	41	38	45	38	39	39	39	40	40	41	37	39	45	39	42	39	41	40	40	41	36	43	42	42	41	38	45	38	39	39	39	40	40	41	37	39	45
tr|A0A194YGY2|A0A194YGY2_SORBI;tr|A0A194YGZ1|A0A194YGZ1_SORBI	tr|A0A194YGY2|A0A194YGY2_SORBI;tr|A0A194YGZ1|A0A194YGZ1_SORBI	32;28	32;28	3;1	tr|A0A194YGY2|A0A194YGY2_SORBI Uncharacterized protein OS=Sorghum bicolor OX=4558 GN=SORBI_3010G027000 PE=3 SV=1;tr|A0A194YGZ1|A0A194YGZ1_SORBI Uncharacterized protein OS=Sorghum bicolor OX=4558 GN=SORBI_3010G027000 PE=3 SV=1	2	32	32	3	22	25	24	23	15	23	26	23	22	23	22	24	24	24	23	26	26	24	24	24	27	22	28	25	22	25	24	23	15	23	26	23	22	23	22	24	24	24	23	26
tr|A0A194YGY8|A0A194YGY8_SORBI;tr|A0A194YH16|A0A194YH16_SORBI	tr|A0A194YGY8|A0A194YGY8_SORBI;tr|A0A194YH16|A0A194YH16_SORBI	4;4	4;4	4;4	tr|A0A194YGY8|A0A194YGY8_SORBI ATP-dependent Clp protease proteolytic subunit OS=Sorghum bicolor OX=4558 GN=SORBI_3010G027200 PE=3 SV=1;tr|A0A194YH16|A0A194YH16_SORBI ATP-dependent Clp protease proteolytic subunit OS=Sorghum bicolor OX=4558 GN=SORBI_3010G0	2	4	4	4	1	1	2	0	2	1	2	2	2	1	1	1	2	1	1	1	1	1	1	2	2	1	1	1	1	1	2	0	2	1	2	2	2	1	1	1	2	1	1	1
tr|A0A194YGZ7|A0A194YGZ7_SORBI	tr|A0A194YGZ7|A0A194YGZ7_SORBI	3	3	3	tr|A0A194YGZ7|A0A194YGZ7_SORBI Uncharacterized protein OS=Sorghum bicolor OX=4558 GN=SORBI_3010G028501 PE=3 SV=2	1	3	3	3	0	0	0	0	0	0	0	0	0	0	0	0	1	0	1	2	1	2	1	0	0	1	0	0	0	0	0	0	0	0	0	0	0	0	0	0	1	0	1	2
tr|A0A194YH51|A0A194YH51_SORBI	tr|A0A194YH51|A0A194YH51_SORBI	3	3	3	tr|A0A194YH51|A0A194YH51_SORBI Uncharacterized protein OS=Sorghum bicolor OX=4558 GN=SORBI_3010G037300 PE=3 SV=1	1	3	3	3	0	0	0	0	0	0	1	0	0	0	0	1	0	0	0	0	2	0	0	0	0	0	0	0	0	0	0	0	0	0	1	0	0	0	0	1	0	0	0	0
tr|A0A194YH60|A0A194YH60_SORBI;tr|A0A1W0VRD2|A0A1W0VRD2_SORBI	tr|A0A194YH60|A0A194YH60_SORBI	4;1	4;1	3;0	tr|A0A194YH60|A0A194YH60_SORBI Uncharacterized protein OS=Sorghum bicolor OX=4558 GN=SORBI_3010G039300 PE=4 SV=1	2	4	4	3	2	1	2	3	0	2	2	3	2	2	3	0	1	2	1	2	1	1	0	1	1	2	1	2	2	1	2	3	0	2	2	3	2	2	3	0	1	2	1	2
tr|A0A194YH71|A0A194YH71_SORBI;tr|A0A194YH65|A0A194YH65_SORBI	tr|A0A194YH71|A0A194YH71_SORBI;tr|A0A194YH65|A0A194YH65_SORBI	5;5	5;5	5;5	tr|A0A194YH71|A0A194YH71_SORBI Uncharacterized protein OS=Sorghum bicolor OX=4558 GN=SORBI_3010G040100 PE=4 SV=1;tr|A0A194YH65|A0A194YH65_SORBI Uncharacterized protein OS=Sorghum bicolor OX=4558 GN=SORBI_3010G040100 PE=4 SV=1	2	5	5	5	0	1	0	1	0	0	2	1	1	2	0	2	1	1	1	0	2	2	1	0	0	2	2	1	0	1	0	1	0	0	2	1	1	2	0	2	1	1	1	0
tr|A0A194YHA2|A0A194YHA2_SORBI	tr|A0A194YHA2|A0A194YHA2_SORBI	15	15	15	tr|A0A194YHA2|A0A194YHA2_SORBI Starch synthase, chloroplastic/amyloplastic OS=Sorghum bicolor OX=4558 GN=SORBI_3010G047700 PE=3 SV=1	1	15	15	15	7	2	8	6	2	4	7	2	5	3	3	6	5	4	1	2	0	2	8	5	5	4	5	7	7	2	8	6	2	4	7	2	5	3	3	6	5	4	1	2
tr|A0A194YHG9|A0A194YHG9_SORBI;tr|A0A194YHF3|A0A194YHF3_SORBI	tr|A0A194YHG9|A0A194YHG9_SORBI;tr|A0A194YHF3|A0A194YHF3_SORBI	3;3	3;3	2;2	tr|A0A194YHG9|A0A194YHG9_SORBI AP-1 complex subunit gamma OS=Sorghum bicolor OX=4558 GN=SORBI_3010G053800 PE=3 SV=1;tr|A0A194YHF3|A0A194YHF3_SORBI AP-1 complex subunit gamma OS=Sorghum bicolor OX=4558 GN=SORBI_3010G053800 PE=3 SV=1	2	3	3	2	1	0	1	2	0	1	0	1	0	1	1	0	1	1	2	1	1	0	1	1	1	1	1	1	1	0	1	2	0	1	0	1	0	1	1	0	1	1	2	1
tr|A0A194YHH7|A0A194YHH7_SORBI;tr|A0A1W0VRL5|A0A1W0VRL5_SORBI	tr|A0A194YHH7|A0A194YHH7_SORBI;tr|A0A1W0VRL5|A0A1W0VRL5_SORBI	3;2	3;2	3;2	tr|A0A194YHH7|A0A194YHH7_SORBI Uncharacterized protein OS=Sorghum bicolor OX=4558 GN=SORBI_3010G057300 PE=4 SV=1;tr|A0A1W0VRL5|A0A1W0VRL5_SORBI Uncharacterized protein OS=Sorghum bicolor OX=4558 GN=SORBI_3010G057300 PE=4 SV=1	2	3	3	3	1	1	1	1	1	1	1	1	1	1	2	1	2	1	1	1	1	1	0	1	0	1	1	1	1	1	1	1	1	1	1	1	1	1	2	1	2	1	1	1
tr|A0A194YHJ3|A0A194YHJ3_SORBI	tr|A0A194YHJ3|A0A194YHJ3_SORBI	2	2	2	tr|A0A194YHJ3|A0A194YHJ3_SORBI Uncharacterized protein OS=Sorghum bicolor OX=4558 GN=SORBI_3010G059200 PE=3 SV=1	1	2	2	2	0	0	1	0	0	0	0	0	1	0	0	0	0	0	0	0	1	0	1	0	0	0	0	0	0	0	1	0	0	0	0	0	1	0	0	0	0	0	0	0
tr|A0A194YHK2|A0A194YHK2_SORBI;tr|A0A194YIM2|A0A194YIM2_SORBI;tr|C5Z8H3|C5Z8H3_SORBI;tr|C5XV28|C5XV28_SORBI	tr|A0A194YHK2|A0A194YHK2_SORBI;tr|A0A194YIM2|A0A194YIM2_SORBI;tr|C5Z8H3|C5Z8H3_SORBI;tr|C5XV28|C5XV28_SORBI	16;12;10;9	5;5;1;2	3;3;0;0	tr|A0A194YHK2|A0A194YHK2_SORBI Uncharacterized protein OS=Sorghum bicolor OX=4558 GN=SORBI_3010G060600 PE=3 SV=1;tr|A0A194YIM2|A0A194YIM2_SORBI Uncharacterized protein OS=Sorghum bicolor OX=4558 GN=SORBI_3010G060600 PE=4 SV=1;tr|C5Z8H3|C5Z8H3_SORBI Vacuola	4	16	5	3	11	12	9	10	8	10	8	8	10	9	9	6	9	14	10	13	10	11	12	11	9	12	13	12	1	2	1	2	1	0	0	2	2	2	0	0	2	3	1	2
tr|A0A194YHK5|A0A194YHK5_SORBI	tr|A0A194YHK5|A0A194YHK5_SORBI	1	1	1	tr|A0A194YHK5|A0A194YHK5_SORBI Uncharacterized protein OS=Sorghum bicolor OX=4558 GN=SORBI_3010G060701 PE=4 SV=2	1	1	1	1	0	0	0	0	0	0	1	0	1	1	0	0	0	0	0	0	0	0	0	0	0	1	0	0	0	0	0	0	0	0	1	0	1	1	0	0	0	0	0	0
tr|A0A1B6PLV2|A0A1B6PLV2_SORBI;tr|A0A194YHL5|A0A194YHL5_SORBI;tr|A0A1B6PLV6|A0A1B6PLV6_SORBI	tr|A0A1B6PLV2|A0A1B6PLV2_SORBI;tr|A0A194YHL5|A0A194YHL5_SORBI;tr|A0A1B6PLV6|A0A1B6PLV6_SORBI	11;11;11	11;11;11	11;11;11	tr|A0A1B6PLV2|A0A1B6PLV2_SORBI Uncharacterized protein OS=Sorghum bicolor OX=4558 GN=SORBI_3006G137100 PE=3 SV=1;tr|A0A194YHL5|A0A194YHL5_SORBI Uncharacterized protein OS=Sorghum bicolor OX=4558 GN=SORBI_3010G060500 PE=3 SV=1;tr|A0A1B6PLV6|A0A1B6PLV6_SORBI	3	11	11	11	7	9	9	8	7	7	8	8	7	7	7	5	9	7	9	9	7	8	9	10	9	9	8	9	7	9	9	8	7	7	8	8	7	7	7	5	9	7	9	9
tr|A0A194YHR5|A0A194YHR5_SORBI;tr|A0A194YHP9|A0A194YHP9_SORBI	tr|A0A194YHR5|A0A194YHR5_SORBI;tr|A0A194YHP9|A0A194YHP9_SORBI	6;4	6;4	6;4	tr|A0A194YHR5|A0A194YHR5_SORBI Carboxypeptidase OS=Sorghum bicolor OX=4558 GN=SORBI_3010G067500 PE=3 SV=1;tr|A0A194YHP9|A0A194YHP9_SORBI Carboxypeptidase OS=Sorghum bicolor OX=4558 GN=SORBI_3010G067500 PE=3 SV=1	2	6	6	6	3	4	1	2	2	1	3	4	1	1	3	5	4	5	4	2	2	3	1	3	5	1	2	2	3	4	1	2	2	1	3	4	1	1	3	5	4	5	4	2
tr|A0A194YHU3|A0A194YHU3_SORBI;tr|A0A194YHW1|A0A194YHW1_SORBI	tr|A0A194YHU3|A0A194YHU3_SORBI;tr|A0A194YHW1|A0A194YHW1_SORBI	15;8	15;8	12;7	tr|A0A194YHU3|A0A194YHU3_SORBI Uncharacterized protein OS=Sorghum bicolor OX=4558 GN=SORBI_3010G073700 PE=3 SV=1;tr|A0A194YHW1|A0A194YHW1_SORBI Uncharacterized protein OS=Sorghum bicolor OX=4558 GN=SORBI_3010G073700 PE=3 SV=1	2	15	15	12	8	8	8	10	7	9	7	8	8	10	7	8	7	8	10	10	10	8	9	6	7	8	8	9	8	8	8	10	7	9	7	8	8	10	7	8	7	8	10	10
tr|A0A194YI09|A0A194YI09_SORBI	tr|A0A194YI09|A0A194YI09_SORBI	16	16	16	tr|A0A194YI09|A0A194YI09_SORBI Uncharacterized protein OS=Sorghum bicolor OX=4558 GN=SORBI_3010G085100 PE=3 SV=1	1	16	16	16	7	7	5	8	1	5	8	3	5	4	1	7	4	5	5	3	2	3	6	4	4	6	4	5	7	7	5	8	1	5	8	3	5	4	1	7	4	5	5	3
tr|A0A194YI12|A0A194YI12_SORBI	tr|A0A194YI12|A0A194YI12_SORBI	1	1	1	tr|A0A194YI12|A0A194YI12_SORBI Uncharacterized protein OS=Sorghum bicolor OX=4558 GN=SORBI_3010G087000 PE=4 SV=1	1	1	1	1	0	0	0	1	0	1	1	1	0	1	0	1	1	1	0	0	1	0	1	1	1	0	0	1	0	0	0	1	0	1	1	1	0	1	0	1	1	1	0	0
tr|A0A194YI36|A0A194YI36_SORBI	tr|A0A194YI36|A0A194YI36_SORBI	2	2	2	tr|A0A194YI36|A0A194YI36_SORBI Uncharacterized protein OS=Sorghum bicolor OX=4558 GN=SORBI_3010G090500 PE=4 SV=2	1	2	2	2	0	0	0	0	0	0	0	0	0	0	0	0	1	0	0	0	0	0	1	0	0	1	0	1	0	0	0	0	0	0	0	0	0	0	0	0	1	0	0	0
tr|A0A194YI62|A0A194YI62_SORBI;tr|A0A194YJ74|A0A194YJ74_SORBI;tr|A0A194YI58|A0A194YI58_SORBI	tr|A0A194YI62|A0A194YI62_SORBI;tr|A0A194YJ74|A0A194YJ74_SORBI;tr|A0A194YI58|A0A194YI58_SORBI	2;2;1	2;2;1	2;2;1	tr|A0A194YI62|A0A194YI62_SORBI Uncharacterized protein OS=Sorghum bicolor OX=4558 GN=SORBI_3010G094500 PE=4 SV=1;tr|A0A194YJ74|A0A194YJ74_SORBI Uncharacterized protein OS=Sorghum bicolor OX=4558 GN=SORBI_3010G094500 PE=4 SV=1;tr|A0A194YI58|A0A194YI58_SORBI	3	2	2	2	1	0	0	0	0	0	1	0	2	0	0	0	1	0	0	0	0	1	0	0	0	0	0	0	1	0	0	0	0	0	1	0	2	0	0	0	1	0	0	0
tr|A0A194YI68|A0A194YI68_SORBI	tr|A0A194YI68|A0A194YI68_SORBI	11	11	11	tr|A0A194YI68|A0A194YI68_SORBI Uncharacterized protein OS=Sorghum bicolor OX=4558 GN=SORBI_3010G095200 PE=3 SV=1	1	11	11	11	8	8	7	7	6	9	6	6	7	9	4	8	7	7	6	7	7	7	8	8	8	7	8	8	8	8	7	7	6	9	6	6	7	9	4	8	7	7	6	7
tr|A0A194YIA1|A0A194YIA1_SORBI	tr|A0A194YIA1|A0A194YIA1_SORBI	1	1	1	tr|A0A194YIA1|A0A194YIA1_SORBI DNA polymerase OS=Sorghum bicolor OX=4558 GN=SORBI_3010G097500 PE=3 SV=1	1	1	1	1	0	0	0	0	1	1	1	0	1	0	1	1	1	0	0	1	1	1	1	1	0	1	1	0	0	0	0	0	1	1	1	0	1	0	1	1	1	0	0	1
tr|A0A194YIA9|A0A194YIA9_SORBI;tr|A0A194YH87|A0A194YH87_SORBI	tr|A0A194YIA9|A0A194YIA9_SORBI;tr|A0A194YH87|A0A194YH87_SORBI	5;4	5;4	5;4	tr|A0A194YIA9|A0A194YIA9_SORBI Uncharacterized protein OS=Sorghum bicolor OX=4558 GN=SORBI_3010G044500 PE=4 SV=1;tr|A0A194YH87|A0A194YH87_SORBI Uncharacterized protein OS=Sorghum bicolor OX=4558 GN=SORBI_3010G044500 PE=4 SV=1	2	5	5	5	1	3	2	2	0	2	1	2	2	3	2	1	2	1	2	3	2	3	1	1	2	4	3	3	1	3	2	2	0	2	1	2	2	3	2	1	2	1	2	3
tr|A0A194YIG2|A0A194YIG2_SORBI;tr|A0A194YID9|A0A194YID9_SORBI;tr|A0A1Z5RAU2|A0A1Z5RAU2_SORBI;tr|A0A1Z5RAE7|A0A1Z5RAE7_SORBI;tr|A0A1Z5RB65|A0A1Z5RB65_SORBI;tr|A0A1Z5RAB2|A0A1Z5RAB2_SORBI;tr|A0A1Z5RBC4|A0A1Z5RBC4_SORBI;tr|A0A1Z5RAB3|A0A1Z5RAB3_SORBI;tr|A0A1Z5RA96|A0A1Z5RA96_SORBI	tr|A0A194YIG2|A0A194YIG2_SORBI;tr|A0A194YID9|A0A194YID9_SORBI	10;9;1;1;1;1;1;1;1	10;9;1;1;1;1;1;1;1	9;8;0;0;0;0;0;0;0	tr|A0A194YIG2|A0A194YIG2_SORBI Uncharacterized protein OS=Sorghum bicolor OX=4558 GN=SORBI_3010G108900 PE=4 SV=1;tr|A0A194YID9|A0A194YID9_SORBI Uncharacterized protein OS=Sorghum bicolor OX=4558 GN=SORBI_3010G108900 PE=4 SV=1	9	10	10	9	7	7	5	6	2	7	6	7	6	7	7	6	7	5	8	8	7	6	6	6	7	6	4	6	7	7	5	6	2	7	6	7	6	7	7	6	7	5	8	8
tr|Q8LST4|Q8LST4_SORBI;tr|A0A194YIH8|A0A194YIH8_SORBI	tr|Q8LST4|Q8LST4_SORBI;tr|A0A194YIH8|A0A194YIH8_SORBI	28;28	28;28	25;25	tr|Q8LST4|Q8LST4_SORBI Mitochondrial aldehyde dehydrogenase OS=Sorghum bicolor OX=4558 GN=ALDH2b PE=2 SV=1;tr|A0A194YIH8|A0A194YIH8_SORBI Uncharacterized protein OS=Sorghum bicolor OX=4558 GN=SORBI_3010G113000 PE=3 SV=1	2	28	28	25	16	20	13	17	12	17	15	15	14	17	17	15	15	12	16	14	14	15	15	16	16	14	11	12	16	20	13	17	12	17	15	15	14	17	17	15	15	12	16	14
tr|A0A194YIZ8|A0A194YIZ8_SORBI	tr|A0A194YIZ8|A0A194YIZ8_SORBI	2	2	2	tr|A0A194YIZ8|A0A194YIZ8_SORBI Uncharacterized protein OS=Sorghum bicolor OX=4558 GN=SORBI_3010G079800 PE=4 SV=1	1	2	2	2	1	1	2	1	1	1	1	1	2	2	1	1	1	2	1	1	1	1	1	1	2	1	0	1	1	1	2	1	1	1	1	1	2	2	1	1	1	2	1	1
tr|A0A194YJ06|A0A194YJ06_SORBI;tr|A0A194YK17|A0A194YK17_SORBI	tr|A0A194YJ06|A0A194YJ06_SORBI;tr|A0A194YK17|A0A194YK17_SORBI	7;6	7;6	7;6	tr|A0A194YJ06|A0A194YJ06_SORBI Uncharacterized protein OS=Sorghum bicolor OX=4558 GN=SORBI_3010G136200 PE=4 SV=1;tr|A0A194YK17|A0A194YK17_SORBI Uncharacterized protein OS=Sorghum bicolor OX=4558 GN=SORBI_3010G136200 PE=4 SV=1	2	7	7	7	3	3	4	3	2	3	3	4	2	4	3	3	2	3	4	2	2	2	4	4	4	3	3	3	3	3	4	3	2	3	3	4	2	4	3	3	2	3	4	2
tr|A0A194YJC1|A0A194YJC1_SORBI;tr|A0A1W0VT62|A0A1W0VT62_SORBI	tr|A0A194YJC1|A0A194YJC1_SORBI;tr|A0A1W0VT62|A0A1W0VT62_SORBI	2;2	2;2	2;2	tr|A0A194YJC1|A0A194YJC1_SORBI Uncharacterized protein OS=Sorghum bicolor OX=4558 GN=SORBI_3010G147100 PE=4 SV=1;tr|A0A1W0VT62|A0A1W0VT62_SORBI Uncharacterized protein OS=Sorghum bicolor OX=4558 GN=SORBI_3010G147100 PE=4 SV=1	2	2	2	2	1	0	0	0	0	0	1	1	0	0	1	1	1	1	1	2	1	1	1	0	1	0	1	1	1	0	0	0	0	0	1	1	0	0	1	1	1	1	1	2
tr|C5Z3M8|C5Z3M8_SORBI;tr|A0A194YJG7|A0A194YJG7_SORBI	tr|C5Z3M8|C5Z3M8_SORBI;tr|A0A194YJG7|A0A194YJG7_SORBI	5;5	5;5	5;5	tr|C5Z3M8|C5Z3M8_SORBI Uncharacterized protein OS=Sorghum bicolor OX=4558 GN=SORBI_3010G153900 PE=3 SV=1;tr|A0A194YJG7|A0A194YJG7_SORBI Uncharacterized protein OS=Sorghum bicolor OX=4558 GN=SORBI_3010G153900 PE=3 SV=1	2	5	5	5	0	0	1	0	0	0	0	0	1	1	0	0	1	3	2	2	0	1	3	1	3	2	1	3	0	0	1	0	0	0	0	0	1	1	0	0	1	3	2	2
tr|C5Y9H6|C5Y9H6_SORBI;tr|C5Z8L6|C5Z8L6_SORBI;tr|C5Z8L7|C5Z8L7_SORBI;tr|C5X7X5|C5X7X5_SORBI;tr|A0A194YJL6|A0A194YJL6_SORBI;tr|C5YEW0|C5YEW0_SORBI	tr|C5Y9H6|C5Y9H6_SORBI;tr|C5Z8L6|C5Z8L6_SORBI;tr|C5Z8L7|C5Z8L7_SORBI;tr|C5X7X5|C5X7X5_SORBI;tr|A0A194YJL6|A0A194YJL6_SORBI;tr|C5YEW0|C5YEW0_SORBI	1;1;1;1;1;1	1;1;1;1;1;1	1;1;1;1;1;1	tr|C5Y9H6|C5Y9H6_SORBI Uncharacterized protein OS=Sorghum bicolor OX=4558 GN=SORBI_3006G246600 PE=4 SV=1;tr|C5Z8L6|C5Z8L6_SORBI Uncharacterized protein OS=Sorghum bicolor OX=4558 GN=SORBI_3010G117400 PE=4 SV=1;tr|C5Z8L7|C5Z8L7_SORBI Uncharacterized protein	6	1	1	1	0	1	0	0	0	0	0	1	1	1	0	1	1	0	0	1	1	0	0	0	0	0	0	1	0	1	0	0	0	0	0	1	1	1	0	1	1	0	0	1
tr|A0A194YJS5|A0A194YJS5_SORBI;tr|A0A194YNQ1|A0A194YNQ1_SORBI	tr|A0A194YJS5|A0A194YJS5_SORBI;tr|A0A194YNQ1|A0A194YNQ1_SORBI	32;30	32;30	32;30	tr|A0A194YJS5|A0A194YJS5_SORBI Uncharacterized protein OS=Sorghum bicolor OX=4558 GN=SORBI_3010G172500 PE=3 SV=1;tr|A0A194YNQ1|A0A194YNQ1_SORBI Uncharacterized protein OS=Sorghum bicolor OX=4558 GN=SORBI_3004G094700 PE=3 SV=1	2	32	32	32	22	24	19	21	12	23	24	22	25	25	22	24	26	23	22	23	26	24	22	25	24	23	21	21	22	24	19	21	12	23	24	22	25	25	22	24	26	23	22	23
tr|C5XY14|C5XY14_SORBI;tr|A0A194YJW7|A0A194YJW7_SORBI	tr|C5XY14|C5XY14_SORBI;tr|A0A194YJW7|A0A194YJW7_SORBI	1;1	1;1	1;1	tr|C5XY14|C5XY14_SORBI Histone deacetylase OS=Sorghum bicolor OX=4558 GN=SORBI_3004G091200 PE=3 SV=1;tr|A0A194YJW7|A0A194YJW7_SORBI Histone deacetylase OS=Sorghum bicolor OX=4558 GN=SORBI_3010G176300 PE=3 SV=2	2	1	1	1	0	0	0	0	0	0	1	1	1	0	0	1	0	0	1	0	0	0	0	1	1	1	0	1	0	0	0	0	0	0	1	1	1	0	0	1	0	0	1	0
tr|A0A194YJY9|A0A194YJY9_SORBI;tr|A0A109ND32|A0A109ND32_SORBI	tr|A0A194YJY9|A0A194YJY9_SORBI	32;1	32;1	14;0	tr|A0A194YJY9|A0A194YJY9_SORBI Elongation factor 1-alpha OS=Sorghum bicolor OX=4558 GN=SORBI_3010G182100 PE=3 SV=1	2	32	32	14	26	26	24	26	19	25	27	27	25	26	23	25	24	25	24	25	25	24	26	26	26	25	26	27	26	26	24	26	19	25	27	27	25	26	23	25	24	25	24	25
tr|A0A194YL01|A0A194YL01_SORBI;tr|A0A194YK00|A0A194YK00_SORBI;tr|A0A194YJZ8|A0A194YJZ8_SORBI	tr|A0A194YL01|A0A194YL01_SORBI;tr|A0A194YK00|A0A194YK00_SORBI;tr|A0A194YJZ8|A0A194YJZ8_SORBI	5;5;4	5;5;4	5;5;4	tr|A0A194YL01|A0A194YL01_SORBI Uncharacterized protein OS=Sorghum bicolor OX=4558 GN=SORBI_3010G179700 PE=3 SV=1;tr|A0A194YK00|A0A194YK00_SORBI Uncharacterized protein OS=Sorghum bicolor OX=4558 GN=SORBI_3010G179700 PE=3 SV=1;tr|A0A194YJZ8|A0A194YJZ8_SORBI	3	5	5	5	1	1	2	1	1	1	1	2	1	2	1	2	2	2	1	1	1	2	1	2	2	1	1	1	1	1	2	1	1	1	1	2	1	2	1	2	2	2	1	1
tr|A0A194YK06|A0A194YK06_SORBI;tr|A0A1W0VTU5|A0A1W0VTU5_SORBI	tr|A0A194YK06|A0A194YK06_SORBI;tr|A0A1W0VTU5|A0A1W0VTU5_SORBI	3;3	1;1	1;1	tr|A0A194YK06|A0A194YK06_SORBI Uncharacterized protein OS=Sorghum bicolor OX=4558 GN=SORBI_3010G183800 PE=3 SV=1;tr|A0A1W0VTU5|A0A1W0VTU5_SORBI Uncharacterized protein OS=Sorghum bicolor OX=4558 GN=SORBI_3010G183800 PE=3 SV=1	2	3	1	1	2	1	2	1	1	2	2	2	2	2	3	2	2	2	2	1	2	2	2	2	2	1	1	2	0	0	0	0	0	0	0	0	0	0	1	0	0	0	0	0
tr|A0A194YK10|A0A194YK10_SORBI;tr|A0A194YK14|A0A194YK14_SORBI	tr|A0A194YK10|A0A194YK10_SORBI;tr|A0A194YK14|A0A194YK14_SORBI	12;10	3;2	3;2	tr|A0A194YK10|A0A194YK10_SORBI Uncharacterized protein OS=Sorghum bicolor OX=4558 GN=SORBI_3010G185400 PE=4 SV=1;tr|A0A194YK14|A0A194YK14_SORBI Uncharacterized protein OS=Sorghum bicolor OX=4558 GN=SORBI_3010G185400 PE=4 SV=1	2	12	3	3	7	6	5	6	2	7	4	5	6	4	6	6	4	4	4	4	5	5	5	6	5	5	4	4	3	2	2	2	2	2	1	1	2	1	2	2	1	1	2	1
tr|A0A194YK31|A0A194YK31_SORBI;tr|A0A194YK58|A0A194YK58_SORBI	tr|A0A194YK31|A0A194YK31_SORBI;tr|A0A194YK58|A0A194YK58_SORBI	3;3	3;3	3;3	tr|A0A194YK31|A0A194YK31_SORBI Uncharacterized protein OS=Sorghum bicolor OX=4558 GN=SORBI_3010G188400 PE=4 SV=1;tr|A0A194YK58|A0A194YK58_SORBI Uncharacterized protein OS=Sorghum bicolor OX=4558 GN=SORBI_3010G188400 PE=4 SV=1	2	3	3	3	0	1	2	0	0	0	1	1	1	1	0	1	0	0	0	0	0	0	0	1	0	0	0	0	0	1	2	0	0	0	1	1	1	1	0	1	0	0	0	0
tr|A0A194YK39|A0A194YK39_SORBI;tr|A0A194YK35|A0A194YK35_SORBI	tr|A0A194YK39|A0A194YK39_SORBI;tr|A0A194YK35|A0A194YK35_SORBI	14;13	14;13	14;13	tr|A0A194YK39|A0A194YK39_SORBI Chlorophyll a-b binding protein, chloroplastic OS=Sorghum bicolor OX=4558 GN=SORBI_3010G189300 PE=3 SV=1;tr|A0A194YK35|A0A194YK35_SORBI Chlorophyll a-b binding protein, chloroplastic OS=Sorghum bicolor OX=4558 GN=SORBI_3010G1	2	14	14	14	11	10	8	9	7	10	8	8	9	9	11	9	10	9	10	10	6	9	9	9	9	9	8	9	11	10	8	9	7	10	8	8	9	9	11	9	10	9	10	10
tr|C5Z690|C5Z690_SORBI;tr|A0A194YKA4|A0A194YKA4_SORBI;tr|A0A194YLE2|A0A194YLE2_SORBI	tr|C5Z690|C5Z690_SORBI;tr|A0A194YKA4|A0A194YKA4_SORBI;tr|A0A194YLE2|A0A194YLE2_SORBI	6;6;6	6;6;6	6;6;6	tr|C5Z690|C5Z690_SORBI Uncharacterized protein OS=Sorghum bicolor OX=4558 GN=SORBI_3010G198000 PE=3 SV=1;tr|A0A194YKA4|A0A194YKA4_SORBI Uncharacterized protein OS=Sorghum bicolor OX=4558 GN=SORBI_3010G198000 PE=3 SV=1;tr|A0A194YLE2|A0A194YLE2_SORBI Unchara	3	6	6	6	3	1	2	3	0	3	2	1	1	1	3	4	4	1	2	1	1	1	4	2	1	1	1	0	3	1	2	3	0	3	2	1	1	1	3	4	4	1	2	1
tr|A0A194YKC9|A0A194YKC9_SORBI	tr|A0A194YKC9|A0A194YKC9_SORBI	7	5	5	tr|A0A194YKC9|A0A194YKC9_SORBI Peroxiredoxin OS=Sorghum bicolor OX=4558 GN=SORBI_3010G197200 PE=3 SV=1	1	7	5	5	3	5	6	4	3	6	5	4	4	4	4	5	5	5	5	4	4	4	5	4	5	5	5	4	2	3	4	2	2	4	3	2	2	2	2	3	3	3	3	2
tr|A0A194YKE5|A0A194YKE5_SORBI	tr|A0A194YKE5|A0A194YKE5_SORBI	2	2	2	tr|A0A194YKE5|A0A194YKE5_SORBI Uncharacterized protein OS=Sorghum bicolor OX=4558 GN=SORBI_3010G199000 PE=4 SV=1	1	2	2	2	1	0	1	0	1	1	1	0	0	0	1	0	1	1	0	1	1	1	0	0	0	1	1	1	1	0	1	0	1	1	1	0	0	0	1	0	1	1	0	1
tr|A0A194YKF2|A0A194YKF2_SORBI;tr|A0A194YKE8|A0A194YKE8_SORBI	tr|A0A194YKF2|A0A194YKF2_SORBI;tr|A0A194YKE8|A0A194YKE8_SORBI	3;2	3;2	3;2	tr|A0A194YKF2|A0A194YKF2_SORBI Uncharacterized protein OS=Sorghum bicolor OX=4558 GN=SORBI_3010G203200 PE=4 SV=1;tr|A0A194YKE8|A0A194YKE8_SORBI Uncharacterized protein OS=Sorghum bicolor OX=4558 GN=SORBI_3010G203200 PE=4 SV=1	2	3	3	3	1	0	0	0	0	0	0	0	0	0	1	1	1	0	1	0	0	0	2	0	1	0	0	0	1	0	0	0	0	0	0	0	0	0	1	1	1	0	1	0
tr|A0A194YKI3|A0A194YKI3_SORBI	tr|A0A194YKI3|A0A194YKI3_SORBI	5	5	5	tr|A0A194YKI3|A0A194YKI3_SORBI Purple acid phosphatase OS=Sorghum bicolor OX=4558 GN=SORBI_3010G205200 PE=3 SV=1	1	5	5	5	2	1	1	2	1	1	3	1	3	2	2	3	2	4	4	1	1	0	3	3	3	1	0	1	2	1	1	2	1	1	3	1	3	2	2	3	2	4	4	1
tr|A0A194YKJ4|A0A194YKJ4_SORBI;tr|A0A1W0VU21|A0A1W0VU21_SORBI;tr|A0A194YKJ9|A0A194YKJ9_SORBI;tr|A0A194YLN1|A0A194YLN1_SORBI	tr|A0A194YKJ4|A0A194YKJ4_SORBI;tr|A0A1W0VU21|A0A1W0VU21_SORBI;tr|A0A194YKJ9|A0A194YKJ9_SORBI;tr|A0A194YLN1|A0A194YLN1_SORBI	1;1;1;1	1;1;1;1	1;1;1;1	tr|A0A194YKJ4|A0A194YKJ4_SORBI Uncharacterized protein OS=Sorghum bicolor OX=4558 GN=SORBI_3010G209400 PE=4 SV=1;tr|A0A1W0VU21|A0A1W0VU21_SORBI Uncharacterized protein OS=Sorghum bicolor OX=4558 GN=SORBI_3010G209400 PE=4 SV=1;tr|A0A194YKJ9|A0A194YKJ9_SORBI	4	1	1	1	0	0	0	1	0	1	1	0	1	0	1	0	0	0	0	0	0	1	0	0	0	1	0	0	0	0	0	1	0	1	1	0	1	0	1	0	0	0	0	0
tr|A0A194YKK6|A0A194YKK6_SORBI	tr|A0A194YKK6|A0A194YKK6_SORBI	7	2	2	tr|A0A194YKK6|A0A194YKK6_SORBI Uncharacterized protein OS=Sorghum bicolor OX=4558 GN=SORBI_3010G207500 PE=3 SV=1	1	7	2	2	3	3	0	3	1	3	2	2	2	2	3	3	3	1	1	2	3	1	3	1	3	3	3	1	0	0	0	0	0	0	0	0	0	0	0	0	1	0	0	0
tr|A0A194YLQ6|A0A194YLQ6_SORBI;tr|A0A194YKM2|A0A194YKM2_SORBI;tr|A0A194YKQ6|A0A194YKQ6_SORBI;tr|A0A194YLS4|A0A194YLS4_SORBI	tr|A0A194YLQ6|A0A194YLQ6_SORBI;tr|A0A194YKM2|A0A194YKM2_SORBI;tr|A0A194YKQ6|A0A194YKQ6_SORBI;tr|A0A194YLS4|A0A194YLS4_SORBI	8;8;8;8	8;8;8;8	8;8;8;8	tr|A0A194YLQ6|A0A194YLQ6_SORBI Uncharacterized protein OS=Sorghum bicolor OX=4558 GN=SORBI_3010G216000 PE=4 SV=1;tr|A0A194YKM2|A0A194YKM2_SORBI Uncharacterized protein OS=Sorghum bicolor OX=4558 GN=SORBI_3010G216000 PE=4 SV=1;tr|A0A194YKQ6|A0A194YKQ6_SORBI	4	8	8	8	1	0	1	0	0	1	1	2	1	2	1	1	1	1	0	0	3	0	1	1	1	2	1	1	1	0	1	0	0	1	1	2	1	2	1	1	1	1	0	0
tr|A0A194YKQ4|A0A194YKQ4_SORBI	tr|A0A194YKQ4|A0A194YKQ4_SORBI	5	5	5	tr|A0A194YKQ4|A0A194YKQ4_SORBI Uncharacterized protein OS=Sorghum bicolor OX=4558 GN=SORBI_3010G221600 PE=4 SV=1	1	5	5	5	0	2	1	1	0	2	1	3	2	3	2	2	2	1	3	2	2	2	1	1	3	1	0	1	0	2	1	1	0	2	1	3	2	3	2	2	2	1	3	2
tr|A0A194YKS8|A0A194YKS8_SORBI	tr|A0A194YKS8|A0A194YKS8_SORBI	13	13	13	tr|A0A194YKS8|A0A194YKS8_SORBI Uncharacterized protein OS=Sorghum bicolor OX=4558 GN=SORBI_3010G169600 PE=4 SV=1	1	13	13	13	4	5	2	3	1	3	1	3	0	2	3	2	0	1	3	1	1	2	3	1	2	0	0	2	4	5	2	3	1	3	1	3	0	2	3	2	0	1	3	1
tr|A0A194YKU6|A0A194YKU6_SORBI;tr|A0A1B6PLF6|A0A1B6PLF6_SORBI;tr|C5YX11|C5YX11_SORBI	tr|A0A194YKU6|A0A194YKU6_SORBI	33;1;1	33;1;1	29;0;0	tr|A0A194YKU6|A0A194YKU6_SORBI Uncharacterized protein OS=Sorghum bicolor OX=4558 GN=SORBI_3010G223200 PE=3 SV=1	3	33	33	29	21	22	22	18	13	20	21	22	23	19	20	20	23	19	22	22	17	20	19	20	22	20	19	20	21	22	22	18	13	20	21	22	23	19	20	20	23	19	22	22
tr|A0A194YL15|A0A194YL15_SORBI	tr|A0A194YL15|A0A194YL15_SORBI	7	2	2	tr|A0A194YL15|A0A194YL15_SORBI 60S ribosomal protein L27 OS=Sorghum bicolor OX=4558 GN=SORBI_3010G230700 PE=3 SV=1	1	7	2	2	3	4	5	4	2	3	5	4	5	5	3	4	4	5	4	4	4	4	4	4	4	6	5	5	0	0	0	0	1	0	0	0	0	0	0	0	0	1	0	0
tr|A0A194YL19|A0A194YL19_SORBI	tr|A0A194YL19|A0A194YL19_SORBI	2	2	2	tr|A0A194YL19|A0A194YL19_SORBI Uncharacterized protein OS=Sorghum bicolor OX=4558 GN=SORBI_3010G236500 PE=4 SV=1	1	2	2	2	1	0	0	0	1	1	0	0	0	0	1	0	0	0	1	0	1	0	0	0	1	0	0	0	1	0	0	0	1	1	0	0	0	0	1	0	0	0	1	0
tr|A0A194YL80|A0A194YL80_SORBI;tr|A0A194YL72|A0A194YL72_SORBI	tr|A0A194YL80|A0A194YL80_SORBI;tr|A0A194YL72|A0A194YL72_SORBI	30;24	30;24	30;24	tr|A0A194YL80|A0A194YL80_SORBI Uncharacterized protein OS=Sorghum bicolor OX=4558 GN=SORBI_3010G241000 PE=4 SV=1;tr|A0A194YL72|A0A194YL72_SORBI Uncharacterized protein OS=Sorghum bicolor OX=4558 GN=SORBI_3010G241000 PE=4 SV=1	2	30	30	30	24	28	25	27	27	26	28	28	25	26	26	27	27	27	27	28	27	28	28	27	28	28	29	28	24	28	25	27	27	26	28	28	25	26	26	27	27	27	27	28
tr|A0A194YL89|A0A194YL89_SORBI;tr|A0A194YLD4|A0A194YLD4_SORBI	tr|A0A194YL89|A0A194YL89_SORBI;tr|A0A194YLD4|A0A194YLD4_SORBI	2;1	2;1	2;1	tr|A0A194YL89|A0A194YL89_SORBI Uncharacterized protein OS=Sorghum bicolor OX=4558 GN=SORBI_3010G248400 PE=3 SV=1;tr|A0A194YLD4|A0A194YLD4_SORBI Uncharacterized protein OS=Sorghum bicolor OX=4558 GN=SORBI_3010G248700 PE=3 SV=1	2	2	2	2	1	1	0	1	1	1	2	1	0	0	1	1	1	1	1	1	1	1	1	1	1	1	1	1	1	1	0	1	1	1	2	1	0	0	1	1	1	1	1	1
tr|A0A194YL98|A0A194YL98_SORBI;tr|A0A194YK93|A0A194YK93_SORBI;tr|A0A194YK94|A0A194YK94_SORBI	tr|A0A194YL98|A0A194YL98_SORBI;tr|A0A194YK93|A0A194YK93_SORBI;tr|A0A194YK94|A0A194YK94_SORBI	7;5;5	7;5;5	7;5;5	tr|A0A194YL98|A0A194YL98_SORBI Uncharacterized protein OS=Sorghum bicolor OX=4558 GN=SORBI_3010G193800 PE=4 SV=1;tr|A0A194YK93|A0A194YK93_SORBI Uncharacterized protein OS=Sorghum bicolor OX=4558 GN=SORBI_3010G193800 PE=4 SV=1;tr|A0A194YK94|A0A194YK94_SORBI	3	7	7	7	3	6	2	2	1	3	4	5	2	5	4	4	5	4	3	4	2	3	4	4	5	4	4	3	3	6	2	2	1	3	4	5	2	5	4	4	5	4	3	4
tr|A0A194YLA9|A0A194YLA9_SORBI	tr|A0A194YLA9|A0A194YLA9_SORBI	1	1	1	tr|A0A194YLA9|A0A194YLA9_SORBI Uncharacterized protein OS=Sorghum bicolor OX=4558 GN=SORBI_3010G251300 PE=4 SV=1	1	1	1	1	0	0	0	0	0	0	1	0	0	0	0	0	0	1	0	0	0	0	0	1	1	0	0	0	0	0	0	0	0	0	1	0	0	0	0	0	0	1	0	0
tr|A0A194YLB0|A0A194YLB0_SORBI	tr|A0A194YLB0|A0A194YLB0_SORBI	2	2	2	tr|A0A194YLB0|A0A194YLB0_SORBI Uncharacterized protein OS=Sorghum bicolor OX=4558 GN=SORBI_3010G244600 PE=4 SV=1	1	2	2	2	1	1	0	2	0	0	0	0	0	0	0	1	0	1	0	0	0	0	0	0	0	1	2	1	1	1	0	2	0	0	0	0	0	0	0	1	0	1	0	0
tr|A0A194YLC5|A0A194YLC5_SORBI	tr|A0A194YLC5|A0A194YLC5_SORBI	4	4	4	tr|A0A194YLC5|A0A194YLC5_SORBI Uncharacterized protein OS=Sorghum bicolor OX=4558 GN=SORBI_3010G247200 PE=3 SV=1	1	4	4	4	0	0	0	0	0	0	1	0	1	2	0	0	0	0	1	0	0	0	0	0	0	0	0	1	0	0	0	0	0	0	1	0	1	2	0	0	0	0	1	0
tr|A0A194YLD5|A0A194YLD5_SORBI;tr|A0A194YLI1|A0A194YLI1_SORBI;tr|A0A194YMH5|A0A194YMH5_SORBI	tr|A0A194YLD5|A0A194YLD5_SORBI;tr|A0A194YLI1|A0A194YLI1_SORBI;tr|A0A194YMH5|A0A194YMH5_SORBI	22;21;14	22;21;14	22;21;14	tr|A0A194YLD5|A0A194YLD5_SORBI Delta-aminolevulinic acid dehydratase OS=Sorghum bicolor OX=4558 GN=SORBI_3010G255100 PE=3 SV=1;tr|A0A194YLI1|A0A194YLI1_SORBI Delta-aminolevulinic acid dehydratase OS=Sorghum bicolor OX=4558 GN=SORBI_3010G255100 PE=3 SV=1;tr	3	22	22	22	12	16	13	17	7	12	12	14	12	14	13	11	14	11	14	13	11	13	15	12	13	16	15	14	12	16	13	17	7	12	12	14	12	14	13	11	14	11	14	13
tr|A0A194YME5|A0A194YME5_SORBI;tr|A0A194YLE9|A0A194YLE9_SORBI;tr|A0A194YLE3|A0A194YLE3_SORBI	tr|A0A194YME5|A0A194YME5_SORBI;tr|A0A194YLE9|A0A194YLE9_SORBI;tr|A0A194YLE3|A0A194YLE3_SORBI	16;16;16	16;16;16	16;16;16	tr|A0A194YME5|A0A194YME5_SORBI Uncharacterized protein OS=Sorghum bicolor OX=4558 GN=SORBI_3010G251200 PE=4 SV=1;tr|A0A194YLE9|A0A194YLE9_SORBI Uncharacterized protein OS=Sorghum bicolor OX=4558 GN=SORBI_3010G251200 PE=4 SV=1;tr|A0A194YLE3|A0A194YLE3_SORBI	3	16	16	16	9	7	3	5	0	8	8	9	6	9	8	8	5	4	5	3	6	3	4	5	4	3	4	3	9	7	3	5	0	8	8	9	6	9	8	8	5	4	5	3
tr|A0A194YLK4|A0A194YLK4_SORBI	tr|A0A194YLK4|A0A194YLK4_SORBI	6	6	4	tr|A0A194YLK4|A0A194YLK4_SORBI Uncharacterized protein OS=Sorghum bicolor OX=4558 GN=SORBI_3010G258500 PE=4 SV=1	1	6	6	4	0	0	0	0	0	0	0	0	0	1	0	0	1	1	1	0	4	0	0	1	0	1	2	2	0	0	0	0	0	0	0	0	0	1	0	0	1	1	1	0
tr|A0A194YLP4|A0A194YLP4_SORBI	tr|A0A194YLP4|A0A194YLP4_SORBI	40	40	38	tr|A0A194YLP4|A0A194YLP4_SORBI Uncharacterized protein OS=Sorghum bicolor OX=4558 GN=SORBI_3010G267400 PE=3 SV=1	1	40	40	38	23	22	17	22	16	26	28	27	24	22	26	26	20	15	20	20	22	23	19	18	23	19	20	20	23	22	17	22	16	26	28	27	24	22	26	26	20	15	20	20
tr|A0A194YLR4|A0A194YLR4_SORBI;tr|A0A194YLT7|A0A194YLT7_SORBI	tr|A0A194YLR4|A0A194YLR4_SORBI;tr|A0A194YLT7|A0A194YLT7_SORBI	2;2	2;2	2;2	tr|A0A194YLR4|A0A194YLR4_SORBI Uncharacterized protein OS=Sorghum bicolor OX=4558 GN=SORBI_3010G270900 PE=4 SV=1;tr|A0A194YLT7|A0A194YLT7_SORBI Uncharacterized protein OS=Sorghum bicolor OX=4558 GN=SORBI_3010G270900 PE=4 SV=1	2	2	2	2	0	1	0	0	0	0	0	0	0	0	0	0	0	1	1	1	1	1	0	1	1	0	0	0	0	1	0	0	0	0	0	0	0	0	0	0	0	1	1	1
tr|A0A194YLV3|A0A194YLV3_SORBI	tr|A0A194YLV3|A0A194YLV3_SORBI	5	5	5	tr|A0A194YLV3|A0A194YLV3_SORBI Uncharacterized protein OS=Sorghum bicolor OX=4558 GN=SORBI_3010G275200 PE=4 SV=1	1	5	5	5	2	3	3	2	3	3	3	3	2	2	3	2	2	2	2	3	3	2	2	3	3	3	4	3	2	3	3	2	3	3	3	3	2	2	3	2	2	2	2	3
tr|A0A194YLW8|A0A194YLW8_SORBI;tr|A0A1Z5R3D9|A0A1Z5R3D9_SORBI	tr|A0A194YLW8|A0A194YLW8_SORBI;tr|A0A1Z5R3D9|A0A1Z5R3D9_SORBI	9;8	9;8	7;6	tr|A0A194YLW8|A0A194YLW8_SORBI 4-hydroxy-4-methyl-2-oxoglutarate aldolase OS=Sorghum bicolor OX=4558 GN=SORBI_3010G277100 PE=3 SV=1;tr|A0A1Z5R3D9|A0A1Z5R3D9_SORBI 4-hydroxy-4-methyl-2-oxoglutarate aldolase OS=Sorghum bicolor OX=4558 GN=SORBI_3009G193850 PE	2	9	9	7	4	3	6	4	3	6	5	3	6	7	4	2	8	4	6	3	5	5	2	5	6	6	6	6	4	3	6	4	3	6	5	3	6	7	4	2	8	4	6	3
tr|A0A194YLZ3|A0A194YLZ3_SORBI	tr|A0A194YLZ3|A0A194YLZ3_SORBI	21	21	21	tr|A0A194YLZ3|A0A194YLZ3_SORBI Uncharacterized protein OS=Sorghum bicolor OX=4558 GN=SORBI_3004G001300 PE=3 SV=1	1	21	21	21	15	15	15	17	6	16	15	16	17	16	15	14	14	17	15	15	17	15	16	15	16	13	17	14	15	15	15	17	6	16	15	16	17	16	15	14	14	17	15	15
tr|A0A194YM02|A0A194YM02_SORBI;tr|C5XRG2|C5XRG2_SORBI	tr|A0A194YM02|A0A194YM02_SORBI;tr|C5XRG2|C5XRG2_SORBI	2;2	2;2	2;2	tr|A0A194YM02|A0A194YM02_SORBI Uncharacterized protein OS=Sorghum bicolor OX=4558 GN=SORBI_3004G000400 PE=3 SV=2;tr|C5XRG2|C5XRG2_SORBI Protein disulfide-isomerase OS=Sorghum bicolor OX=4558 GN=SORBI_3004G000400 PE=3 SV=1	2	2	2	2	0	0	1	0	0	1	1	1	0	1	1	1	0	0	0	0	0	0	0	0	0	0	0	0	0	0	1	0	0	1	1	1	0	1	1	1	0	0	0	0
tr|A0A194YM35|A0A194YM35_SORBI	tr|A0A194YM35|A0A194YM35_SORBI	1	1	1	tr|A0A194YM35|A0A194YM35_SORBI Uncharacterized protein OS=Sorghum bicolor OX=4558 GN=SORBI_3004G006600 PE=4 SV=1	1	1	1	1	0	0	0	1	0	0	0	0	0	0	0	0	0	0	0	0	0	0	0	0	0	0	0	0	0	0	0	1	0	0	0	0	0	0	0	0	0	0	0	0
tr|A0A194YM41|A0A194YM41_SORBI;tr|A0A1W0VUI4|A0A1W0VUI4_SORBI	tr|A0A194YM41|A0A194YM41_SORBI;tr|A0A1W0VUI4|A0A1W0VUI4_SORBI	2;2	2;2	2;2	tr|A0A194YM41|A0A194YM41_SORBI Uncharacterized protein (Fragment) OS=Sorghum bicolor OX=4558 GN=SORBI_3010G237000 PE=4 SV=1;tr|A0A1W0VUI4|A0A1W0VUI4_SORBI Uncharacterized protein (Fragment) OS=Sorghum bicolor OX=4558 GN=SORBI_3010G237000 PE=4 SV=1	2	2	2	2	0	1	0	1	1	0	2	2	2	1	1	2	1	1	1	1	0	1	1	1	1	1	1	1	0	1	0	1	1	0	2	2	2	1	1	2	1	1	1	1
tr|A0A194YM42|A0A194YM42_SORBI;tr|A0A194YM64|A0A194YM64_SORBI;tr|A0A194YM75|A0A194YM75_SORBI;tr|C5WN47|C5WN47_SORBI;tr|C5XM77|C5XM77_SORBI	tr|A0A194YM42|A0A194YM42_SORBI;tr|A0A194YM64|A0A194YM64_SORBI;tr|A0A194YM75|A0A194YM75_SORBI	35;35;33;4;1	33;33;31;2;1	31;31;29;2;0	tr|A0A194YM42|A0A194YM42_SORBI Uncharacterized protein OS=Sorghum bicolor OX=4558 GN=SORBI_3004G011700 PE=3 SV=1;tr|A0A194YM64|A0A194YM64_SORBI Uncharacterized protein OS=Sorghum bicolor OX=4558 GN=SORBI_3004G011700 PE=3 SV=1;tr|A0A194YM75|A0A194YM75_SORBI	5	35	33	31	18	19	20	20	10	21	24	21	24	26	16	23	19	18	20	20	23	22	21	21	20	23	19	18	16	17	18	18	9	20	22	19	22	24	15	21	18	17	19	19
tr|A0A194YMF1|A0A194YMF1_SORBI;tr|A0A194YNI3|A0A194YNI3_SORBI	tr|A0A194YMF1|A0A194YMF1_SORBI;tr|A0A194YNI3|A0A194YNI3_SORBI	8;6	8;6	8;6	tr|A0A194YMF1|A0A194YMF1_SORBI Uncharacterized protein OS=Sorghum bicolor OX=4558 GN=SORBI_3004G030100 PE=4 SV=1;tr|A0A194YNI3|A0A194YNI3_SORBI Uncharacterized protein OS=Sorghum bicolor OX=4558 GN=SORBI_3004G030100 PE=4 SV=1	2	8	8	8	1	2	3	2	2	3	5	3	1	1	1	2	3	1	3	2	3	3	1	2	3	3	4	2	1	2	3	2	2	3	5	3	1	1	1	2	3	1	3	2
tr|A0A194YMI7|A0A194YMI7_SORBI	tr|A0A194YMI7|A0A194YMI7_SORBI	4	4	3	tr|A0A194YMI7|A0A194YMI7_SORBI Uncharacterized protein OS=Sorghum bicolor OX=4558 GN=SORBI_3004G036800 PE=3 SV=1	1	4	4	3	1	0	0	0	0	1	0	0	0	0	1	0	1	0	1	0	0	0	0	0	1	0	0	0	1	0	0	0	0	1	0	0	0	0	1	0	1	0	1	0
tr|A0A194YMK8|A0A194YMK8_SORBI	tr|A0A194YMK8|A0A194YMK8_SORBI	2	2	2	tr|A0A194YMK8|A0A194YMK8_SORBI Uncharacterized protein OS=Sorghum bicolor OX=4558 GN=SORBI_3004G034000 PE=4 SV=1	1	2	2	2	0	1	1	0	0	0	1	0	0	0	0	0	1	1	0	0	0	0	0	0	0	0	1	1	0	1	1	0	0	0	1	0	0	0	0	0	1	1	0	0
tr|A0A194YMM6|A0A194YMM6_SORBI;tr|A0A1W0VUZ2|A0A1W0VUZ2_SORBI;tr|A0A194YIA3|A0A194YIA3_SORBI;tr|A0A1B6PSS3|A0A1B6PSS3_SORBI	tr|A0A194YMM6|A0A194YMM6_SORBI	27;13;1;1	18;8;0;0	3;3;0;0	tr|A0A194YMM6|A0A194YMM6_SORBI Glyceraldehyde-3-phosphate dehydrogenase OS=Sorghum bicolor OX=4558 GN=SORBI_3010G262500 PE=3 SV=1	4	27	18	3	20	22	21	21	17	22	21	21	22	20	22	21	21	19	22	20	19	20	22	20	21	19	21	23	13	15	13	14	10	15	14	14	15	13	15	14	14	12	15	13
tr|A0A1Z5RM08|A0A1Z5RM08_SORBI;tr|A0A194YMQ2|A0A194YMQ2_SORBI	tr|A0A1Z5RM08|A0A1Z5RM08_SORBI;tr|A0A194YMQ2|A0A194YMQ2_SORBI	2;2	2;2	2;2	tr|A0A1Z5RM08|A0A1Z5RM08_SORBI Translation factor GUF1 homolog, mitochondrial OS=Sorghum bicolor OX=4558 GN=SORBI_3004G046500 PE=3 SV=1;tr|A0A194YMQ2|A0A194YMQ2_SORBI Translation factor GUF1 homolog, chloroplastic OS=Sorghum bicolor OX=4558 GN=SORBI_3004G0	2	2	2	2	0	0	0	0	0	0	1	0	0	0	0	0	0	0	0	0	0	0	1	0	1	1	2	0	0	0	0	0	0	0	1	0	0	0	0	0	0	0	0	0
tr|A0A194YMU2|A0A194YMU2_SORBI	tr|A0A194YMU2|A0A194YMU2_SORBI	2	2	2	tr|A0A194YMU2|A0A194YMU2_SORBI Sulfurtransferase OS=Sorghum bicolor OX=4558 GN=SORBI_3004G053000 PE=4 SV=1	1	2	2	2	0	0	0	0	0	0	0	0	0	0	0	2	0	0	0	0	0	1	0	0	0	0	0	0	0	0	0	0	0	0	0	0	0	0	0	2	0	0	0	0
tr|A0A194YMV2|A0A194YMV2_SORBI;tr|A0A194YKQ5|A0A194YKQ5_SORBI	tr|A0A194YMV2|A0A194YMV2_SORBI	34;14	32;12	32;12	tr|A0A194YMV2|A0A194YMV2_SORBI Phosphoglycerate kinase OS=Sorghum bicolor OX=4558 GN=SORBI_3004G055200 PE=3 SV=1	2	34	32	32	25	29	26	26	24	25	23	27	26	28	24	22	28	25	25	27	26	25	27	27	29	30	29	29	23	27	24	24	22	23	21	25	24	26	22	20	26	23	23	25
tr|A0A194YP12|A0A194YP12_SORBI;tr|A0A194YMY4|A0A194YMY4_SORBI;tr|A0A194YMX1|A0A194YMX1_SORBI;tr|A0A194YN18|A0A194YN18_SORBI	tr|A0A194YP12|A0A194YP12_SORBI;tr|A0A194YMY4|A0A194YMY4_SORBI;tr|A0A194YMX1|A0A194YMX1_SORBI;tr|A0A194YN18|A0A194YN18_SORBI	7;7;7;6	7;7;7;6	7;7;7;6	tr|A0A194YP12|A0A194YP12_SORBI Succinate-semialdehyde dehydrogenase OS=Sorghum bicolor OX=4558 GN=SORBI_3004G058600 PE=3 SV=1;tr|A0A194YMY4|A0A194YMY4_SORBI Uncharacterized protein OS=Sorghum bicolor OX=4558 GN=SORBI_3004G058600 PE=3 SV=1;tr|A0A194YMX1|A0A	4	7	7	7	1	3	2	0	2	3	1	1	2	3	3	0	2	1	2	1	1	1	2	2	1	2	1	2	1	3	2	0	2	3	1	1	2	3	3	0	2	1	2	1
tr|A0A194YN00|A0A194YN00_SORBI;tr|A0A194YLZ0|A0A194YLZ0_SORBI;tr|A0A1Z5RRK1|A0A1Z5RRK1_SORBI	tr|A0A194YN00|A0A194YN00_SORBI;tr|A0A194YLZ0|A0A194YLZ0_SORBI	12;11;3	12;11;3	12;11;3	tr|A0A194YN00|A0A194YN00_SORBI Uncharacterized protein OS=Sorghum bicolor OX=4558 GN=SORBI_3010G277300 PE=4 SV=1;tr|A0A194YLZ0|A0A194YLZ0_SORBI Uncharacterized protein OS=Sorghum bicolor OX=4558 GN=SORBI_3010G277300 PE=4 SV=1	3	12	12	12	7	7	7	5	3	6	6	7	6	7	6	6	6	7	6	6	7	5	8	6	7	8	8	8	7	7	7	5	3	6	6	7	6	7	6	6	6	7	6	6
tr|A0A194YN14|A0A194YN14_SORBI	tr|A0A194YN14|A0A194YN14_SORBI	1	1	1	tr|A0A194YN14|A0A194YN14_SORBI Uncharacterized protein OS=Sorghum bicolor OX=4558 GN=SORBI_3010G279200 PE=4 SV=1	1	1	1	1	0	0	1	0	1	1	1	1	1	0	1	1	1	0	1	1	1	1	1	0	1	1	1	1	0	0	1	0	1	1	1	1	1	0	1	1	1	0	1	1
tr|A0A194YN38|A0A194YN38_SORBI	tr|A0A194YN38|A0A194YN38_SORBI	23	7	7	tr|A0A194YN38|A0A194YN38_SORBI Uncharacterized protein OS=Sorghum bicolor OX=4558 GN=SORBI_3004G002200 PE=3 SV=1	1	23	7	7	12	15	16	14	14	14	14	14	16	17	16	16	15	16	17	15	14	14	14	12	15	13	14	15	1	2	1	2	2	2	1	2	2	4	3	3	3	3	3	1
tr|A0A194YN58|A0A194YN58_SORBI;tr|A0A1Z5RL79|A0A1Z5RL79_SORBI	tr|A0A194YN58|A0A194YN58_SORBI;tr|A0A1Z5RL79|A0A1Z5RL79_SORBI	5;4	5;4	5;4	tr|A0A194YN58|A0A194YN58_SORBI Uncharacterized protein OS=Sorghum bicolor OX=4558 GN=SORBI_3004G064300 PE=4 SV=1;tr|A0A1Z5RL79|A0A1Z5RL79_SORBI Uncharacterized protein OS=Sorghum bicolor OX=4558 GN=SORBI_3004G064300 PE=4 SV=1	2	5	5	5	2	1	4	2	2	1	3	1	5	3	3	2	4	3	1	2	3	3	4	3	4	3	4	2	2	1	4	2	2	1	3	1	5	3	3	2	4	3	1	2
tr|A0A194YND7|A0A194YND7_SORBI;tr|A0A194YPD9|A0A194YPD9_SORBI	tr|A0A194YND7|A0A194YND7_SORBI;tr|A0A194YPD9|A0A194YPD9_SORBI	52;49	52;49	51;48	tr|A0A194YND7|A0A194YND7_SORBI Lipoxygenase OS=Sorghum bicolor OX=4558 GN=SORBI_3004G078600 PE=3 SV=1;tr|A0A194YPD9|A0A194YPD9_SORBI Lipoxygenase OS=Sorghum bicolor OX=4558 GN=SORBI_3004G078600 PE=3 SV=1	2	52	52	51	30	37	34	35	10	30	30	39	29	34	24	31	45	32	33	34	33	30	44	29	37	40	33	35	30	37	34	35	10	30	30	39	29	34	24	31	45	32	33	34
tr|A0A194YNE0|A0A194YNE0_SORBI;tr|A0A194YL68|A0A194YL68_SORBI;tr|A0A1W0VTS8|A0A1W0VTS8_SORBI;tr|C5Z5R3|C5Z5R3_SORBI	tr|A0A194YNE0|A0A194YNE0_SORBI;tr|A0A194YL68|A0A194YL68_SORBI;tr|A0A1W0VTS8|A0A1W0VTS8_SORBI;tr|C5Z5R3|C5Z5R3_SORBI	2;1;1;1	2;1;1;1	2;1;1;1	tr|A0A194YNE0|A0A194YNE0_SORBI Uncharacterized protein OS=Sorghum bicolor OX=4558 GN=SORBI_3004G081100 PE=4 SV=1;tr|A0A194YL68|A0A194YL68_SORBI Uncharacterized protein OS=Sorghum bicolor OX=4558 GN=SORBI_3010G188600 PE=4 SV=1;tr|A0A1W0VTS8|A0A1W0VTS8_SORBI	4	2	2	2	0	0	0	0	0	0	0	1	1	0	0	1	0	0	0	0	0	0	0	0	0	0	0	0	0	0	0	0	0	0	0	1	1	0	0	1	0	0	0	0
tr|A0A194YNF4|A0A194YNF4_SORBI	tr|A0A194YNF4|A0A194YNF4_SORBI	7	7	6	tr|A0A194YNF4|A0A194YNF4_SORBI ADP,ATP carrier protein OS=Sorghum bicolor OX=4558 GN=SORBI_3004G087500 PE=3 SV=1	1	7	7	6	3	3	3	4	2	3	3	3	4	5	3	4	1	3	5	3	3	3	2	3	2	5	2	4	3	3	3	4	2	3	3	3	4	5	3	4	1	3	5	3
tr|A0A194YNG2|A0A194YNG2_SORBI;tr|C5XP35|C5XP35_SORBI	tr|A0A194YNG2|A0A194YNG2_SORBI;tr|C5XP35|C5XP35_SORBI	8;6	8;6	8;6	tr|A0A194YNG2|A0A194YNG2_SORBI RuvB-like helicase OS=Sorghum bicolor OX=4558 GN=SORBI_3004G027500 PE=3 SV=1;tr|C5XP35|C5XP35_SORBI RuvB-like helicase OS=Sorghum bicolor OX=4558 GN=SORBI_3003G349000 PE=3 SV=1	2	8	8	8	1	0	3	1	0	1	4	3	4	1	0	2	1	0	1	1	0	2	3	2	3	4	2	2	1	0	3	1	0	1	4	3	4	1	0	2	1	0	1	1
tr|A0A194YNG8|A0A194YNG8_SORBI;tr|A0A194YMD6|A0A194YMD6_SORBI	tr|A0A194YNG8|A0A194YNG8_SORBI;tr|A0A194YMD6|A0A194YMD6_SORBI	6;4	6;4	6;4	tr|A0A194YNG8|A0A194YNG8_SORBI Uncharacterized protein OS=Sorghum bicolor OX=4558 GN=SORBI_3004G028500 PE=3 SV=1;tr|A0A194YMD6|A0A194YMD6_SORBI Uncharacterized protein OS=Sorghum bicolor OX=4558 GN=SORBI_3004G028500 PE=4 SV=1	2	6	6	6	1	1	3	2	0	3	1	0	1	1	0	0	0	1	2	4	2	1	2	3	2	1	3	2	1	1	3	2	0	3	1	0	1	1	0	0	0	1	2	4
tr|A0A194YNG9|A0A194YNG9_SORBI	tr|A0A194YNG9|A0A194YNG9_SORBI	1	1	1	tr|A0A194YNG9|A0A194YNG9_SORBI Peptidylprolyl isomerase OS=Sorghum bicolor OX=4558 GN=SORBI_3004G082200 PE=4 SV=1	1	1	1	1	1	1	1	1	0	1	1	1	0	1	0	1	0	1	1	1	1	1	1	1	0	1	1	1	1	1	1	1	0	1	1	1	0	1	0	1	0	1	1	1
tr|A0A194YNI9|A0A194YNI9_SORBI	tr|A0A194YNI9|A0A194YNI9_SORBI	3	3	3	tr|A0A194YNI9|A0A194YNI9_SORBI Uncharacterized protein OS=Sorghum bicolor OX=4558 GN=SORBI_3004G086000 PE=4 SV=1	1	3	3	3	1	2	1	1	1	1	2	1	2	1	2	1	1	2	2	1	1	2	1	1	1	1	1	1	1	2	1	1	1	1	2	1	2	1	2	1	1	2	2	1
tr|A0A194YNJ6|A0A194YNJ6_SORBI;tr|A0A1Z5RML0|A0A1Z5RML0_SORBI;tr|A0A194YNK5|A0A194YNK5_SORBI;tr|A0A1Z5RLR5|A0A1Z5RLR5_SORBI	tr|A0A194YNJ6|A0A194YNJ6_SORBI;tr|A0A1Z5RML0|A0A1Z5RML0_SORBI;tr|A0A194YNK5|A0A194YNK5_SORBI;tr|A0A1Z5RLR5|A0A1Z5RLR5_SORBI	14;14;14;14	14;14;14;14	9;9;9;9	tr|A0A194YNJ6|A0A194YNJ6_SORBI Coatomer subunit beta OS=Sorghum bicolor OX=4558 GN=SORBI_3004G088501 PE=3 SV=1;tr|A0A1Z5RML0|A0A1Z5RML0_SORBI Coatomer subunit beta OS=Sorghum bicolor OX=4558 GN=SORBI_3004G088450 PE=3 SV=1;tr|A0A194YNK5|A0A194YNK5_SORBI C	4	14	14	9	6	6	8	7	2	7	9	7	8	6	5	7	9	6	8	7	8	8	6	8	8	9	5	9	6	6	8	7	2	7	9	7	8	6	5	7	9	6	8	7
tr|A0A194YNK2|A0A194YNK2_SORBI;tr|C5XXZ0|C5XXZ0_SORBI;tr|C5XXZ1|C5XXZ1_SORBI	tr|A0A194YNK2|A0A194YNK2_SORBI;tr|C5XXZ0|C5XXZ0_SORBI;tr|C5XXZ1|C5XXZ1_SORBI	7;7;6	7;7;6	7;7;6	tr|A0A194YNK2|A0A194YNK2_SORBI Uncharacterized protein OS=Sorghum bicolor OX=4558 GN=SORBI_3004G087700 PE=3 SV=1;tr|C5XXZ0|C5XXZ0_SORBI Uncharacterized protein OS=Sorghum bicolor OX=4558 GN=SORBI_3004G087700 PE=3 SV=1;tr|C5XXZ1|C5XXZ1_SORBI Uncharacterized	3	7	7	7	0	0	0	0	0	0	0	0	0	0	0	1	4	0	3	0	0	0	3	1	1	0	0	0	0	0	0	0	0	0	0	0	0	0	0	1	4	0	3	0
tr|A0A194YNL2|A0A194YNL2_SORBI	tr|A0A194YNL2|A0A194YNL2_SORBI	3	3	3	tr|A0A194YNL2|A0A194YNL2_SORBI Uncharacterized protein OS=Sorghum bicolor OX=4558 GN=SORBI_3004G035800 PE=4 SV=1	1	3	3	3	1	0	0	0	0	0	1	1	0	0	2	1	1	0	0	0	0	0	0	0	1	1	1	1	1	0	0	0	0	0	1	1	0	0	2	1	1	0	0	0
tr|A0A194YNQ0|A0A194YNQ0_SORBI	tr|A0A194YNQ0|A0A194YNQ0_SORBI	3	3	3	tr|A0A194YNQ0|A0A194YNQ0_SORBI Uncharacterized protein OS=Sorghum bicolor OX=4558 GN=SORBI_3004G099300 PE=3 SV=1	1	3	3	3	1	1	1	0	2	0	1	1	1	1	0	1	1	1	1	1	0	0	2	3	3	1	1	0	1	1	1	0	2	0	1	1	1	1	0	1	1	1	1	1
tr|A0A194YNT6|A0A194YNT6_SORBI;tr|A0A194YNT9|A0A194YNT9_SORBI	tr|A0A194YNT6|A0A194YNT6_SORBI;tr|A0A194YNT9|A0A194YNT9_SORBI	15;11	15;11	15;11	tr|A0A194YNT6|A0A194YNT6_SORBI Aspartate aminotransferase OS=Sorghum bicolor OX=4558 GN=SORBI_3004G104700 PE=4 SV=1;tr|A0A194YNT9|A0A194YNT9_SORBI Aspartate aminotransferase OS=Sorghum bicolor OX=4558 GN=SORBI_3004G104700 PE=4 SV=1	2	15	15	15	5	3	7	5	2	8	13	4	10	7	5	7	5	8	6	8	11	8	3	9	10	8	9	8	5	3	7	5	2	8	13	4	10	7	5	7	5	8	6	8
tr|A0A194YNW8|A0A194YNW8_SORBI	tr|A0A194YNW8|A0A194YNW8_SORBI	3	3	3	tr|A0A194YNW8|A0A194YNW8_SORBI Peroxidase OS=Sorghum bicolor OX=4558 GN=SORBI_3004G105200 PE=3 SV=1	1	3	3	3	0	2	2	1	0	1	0	0	0	1	0	0	1	0	1	2	3	1	0	2	1	1	1	1	0	2	2	1	0	1	0	0	0	1	0	0	1	0	1	2
tr|A0A194YP96|A0A194YP96_SORBI	tr|A0A194YP96|A0A194YP96_SORBI	9	9	9	tr|A0A194YP96|A0A194YP96_SORBI Uncharacterized protein OS=Sorghum bicolor OX=4558 GN=SORBI_3004G127700 PE=4 SV=1	1	9	9	9	3	1	1	2	1	2	2	2	2	2	3	2	3	1	4	4	2	2	4	2	3	2	4	2	3	1	1	2	1	2	2	2	2	2	3	2	3	1	4	4
tr|A0A194YP97|A0A194YP97_SORBI	tr|A0A194YP97|A0A194YP97_SORBI	5	5	5	tr|A0A194YP97|A0A194YP97_SORBI Uncharacterized protein OS=Sorghum bicolor OX=4558 GN=SORBI_3004G072000 PE=3 SV=1	1	5	5	5	4	5	5	4	4	3	4	4	5	5	3	3	4	5	4	5	5	4	4	4	5	5	4	4	4	5	5	4	4	3	4	4	5	5	3	3	4	5	4	5
tr|A0A194YPA2|A0A194YPA2_SORBI	tr|A0A194YPA2|A0A194YPA2_SORBI	10	10	10	tr|A0A194YPA2|A0A194YPA2_SORBI Uncharacterized protein OS=Sorghum bicolor OX=4558 GN=SORBI_3004G128900 PE=4 SV=1	1	10	10	10	1	3	5	4	1	2	2	2	5	4	1	0	5	3	4	4	2	4	8	6	8	9	6	5	1	3	5	4	1	2	2	2	5	4	1	0	5	3	4	4
tr|A0A194YPD4|A0A194YPD4_SORBI;tr|A0A194YND2|A0A194YND2_SORBI	tr|A0A194YPD4|A0A194YPD4_SORBI;tr|A0A194YND2|A0A194YND2_SORBI	17;15	17;15	17;15	tr|A0A194YPD4|A0A194YPD4_SORBI Citrate synthase OS=Sorghum bicolor OX=4558 GN=SORBI_3004G078000 PE=3 SV=1;tr|A0A194YND2|A0A194YND2_SORBI Citrate synthase OS=Sorghum bicolor OX=4558 GN=SORBI_3004G078000 PE=3 SV=1	2	17	17	17	7	5	8	8	1	8	8	4	8	10	7	10	8	10	9	10	8	10	8	9	11	12	8	8	7	5	8	8	1	8	8	4	8	10	7	10	8	10	9	10
tr|A0A194YPE1|A0A194YPE1_SORBI	tr|A0A194YPE1|A0A194YPE1_SORBI	2	2	2	tr|A0A194YPE1|A0A194YPE1_SORBI Uncharacterized protein OS=Sorghum bicolor OX=4558 GN=SORBI_3004G130400 PE=3 SV=1	1	2	2	2	0	1	1	0	0	0	1	1	1	2	1	0	0	0	0	1	0	0	0	0	1	1	1	0	0	1	1	0	0	0	1	1	1	2	1	0	0	0	0	1
tr|A0A1Z5RMD6|A0A1Z5RMD6_SORBI;tr|A0A194YPE7|A0A194YPE7_SORBI;tr|A0A194YPE6|A0A194YPE6_SORBI;tr|A0A1Z5R3M0|A0A1Z5R3M0_SORBI;tr|A0A1Z5R4Q0|A0A1Z5R4Q0_SORBI;tr|A0A1B6P9X3|A0A1B6P9X3_SORBI;tr|A0A1B6Q7E0|A0A1B6Q7E0_SORBI;tr|C5XEN9|C5XEN9_SORBI	tr|A0A1Z5RMD6|A0A1Z5RMD6_SORBI;tr|A0A194YPE7|A0A194YPE7_SORBI;tr|A0A194YPE6|A0A194YPE6_SORBI;tr|A0A1Z5R3M0|A0A1Z5R3M0_SORBI;tr|A0A1Z5R4Q0|A0A1Z5R4Q0_SORBI;tr|A0A1B6P9X3|A0A1B6P9X3_SORBI;tr|A0A1B6Q7E0|A0A1B6Q7E0_SORBI;tr|C5XEN9|C5XEN9_SORBI	2;2;2;1;1;1;1;1	2;2;2;1;1;1;1;1	1;1;1;0;0;0;0;0	tr|A0A1Z5RMD6|A0A1Z5RMD6_SORBI Uncharacterized protein OS=Sorghum bicolor OX=4558 GN=SORBI_3004G131040 PE=4 SV=1;tr|A0A194YPE7|A0A194YPE7_SORBI Uncharacterized protein OS=Sorghum bicolor OX=4558 GN=SORBI_3004G131040 PE=4 SV=1;tr|A0A194YPE6|A0A194YPE6_SORBI	8	2	2	1	0	0	0	0	0	0	1	1	0	0	0	0	0	0	0	0	0	0	0	0	0	0	0	1	0	0	0	0	0	0	1	1	0	0	0	0	0	0	0	0
tr|A0A194YPE9|A0A194YPE9_SORBI;tr|A0A194YNE6|A0A194YNE6_SORBI	tr|A0A194YPE9|A0A194YPE9_SORBI;tr|A0A194YNE6|A0A194YNE6_SORBI	13;12	13;12	13;12	tr|A0A194YPE9|A0A194YPE9_SORBI Fumarylacetoacetase OS=Sorghum bicolor OX=4558 GN=SORBI_3004G080100 PE=3 SV=1;tr|A0A194YNE6|A0A194YNE6_SORBI Fumarylacetoacetase OS=Sorghum bicolor OX=4558 GN=SORBI_3004G080100 PE=3 SV=1	2	13	13	13	8	9	6	6	5	9	8	7	6	8	8	10	7	10	8	6	7	7	9	7	7	8	8	9	8	9	6	6	5	9	8	7	6	8	8	10	7	10	8	6
tr|A0A194YPI2|A0A194YPI2_SORBI	tr|A0A194YPI2|A0A194YPI2_SORBI	8	8	5	tr|A0A194YPI2|A0A194YPI2_SORBI Uncharacterized protein OS=Sorghum bicolor OX=4558 GN=SORBI_3004G134200 PE=4 SV=1	1	8	8	5	1	3	1	1	0	1	0	1	0	0	1	1	1	1	1	1	0	0	3	1	0	1	0	0	1	3	1	1	0	1	0	1	0	0	1	1	1	1	1	1
tr|C5Y8C5|C5Y8C5_SORBI;tr|A0A194YPQ3|A0A194YPQ3_SORBI	tr|C5Y8C5|C5Y8C5_SORBI;tr|A0A194YPQ3|A0A194YPQ3_SORBI	1;1	1;1	1;1	tr|C5Y8C5|C5Y8C5_SORBI Uncharacterized protein OS=Sorghum bicolor OX=4558 GN=SORBI_3005G093600 PE=4 SV=1;tr|A0A194YPQ3|A0A194YPQ3_SORBI Uncharacterized protein OS=Sorghum bicolor OX=4558 GN=SORBI_3004G093000 PE=4 SV=1	2	1	1	1	0	0	0	0	0	0	0	0	0	1	0	0	0	0	0	0	0	0	0	0	0	0	0	0	0	0	0	0	0	0	0	0	0	1	0	0	0	0	0	0
tr|A0A194YPR8|A0A194YPR8_SORBI	tr|A0A194YPR8|A0A194YPR8_SORBI	1	1	1	tr|A0A194YPR8|A0A194YPR8_SORBI Uncharacterized protein OS=Sorghum bicolor OX=4558 GN=SORBI_3004G095000 PE=4 SV=1	1	1	1	1	0	1	0	1	0	0	1	0	1	1	0	0	0	0	0	0	0	0	0	0	0	0	0	1	0	1	0	1	0	0	1	0	1	1	0	0	0	0	0	0
tr|A0A1Z5RMN4|A0A1Z5RMN4_SORBI;tr|A0A194YPU6|A0A194YPU6_SORBI	tr|A0A1Z5RMN4|A0A1Z5RMN4_SORBI;tr|A0A194YPU6|A0A194YPU6_SORBI	16;16	16;16	16;16	tr|A0A1Z5RMN4|A0A1Z5RMN4_SORBI Uncharacterized protein OS=Sorghum bicolor OX=4558 GN=SORBI_3004G151800 PE=4 SV=1;tr|A0A194YPU6|A0A194YPU6_SORBI Uncharacterized protein OS=Sorghum bicolor OX=4558 GN=SORBI_3004G151800 PE=4 SV=1	2	16	16	16	7	7	13	7	4	7	10	8	8	9	5	10	6	6	8	6	7	5	8	6	9	5	8	10	7	7	13	7	4	7	10	8	8	9	5	10	6	6	8	6
tr|A0A194YPV1|A0A194YPV1_SORBI;tr|A0A194YPV6|A0A194YPV6_SORBI	tr|A0A194YPV1|A0A194YPV1_SORBI;tr|A0A194YPV6|A0A194YPV6_SORBI	2;2	2;2	2;2	tr|A0A194YPV1|A0A194YPV1_SORBI Uncharacterized protein OS=Sorghum bicolor OX=4558 GN=SORBI_3004G153000 PE=4 SV=1;tr|A0A194YPV6|A0A194YPV6_SORBI Uncharacterized protein OS=Sorghum bicolor OX=4558 GN=SORBI_3004G153000 PE=4 SV=1	2	2	2	2	0	0	0	0	0	0	1	0	0	0	0	1	0	0	0	0	0	0	2	0	0	0	0	0	0	0	0	0	0	0	1	0	0	0	0	1	0	0	0	0
tr|A0A194YPY4|A0A194YPY4_SORBI;tr|C5YF89|C5YF89_SORBI;tr|A0A1B6PKG7|A0A1B6PKG7_SORBI;tr|A0A1B6PKH4|A0A1B6PKH4_SORBI;tr|A0A1B6PKF9|A0A1B6PKF9_SORBI	tr|A0A194YPY4|A0A194YPY4_SORBI;tr|C5YF89|C5YF89_SORBI;tr|A0A1B6PKG7|A0A1B6PKG7_SORBI;tr|A0A1B6PKH4|A0A1B6PKH4_SORBI;tr|A0A1B6PKF9|A0A1B6PKF9_SORBI	4;2;2;2;2	4;2;2;2;2	4;2;2;2;2	tr|A0A194YPY4|A0A194YPY4_SORBI Uncharacterized protein OS=Sorghum bicolor OX=4558 GN=SORBI_3004G158300 PE=4 SV=1;tr|C5YF89|C5YF89_SORBI Uncharacterized protein OS=Sorghum bicolor OX=4558 GN=SORBI_3006G058400 PE=4 SV=1;tr|A0A1B6PKG7|A0A1B6PKG7_SORBI Unchara	5	4	4	4	0	2	1	1	0	0	0	2	1	1	0	1	1	0	1	0	0	1	2	1	0	0	0	0	0	2	1	1	0	0	0	2	1	1	0	1	1	0	1	0
tr|A0A194YQ30|A0A194YQ30_SORBI;tr|A0A194YPY7|A0A194YPY7_SORBI	tr|A0A194YQ30|A0A194YQ30_SORBI;tr|A0A194YPY7|A0A194YPY7_SORBI	5;5	3;3	3;3	tr|A0A194YQ30|A0A194YQ30_SORBI Cytochrome b-c1 complex subunit Rieske, mitochondrial OS=Sorghum bicolor OX=4558 GN=SORBI_3004G159000 PE=4 SV=1;tr|A0A194YPY7|A0A194YPY7_SORBI Cytochrome b-c1 complex subunit Rieske, mitochondrial OS=Sorghum bicolor OX=4558 G	2	5	3	3	1	3	1	1	0	1	0	1	2	0	3	1	0	1	1	2	1	1	1	1	0	0	2	1	1	2	0	0	0	1	0	0	1	0	2	0	0	0	0	1
tr|A0A194YQ00|A0A194YQ00_SORBI	tr|A0A194YQ00|A0A194YQ00_SORBI	6	6	6	tr|A0A194YQ00|A0A194YQ00_SORBI Uncharacterized protein OS=Sorghum bicolor OX=4558 GN=SORBI_3004G154300 PE=4 SV=1	1	6	6	6	0	1	0	1	0	1	2	2	0	3	3	2	1	2	1	0	2	0	1	0	1	2	2	0	0	1	0	1	0	1	2	2	0	3	3	2	1	2	1	0
tr|A0A194YQ11|A0A194YQ11_SORBI	tr|A0A194YQ11|A0A194YQ11_SORBI	1	1	1	tr|A0A194YQ11|A0A194YQ11_SORBI Uncharacterized protein OS=Sorghum bicolor OX=4558 GN=SORBI_3004G156600 PE=4 SV=1	1	1	1	1	1	1	1	1	1	1	1	1	1	1	1	1	1	1	1	1	1	1	1	1	1	1	1	1	1	1	1	1	1	1	1	1	1	1	1	1	1	1	1	1
tr|A0A194YR85|A0A194YR85_SORBI;tr|A0A194YQ33|A0A194YQ33_SORBI;tr|A0A194YQ72|A0A194YQ72_SORBI;tr|C5YFW1|C5YFW1_SORBI;tr|A0A109ND96|A0A109ND96_SORBI;tr|A0A125QUG5|A0A125QUG5_SORBI;tr|C5WLV6|C5WLV6_SORBI;tr|A0A1W0W1H5|A0A1W0W1H5_SORBI	tr|A0A194YR85|A0A194YR85_SORBI;tr|A0A194YQ33|A0A194YQ33_SORBI;tr|A0A194YQ72|A0A194YQ72_SORBI	16;16;14;4;3;3;1;1	16;16;14;4;3;3;1;1	14;14;12;2;1;1;1;1	tr|A0A194YR85|A0A194YR85_SORBI Uncharacterized protein OS=Sorghum bicolor OX=4558 GN=SORBI_3004G166700 PE=3 SV=1;tr|A0A194YQ33|A0A194YQ33_SORBI Uncharacterized protein OS=Sorghum bicolor OX=4558 GN=SORBI_3004G166700 PE=3 SV=1;tr|A0A194YQ72|A0A194YQ72_SORBI	8	16	16	14	5	4	2	3	2	3	4	5	3	5	3	3	4	2	1	11	12	10	3	4	4	7	4	5	5	4	2	3	2	3	4	5	3	5	3	3	4	2	1	11
tr|A0A194YQ38|A0A194YQ38_SORBI	tr|A0A194YQ38|A0A194YQ38_SORBI	1	1	1	tr|A0A194YQ38|A0A194YQ38_SORBI Uncharacterized protein OS=Sorghum bicolor OX=4558 GN=SORBI_3004G167100 PE=4 SV=1	1	1	1	1	0	0	0	0	1	0	0	0	0	1	0	0	0	0	0	0	0	0	0	0	0	0	0	0	0	0	0	0	1	0	0	0	0	1	0	0	0	0	0	0
tr|A0A194YQ67|A0A194YQ67_SORBI	tr|A0A194YQ67|A0A194YQ67_SORBI	7	7	7	tr|A0A194YQ67|A0A194YQ67_SORBI Uncharacterized protein OS=Sorghum bicolor OX=4558 GN=SORBI_3004G165900 PE=4 SV=1	1	7	7	7	0	1	1	3	0	0	1	3	2	0	2	3	1	0	1	2	1	1	1	0	0	0	2	0	0	1	1	3	0	0	1	3	2	0	2	3	1	0	1	2
tr|A0A194YQ88|A0A194YQ88_SORBI;tr|A0A194YQ83|A0A194YQ83_SORBI	tr|A0A194YQ88|A0A194YQ88_SORBI;tr|A0A194YQ83|A0A194YQ83_SORBI	25;25	25;25	21;21	tr|A0A194YQ88|A0A194YQ88_SORBI Uncharacterized protein OS=Sorghum bicolor OX=4558 GN=SORBI_3004G175500 PE=3 SV=1;tr|A0A194YQ83|A0A194YQ83_SORBI Uncharacterized protein OS=Sorghum bicolor OX=4558 GN=SORBI_3004G175500 PE=3 SV=1	2	25	25	21	16	17	18	13	12	14	15	13	18	14	14	17	17	15	15	18	12	14	14	15	16	14	15	14	16	17	18	13	12	14	15	13	18	14	14	17	17	15	15	18
tr|A0A194YQ92|A0A194YQ92_SORBI;tr|A0A1Z5RMS0|A0A1Z5RMS0_SORBI	tr|A0A194YQ92|A0A194YQ92_SORBI	29;14	29;14	29;14	tr|A0A194YQ92|A0A194YQ92_SORBI Uncharacterized protein OS=Sorghum bicolor OX=4558 GN=SORBI_3004G120100 PE=4 SV=1	2	29	29	29	13	15	11	10	3	13	16	11	5	8	16	12	11	6	7	10	7	9	10	10	13	12	15	13	13	15	11	10	3	13	16	11	5	8	16	12	11	6	7	10
tr|A0A194YQC8|A0A194YQC8_SORBI	tr|A0A194YQC8|A0A194YQC8_SORBI	1	1	1	tr|A0A194YQC8|A0A194YQC8_SORBI Uncharacterized protein OS=Sorghum bicolor OX=4558 GN=SORBI_3004G125700 PE=4 SV=1	1	1	1	1	1	1	1	1	0	1	1	1	0	1	1	1	0	1	1	1	1	1	0	1	1	1	0	1	1	1	1	1	0	1	1	1	0	1	1	1	0	1	1	1
tr|A0A194YQG2|A0A194YQG2_SORBI	tr|A0A194YQG2|A0A194YQG2_SORBI	7	7	7	tr|A0A194YQG2|A0A194YQG2_SORBI Uncharacterized protein OS=Sorghum bicolor OX=4558 GN=SORBI_3004G130800 PE=4 SV=2	1	7	7	7	3	0	1	1	1	0	1	1	2	2	1	1	3	3	2	1	3	3	2	2	1	3	2	4	3	0	1	1	1	0	1	1	2	2	1	1	3	3	2	1
tr|A0A194YQG6|A0A194YQG6_SORBI;tr|A0A1Z5RMH1|A0A1Z5RMH1_SORBI	tr|A0A194YQG6|A0A194YQG6_SORBI;tr|A0A1Z5RMH1|A0A1Z5RMH1_SORBI	2;1	2;1	2;1	tr|A0A194YQG6|A0A194YQG6_SORBI Glycosyltransferase OS=Sorghum bicolor OX=4558 GN=SORBI_3004G186600 PE=3 SV=1;tr|A0A1Z5RMH1|A0A1Z5RMH1_SORBI Uncharacterized protein OS=Sorghum bicolor OX=4558 GN=SORBI_3004G122700 PE=4 SV=1	2	2	2	2	0	0	0	0	0	0	0	0	0	0	0	0	1	0	0	0	0	0	1	1	1	0	1	0	0	0	0	0	0	0	0	0	0	0	0	0	1	0	0	0
tr|A0A194YQK0|A0A194YQK0_SORBI	tr|A0A194YQK0|A0A194YQK0_SORBI	4	4	4	tr|A0A194YQK0|A0A194YQK0_SORBI Uncharacterized protein OS=Sorghum bicolor OX=4558 GN=SORBI_3004G193400 PE=4 SV=1	1	4	4	4	3	3	4	2	2	2	3	4	2	3	2	2	3	2	3	1	3	3	3	3	3	3	1	2	3	3	4	2	2	2	3	4	2	3	2	2	3	2	3	1
tr|A0A1Z5RDY0|A0A1Z5RDY0_SORBI;tr|A0A1Z5RE74|A0A1Z5RE74_SORBI;tr|A0A1Z5RDG9|A0A1Z5RDG9_SORBI;tr|C5YAQ9|C5YAQ9_SORBI;tr|A0A194YQN8|A0A194YQN8_SORBI	tr|A0A1Z5RDY0|A0A1Z5RDY0_SORBI;tr|A0A1Z5RE74|A0A1Z5RE74_SORBI;tr|A0A1Z5RDG9|A0A1Z5RDG9_SORBI;tr|C5YAQ9|C5YAQ9_SORBI;tr|A0A194YQN8|A0A194YQN8_SORBI	1;1;1;1;1	1;1;1;1;1	1;1;1;1;1	tr|A0A1Z5RDY0|A0A1Z5RDY0_SORBI Uncharacterized protein OS=Sorghum bicolor OX=4558 GN=SORBI_3006G120500 PE=4 SV=1;tr|A0A1Z5RE74|A0A1Z5RE74_SORBI Uncharacterized protein OS=Sorghum bicolor OX=4558 GN=SORBI_3006G120500 PE=4 SV=1;tr|A0A1Z5RDG9|A0A1Z5RDG9_SORBI	5	1	1	1	0	0	1	0	0	0	0	0	0	1	0	1	0	0	0	0	0	0	0	1	1	0	0	1	0	0	1	0	0	0	0	0	0	1	0	1	0	0	0	0
tr|C5WXQ0|C5WXQ0_SORBI;tr|A0A194YQQ1|A0A194YQQ1_SORBI;tr|A0A1Z5S992|A0A1Z5S992_SORBI;tr|C5WQP5|C5WQP5_SORBI;tr|A0A1B6QLV9|A0A1B6QLV9_SORBI;tr|A0A1B6QF80|A0A1B6QF80_SORBI	tr|C5WXQ0|C5WXQ0_SORBI;tr|A0A194YQQ1|A0A194YQQ1_SORBI;tr|A0A1Z5S992|A0A1Z5S992_SORBI	9;9;9;2;2;2	9;9;9;2;2;2	2;2;2;1;1;1	tr|C5WXQ0|C5WXQ0_SORBI Histone H3 OS=Sorghum bicolor OX=4558 GN=SORBI_3006G100600 PE=3 SV=1;tr|A0A194YQQ1|A0A194YQQ1_SORBI Histone H3 OS=Sorghum bicolor OX=4558 GN=SORBI_3004G188000 PE=3 SV=2;tr|A0A1Z5S992|A0A1Z5S992_SORBI Uncharacterized protein (Fragment	6	9	9	2	6	6	5	6	6	6	5	6	5	5	5	5	6	5	5	5	5	6	6	5	5	5	5	5	6	6	5	6	6	6	5	6	5	5	5	5	6	5	5	5
tr|A0A194YQT4|A0A194YQT4_SORBI	tr|A0A194YQT4|A0A194YQT4_SORBI	1	1	1	tr|A0A194YQT4|A0A194YQT4_SORBI Uncharacterized protein OS=Sorghum bicolor OX=4558 GN=SORBI_3004G208600 PE=4 SV=1	1	1	1	1	0	0	1	0	0	0	0	0	0	0	0	0	0	1	0	1	0	1	0	0	0	1	0	1	0	0	1	0	0	0	0	0	0	0	0	0	0	1	0	1
tr|A0A194YRV2|A0A194YRV2_SORBI;tr|A0A194YQU0|A0A194YQU0_SORBI;tr|A0A1Z5RND7|A0A1Z5RND7_SORBI	tr|A0A194YRV2|A0A194YRV2_SORBI;tr|A0A194YQU0|A0A194YQU0_SORBI	11;11;5	11;11;5	11;11;5	tr|A0A194YRV2|A0A194YRV2_SORBI Uncharacterized protein OS=Sorghum bicolor OX=4558 GN=SORBI_3004G204500 PE=4 SV=1;tr|A0A194YQU0|A0A194YQU0_SORBI Uncharacterized protein OS=Sorghum bicolor OX=4558 GN=SORBI_3004G204500 PE=4 SV=1	3	11	11	11	7	4	8	6	2	8	8	6	5	4	6	6	5	7	7	9	4	7	6	5	7	8	6	6	7	4	8	6	2	8	8	6	5	4	6	6	5	7	7	9
tr|A0A194YQU6|A0A194YQU6_SORBI	tr|A0A194YQU6|A0A194YQU6_SORBI	11	11	6	tr|A0A194YQU6|A0A194YQU6_SORBI Glucose-6-phosphate 1-dehydrogenase OS=Sorghum bicolor OX=4558 GN=SORBI_3004G204900 PE=3 SV=1	1	11	11	6	0	4	2	5	1	0	3	3	2	1	1	2	1	2	2	2	2	0	3	2	2	3	1	2	0	4	2	5	1	0	3	3	2	1	1	2	1	2	2	2
tr|A0A194YQU8|A0A194YQU8_SORBI	tr|A0A194YQU8|A0A194YQU8_SORBI	2	2	2	tr|A0A194YQU8|A0A194YQU8_SORBI Uncharacterized protein OS=Sorghum bicolor OX=4558 GN=SORBI_3004G209900 PE=4 SV=1	1	2	2	2	0	1	0	0	0	0	0	1	0	0	1	1	0	0	0	0	0	0	0	0	0	1	0	0	0	1	0	0	0	0	0	1	0	0	1	1	0	0	0	0
tr|A0A194YR04|A0A194YR04_SORBI	tr|A0A194YR04|A0A194YR04_SORBI	21	21	14	tr|A0A194YR04|A0A194YR04_SORBI Uncharacterized protein OS=Sorghum bicolor OX=4558 GN=SORBI_3004G220000 PE=4 SV=1	1	21	21	14	12	14	17	15	7	12	15	14	15	14	13	13	13	15	14	13	14	13	17	15	12	15	18	15	12	14	17	15	7	12	15	14	15	14	13	13	13	15	14	13
tr|A0A1Z5RN40|A0A1Z5RN40_SORBI;tr|A0A194YR13|A0A194YR13_SORBI	tr|A0A1Z5RN40|A0A1Z5RN40_SORBI;tr|A0A194YR13|A0A194YR13_SORBI	1;1	1;1	1;1	tr|A0A1Z5RN40|A0A1Z5RN40_SORBI Uncharacterized protein OS=Sorghum bicolor OX=4558 GN=SORBI_3004G154000 PE=4 SV=1;tr|A0A194YR13|A0A194YR13_SORBI Uncharacterized protein OS=Sorghum bicolor OX=4558 GN=SORBI_3004G154000 PE=4 SV=1	2	1	1	1	0	0	0	0	0	0	0	0	1	0	0	0	0	0	0	0	0	0	0	0	0	0	0	0	0	0	0	0	0	0	0	0	1	0	0	0	0	0	0	0
tr|A0A194YR44|A0A194YR44_SORBI	tr|A0A194YR44|A0A194YR44_SORBI	7	7	7	tr|A0A194YR44|A0A194YR44_SORBI Uncharacterized protein OS=Sorghum bicolor OX=4558 GN=SORBI_3004G227200 PE=4 SV=1	1	7	7	7	3	2	5	4	4	3	4	5	1	3	3	2	2	3	1	3	1	1	4	5	2	4	5	4	3	2	5	4	4	3	4	5	1	3	3	2	2	3	1	3
tr|A0A194YR69|A0A194YR69_SORBI	tr|A0A194YR69|A0A194YR69_SORBI	1	1	1	tr|A0A194YR69|A0A194YR69_SORBI Uncharacterized protein OS=Sorghum bicolor OX=4558 GN=SORBI_3004G230900 PE=4 SV=1	1	1	1	1	0	0	0	0	0	0	0	0	0	0	0	0	1	0	0	0	0	0	0	0	0	0	0	0	0	0	0	0	0	0	0	0	0	0	0	0	1	0	0	0
tr|A0A194YRC1|A0A194YRC1_SORBI;tr|C5XY68|C5XY68_SORBI	tr|A0A194YRC1|A0A194YRC1_SORBI;tr|C5XY68|C5XY68_SORBI	9;9	9;9	9;9	tr|A0A194YRC1|A0A194YRC1_SORBI Carboxypeptidase OS=Sorghum bicolor OX=4558 GN=SORBI_3004G224766 PE=3 SV=2;tr|C5XY68|C5XY68_SORBI Carboxypeptidase OS=Sorghum bicolor OX=4558 GN=SORBI_3004G224700 PE=3 SV=1	2	9	9	9	4	3	2	4	0	4	3	5	3	2	2	4	2	2	2	2	5	2	2	2	3	2	2	2	4	3	2	4	0	4	3	5	3	2	2	4	2	2	2	2
tr|A0A194YRE8|A0A194YRE8_SORBI	tr|A0A194YRE8|A0A194YRE8_SORBI	5	5	5	tr|A0A194YRE8|A0A194YRE8_SORBI Uncharacterized protein OS=Sorghum bicolor OX=4558 GN=SORBI_3004G238900 PE=4 SV=1	1	5	5	5	2	1	2	0	0	2	2	1	0	1	2	2	1	0	1	0	1	0	1	1	1	0	1	0	2	1	2	0	0	2	2	1	0	1	2	2	1	0	1	0
tr|A0A194YRE9|A0A194YRE9_SORBI;tr|A0A194YRJ6|A0A194YRJ6_SORBI;tr|A0A194YRF0|A0A194YRF0_SORBI;tr|A0A194YSK5|A0A194YSK5_SORBI	tr|A0A194YRE9|A0A194YRE9_SORBI;tr|A0A194YRJ6|A0A194YRJ6_SORBI;tr|A0A194YRF0|A0A194YRF0_SORBI;tr|A0A194YSK5|A0A194YSK5_SORBI	24;22;21;16	24;22;21;16	22;20;21;16	tr|A0A194YRE9|A0A194YRE9_SORBI Glutamine synthetase OS=Sorghum bicolor OX=4558 GN=SORBI_3004G247000 PE=3 SV=1;tr|A0A194YRJ6|A0A194YRJ6_SORBI Glutamine synthetase OS=Sorghum bicolor OX=4558 GN=SORBI_3004G247000 PE=3 SV=1;tr|A0A194YRF0|A0A194YRF0_SORBI Gluta	4	24	24	22	21	22	21	20	17	20	22	20	21	20	20	21	21	19	19	19	20	19	21	20	20	21	22	21	21	22	21	20	17	20	22	20	21	20	20	21	21	19	19	19
tr|A0A1Z5RPI7|A0A1Z5RPI7_SORBI;tr|A0A194YRF9|A0A194YRF9_SORBI	tr|A0A1Z5RPI7|A0A1Z5RPI7_SORBI;tr|A0A194YRF9|A0A194YRF9_SORBI	7;7	7;7	7;7	tr|A0A1Z5RPI7|A0A1Z5RPI7_SORBI Uncharacterized protein OS=Sorghum bicolor OX=4558 GN=SORBI_3004G249800 PE=4 SV=1;tr|A0A194YRF9|A0A194YRF9_SORBI Uncharacterized protein OS=Sorghum bicolor OX=4558 GN=SORBI_3004G249800 PE=4 SV=1	2	7	7	7	5	4	3	2	3	3	4	1	3	3	6	3	2	3	3	2	2	4	2	2	1	1	1	2	5	4	3	2	3	3	4	1	3	3	6	3	2	3	3	2
tr|A0A194YRK3|A0A194YRK3_SORBI;tr|A0A194YRG5|A0A194YRG5_SORBI	tr|A0A194YRK3|A0A194YRK3_SORBI;tr|A0A194YRG5|A0A194YRG5_SORBI	2;2	2;2	2;2	tr|A0A194YRK3|A0A194YRK3_SORBI Uncharacterized protein OS=Sorghum bicolor OX=4558 GN=SORBI_3004G250200 PE=4 SV=1;tr|A0A194YRG5|A0A194YRG5_SORBI Uncharacterized protein OS=Sorghum bicolor OX=4558 GN=SORBI_3004G250200 PE=4 SV=1	2	2	2	2	0	0	0	0	1	0	0	1	1	1	0	1	0	1	0	0	0	0	0	0	0	0	1	0	0	0	0	0	1	0	0	1	1	1	0	1	0	1	0	0
tr|A0A194YRG8|A0A194YRG8_SORBI	tr|A0A194YRG8|A0A194YRG8_SORBI	14	14	14	tr|A0A194YRG8|A0A194YRG8_SORBI Uncharacterized protein OS=Sorghum bicolor OX=4558 GN=SORBI_3004G242400 PE=4 SV=1	1	14	14	14	4	3	3	3	1	0	0	3	3	1	2	4	2	0	2	5	0	0	1	1	1	2	2	1	4	3	3	3	1	0	0	3	3	1	2	4	2	0	2	5
tr|A0A194YRH0|A0A194YRH0_SORBI;tr|Q8LST5|Q8LST5_SORBI	tr|A0A194YRH0|A0A194YRH0_SORBI;tr|Q8LST5|Q8LST5_SORBI	5;5	2;2	2;2	tr|A0A194YRH0|A0A194YRH0_SORBI Uncharacterized protein OS=Sorghum bicolor OX=4558 GN=SORBI_3004G250900 PE=4 SV=1;tr|Q8LST5|Q8LST5_SORBI Mitochondrial aldehyde dehydrogenase OS=Sorghum bicolor OX=4558 GN=ALDH2a PE=2 SV=1	2	5	2	2	4	3	2	3	2	3	2	2	3	3	5	2	3	2	2	2	3	3	2	2	2	2	2	2	1	0	0	0	0	1	0	0	1	1	2	0	1	0	0	0
tr|A0A194YRM0|A0A194YRM0_SORBI;tr|A0A194YRL9|A0A194YRL9_SORBI;tr|A0A1B6Q2Z9|A0A1B6Q2Z9_SORBI;tr|A0A1W0VX97|A0A1W0VX97_SORBI;tr|C5XHZ9|C5XHZ9_SORBI;tr|A0A1B6Q315|A0A1B6Q315_SORBI;tr|A0A1W0VXC1|A0A1W0VXC1_SORBI	tr|A0A194YRM0|A0A194YRM0_SORBI;tr|A0A194YRL9|A0A194YRL9_SORBI;tr|A0A1B6Q2Z9|A0A1B6Q2Z9_SORBI;tr|A0A1W0VX97|A0A1W0VX97_SORBI	6;6;4;4;2;2;2	6;6;4;4;2;2;2	6;6;4;4;2;2;2	tr|A0A194YRM0|A0A194YRM0_SORBI Uncharacterized protein OS=Sorghum bicolor OX=4558 GN=SORBI_3004G260000 PE=4 SV=1;tr|A0A194YRL9|A0A194YRL9_SORBI Uncharacterized protein OS=Sorghum bicolor OX=4558 GN=SORBI_3004G260000 PE=4 SV=1;tr|A0A1B6Q2Z9|A0A1B6Q2Z9_SORBI	7	6	6	6	1	4	2	2	1	2	2	2	3	2	1	2	3	1	3	2	2	2	0	2	0	1	1	1	1	4	2	2	1	2	2	2	3	2	1	2	3	1	3	2
tr|A0A194YRN2|A0A194YRN2_SORBI;tr|C5XZY5|C5XZY5_SORBI;tr|A0A194YRS4|A0A194YRS4_SORBI	tr|A0A194YRN2|A0A194YRN2_SORBI;tr|C5XZY5|C5XZY5_SORBI;tr|A0A194YRS4|A0A194YRS4_SORBI	4;4;2	4;4;2	4;4;2	tr|A0A194YRN2|A0A194YRN2_SORBI Uncharacterized protein OS=Sorghum bicolor OX=4558 GN=SORBI_3004G263200 PE=4 SV=1;tr|C5XZY5|C5XZY5_SORBI Uncharacterized protein OS=Sorghum bicolor OX=4558 GN=SORBI_3004G263200 PE=4 SV=1;tr|A0A194YRS4|A0A194YRS4_SORBI Unchara	3	4	4	4	1	1	2	1	1	1	2	2	2	2	1	1	1	1	0	1	2	2	2	2	2	0	2	1	1	1	2	1	1	1	2	2	2	2	1	1	1	1	0	1
tr|A0A194YRQ8|A0A194YRQ8_SORBI	tr|A0A194YRQ8|A0A194YRQ8_SORBI	2	2	2	tr|A0A194YRQ8|A0A194YRQ8_SORBI Uncharacterized protein OS=Sorghum bicolor OX=4558 GN=SORBI_3004G267700 PE=4 SV=1	1	2	2	2	0	0	1	1	1	1	1	1	0	1	1	0	0	1	0	1	1	1	1	0	1	0	1	1	0	0	1	1	1	1	1	1	0	1	1	0	0	1	0	1
tr|A0A194YRR0|A0A194YRR0_SORBI	tr|A0A194YRR0|A0A194YRR0_SORBI	19	19	9	tr|A0A194YRR0|A0A194YRR0_SORBI Uncharacterized protein OS=Sorghum bicolor OX=4558 GN=SORBI_3004G259200 PE=3 SV=1	1	19	19	9	9	10	15	13	8	12	13	12	14	14	9	12	13	12	14	13	15	13	12	13	15	14	13	16	9	10	15	13	8	12	13	12	14	14	9	12	13	12	14	13
tr|A0A194YRR3|A0A194YRR3_SORBI	tr|A0A194YRR3|A0A194YRR3_SORBI	13	13	13	tr|A0A194YRR3|A0A194YRR3_SORBI Uncharacterized protein OS=Sorghum bicolor OX=4558 GN=SORBI_3004G268500 PE=3 SV=1	1	13	13	13	0	0	5	4	0	3	7	0	5	2	0	4	1	7	3	0	1	0	0	10	4	0	1	1	0	0	5	4	0	3	7	0	5	2	0	4	1	7	3	0
tr|A0A194YRR5|A0A194YRR5_SORBI	tr|A0A194YRR5|A0A194YRR5_SORBI	1	1	1	tr|A0A194YRR5|A0A194YRR5_SORBI Uncharacterized protein OS=Sorghum bicolor OX=4558 GN=SORBI_3004G260800 PE=4 SV=1	1	1	1	1	0	0	1	0	0	0	0	0	1	0	0	0	0	0	0	0	0	0	1	0	0	0	1	0	0	0	1	0	0	0	0	0	1	0	0	0	0	0	0	0
tr|A0A194YRS5|A0A194YRS5_SORBI	tr|A0A194YRS5|A0A194YRS5_SORBI	9	9	9	tr|A0A194YRS5|A0A194YRS5_SORBI Uncharacterized protein OS=Sorghum bicolor OX=4558 GN=SORBI_3004G262700 PE=4 SV=1	1	9	9	9	2	1	1	3	1	2	2	3	1	1	3	4	2	1	1	1	1	2	3	1	2	2	1	2	2	1	1	3	1	2	2	3	1	1	3	4	2	1	1	1
tr|A0A194YRT1|A0A194YRT1_SORBI;tr|A0A194YRT0|A0A194YRT0_SORBI	tr|A0A194YRT1|A0A194YRT1_SORBI;tr|A0A194YRT0|A0A194YRT0_SORBI	6;6	6;6	6;6	tr|A0A194YRT1|A0A194YRT1_SORBI Uncharacterized protein OS=Sorghum bicolor OX=4558 GN=SORBI_3004G263500 PE=3 SV=1;tr|A0A194YRT0|A0A194YRT0_SORBI Uncharacterized protein OS=Sorghum bicolor OX=4558 GN=SORBI_3004G263500 PE=3 SV=1	2	6	6	6	1	2	0	2	1	0	3	3	2	3	1	1	2	4	2	2	1	2	1	3	1	1	1	2	1	2	0	2	1	0	3	3	2	3	1	1	2	4	2	2
tr|A0A194YRT7|A0A194YRT7_SORBI	tr|A0A194YRT7|A0A194YRT7_SORBI	23	23	23	tr|A0A194YRT7|A0A194YRT7_SORBI Uncharacterized protein OS=Sorghum bicolor OX=4558 GN=SORBI_3004G264300 PE=4 SV=1	1	23	23	23	5	8	5	6	4	9	7	4	1	4	7	6	6	7	7	8	4	5	10	5	6	10	6	8	5	8	5	6	4	9	7	4	1	4	7	6	6	7	7	8
tr|A0A194YRU4|A0A194YRU4_SORBI	tr|A0A194YRU4|A0A194YRU4_SORBI	7	7	6	tr|A0A194YRU4|A0A194YRU4_SORBI Uncharacterized protein OS=Sorghum bicolor OX=4558 GN=SORBI_3004G272800 PE=4 SV=1	1	7	7	6	2	3	0	2	1	4	1	4	2	2	3	4	2	0	3	4	4	4	4	3	4	3	4	1	2	3	0	2	1	4	1	4	2	2	3	4	2	0	3	4
tr|A0A194YRV7|A0A194YRV7_SORBI;tr|A0A194YRR2|A0A194YRR2_SORBI	tr|A0A194YRV7|A0A194YRV7_SORBI;tr|A0A194YRR2|A0A194YRR2_SORBI	11;10	7;6	7;6	tr|A0A194YRV7|A0A194YRV7_SORBI Uncharacterized protein OS=Sorghum bicolor OX=4558 GN=SORBI_3004G268000 PE=3 SV=1;tr|A0A194YRR2|A0A194YRR2_SORBI Uncharacterized protein OS=Sorghum bicolor OX=4558 GN=SORBI_3004G268000 PE=3 SV=1	2	11	7	7	5	5	8	6	2	3	4	3	5	5	3	3	8	5	4	6	3	3	8	6	6	4	4	5	2	2	6	3	1	1	2	2	2	3	1	1	5	3	2	3
tr|A0A194YRW3|A0A194YRW3_SORBI;tr|A0A1B6PAV1|A0A1B6PAV1_SORBI;tr|A0A1B6PBR1|A0A1B6PBR1_SORBI;tr|A0A1Z5RJT9|A0A1Z5RJT9_SORBI	tr|A0A194YRW3|A0A194YRW3_SORBI;tr|A0A1B6PAV1|A0A1B6PAV1_SORBI;tr|A0A1B6PBR1|A0A1B6PBR1_SORBI	6;3;3;2	6;3;3;2	6;3;3;2	tr|A0A194YRW3|A0A194YRW3_SORBI Uncharacterized protein OS=Sorghum bicolor OX=4558 GN=SORBI_3004G269800 PE=3 SV=1;tr|A0A1B6PAV1|A0A1B6PAV1_SORBI Uncharacterized protein OS=Sorghum bicolor OX=4558 GN=SORBI_3008G022000 PE=3 SV=1;tr|A0A1B6PBR1|A0A1B6PBR1_SORBI	4	6	6	6	2	2	4	2	0	1	3	3	1	3	2	4	3	1	2	2	2	2	2	2	1	1	2	1	2	2	4	2	0	1	3	3	1	3	2	4	3	1	2	2
tr|A0A194YRX7|A0A194YRX7_SORBI;tr|A0A194YRT4|A0A194YRT4_SORBI	tr|A0A194YRX7|A0A194YRX7_SORBI;tr|A0A194YRT4|A0A194YRT4_SORBI	32;29	32;29	32;29	tr|A0A194YRX7|A0A194YRX7_SORBI Phosphoribulokinase OS=Sorghum bicolor OX=4558 GN=SORBI_3004G272100 PE=3 SV=1;tr|A0A194YRT4|A0A194YRT4_SORBI Phosphoribulokinase OS=Sorghum bicolor OX=4558 GN=SORBI_3004G272100 PE=3 SV=1	2	32	32	32	21	22	24	25	22	24	22	21	23	25	22	23	21	21	22	26	19	23	21	24	23	21	22	22	21	22	24	25	22	24	22	21	23	25	22	23	21	21	22	26
tr|A0A194YS45|A0A194YS45_SORBI	tr|A0A194YS45|A0A194YS45_SORBI	5	3	3	tr|A0A194YS45|A0A194YS45_SORBI Glutathione peroxidase OS=Sorghum bicolor OX=4558 GN=SORBI_3004G290100 PE=3 SV=1	1	5	3	3	2	4	1	2	1	2	1	2	2	2	2	1	1	2	2	2	2	2	2	3	1	2	2	2	0	2	0	0	0	0	0	0	1	0	0	0	0	0	0	0
tr|A0A194YS53|A0A194YS53_SORBI;tr|A0A194YT47|A0A194YT47_SORBI	tr|A0A194YS53|A0A194YS53_SORBI;tr|A0A194YT47|A0A194YT47_SORBI	2;2	2;2	2;2	tr|A0A194YS53|A0A194YS53_SORBI Uncharacterized protein OS=Sorghum bicolor OX=4558 GN=SORBI_3004G281300 PE=4 SV=1;tr|A0A194YT47|A0A194YT47_SORBI Uncharacterized protein OS=Sorghum bicolor OX=4558 GN=SORBI_3004G281300 PE=4 SV=1	2	2	2	2	1	1	0	0	0	1	0	2	0	1	1	1	1	0	0	0	0	0	0	0	0	0	0	0	1	1	0	0	0	1	0	2	0	1	1	1	1	0	0	0
tr|A0A194YS86|A0A194YS86_SORBI;tr|A0A194YR77|A0A194YR77_SORBI;tr|C5YCH4|C5YCH4_SORBI	tr|A0A194YS86|A0A194YS86_SORBI;tr|A0A194YR77|A0A194YR77_SORBI	17;12;2	17;12;2	15;10;2	tr|A0A194YS86|A0A194YS86_SORBI Uncharacterized protein OS=Sorghum bicolor OX=4558 GN=SORBI_3004G225100 PE=4 SV=1;tr|A0A194YR77|A0A194YR77_SORBI Uncharacterized protein OS=Sorghum bicolor OX=4558 GN=SORBI_3004G225100 PE=4 SV=1	3	17	17	15	6	5	6	5	3	5	8	8	8	8	9	8	12	10	8	9	11	12	11	14	10	11	6	8	6	5	6	5	3	5	8	8	8	8	9	8	12	10	8	9
tr|A0A194YSD6|A0A194YSD6_SORBI	tr|A0A194YSD6|A0A194YSD6_SORBI	10	10	10	tr|A0A194YSD6|A0A194YSD6_SORBI Peptidylprolyl isomerase OS=Sorghum bicolor OX=4558 GN=SORBI_3004G234200 PE=4 SV=1	1	10	10	10	7	7	6	8	4	7	7	6	6	5	5	6	5	6	7	6	5	5	7	5	6	6	7	6	7	7	6	8	4	7	7	6	6	5	5	6	5	6	7	6
tr|A0A194YSE7|A0A194YSE7_SORBI	tr|A0A194YSE7|A0A194YSE7_SORBI	4	4	4	tr|A0A194YSE7|A0A194YSE7_SORBI Uncharacterized protein OS=Sorghum bicolor OX=4558 GN=SORBI_3004G307500 PE=4 SV=1	1	4	4	4	2	2	2	2	0	1	1	2	1	3	3	2	2	1	2	2	0	2	2	2	3	3	3	3	2	2	2	2	0	1	1	2	1	3	3	2	2	1	2	2
tr|A0A194YSH7|A0A194YSH7_SORBI	tr|A0A194YSH7|A0A194YSH7_SORBI	9	9	9	tr|A0A194YSH7|A0A194YSH7_SORBI Uncharacterized protein OS=Sorghum bicolor OX=4558 GN=SORBI_3004G314500 PE=4 SV=1	1	9	9	9	1	0	3	3	1	1	4	4	2	3	4	2	1	5	2	1	4	2	2	2	2	2	1	1	1	0	3	3	1	1	4	4	2	3	4	2	1	5	2	1
tr|A0A194YSI2|A0A194YSI2_SORBI;tr|A0A194YSN0|A0A194YSN0_SORBI	tr|A0A194YSI2|A0A194YSI2_SORBI	5;2	5;2	5;2	tr|A0A194YSI2|A0A194YSI2_SORBI Uncharacterized protein OS=Sorghum bicolor OX=4558 GN=SORBI_3004G315100 PE=4 SV=1	2	5	5	5	4	1	1	3	2	3	4	2	2	1	4	2	2	2	2	4	3	1	2	4	1	1	2	1	4	1	1	3	2	3	4	2	2	1	4	2	2	2	2	4
tr|A0A194YSN2|A0A194YSN2_SORBI;tr|A0A1Z5RQ09|A0A1Z5RQ09_SORBI;tr|C5XUB2|C5XUB2_SORBI;tr|C5XUA8|C5XUA8_SORBI	tr|A0A194YSN2|A0A194YSN2_SORBI;tr|A0A1Z5RQ09|A0A1Z5RQ09_SORBI;tr|C5XUB2|C5XUB2_SORBI;tr|C5XUA8|C5XUA8_SORBI	5;5;5;5	5;5;5;5	5;5;5;5	tr|A0A194YSN2|A0A194YSN2_SORBI Uncharacterized protein OS=Sorghum bicolor OX=4558 GN=SORBI_3004G324800 PE=4 SV=1;tr|A0A1Z5RQ09|A0A1Z5RQ09_SORBI Uncharacterized protein OS=Sorghum bicolor OX=4558 GN=SORBI_3004G324800 PE=4 SV=1;tr|C5XUB2|C5XUB2_SORBI Unchara	4	5	5	5	0	1	1	3	0	0	0	4	2	2	0	0	2	2	2	0	0	0	3	2	1	0	0	0	0	1	1	3	0	0	0	4	2	2	0	0	2	2	2	0
tr|A0A194YSP3|A0A194YSP3_SORBI;tr|A0A1Z5RQ27|A0A1Z5RQ27_SORBI	tr|A0A194YSP3|A0A194YSP3_SORBI;tr|A0A1Z5RQ27|A0A1Z5RQ27_SORBI	24;23	22;21	21;20	tr|A0A194YSP3|A0A194YSP3_SORBI Uncharacterized protein OS=Sorghum bicolor OX=4558 GN=SORBI_3004G327700 PE=4 SV=1;tr|A0A1Z5RQ27|A0A1Z5RQ27_SORBI Uncharacterized protein OS=Sorghum bicolor OX=4558 GN=SORBI_3004G327700 PE=4 SV=1	2	24	22	21	5	12	7	8	4	6	1	4	3	3	2	2	3	8	9	8	3	4	5	1	4	16	10	11	3	11	5	7	4	5	0	3	1	1	1	1	1	6	8	7
tr|A0A194YSP9|A0A194YSP9_SORBI	tr|A0A194YSP9|A0A194YSP9_SORBI	15	15	15	tr|A0A194YSP9|A0A194YSP9_SORBI Uncharacterized protein OS=Sorghum bicolor OX=4558 GN=SORBI_3004G255700 PE=4 SV=1	1	15	15	15	7	8	6	8	3	7	8	12	7	7	9	6	8	6	9	8	6	7	9	7	7	6	7	7	7	8	6	8	3	7	8	12	7	7	9	6	8	6	9	8
tr|A0A194YSR2|A0A194YSR2_SORBI	tr|A0A194YSR2|A0A194YSR2_SORBI	3	3	3	tr|A0A194YSR2|A0A194YSR2_SORBI Transmembrane 9 superfamily member OS=Sorghum bicolor OX=4558 GN=SORBI_3004G331900 PE=3 SV=1	1	3	3	3	0	0	0	0	0	0	1	1	0	0	0	1	0	0	0	0	0	0	2	0	0	1	1	0	0	0	0	0	0	0	1	1	0	0	0	1	0	0	0	0
tr|A0A194YSS1|A0A194YSS1_SORBI;tr|A0A194YSX3|A0A194YSX3_SORBI	tr|A0A194YSS1|A0A194YSS1_SORBI;tr|A0A194YSX3|A0A194YSX3_SORBI	10;7	10;7	10;7	tr|A0A194YSS1|A0A194YSS1_SORBI Uncharacterized protein OS=Sorghum bicolor OX=4558 GN=SORBI_3004G333400 PE=4 SV=1;tr|A0A194YSX3|A0A194YSX3_SORBI Uncharacterized protein OS=Sorghum bicolor OX=4558 GN=SORBI_3004G333400 PE=4 SV=1	2	10	10	10	4	3	6	4	2	5	6	4	6	5	3	5	6	5	6	5	6	6	5	5	5	6	4	6	4	3	6	4	2	5	6	4	6	5	3	5	6	5	6	5
tr|A0A194YST1|A0A194YST1_SORBI;tr|A0A194YSY5|A0A194YSY5_SORBI	tr|A0A194YST1|A0A194YST1_SORBI;tr|A0A194YSY5|A0A194YSY5_SORBI	17;15	1;0	1;0	tr|A0A194YST1|A0A194YST1_SORBI Uncharacterized protein OS=Sorghum bicolor OX=4558 GN=SORBI_3004G335000 PE=3 SV=1;tr|A0A194YSY5|A0A194YSY5_SORBI Uncharacterized protein OS=Sorghum bicolor OX=4558 GN=SORBI_3004G335000 PE=3 SV=1	2	17	1	1	10	7	5	10	4	9	7	8	10	10	11	8	7	7	9	11	10	11	7	5	8	7	8	9	1	0	0	0	0	0	0	0	1	1	0	0	1	1	0	1
tr|A0A194YSU9|A0A194YSU9_SORBI;tr|A0A194YTZ9|A0A194YTZ9_SORBI;tr|A0A1Z5RQ80|A0A1Z5RQ80_SORBI	tr|A0A194YSU9|A0A194YSU9_SORBI;tr|A0A194YTZ9|A0A194YTZ9_SORBI;tr|A0A1Z5RQ80|A0A1Z5RQ80_SORBI	9;9;9	9;9;9	9;9;9	tr|A0A194YSU9|A0A194YSU9_SORBI Uncharacterized protein OS=Sorghum bicolor OX=4558 GN=SORBI_3004G338300 PE=4 SV=1;tr|A0A194YTZ9|A0A194YTZ9_SORBI Uncharacterized protein OS=Sorghum bicolor OX=4558 GN=SORBI_3004G338300 PE=4 SV=1;tr|A0A1Z5RQ80|A0A1Z5RQ80_SORBI	3	9	9	9	3	1	3	2	3	3	3	2	2	3	3	1	3	2	1	2	2	3	2	1	1	2	3	1	3	1	3	2	3	3	3	2	2	3	3	1	3	2	1	2
tr|A0A194YSV0|A0A194YSV0_SORBI	tr|A0A194YSV0|A0A194YSV0_SORBI	10	10	10	tr|A0A194YSV0|A0A194YSV0_SORBI Uncharacterized protein OS=Sorghum bicolor OX=4558 GN=SORBI_3004G317700 PE=3 SV=2	1	10	10	10	2	0	3	2	0	1	1	1	3	2	3	2	4	2	3	1	3	2	5	4	2	3	2	3	2	0	3	2	0	1	1	1	3	2	3	2	4	2	3	1
tr|A0A194YSX5|A0A194YSX5_SORBI;tr|A0A194YSW3|A0A194YSW3_SORBI	tr|A0A194YSX5|A0A194YSX5_SORBI;tr|A0A194YSW3|A0A194YSW3_SORBI	35;27	35;27	35;27	tr|A0A194YSX5|A0A194YSX5_SORBI Uncharacterized protein OS=Sorghum bicolor OX=4558 GN=SORBI_3004G331700 PE=4 SV=1;tr|A0A194YSW3|A0A194YSW3_SORBI Uncharacterized protein OS=Sorghum bicolor OX=4558 GN=SORBI_3004G331700 PE=4 SV=1	2	35	35	35	26	24	28	27	20	25	27	24	26	27	26	26	25	28	26	24	27	27	24	26	26	27	25	27	26	24	28	27	20	25	27	24	26	27	26	26	25	28	26	24
tr|A0A194YSZ1|A0A194YSZ1_SORBI	tr|A0A194YSZ1|A0A194YSZ1_SORBI	18	18	18	tr|A0A194YSZ1|A0A194YSZ1_SORBI Uncharacterized protein OS=Sorghum bicolor OX=4558 GN=SORBI_3004G335500 PE=3 SV=1	1	18	18	18	7	10	14	11	8	11	13	9	16	15	6	11	15	17	18	18	17	17	16	17	17	16	15	16	7	10	14	11	8	11	13	9	16	15	6	11	15	17	18	18
tr|A0A194YT12|A0A194YT12_SORBI;tr|A0A1Z5RR49|A0A1Z5RR49_SORBI	tr|A0A194YT12|A0A194YT12_SORBI;tr|A0A1Z5RR49|A0A1Z5RR49_SORBI	7;6	7;6	7;6	tr|A0A194YT12|A0A194YT12_SORBI Uncharacterized protein OS=Sorghum bicolor OX=4558 GN=SORBI_3004G337800 PE=4 SV=1;tr|A0A1Z5RR49|A0A1Z5RR49_SORBI Uncharacterized protein OS=Sorghum bicolor OX=4558 GN=SORBI_3004G337800 PE=4 SV=1	2	7	7	7	2	2	0	0	0	1	1	1	0	0	2	1	2	0	1	1	2	2	2	1	0	0	1	1	2	2	0	0	0	1	1	1	0	0	2	1	2	0	1	1
tr|A0A194YT20|A0A194YT20_SORBI	tr|A0A194YT20|A0A194YT20_SORBI	2	2	2	tr|A0A194YT20|A0A194YT20_SORBI Uncharacterized protein OS=Sorghum bicolor OX=4558 GN=SORBI_3004G339200 PE=3 SV=1	1	2	2	2	1	1	1	1	1	1	1	1	1	1	1	1	1	1	2	1	1	1	1	1	1	1	1	1	1	1	1	1	1	1	1	1	1	1	1	1	1	1	2	1
tr|A0A194YT39|A0A194YT39_SORBI;tr|A0A1Z5RQI5|A0A1Z5RQI5_SORBI	tr|A0A194YT39|A0A194YT39_SORBI;tr|A0A1Z5RQI5|A0A1Z5RQI5_SORBI	13;9	13;9	13;9	tr|A0A194YT39|A0A194YT39_SORBI Uncharacterized protein OS=Sorghum bicolor OX=4558 GN=SORBI_3004G343500 PE=4 SV=1;tr|A0A1Z5RQI5|A0A1Z5RQI5_SORBI Uncharacterized protein OS=Sorghum bicolor OX=4558 GN=SORBI_3004G343500 PE=4 SV=1	2	13	13	13	2	4	0	2	1	2	1	4	0	1	1	1	3	5	7	8	6	6	3	6	5	5	4	5	2	4	0	2	1	2	1	4	0	1	1	1	3	5	7	8
tr|A0A194YT53|A0A194YT53_SORBI;tr|A0A194YT56|A0A194YT56_SORBI	tr|A0A194YT53|A0A194YT53_SORBI;tr|A0A194YT56|A0A194YT56_SORBI	21;18	21;18	20;17	tr|A0A194YT53|A0A194YT53_SORBI Uncharacterized protein OS=Sorghum bicolor OX=4558 GN=SORBI_3004G345800 PE=3 SV=1;tr|A0A194YT56|A0A194YT56_SORBI Uncharacterized protein OS=Sorghum bicolor OX=4558 GN=SORBI_3004G345800 PE=3 SV=1	2	21	21	20	9	12	12	12	7	12	14	13	11	15	15	13	15	11	12	14	14	13	14	14	14	10	9	12	9	12	12	12	7	12	14	13	11	15	15	13	15	11	12	14
tr|A0A194YT59|A0A194YT59_SORBI	tr|A0A194YT59|A0A194YT59_SORBI	6	2	2	tr|A0A194YT59|A0A194YT59_SORBI Sucrose synthase OS=Sorghum bicolor OX=4558 GN=SORBI_3004G357600 PE=3 SV=1	1	6	2	2	2	0	2	0	0	0	3	1	3	2	2	1	1	0	2	0	0	1	1	1	0	1	1	0	0	0	0	0	0	0	1	0	1	0	0	0	0	0	0	0
tr|C5XT00|C5XT00_SORBI;tr|A0A194YT69|A0A194YT69_SORBI	tr|C5XT00|C5XT00_SORBI;tr|A0A194YT69|A0A194YT69_SORBI	1;1	1;1	1;1	tr|C5XT00|C5XT00_SORBI Uncharacterized protein OS=Sorghum bicolor OX=4558 GN=SORBI_3004G017900 PE=4 SV=1;tr|A0A194YT69|A0A194YT69_SORBI Uncharacterized protein OS=Sorghum bicolor OX=4558 GN=SORBI_3004G359400 PE=4 SV=1	2	1	1	1	0	1	0	0	0	0	0	0	0	0	0	0	0	0	0	0	0	0	1	0	0	0	1	0	0	1	0	0	0	0	0	0	0	0	0	0	0	0	0	0
tr|A0A194YUB4|A0A194YUB4_SORBI;tr|A0A194YT70|A0A194YT70_SORBI;tr|A0A194YTC8|A0A194YTC8_SORBI	tr|A0A194YUB4|A0A194YUB4_SORBI;tr|A0A194YT70|A0A194YT70_SORBI;tr|A0A194YTC8|A0A194YTC8_SORBI	8;8;8	8;8;8	8;8;8	tr|A0A194YUB4|A0A194YUB4_SORBI Uncharacterized protein OS=Sorghum bicolor OX=4558 GN=SORBI_3004G359600 PE=4 SV=1;tr|A0A194YT70|A0A194YT70_SORBI Uncharacterized protein OS=Sorghum bicolor OX=4558 GN=SORBI_3004G359600 PE=4 SV=1;tr|A0A194YTC8|A0A194YTC8_SORBI	3	8	8	8	6	4	6	5	2	5	5	4	5	4	6	5	3	3	3	1	4	2	4	5	2	4	3	3	6	4	6	5	2	5	5	4	5	4	6	5	3	3	3	1
tr|A0A194YT80|A0A194YT80_SORBI;tr|A0A194YTD0|A0A194YTD0_SORBI	tr|A0A194YT80|A0A194YT80_SORBI;tr|A0A194YTD0|A0A194YTD0_SORBI	2;2	2;2	2;2	tr|A0A194YT80|A0A194YT80_SORBI Ubiquitin carboxyl-terminal hydrolase OS=Sorghum bicolor OX=4558 GN=SORBI_3004G350100 PE=3 SV=1;tr|A0A194YTD0|A0A194YTD0_SORBI Ubiquitin carboxyl-terminal hydrolase OS=Sorghum bicolor OX=4558 GN=SORBI_3004G350100 PE=3 SV=2	2	2	2	2	1	0	0	0	0	0	0	0	1	0	0	0	1	0	0	0	0	0	0	0	0	1	0	0	1	0	0	0	0	0	0	0	1	0	0	0	1	0	0	0
tr|A0A194YT87|A0A194YT87_SORBI	tr|A0A194YT87|A0A194YT87_SORBI	9	9	9	tr|A0A194YT87|A0A194YT87_SORBI Uncharacterized protein OS=Sorghum bicolor OX=4558 GN=SORBI_3004G287300 PE=3 SV=1	1	9	9	9	3	6	4	4	3	3	2	3	3	4	1	3	1	1	3	5	4	2	1	1	1	7	5	7	3	6	4	4	3	3	2	3	3	4	1	3	1	1	3	5
tr|A0A194YTJ5|A0A194YTJ5_SORBI	tr|A0A194YTJ5|A0A194YTJ5_SORBI	40	40	40	tr|A0A194YTJ5|A0A194YTJ5_SORBI Uncharacterized protein OS=Sorghum bicolor OX=4558 GN=SORBI_3004G307100 PE=4 SV=1	1	40	40	40	24	19	26	20	7	20	25	23	29	25	22	19	27	23	28	16	18	17	29	25	28	21	20	21	24	19	26	20	7	20	25	23	29	25	22	19	27	23	28	16
tr|A0A194YTY4|A0A194YTY4_SORBI	tr|A0A194YTY4|A0A194YTY4_SORBI	4	4	4	tr|A0A194YTY4|A0A194YTY4_SORBI Uncharacterized protein OS=Sorghum bicolor OX=4558 GN=SORBI_3004G336000 PE=3 SV=1	1	4	4	4	1	0	3	1	2	1	2	2	2	1	1	2	2	3	1	1	1	2	3	1	1	3	3	2	1	0	3	1	2	1	2	2	2	1	1	2	2	3	1	1
tr|A0A194YU12|A0A194YU12_SORBI	tr|A0A194YU12|A0A194YU12_SORBI	12	12	12	tr|A0A194YU12|A0A194YU12_SORBI Glutathione reductase OS=Sorghum bicolor OX=4558 GN=SORBI_3004G341200 PE=3 SV=1	1	12	12	12	5	5	4	6	2	6	7	6	8	9	6	6	8	5	6	5	9	7	9	5	5	5	4	4	5	5	4	6	2	6	7	6	8	9	6	6	8	5	6	5
tr|A0A194YU41|A0A194YU41_SORBI	tr|A0A194YU41|A0A194YU41_SORBI	8	8	8	tr|A0A194YU41|A0A194YU41_SORBI Uncharacterized protein OS=Sorghum bicolor OX=4558 GN=SORBI_3004G346000 PE=3 SV=1	1	8	8	8	0	0	4	2	0	0	1	0	1	1	0	0	0	1	0	0	0	0	1	1	0	3	6	3	0	0	4	2	0	0	1	0	1	1	0	0	0	1	0	0
tr|A0A1Z5RQW2|A0A1Z5RQW2_SORBI;tr|A0A194YU65|A0A194YU65_SORBI	tr|A0A1Z5RQW2|A0A1Z5RQW2_SORBI;tr|A0A194YU65|A0A194YU65_SORBI	1;1	1;1	1;1	tr|A0A1Z5RQW2|A0A1Z5RQW2_SORBI Uncharacterized protein OS=Sorghum bicolor OX=4558 GN=SORBI_3004G349800 PE=4 SV=1;tr|A0A194YU65|A0A194YU65_SORBI Uncharacterized protein OS=Sorghum bicolor OX=4558 GN=SORBI_3004G349800 PE=4 SV=1	2	1	1	1	1	1	1	0	0	0	1	1	1	1	1	1	0	1	0	1	0	1	0	0	0	1	0	0	1	1	1	0	0	0	1	1	1	1	1	1	0	1	0	1
tr|A0A194YU99|A0A194YU99_SORBI	tr|A0A194YU99|A0A194YU99_SORBI	36	36	36	tr|A0A194YU99|A0A194YU99_SORBI Uncharacterized protein OS=Sorghum bicolor OX=4558 GN=SORBI_3004G356700 PE=3 SV=1	1	36	36	36	15	16	20	17	6	16	22	20	19	20	19	14	17	18	15	13	16	18	14	17	15	19	20	18	15	16	20	17	6	16	22	20	19	20	19	14	17	18	15	13
tr|A0A1B6P5L2|A0A1B6P5L2_SORBI;tr|A0A1B6P5V3|A0A1B6P5V3_SORBI;tr|A0A1B6P5Q8|A0A1B6P5Q8_SORBI;tr|C5XR19|C5XR19_SORBI	tr|A0A1B6P5L2|A0A1B6P5L2_SORBI;tr|A0A1B6P5V3|A0A1B6P5V3_SORBI;tr|A0A1B6P5Q8|A0A1B6P5Q8_SORBI	7;7;5;1	7;7;5;1	7;7;5;1	tr|A0A1B6P5L2|A0A1B6P5L2_SORBI Uncharacterized protein OS=Sorghum bicolor OX=4558 GN=SORBI_3009G000500 PE=4 SV=1;tr|A0A1B6P5V3|A0A1B6P5V3_SORBI Uncharacterized protein OS=Sorghum bicolor OX=4558 GN=SORBI_3009G000500 PE=4 SV=1;tr|A0A1B6P5Q8|A0A1B6P5Q8_SORBI	4	7	7	7	2	2	0	0	1	1	1	2	1	1	2	2	0	0	1	0	0	0	0	0	1	0	0	0	2	2	0	0	1	1	1	2	1	1	2	2	0	0	1	0
tr|A0A1B6P662|A0A1B6P662_SORBI	tr|A0A1B6P662|A0A1B6P662_SORBI	1	1	1	tr|A0A1B6P662|A0A1B6P662_SORBI Uncharacterized protein OS=Sorghum bicolor OX=4558 GN=SORBI_3009G026200 PE=4 SV=1	1	1	1	1	0	1	0	0	0	0	0	1	0	0	0	1	0	0	0	0	0	0	0	0	0	1	0	1	0	1	0	0	0	0	0	1	0	0	0	1	0	0	0	0
tr|A0A1B6P687|A0A1B6P687_SORBI;tr|A0A1B6P680|A0A1B6P680_SORBI	tr|A0A1B6P687|A0A1B6P687_SORBI;tr|A0A1B6P680|A0A1B6P680_SORBI	9;7	9;7	9;7	tr|A0A1B6P687|A0A1B6P687_SORBI Uncharacterized protein OS=Sorghum bicolor OX=4558 GN=SORBI_3009G031400 PE=4 SV=1;tr|A0A1B6P680|A0A1B6P680_SORBI Uncharacterized protein OS=Sorghum bicolor OX=4558 GN=SORBI_3009G031400 PE=4 SV=1	2	9	9	9	0	1	1	1	0	0	0	1	3	2	0	1	2	2	5	3	5	4	0	1	0	3	4	2	0	1	1	1	0	0	0	1	3	2	0	1	2	2	5	3
tr|A0A1B6P694|A0A1B6P694_SORBI;tr|A0A1B6P6H1|A0A1B6P6H1_SORBI	tr|A0A1B6P694|A0A1B6P694_SORBI;tr|A0A1B6P6H1|A0A1B6P6H1_SORBI	11;11	11;11	5;5	tr|A0A1B6P694|A0A1B6P694_SORBI Lambda glutathione transferase 2 OS=Sorghum bicolor OX=4558 GN=GSTL2 PE=2 SV=1;tr|A0A1B6P6H1|A0A1B6P6H1_SORBI Uncharacterized protein OS=Sorghum bicolor OX=4558 GN=SORBI_3009G033200 PE=3 SV=1	2	11	11	5	3	5	5	5	2	5	7	5	5	6	5	4	7	6	6	6	6	6	8	7	4	5	5	5	3	5	5	5	2	5	7	5	5	6	5	4	7	6	6	6
tr|A0A1B6P6F8|A0A1B6P6F8_SORBI	tr|A0A1B6P6F8|A0A1B6P6F8_SORBI	1	1	1	tr|A0A1B6P6F8|A0A1B6P6F8_SORBI Uncharacterized protein OS=Sorghum bicolor OX=4558 GN=SORBI_3009G041800 PE=4 SV=2	1	1	1	1	1	1	0	0	0	0	1	1	0	1	1	1	0	1	0	0	1	0	0	0	0	1	0	1	1	1	0	0	0	0	1	1	0	1	1	1	0	1	0	0
tr|A0A1B6P6G7|A0A1B6P6G7_SORBI	tr|A0A1B6P6G7|A0A1B6P6G7_SORBI	7	7	6	tr|A0A1B6P6G7|A0A1B6P6G7_SORBI Uncharacterized protein OS=Sorghum bicolor OX=4558 GN=SORBI_3009G034700 PE=3 SV=1	1	7	7	6	3	3	3	3	0	5	3	4	5	3	4	4	4	3	4	2	3	3	3	3	5	1	2	1	3	3	3	3	0	5	3	4	5	3	4	4	4	3	4	2
tr|A0A1B6P6N7|A0A1B6P6N7_SORBI;tr|A0A1B6P6P7|A0A1B6P6P7_SORBI	tr|A0A1B6P6N7|A0A1B6P6N7_SORBI	9;4	9;4	9;4	tr|A0A1B6P6N7|A0A1B6P6N7_SORBI Uncharacterized protein OS=Sorghum bicolor OX=4558 GN=SORBI_3009G043000 PE=4 SV=1	2	9	9	9	6	7	7	8	5	7	7	8	7	7	6	7	6	6	6	6	6	5	5	8	7	6	6	7	6	7	7	8	5	7	7	8	7	7	6	7	6	6	6	6
tr|A0A1Z5R154|A0A1Z5R154_SORBI;tr|A0A1B6P6W1|A0A1B6P6W1_SORBI	tr|A0A1Z5R154|A0A1Z5R154_SORBI;tr|A0A1B6P6W1|A0A1B6P6W1_SORBI	1;1	1;1	1;1	tr|A0A1Z5R154|A0A1Z5R154_SORBI Uncharacterized protein OS=Sorghum bicolor OX=4558 GN=SORBI_3009G060300 PE=4 SV=1;tr|A0A1B6P6W1|A0A1B6P6W1_SORBI Uncharacterized protein OS=Sorghum bicolor OX=4558 GN=SORBI_3009G060300 PE=4 SV=1	2	1	1	1	0	1	0	0	1	0	0	1	0	0	0	0	0	0	0	1	1	1	0	0	0	0	0	0	0	1	0	0	1	0	0	1	0	0	0	0	0	0	0	1
tr|A0A1B6P6Y2|A0A1B6P6Y2_SORBI;tr|C5Z100|C5Z100_SORBI	tr|A0A1B6P6Y2|A0A1B6P6Y2_SORBI;tr|C5Z100|C5Z100_SORBI	3;3	3;3	3;3	tr|A0A1B6P6Y2|A0A1B6P6Y2_SORBI Uncharacterized protein OS=Sorghum bicolor OX=4558 GN=SORBI_3009G057300 PE=3 SV=1;tr|C5Z100|C5Z100_SORBI Uncharacterized protein OS=Sorghum bicolor OX=4558 GN=SORBI_3009G057300 PE=3 SV=2	2	3	3	3	1	0	0	0	0	0	1	0	2	1	2	1	1	0	0	0	0	0	1	1	0	0	0	0	1	0	0	0	0	0	1	0	2	1	2	1	1	0	0	0
tr|A0A1B6P731|A0A1B6P731_SORBI;tr|A0A1B6P6V7|A0A1B6P6V7_SORBI;REV__tr|C5XSB2|C5XSB2_SORBI	tr|A0A1B6P731|A0A1B6P731_SORBI;tr|A0A1B6P6V7|A0A1B6P6V7_SORBI	15;14;1	15;14;1	15;14;1	tr|A0A1B6P731|A0A1B6P731_SORBI Uncharacterized protein OS=Sorghum bicolor OX=4558 GN=SORBI_3009G056200 PE=3 SV=1;tr|A0A1B6P6V7|A0A1B6P6V7_SORBI Uncharacterized protein OS=Sorghum bicolor OX=4558 GN=SORBI_3009G056200 PE=3 SV=1	3	15	15	15	3	5	4	4	1	3	5	6	8	7	3	4	9	4	2	2	3	5	5	4	8	6	5	7	3	5	4	4	1	3	5	6	8	7	3	4	9	4	2	2
tr|A0A1B6P733|A0A1B6P733_SORBI	tr|A0A1B6P733|A0A1B6P733_SORBI	34	7	7	tr|A0A1B6P733|A0A1B6P733_SORBI Uncharacterized protein OS=Sorghum bicolor OX=4558 GN=SORBI_3009G062800 PE=4 SV=1	1	34	7	7	26	25	24	25	21	26	23	23	22	22	25	24	28	23	27	32	28	28	25	24	26	27	27	25	2	2	1	1	1	1	2	1	1	1	2	2	5	3	5	7
tr|A0A1B6P7A4|A0A1B6P7A4_SORBI;tr|A0A1B6P780|A0A1B6P780_SORBI;tr|A0A1Z5R2I9|A0A1Z5R2I9_SORBI;tr|A0A1B6P764|A0A1B6P764_SORBI;tr|C5YUC4|C5YUC4_SORBI;tr|A0A1Z5R1C1|A0A1Z5R1C1_SORBI	tr|A0A1B6P7A4|A0A1B6P7A4_SORBI;tr|A0A1B6P780|A0A1B6P780_SORBI;tr|A0A1Z5R2I9|A0A1Z5R2I9_SORBI;tr|A0A1B6P764|A0A1B6P764_SORBI	15;15;15;8;6;2	15;15;15;8;6;2	15;15;15;8;6;2	tr|A0A1B6P7A4|A0A1B6P7A4_SORBI Uncharacterized protein OS=Sorghum bicolor OX=4558 GN=SORBI_3009G070800 PE=4 SV=1;tr|A0A1B6P780|A0A1B6P780_SORBI Uncharacterized protein OS=Sorghum bicolor OX=4558 GN=SORBI_3009G070800 PE=4 SV=1;tr|A0A1Z5R2I9|A0A1Z5R2I9_SORBI	6	15	15	15	4	7	7	9	5	5	5	6	10	8	4	3	10	11	12	10	10	10	11	7	9	11	13	12	4	7	7	9	5	5	5	6	10	8	4	3	10	11	12	10
tr|A0A1B6P7E7|A0A1B6P7E7_SORBI;tr|A0A1B6P750|A0A1B6P750_SORBI	tr|A0A1B6P7E7|A0A1B6P7E7_SORBI;tr|A0A1B6P750|A0A1B6P750_SORBI	2;1	2;1	2;1	tr|A0A1B6P7E7|A0A1B6P7E7_SORBI Uncharacterized protein OS=Sorghum bicolor OX=4558 GN=SORBI_3009G078500 PE=4 SV=1;tr|A0A1B6P750|A0A1B6P750_SORBI Uncharacterized protein OS=Sorghum bicolor OX=4558 GN=SORBI_3009G078500 PE=4 SV=1	2	2	2	2	0	0	0	0	0	0	0	0	0	0	0	0	2	1	1	1	1	2	1	1	0	2	1	1	0	0	0	0	0	0	0	0	0	0	0	0	2	1	1	1
tr|A0A1B6P7Q6|A0A1B6P7Q6_SORBI	tr|A0A1B6P7Q6|A0A1B6P7Q6_SORBI	6	4	4	tr|A0A1B6P7Q6|A0A1B6P7Q6_SORBI 40S ribosomal protein S7 OS=Sorghum bicolor OX=4558 GN=SORBI_3009G101700 PE=3 SV=2	1	6	4	4	2	2	2	3	0	2	1	2	3	3	2	1	3	2	2	3	4	3	2	4	1	1	2	2	0	0	1	2	0	1	0	0	2	2	0	0	1	1	1	2
tr|A0A1B6P7R6|A0A1B6P7R6_SORBI;tr|C5YVQ6|C5YVQ6_SORBI	tr|A0A1B6P7R6|A0A1B6P7R6_SORBI;tr|C5YVQ6|C5YVQ6_SORBI	3;2	3;2	3;2	tr|A0A1B6P7R6|A0A1B6P7R6_SORBI Uncharacterized protein OS=Sorghum bicolor OX=4558 GN=SORBI_3009G092900 PE=3 SV=1;tr|C5YVQ6|C5YVQ6_SORBI Uncharacterized protein OS=Sorghum bicolor OX=4558 GN=SORBI_3009G092900 PE=3 SV=1	2	3	3	3	1	0	0	0	0	1	1	2	0	0	0	1	0	0	0	1	0	0	0	0	0	0	0	0	1	0	0	0	0	1	1	2	0	0	0	1	0	0	0	1
tr|A0A1B6P7U8|A0A1B6P7U8_SORBI	tr|A0A1B6P7U8|A0A1B6P7U8_SORBI	1	1	1	tr|A0A1B6P7U8|A0A1B6P7U8_SORBI Uncharacterized protein OS=Sorghum bicolor OX=4558 GN=SORBI_3009G101200 PE=4 SV=1	1	1	1	1	1	0	0	0	0	0	0	0	0	0	1	0	0	0	0	0	0	0	0	0	0	0	0	0	1	0	0	0	0	0	0	0	0	0	1	0	0	0	0	0
tr|A0A1B6P848|A0A1B6P848_SORBI;tr|A0A1B6P8E4|A0A1B6P8E4_SORBI;tr|A0A1B6P820|A0A1B6P820_SORBI	tr|A0A1B6P848|A0A1B6P848_SORBI;tr|A0A1B6P8E4|A0A1B6P8E4_SORBI;tr|A0A1B6P820|A0A1B6P820_SORBI	7;6;5	7;6;5	7;6;5	tr|A0A1B6P848|A0A1B6P848_SORBI Uncharacterized protein OS=Sorghum bicolor OX=4558 GN=SORBI_3009G121900 PE=4 SV=1;tr|A0A1B6P8E4|A0A1B6P8E4_SORBI Uncharacterized protein OS=Sorghum bicolor OX=4558 GN=SORBI_3009G121900 PE=4 SV=1;tr|A0A1B6P820|A0A1B6P820_SORBI	3	7	7	7	0	2	1	2	0	1	1	1	2	4	0	1	5	2	2	0	3	2	1	1	1	2	2	2	0	2	1	2	0	1	1	1	2	4	0	1	5	2	2	0
tr|A0A1B6P878|A0A1B6P878_SORBI;tr|A0A1B6P873|A0A1B6P873_SORBI	tr|A0A1B6P878|A0A1B6P878_SORBI;tr|A0A1B6P873|A0A1B6P873_SORBI	2;2	2;2	2;2	tr|A0A1B6P878|A0A1B6P878_SORBI Uncharacterized protein OS=Sorghum bicolor OX=4558 GN=SORBI_3009G119200 PE=3 SV=1;tr|A0A1B6P873|A0A1B6P873_SORBI Uncharacterized protein OS=Sorghum bicolor OX=4558 GN=SORBI_3009G119200 PE=3 SV=1	2	2	2	2	2	1	1	1	1	2	1	1	1	1	1	1	1	1	1	1	1	1	0	1	1	1	0	1	2	1	1	1	1	2	1	1	1	1	1	1	1	1	1	1
tr|A0A1B6P889|A0A1B6P889_SORBI	tr|A0A1B6P889|A0A1B6P889_SORBI	12	12	12	tr|A0A1B6P889|A0A1B6P889_SORBI Uncharacterized protein OS=Sorghum bicolor OX=4558 GN=SORBI_3009G133700 PE=4 SV=1	1	12	12	12	9	5	6	8	9	8	7	6	6	7	6	6	7	6	7	8	8	7	7	6	7	7	9	7	9	5	6	8	9	8	7	6	6	7	6	6	7	6	7	8
tr|A0A1B6P8G3|A0A1B6P8G3_SORBI;tr|A0A1B6P8G4|A0A1B6P8G4_SORBI;tr|A0A1Z5S932|A0A1Z5S932_SORBI;tr|C5WVL2|C5WVL2_SORBI	tr|A0A1B6P8G3|A0A1B6P8G3_SORBI;tr|A0A1B6P8G4|A0A1B6P8G4_SORBI	18;13;3;3	6;6;0;0	6;6;0;0	tr|A0A1B6P8G3|A0A1B6P8G3_SORBI Guanosine nucleotide diphosphate dissociation inhibitor OS=Sorghum bicolor OX=4558 GN=SORBI_3009G139800 PE=3 SV=1;tr|A0A1B6P8G4|A0A1B6P8G4_SORBI Guanosine nucleotide diphosphate dissociation inhibitor OS=Sorghum bicolor OX=45	4	18	6	6	4	6	5	7	2	4	6	6	6	8	5	6	8	8	9	7	10	5	11	7	9	9	6	8	0	0	0	0	0	0	0	0	1	1	0	0	1	1	1	1
tr|A0A1B6P8M2|A0A1B6P8M2_SORBI;tr|A0A1B6P8T6|A0A1B6P8T6_SORBI;tr|A0A1B6P872|A0A1B6P872_SORBI	tr|A0A1B6P8M2|A0A1B6P8M2_SORBI;tr|A0A1B6P8T6|A0A1B6P8T6_SORBI;tr|A0A1B6P872|A0A1B6P872_SORBI	91;90;86	91;90;86	88;87;83	tr|A0A1B6P8M2|A0A1B6P8M2_SORBI Pyruvate, phosphate dikinase OS=Sorghum bicolor OX=4558 GN=SORBI_3009G132900 PE=3 SV=1;tr|A0A1B6P8T6|A0A1B6P8T6_SORBI Pyruvate, phosphate dikinase OS=Sorghum bicolor OX=4558 GN=SORBI_3009G132900 PE=3 SV=1;tr|A0A1B6P872|A0A1B6	3	91	91	88	68	74	71	72	73	72	72	71	69	66	65	68	63	68	69	68	69	66	70	74	69	68	72	70	68	74	71	72	73	72	72	71	69	66	65	68	63	68	69	68
;320544;320545;320546;320547;320548;320549;320550;320551;320552;320553;322683;322684;322685;322686;322687;322688;322689;322690;322691;322692;322693;322694;322695;322696;322697;322698;322699;322700;322701;322702;322703;322704;322705;322706;322707;322708;322709;322710;322711;322712;322713;322714;322715;322716;322717;322718;322719;322720;322721;322722;322723;322724;322725;322726;322727;322728;322729…	6373;6374;6375;6376;6377;6378;6379;6380;6381;6382;6383;6384;6385;6386;6387;6388;6389;6390;6391;6392;6393;6394;6395;6396;6397;6398;6399;6400;6401;6402;6403;6404;6405;6406;6407;6408;6409;6410;6411;6412;6413;6414;6415;6416;6417;6418;6419;6420;6421;7922;7923;7924;7925;7926;7927;7928;7929;7930;15114;15115;15116;15117;15118;15119;15120;15121;15122;15123;15124;15125;15126;15127;15128;15129;15130;15131;1…
266349;266350;266351;266352;266353;266354;266355;266356;266357;266358;266359;266360;266361;266362;266363;266364;266365;266366;266367;266368;266369;266370;266371;266372;266373;266374;266375;266376;266377;266378;266379;266380;266381;266382;266383;266384;266385;266386;266387;266388;266389;266390;266391;266392;266393;266394;266395;266396;266397;266398;266399;266400;266401;266402;266403;266404;266405;…	6385;7927;15241;26200;36763;57019;57063;59620;59678;63726;63815;72634;78084;104988;105070;105180;109469;109625;109732;110601;110660;119593;119627;119652;122336;122384;130036;132168;145836;150206;150342;150481;155192;174174;179748;180091;180271;199682;199860;207539;243120;246877;247344;255138;261898;266399;274459;275341;299916;300665;316698;316843;322212;322304;322366;332424;332553;333954;350418;3…	50;51;52;53;54;55;56;57;58;59;60;61;62;63	179;215;221;235;394;442;514;527;640;654;656;685;739;757
tr|A0A1B6P8M9|A0A1B6P8M9_SORBI	tr|A0A1B6P8M9|A0A1B6P8M9_SORBI	5	5	5	tr|A0A1B6P8M9|A0A1B6P8M9_SORBI Uncharacterized protein OS=Sorghum bicolor OX=4558 GN=SORBI_3009G151000 PE=4 SV=1	1	5	5	5	1	0	1	1	0	0	2	0	0	0	2	2	1	1	0	1	0	0	1	1	0	1	0	0	1	0	1	1	0	0	2	0	0	0	2	2	1	1	0	1
tr|A0A1B6P8N4|A0A1B6P8N4_SORBI;tr|A0A1B6P8P1|A0A1B6P8P1_SORBI	tr|A0A1B6P8N4|A0A1B6P8N4_SORBI;tr|A0A1B6P8P1|A0A1B6P8P1_SORBI	15;12	6;5	5;4	tr|A0A1B6P8N4|A0A1B6P8N4_SORBI Uncharacterized protein OS=Sorghum bicolor OX=4558 GN=SORBI_3009G152700 PE=3 SV=1;tr|A0A1B6P8P1|A0A1B6P8P1_SORBI Uncharacterized protein OS=Sorghum bicolor OX=4558 GN=SORBI_3009G152700 PE=3 SV=1	2	15	6	5	5	6	4	4	4	7	10	7	7	8	7	8	8	8	9	9	8	7	8	10	9	8	9	7	0	1	1	1	1	2	4	2	2	3	2	2	3	3	3	4
tr|A0A1B6P8N6|A0A1B6P8N6_SORBI;tr|A0A1B6Q7F9|A0A1B6Q7F9_SORBI	tr|A0A1B6P8N6|A0A1B6P8N6_SORBI;tr|A0A1B6Q7F9|A0A1B6Q7F9_SORBI	2;1	2;1	2;1	tr|A0A1B6P8N6|A0A1B6P8N6_SORBI Beta-hexosaminidase OS=Sorghum bicolor OX=4558 GN=SORBI_3009G138300 PE=3 SV=1;tr|A0A1B6Q7F9|A0A1B6Q7F9_SORBI Beta-hexosaminidase OS=Sorghum bicolor OX=4558 GN=SORBI_3003G384200 PE=3 SV=1	2	2	2	2	0	1	0	0	0	0	0	0	2	0	1	0	0	0	0	0	0	0	1	0	0	0	1	0	0	1	0	0	0	0	0	0	2	0	1	0	0	0	0	0
tr|A0A1B6P8U3|A0A1B6P8U3_SORBI	tr|A0A1B6P8U3|A0A1B6P8U3_SORBI	2	2	2	tr|A0A1B6P8U3|A0A1B6P8U3_SORBI Uncharacterized protein OS=Sorghum bicolor OX=4558 GN=SORBI_3009G161500 PE=4 SV=1	1	2	2	2	0	1	1	0	0	1	0	0	1	1	0	0	0	1	0	2	1	0	0	0	0	1	0	0	0	1	1	0	0	1	0	0	1	1	0	0	0	1	0	2
tr|A0A1B6P8U4|A0A1B6P8U4_SORBI;tr|C5XPN5|C5XPN5_SORBI	tr|A0A1B6P8U4|A0A1B6P8U4_SORBI	8;3	8;3	8;3	tr|A0A1B6P8U4|A0A1B6P8U4_SORBI 60S ribosomal protein L36 OS=Sorghum bicolor OX=4558 GN=SORBI_3009G163800 PE=3 SV=1	2	8	8	8	6	6	6	5	4	7	6	7	6	6	6	5	6	7	7	6	6	6	5	5	6	6	7	5	6	6	6	5	4	7	6	7	6	6	6	5	6	7	7	6
tr|A0A1B6P8W9|A0A1B6P8W9_SORBI	tr|A0A1B6P8W9|A0A1B6P8W9_SORBI	3	3	3	tr|A0A1B6P8W9|A0A1B6P8W9_SORBI Uncharacterized protein OS=Sorghum bicolor OX=4558 GN=SORBI_3009G155600 PE=3 SV=1	1	3	3	3	1	1	2	1	0	1	1	1	0	1	1	1	1	1	1	0	0	0	2	2	1	1	0	1	1	1	2	1	0	1	1	1	0	1	1	1	1	1	1	0
tr|A0A1B6P903|A0A1B6P903_SORBI	tr|A0A1B6P903|A0A1B6P903_SORBI	2	2	2	tr|A0A1B6P903|A0A1B6P903_SORBI Uncharacterized protein OS=Sorghum bicolor OX=4558 GN=SORBI_3009G153200 PE=4 SV=1	1	2	2	2	0	0	1	1	0	0	0	0	0	0	0	0	0	0	0	0	0	0	0	1	1	1	2	1	0	0	1	1	0	0	0	0	0	0	0	0	0	0	0	0
tr|A0A1B6P913|A0A1B6P913_SORBI	tr|A0A1B6P913|A0A1B6P913_SORBI	3	3	3	tr|A0A1B6P913|A0A1B6P913_SORBI Uncharacterized protein OS=Sorghum bicolor OX=4558 GN=SORBI_3009G175500 PE=4 SV=1	1	3	3	3	1	1	1	1	0	0	1	1	1	1	1	1	1	1	1	1	1	2	2	1	1	1	2	1	1	1	1	1	0	0	1	1	1	1	1	1	1	1	1	1
tr|A0A1B6P9K4|A0A1B6P9K4_SORBI;tr|A0A1B6P937|A0A1B6P937_SORBI;tr|A0A1B6P910|A0A1B6P910_SORBI;tr|A0A1B6P8V4|A0A1B6P8V4_SORBI	tr|A0A1B6P9K4|A0A1B6P9K4_SORBI;tr|A0A1B6P937|A0A1B6P937_SORBI;tr|A0A1B6P910|A0A1B6P910_SORBI;tr|A0A1B6P8V4|A0A1B6P8V4_SORBI	3;3;2;2	3;3;2;2	2;2;1;1	tr|A0A1B6P9K4|A0A1B6P9K4_SORBI Uncharacterized protein OS=Sorghum bicolor OX=4558 GN=SORBI_3009G164500 PE=4 SV=1;tr|A0A1B6P937|A0A1B6P937_SORBI Uncharacterized protein OS=Sorghum bicolor OX=4558 GN=SORBI_3009G164500 PE=4 SV=1;tr|A0A1B6P910|A0A1B6P910_SORBI	4	3	3	2	1	1	2	1	0	2	2	2	2	2	2	2	3	1	2	2	2	1	3	1	2	2	2	3	1	1	2	1	0	2	2	2	2	2	2	2	3	1	2	2
tr|A0A1B6P940|A0A1B6P940_SORBI	tr|A0A1B6P940|A0A1B6P940_SORBI	18	18	18	tr|A0A1B6P940|A0A1B6P940_SORBI Uncharacterized protein OS=Sorghum bicolor OX=4558 GN=SORBI_3009G170200 PE=3 SV=1	1	18	18	18	4	6	9	7	1	6	5	5	6	4	2	5	7	7	4	6	4	4	6	4	7	8	9	6	4	6	9	7	1	6	5	5	6	4	2	5	7	7	4	6
tr|A0A1B6P960|A0A1B6P960_SORBI;tr|A0A1Z5R312|A0A1Z5R312_SORBI;tr|A0A1Z5SBF3|A0A1Z5SBF3_SORBI	tr|A0A1B6P960|A0A1B6P960_SORBI;tr|A0A1Z5R312|A0A1Z5R312_SORBI	10;7;2	10;7;2	9;6;1	tr|A0A1B6P960|A0A1B6P960_SORBI Uncharacterized protein OS=Sorghum bicolor OX=4558 GN=SORBI_3009G164000 PE=3 SV=1;tr|A0A1Z5R312|A0A1Z5R312_SORBI Uncharacterized protein OS=Sorghum bicolor OX=4558 GN=SORBI_3009G164000 PE=4 SV=1	3	10	10	9	3	2	3	4	2	4	2	3	1	1	3	1	3	1	2	3	2	1	3	2	4	3	2	3	3	2	3	4	2	4	2	3	1	1	3	1	3	1	2	3
tr|A0A1B6P963|A0A1B6P963_SORBI;tr|A0A1B6P9A3|A0A1B6P9A3_SORBI	tr|A0A1B6P963|A0A1B6P963_SORBI;tr|A0A1B6P9A3|A0A1B6P9A3_SORBI	1;1	1;1	1;1	tr|A0A1B6P963|A0A1B6P963_SORBI Uncharacterized protein OS=Sorghum bicolor OX=4558 GN=SORBI_3009G172400 PE=4 SV=1;tr|A0A1B6P9A3|A0A1B6P9A3_SORBI Uncharacterized protein OS=Sorghum bicolor OX=4558 GN=SORBI_3009G172400 PE=4 SV=1	2	1	1	1	0	0	0	0	0	0	0	0	0	0	0	0	0	0	0	0	0	0	1	0	1	0	0	0	0	0	0	0	0	0	0	0	0	0	0	0	0	0	0	0
tr|A0A1B6P988|A0A1B6P988_SORBI	tr|A0A1B6P988|A0A1B6P988_SORBI	27	27	27	tr|A0A1B6P988|A0A1B6P988_SORBI Uncharacterized protein OS=Sorghum bicolor OX=4558 GN=SORBI_3009G180800 PE=3 SV=1	1	27	27	27	16	13	18	17	11	13	16	15	16	18	11	15	17	17	18	16	17	16	18	17	15	19	19	17	16	13	18	17	11	13	16	15	16	18	11	15	17	17	18	16
tr|A0A1B6P993|A0A1B6P993_SORBI	tr|A0A1B6P993|A0A1B6P993_SORBI	2	2	2	tr|A0A1B6P993|A0A1B6P993_SORBI PRA1 family protein OS=Sorghum bicolor OX=4558 GN=SORBI_3009G171100 PE=3 SV=1	1	2	2	2	1	1	0	1	0	1	0	0	0	1	1	1	1	1	2	1	1	1	0	0	0	1	1	1	1	1	0	1	0	1	0	0	0	1	1	1	1	1	2	1
tr|A0A1B6P999|A0A1B6P999_SORBI	tr|A0A1B6P999|A0A1B6P999_SORBI	13	13	13	tr|A0A1B6P999|A0A1B6P999_SORBI Uncharacterized protein OS=Sorghum bicolor OX=4558 GN=SORBI_3009G191400 PE=4 SV=1	1	13	13	13	5	5	5	7	0	5	7	5	5	6	7	8	5	6	5	7	5	7	7	5	6	8	5	6	5	5	5	7	0	5	7	5	5	6	7	8	5	6	5	7
tr|A0A1Z5R382|A0A1Z5R382_SORBI;tr|A0A1B6P9C5|A0A1B6P9C5_SORBI;tr|A0A1Z5R4C0|A0A1Z5R4C0_SORBI	tr|A0A1Z5R382|A0A1Z5R382_SORBI;tr|A0A1B6P9C5|A0A1B6P9C5_SORBI;tr|A0A1Z5R4C0|A0A1Z5R4C0_SORBI	2;2;2	2;2;2	2;2;2	tr|A0A1Z5R382|A0A1Z5R382_SORBI Uncharacterized protein OS=Sorghum bicolor OX=4558 GN=SORBI_3009G177500 PE=4 SV=1;tr|A0A1B6P9C5|A0A1B6P9C5_SORBI Uncharacterized protein OS=Sorghum bicolor OX=4558 GN=SORBI_3009G177500 PE=4 SV=1;tr|A0A1Z5R4C0|A0A1Z5R4C0_SORBI	3	2	2	2	1	1	1	0	1	1	0	1	0	1	1	1	1	0	1	1	0	0	1	1	1	0	0	0	1	1	1	0	1	1	0	1	0	1	1	1	1	0	1	1
tr|A0A1B6P9F4|A0A1B6P9F4_SORBI	tr|A0A1B6P9F4|A0A1B6P9F4_SORBI	6	3	3	tr|A0A1B6P9F4|A0A1B6P9F4_SORBI Uncharacterized protein OS=Sorghum bicolor OX=4558 GN=SORBI_3009G188000 PE=4 SV=1	1	6	3	3	3	2	2	2	1	3	4	5	3	3	3	4	3	4	5	4	5	4	2	3	3	3	2	3	1	0	0	0	0	1	1	2	0	0	1	1	2	2	2	1
tr|A0A1B6P9I0|A0A1B6P9I0_SORBI;tr|C5YT18|C5YT18_SORBI;tr|A0A1W0W053|A0A1W0W053_SORBI	tr|A0A1B6P9I0|A0A1B6P9I0_SORBI;tr|C5YT18|C5YT18_SORBI;tr|A0A1W0W053|A0A1W0W053_SORBI	2;1;1	1;0;0	1;0;0	tr|A0A1B6P9I0|A0A1B6P9I0_SORBI Uncharacterized protein OS=Sorghum bicolor OX=4558 GN=SORBI_3009G177400 PE=3 SV=1;tr|C5YT18|C5YT18_SORBI Uncharacterized protein OS=Sorghum bicolor OX=4558 GN=SORBI_3008G190000 PE=3 SV=1;tr|A0A1W0W053|A0A1W0W053_SORBI Unchara	3	2	1	1	1	1	0	1	0	0	0	1	0	0	0	0	0	0	0	0	0	0	0	0	0	1	0	1	0	1	0	1	0	0	0	1	0	0	0	0	0	0	0	0
tr|A0A1B6P9I7|A0A1B6P9I7_SORBI;tr|A0A1Z5R3X3|A0A1Z5R3X3_SORBI	tr|A0A1B6P9I7|A0A1B6P9I7_SORBI;tr|A0A1Z5R3X3|A0A1Z5R3X3_SORBI	16;13	12;10	11;9	tr|A0A1B6P9I7|A0A1B6P9I7_SORBI Uncharacterized protein OS=Sorghum bicolor OX=4558 GN=SORBI_3009G161100 PE=4 SV=1;tr|A0A1Z5R3X3|A0A1Z5R3X3_SORBI Uncharacterized protein OS=Sorghum bicolor OX=4558 GN=SORBI_3009G161100 PE=4 SV=1	2	16	12	11	7	5	6	7	2	5	8	7	8	10	6	6	13	11	9	7	8	9	12	10	10	10	11	9	4	3	3	5	0	2	5	4	5	7	3	3	10	8	6	4
tr|A0A1B6P9J3|A0A1B6P9J3_SORBI;tr|A0A1B6PA37|A0A1B6PA37_SORBI	tr|A0A1B6P9J3|A0A1B6P9J3_SORBI;tr|A0A1B6PA37|A0A1B6PA37_SORBI	7;7	7;7	7;7	tr|A0A1B6P9J3|A0A1B6P9J3_SORBI Proline iminopeptidase OS=Sorghum bicolor OX=4558 GN=SORBI_3009G195700 PE=3 SV=1;tr|A0A1B6PA37|A0A1B6PA37_SORBI Proline iminopeptidase OS=Sorghum bicolor OX=4558 GN=SORBI_3009G195700 PE=3 SV=1	2	7	7	7	2	3	1	3	0	2	2	2	2	4	3	2	2	4	3	3	5	3	6	4	1	4	4	4	2	3	1	3	0	2	2	2	2	4	3	2	2	4	3	3
tr|A0A1B6P9J6|A0A1B6P9J6_SORBI	tr|A0A1B6P9J6|A0A1B6P9J6_SORBI	2	2	2	tr|A0A1B6P9J6|A0A1B6P9J6_SORBI Uncharacterized protein OS=Sorghum bicolor OX=4558 GN=SORBI_3009G212200 PE=4 SV=1	1	2	2	2	0	0	0	0	0	1	0	0	0	0	0	0	0	0	0	0	0	0	1	0	0	0	0	0	0	0	0	0	0	1	0	0	0	0	0	0	0	0	0	0
tr|A0A1B6P9J7|A0A1B6P9J7_SORBI	tr|A0A1B6P9J7|A0A1B6P9J7_SORBI	4	4	4	tr|A0A1B6P9J7|A0A1B6P9J7_SORBI Eukaryotic translation initiation factor 3 subunit F OS=Sorghum bicolor OX=4558 GN=SORBI_3009G212300 PE=3 SV=1	1	4	4	4	0	1	3	1	0	1	1	1	2	3	1	2	1	2	2	1	3	3	3	2	2	3	3	2	0	1	3	1	0	1	1	1	2	3	1	2	1	2	2	1
tr|A0A1B6P9L2|A0A1B6P9L2_SORBI;tr|A0A1Z5R344|A0A1Z5R344_SORBI	tr|A0A1B6P9L2|A0A1B6P9L2_SORBI;tr|A0A1Z5R344|A0A1Z5R344_SORBI	4;4	4;4	4;4	tr|A0A1B6P9L2|A0A1B6P9L2_SORBI Uncharacterized protein OS=Sorghum bicolor OX=4558 GN=SORBI_3009G166100 PE=4 SV=1;tr|A0A1Z5R344|A0A1Z5R344_SORBI Uncharacterized protein OS=Sorghum bicolor OX=4558 GN=SORBI_3009G166100 PE=4 SV=1	2	4	4	4	1	0	0	0	0	0	1	0	0	0	0	0	1	0	0	0	0	0	0	0	0	1	0	1	1	0	0	0	0	0	1	0	0	0	0	0	1	0	0	0
tr|A0A1B6P9L7|A0A1B6P9L7_SORBI	tr|A0A1B6P9L7|A0A1B6P9L7_SORBI	9	9	8	tr|A0A1B6P9L7|A0A1B6P9L7_SORBI Uncharacterized protein OS=Sorghum bicolor OX=4558 GN=SORBI_3009G215200 PE=4 SV=1	1	9	9	8	6	6	5	7	3	5	7	6	5	7	6	6	7	8	8	6	7	7	8	7	7	8	9	6	6	6	5	7	3	5	7	6	5	7	6	6	7	8	8	6
tr|A0A1B6P9M6|A0A1B6P9M6_SORBI	tr|A0A1B6P9M6|A0A1B6P9M6_SORBI	14	14	12	tr|A0A1B6P9M6|A0A1B6P9M6_SORBI Uncharacterized protein OS=Sorghum bicolor OX=4558 GN=SORBI_3009G209100 PE=4 SV=2	1	14	14	12	9	7	6	7	7	6	8	9	6	9	7	5	7	6	8	7	3	7	6	5	6	8	8	6	9	7	6	7	7	6	8	9	6	9	7	5	7	6	8	7
tr|A0A1B6P9P3|A0A1B6P9P3_SORBI;tr|A0A1B6Q5Q6|A0A1B6Q5Q6_SORBI;tr|A0A1B6Q5Q5|A0A1B6Q5Q5_SORBI	tr|A0A1B6P9P3|A0A1B6P9P3_SORBI;tr|A0A1B6Q5Q6|A0A1B6Q5Q6_SORBI;tr|A0A1B6Q5Q5|A0A1B6Q5Q5_SORBI	2;1;1	2;1;1	2;1;1	tr|A0A1B6P9P3|A0A1B6P9P3_SORBI Uncharacterized protein OS=Sorghum bicolor OX=4558 GN=SORBI_3009G212100 PE=4 SV=1;tr|A0A1B6Q5Q6|A0A1B6Q5Q6_SORBI Uncharacterized protein OS=Sorghum bicolor OX=4558 GN=SORBI_3003G277200 PE=4 SV=1;tr|A0A1B6Q5Q5|A0A1B6Q5Q5_SORBI	3	2	2	2	0	0	0	0	0	0	0	0	0	0	0	0	0	0	0	0	0	0	0	0	0	2	0	1	0	0	0	0	0	0	0	0	0	0	0	0	0	0	0	0
tr|A0A1B6P9P7|A0A1B6P9P7_SORBI	tr|A0A1B6P9P7|A0A1B6P9P7_SORBI	2	2	2	tr|A0A1B6P9P7|A0A1B6P9P7_SORBI Uncharacterized protein OS=Sorghum bicolor OX=4558 GN=SORBI_3009G213100 PE=3 SV=2	1	2	2	2	0	0	0	0	0	0	1	0	1	0	0	1	0	0	0	0	0	0	0	0	0	2	0	1	0	0	0	0	0	0	1	0	1	0	0	1	0	0	0	0
tr|A0A1B6P9S4|A0A1B6P9S4_SORBI	tr|A0A1B6P9S4|A0A1B6P9S4_SORBI	4	4	4	tr|A0A1B6P9S4|A0A1B6P9S4_SORBI Uncharacterized protein OS=Sorghum bicolor OX=4558 GN=SORBI_3009G171300 PE=4 SV=1	1	4	4	4	1	0	0	0	0	1	0	0	2	0	0	1	0	0	2	1	0	1	1	1	1	0	1	0	1	0	0	0	0	1	0	0	2	0	0	1	0	0	2	1
tr|A0A1B6P9U7|A0A1B6P9U7_SORBI;tr|A0A1B6P9Z6|A0A1B6P9Z6_SORBI	tr|A0A1B6P9U7|A0A1B6P9U7_SORBI;tr|A0A1B6P9Z6|A0A1B6P9Z6_SORBI	9;9	9;9	9;9	tr|A0A1B6P9U7|A0A1B6P9U7_SORBI Uncharacterized protein OS=Sorghum bicolor OX=4558 GN=SORBI_3009G213500 PE=3 SV=1;tr|A0A1B6P9Z6|A0A1B6P9Z6_SORBI Uncharacterized protein OS=Sorghum bicolor OX=4558 GN=SORBI_3009G213500 PE=3 SV=1	2	9	9	9	7	8	8	7	4	6	8	9	9	9	8	7	5	6	8	8	7	9	8	8	8	8	7	8	7	8	8	7	4	6	8	9	9	9	8	7	5	6	8	8
tr|A0A1B6P9W0|A0A1B6P9W0_SORBI;tr|A0A1B6P9S5|A0A1B6P9S5_SORBI	tr|A0A1B6P9W0|A0A1B6P9W0_SORBI;tr|A0A1B6P9S5|A0A1B6P9S5_SORBI	16;12	16;12	16;12	tr|A0A1B6P9W0|A0A1B6P9W0_SORBI Uncharacterized protein OS=Sorghum bicolor OX=4558 GN=SORBI_3009G219100 PE=4 SV=1;tr|A0A1B6P9S5|A0A1B6P9S5_SORBI Uncharacterized protein OS=Sorghum bicolor OX=4558 GN=SORBI_3009G219100 PE=4 SV=1	2	16	16	16	5	5	8	8	1	7	7	4	3	4	4	6	5	3	5	2	8	3	2	6	4	5	8	9	5	5	8	8	1	7	7	4	3	4	4	6	5	3	5	2
tr|A0A1B6P9X2|A0A1B6P9X2_SORBI;tr|A0A1B6Q6N4|A0A1B6Q6N4_SORBI	tr|A0A1B6P9X2|A0A1B6P9X2_SORBI;tr|A0A1B6Q6N4|A0A1B6Q6N4_SORBI	2;2	2;2	2;2	tr|A0A1B6P9X2|A0A1B6P9X2_SORBI Uncharacterized protein OS=Sorghum bicolor OX=4558 GN=SORBI_3009G182200 PE=4 SV=1;tr|A0A1B6Q6N4|A0A1B6Q6N4_SORBI Uncharacterized protein OS=Sorghum bicolor OX=4558 GN=SORBI_3003G327600 PE=4 SV=1	2	2	2	2	1	1	0	0	0	0	1	1	0	1	0	0	0	1	1	1	2	0	1	0	1	0	1	0	1	1	0	0	0	0	1	1	0	1	0	0	0	1	1	1
tr|A0A1B6PAA3|A0A1B6PAA3_SORBI;tr|A0A1B6P9Z7|A0A1B6P9Z7_SORBI	tr|A0A1B6PAA3|A0A1B6PAA3_SORBI;tr|A0A1B6P9Z7|A0A1B6P9Z7_SORBI	2;2	2;2	2;2	tr|A0A1B6PAA3|A0A1B6PAA3_SORBI Uncharacterized protein OS=Sorghum bicolor OX=4558 GN=SORBI_3009G233700 PE=3 SV=1;tr|A0A1B6P9Z7|A0A1B6P9Z7_SORBI Uncharacterized protein OS=Sorghum bicolor OX=4558 GN=SORBI_3009G233700 PE=3 SV=1	2	2	2	2	1	1	0	2	0	2	0	0	0	0	1	0	0	0	0	1	0	0	1	0	0	0	0	0	1	1	0	2	0	2	0	0	0	0	1	0	0	0	0	1
tr|A0A1B6PA06|A0A1B6PA06_SORBI;tr|A0A1B6PA67|A0A1B6PA67_SORBI;tr|A0A1B6Q5E4|A0A1B6Q5E4_SORBI	tr|A0A1B6PA06|A0A1B6PA06_SORBI;tr|A0A1B6PA67|A0A1B6PA67_SORBI;tr|A0A1B6Q5E4|A0A1B6Q5E4_SORBI	29;28;28	28;27;27	28;27;27	tr|A0A1B6PA06|A0A1B6PA06_SORBI ATP synthase subunit beta OS=Sorghum bicolor OX=4558 GN=SORBI_3009G224400 PE=3 SV=1;tr|A0A1B6PA67|A0A1B6PA67_SORBI ATP synthase subunit beta OS=Sorghum bicolor OX=4558 GN=SORBI_3009G224400 PE=3 SV=1;tr|A0A1B6Q5E4|A0A1B6Q5E4_S	3	29	28	28	18	24	22	21	17	21	21	22	21	21	19	21	21	17	21	17	17	20	22	20	20	20	22	23	17	23	21	20	16	20	20	21	20	20	18	20	20	16	20	16
tr|A0A1B6PA15|A0A1B6PA15_SORBI	tr|A0A1B6PA15|A0A1B6PA15_SORBI	2	2	2	tr|A0A1B6PA15|A0A1B6PA15_SORBI Uncharacterized protein OS=Sorghum bicolor OX=4558 GN=SORBI_3009G225600 PE=4 SV=1	1	2	2	2	1	1	1	1	1	1	1	1	1	1	1	1	1	2	1	1	0	0	1	1	1	1	1	1	1	1	1	1	1	1	1	1	1	1	1	1	1	2	1	1
tr|A0A1B6PA21|A0A1B6PA21_SORBI;tr|A0A1B6PA46|A0A1B6PA46_SORBI	tr|A0A1B6PA21|A0A1B6PA21_SORBI;tr|A0A1B6PA46|A0A1B6PA46_SORBI	2;2	2;2	2;2	tr|A0A1B6PA21|A0A1B6PA21_SORBI Uncharacterized protein OS=Sorghum bicolor OX=4558 GN=SORBI_3009G229600 PE=4 SV=1;tr|A0A1B6PA46|A0A1B6PA46_SORBI Uncharacterized protein OS=Sorghum bicolor OX=4558 GN=SORBI_3009G229600 PE=4 SV=1	2	2	2	2	0	0	0	0	0	0	0	1	0	0	0	0	0	0	0	0	0	0	0	0	0	1	0	0	0	0	0	0	0	0	0	1	0	0	0	0	0	0	0	0
tr|A0A1B6PAU7|A0A1B6PAU7_SORBI;tr|A0A1B6PA25|A0A1B6PA25_SORBI;tr|A0A1B6Q541|A0A1B6Q541_SORBI;tr|A0A1B6Q547|A0A1B6Q547_SORBI	tr|A0A1B6PAU7|A0A1B6PAU7_SORBI;tr|A0A1B6PA25|A0A1B6PA25_SORBI;tr|A0A1B6Q541|A0A1B6Q541_SORBI;tr|A0A1B6Q547|A0A1B6Q547_SORBI	2;2;1;1	2;2;1;1	2;2;1;1	tr|A0A1B6PAU7|A0A1B6PAU7_SORBI Uncharacterized protein OS=Sorghum bicolor OX=4558 GN=SORBI_3009G234800 PE=3 SV=1;tr|A0A1B6PA25|A0A1B6PA25_SORBI Uncharacterized protein OS=Sorghum bicolor OX=4558 GN=SORBI_3009G234800 PE=3 SV=1;tr|A0A1B6Q541|A0A1B6Q541_SORBI	4	2	2	2	1	0	0	1	0	0	1	2	1	0	0	1	1	1	1	0	1	1	1	1	1	1	0	1	1	0	0	1	0	0	1	2	1	0	0	1	1	1	1	0
tr|A0A1B6PA74|A0A1B6PA74_SORBI;tr|A0A1B6PA87|A0A1B6PA87_SORBI	tr|A0A1B6PA74|A0A1B6PA74_SORBI;tr|A0A1B6PA87|A0A1B6PA87_SORBI	10;10	10;10	10;10	tr|A0A1B6PA74|A0A1B6PA74_SORBI Uncharacterized protein OS=Sorghum bicolor OX=4558 GN=SORBI_3009G242100 PE=4 SV=1;tr|A0A1B6PA87|A0A1B6PA87_SORBI Uncharacterized protein OS=Sorghum bicolor OX=4558 GN=SORBI_3009G242100 PE=4 SV=1	2	10	10	10	2	2	4	3	0	3	4	4	1	2	1	5	5	4	3	3	1	1	5	4	3	2	2	4	2	2	4	3	0	3	4	4	1	2	1	5	5	4	3	3
tr|A0A1B6PA78|A0A1B6PA78_SORBI;tr|C5XPF3|C5XPF3_SORBI	tr|A0A1B6PA78|A0A1B6PA78_SORBI;tr|C5XPF3|C5XPF3_SORBI	1;1	1;1	1;1	tr|A0A1B6PA78|A0A1B6PA78_SORBI Uncharacterized protein OS=Sorghum bicolor OX=4558 GN=SORBI_3009G255700 PE=4 SV=1;tr|C5XPF3|C5XPF3_SORBI Uncharacterized protein OS=Sorghum bicolor OX=4558 GN=SORBI_3003G200200 PE=4 SV=1	2	1	1	1	0	0	0	0	0	0	0	0	0	0	0	0	0	0	0	0	0	0	1	0	0	0	0	0	0	0	0	0	0	0	0	0	0	0	0	0	0	0	0	0
tr|A0A1B6PAB5|A0A1B6PAB5_SORBI	tr|A0A1B6PAB5|A0A1B6PAB5_SORBI	3	3	3	tr|A0A1B6PAB5|A0A1B6PAB5_SORBI Uncharacterized protein OS=Sorghum bicolor OX=4558 GN=SORBI_3009G245800 PE=4 SV=2	1	3	3	3	1	2	1	3	2	1	1	0	1	1	2	0	0	2	3	2	2	0	1	1	1	2	1	2	1	2	1	3	2	1	1	0	1	1	2	0	0	2	3	2
tr|A0A1B6PAQ4|A0A1B6PAQ4_SORBI;tr|A0A1B6PAB8|A0A1B6PAB8_SORBI	tr|A0A1B6PAQ4|A0A1B6PAQ4_SORBI;tr|A0A1B6PAB8|A0A1B6PAB8_SORBI	2;2	2;2	2;2	tr|A0A1B6PAQ4|A0A1B6PAQ4_SORBI U6 snRNA-associated Sm-like protein LSm8 OS=Sorghum bicolor OX=4558 GN=LSM8 PE=3 SV=1;tr|A0A1B6PAB8|A0A1B6PAB8_SORBI U6 snRNA-associated Sm-like protein LSm8 OS=Sorghum bicolor OX=4558 GN=LSM8 PE=3 SV=1	2	2	2	2	1	0	1	0	0	0	0	0	2	0	0	1	0	0	0	0	0	0	0	0	0	0	0	0	1	0	1	0	0	0	0	0	2	0	0	1	0	0	0	0
tr|A0A1B6PAC3|A0A1B6PAC3_SORBI;tr|A0A1Z5S6Y2|A0A1Z5S6Y2_SORBI	tr|A0A1B6PAC3|A0A1B6PAC3_SORBI	15;2	15;2	12;1	tr|A0A1B6PAC3|A0A1B6PAC3_SORBI Uncharacterized protein OS=Sorghum bicolor OX=4558 GN=SORBI_3009G255100 PE=4 SV=1	2	15	15	12	9	9	6	5	4	9	12	9	6	9	11	7	8	4	7	6	9	8	8	8	9	6	3	6	9	9	6	5	4	9	12	9	6	9	11	7	8	4	7	6
tr|A0A1B6PAE0|A0A1B6PAE0_SORBI	tr|A0A1B6PAE0|A0A1B6PAE0_SORBI	4	4	4	tr|A0A1B6PAE0|A0A1B6PAE0_SORBI Uncharacterized protein OS=Sorghum bicolor OX=4558 GN=SORBI_3009G255800 PE=4 SV=1	1	4	4	4	0	0	2	2	1	0	2	1	2	1	0	0	2	2	2	0	0	1	3	1	0	2	1	2	0	0	2	2	1	0	2	1	2	1	0	0	2	2	2	0
tr|A0A1B6PAK6|A0A1B6PAK6_SORBI	tr|A0A1B6PAK6|A0A1B6PAK6_SORBI	4	4	4	tr|A0A1B6PAK6|A0A1B6PAK6_SORBI Structural maintenance of chromosomes protein OS=Sorghum bicolor OX=4558 GN=SORBI_3009G251500 PE=3 SV=1	1	4	4	4	0	1	1	0	0	0	1	0	0	1	0	0	1	1	1	1	1	0	2	2	2	0	0	1	0	1	1	0	0	0	1	0	0	1	0	0	1	1	1	1
tr|A0A1B6PAL8|A0A1B6PAL8_SORBI	tr|A0A1B6PAL8|A0A1B6PAL8_SORBI	5	5	5	tr|A0A1B6PAL8|A0A1B6PAL8_SORBI Uncharacterized protein OS=Sorghum bicolor OX=4558 GN=SORBI_3009G255600 PE=4 SV=1	1	5	5	5	2	1	2	1	0	0	1	1	1	0	0	2	1	2	3	2	3	3	0	1	1	1	0	1	2	1	2	1	0	0	1	1	1	0	0	2	1	2	3	2
tr|A0A1B6PAQ6|A0A1B6PAQ6_SORBI	tr|A0A1B6PAQ6|A0A1B6PAQ6_SORBI	15	15	3	tr|A0A1B6PAQ6|A0A1B6PAQ6_SORBI Uncharacterized protein OS=Sorghum bicolor OX=4558 GN=SORBI_3009G257600 PE=4 SV=1	1	15	15	3	6	5	5	3	2	3	7	2	5	6	3	5	9	6	4	8	2	5	8	7	7	6	8	6	6	5	5	3	2	3	7	2	5	6	3	5	9	6	4	8
tr|A0A1Z5R4I6|A0A1Z5R4I6_SORBI;tr|A0A1Z5R4C8|A0A1Z5R4C8_SORBI;tr|A0A1Z5R5I6|A0A1Z5R5I6_SORBI;tr|A0A1Z5R5A5|A0A1Z5R5A5_SORBI;tr|A0A1Z5R5B6|A0A1Z5R5B6_SORBI;tr|A0A1B6PAV0|A0A1B6PAV0_SORBI;tr|A0A1B6PB91|A0A1B6PB91_SORBI;tr|A0A1B6PAY7|A0A1B6PAY7_SORBI;tr|A0A1B6PAR5|A0A1B6PAR5_SORBI	tr|A0A1Z5R4I6|A0A1Z5R4I6_SORBI;tr|A0A1Z5R4C8|A0A1Z5R4C8_SORBI;tr|A0A1Z5R5I6|A0A1Z5R5I6_SORBI;tr|A0A1Z5R5A5|A0A1Z5R5A5_SORBI;tr|A0A1Z5R5B6|A0A1Z5R5B6_SORBI;tr|A0A1B6PAV0|A0A1B6PAV0_SORBI;tr|A0A1B6PB91|A0A1B6PB91_SORBI;tr|A0A1B6PAY7|A0A1B6PAY7_SORBI;tr|A0A1B6PAR5|A0A1B6PAR5_SORBI	1;1;1;1;1;1;1;1;1	1;1;1;1;1;1;1;1;1	1;1;1;1;1;1;1;1;1	tr|A0A1Z5R4I6|A0A1Z5R4I6_SORBI Uncharacterized protein OS=Sorghum bicolor OX=4558 GN=SORBI_3008G015800 PE=4 SV=1;tr|A0A1Z5R4C8|A0A1Z5R4C8_SORBI Uncharacterized protein OS=Sorghum bicolor OX=4558 GN=SORBI_3008G015800 PE=4 SV=1;tr|A0A1Z5R5I6|A0A1Z5R5I6_SORBI	9	1	1	1	0	0	0	0	0	0	0	0	0	0	0	0	1	0	0	0	0	0	0	0	0	1	1	0	0	0	0	0	0	0	0	0	0	0	0	0	1	0	0	0
tr|A0A1B6PAR6|A0A1B6PAR6_SORBI	tr|A0A1B6PAR6|A0A1B6PAR6_SORBI	17	3	3	tr|A0A1B6PAR6|A0A1B6PAR6_SORBI V-type proton ATPase subunit C OS=Sorghum bicolor OX=4558 GN=SORBI_3008G021200 PE=3 SV=1	1	17	3	3	13	6	7	7	6	6	8	8	8	8	6	5	8	7	7	9	10	9	7	8	9	5	5	7	2	0	0	0	0	0	0	0	0	0	0	0	0	0	0	0
tr|A0A1B6PBS3|A0A1B6PBS3_SORBI;tr|A0A1B6PAX7|A0A1B6PAX7_SORBI;tr|A0A1B6PJ41|A0A1B6PJ41_SORBI	tr|A0A1B6PBS3|A0A1B6PBS3_SORBI;tr|A0A1B6PAX7|A0A1B6PAX7_SORBI	6;6;2	6;6;2	6;6;2	tr|A0A1B6PBS3|A0A1B6PBS3_SORBI Uncharacterized protein OS=Sorghum bicolor OX=4558 GN=SORBI_3008G026800 PE=3 SV=1;tr|A0A1B6PAX7|A0A1B6PAX7_SORBI Uncharacterized protein OS=Sorghum bicolor OX=4558 GN=SORBI_3008G026800 PE=3 SV=1	3	6	6	6	2	4	2	2	1	1	2	1	1	2	3	2	1	1	1	1	0	1	1	1	2	1	0	2	2	4	2	2	1	1	2	1	1	2	3	2	1	1	1	1
tr|A0A1B6PB01|A0A1B6PB01_SORBI	tr|A0A1B6PB01|A0A1B6PB01_SORBI	1	1	1	tr|A0A1B6PB01|A0A1B6PB01_SORBI Uncharacterized protein OS=Sorghum bicolor OX=4558 GN=SORBI_3008G024800 PE=4 SV=1	1	1	1	1	1	1	1	1	0	0	0	1	1	1	1	0	1	1	1	1	1	1	0	1	1	1	0	1	1	1	1	1	0	0	0	1	1	1	1	0	1	1	1	1
tr|A0A1B6PBA3|A0A1B6PBA3_SORBI;tr|A0A1B6PB28|A0A1B6PB28_SORBI	tr|A0A1B6PBA3|A0A1B6PBA3_SORBI;tr|A0A1B6PB28|A0A1B6PB28_SORBI	4;4	4;4	4;4	tr|A0A1B6PBA3|A0A1B6PBA3_SORBI Chalcone-flavonone isomerase family protein OS=Sorghum bicolor OX=4558 GN=SORBI_3008G030100 PE=3 SV=1;tr|A0A1B6PB28|A0A1B6PB28_SORBI Chalcone-flavonone isomerase family protein OS=Sorghum bicolor OX=4558 GN=SORBI_3008G030100	2	4	4	4	2	2	2	3	1	4	3	3	3	3	2	2	2	3	2	1	3	3	2	2	3	3	2	3	2	2	2	3	1	4	3	3	3	3	2	2	2	3	2	1
tr|A0A1B6PB54|A0A1B6PB54_SORBI;tr|A0A1B6PBV5|A0A1B6PBV5_SORBI;REV__tr|A0A1B6Q666|A0A1B6Q666_SORBI;REV__tr|A0A1B6Q655|A0A1B6Q655_SORBI;REV__tr|A0A1B6Q665|A0A1B6Q665_SORBI	tr|A0A1B6PB54|A0A1B6PB54_SORBI;tr|A0A1B6PBV5|A0A1B6PBV5_SORBI	21;17;1;1;1	21;17;1;1;1	8;6;0;0;0	tr|A0A1B6PB54|A0A1B6PB54_SORBI Pyruvate kinase OS=Sorghum bicolor OX=4558 GN=SORBI_3008G033600 PE=3 SV=1;tr|A0A1B6PBV5|A0A1B6PBV5_SORBI Pyruvate kinase OS=Sorghum bicolor OX=4558 GN=SORBI_3008G033600 PE=3 SV=1	5	21	21	8	10	13	8	12	8	10	14	12	10	11	10	12	11	9	10	11	11	10	10	8	9	8	8	7	10	13	8	12	8	10	14	12	10	11	10	12	11	9	10	11
tr|A0A1B6PB85|A0A1B6PB85_SORBI;tr|A0A1B6PB49|A0A1B6PB49_SORBI;tr|A0A1B6PB24|A0A1B6PB24_SORBI;tr|A0A1B6PBB7|A0A1B6PBB7_SORBI;tr|A0A1Z5R4J1|A0A1Z5R4J1_SORBI;tr|C5Y4K7|C5Y4K7_SORBI	tr|A0A1B6PB85|A0A1B6PB85_SORBI;tr|A0A1B6PB49|A0A1B6PB49_SORBI;tr|A0A1B6PB24|A0A1B6PB24_SORBI;tr|A0A1B6PBB7|A0A1B6PBB7_SORBI;tr|A0A1Z5R4J1|A0A1Z5R4J1_SORBI	11;10;8;7;6;4	11;10;8;7;6;4	11;10;8;7;6;4	tr|A0A1B6PB85|A0A1B6PB85_SORBI Uncharacterized protein OS=Sorghum bicolor OX=4558 GN=SORBI_3008G033200 PE=4 SV=1;tr|A0A1B6PB49|A0A1B6PB49_SORBI Uncharacterized protein OS=Sorghum bicolor OX=4558 GN=SORBI_3008G033200 PE=4 SV=1;tr|A0A1B6PB24|A0A1B6PB24_SORBI	6	11	11	11	5	4	6	4	4	3	4	4	5	5	6	4	5	3	5	5	2	4	3	4	5	6	3	5	5	4	6	4	4	3	4	4	5	5	6	4	5	3	5	5
tr|A0A1B6PBB3|A0A1B6PBB3_SORBI	tr|A0A1B6PBB3|A0A1B6PBB3_SORBI	10	10	10	tr|A0A1B6PBB3|A0A1B6PBB3_SORBI Nucleoside diphosphate kinase OS=Sorghum bicolor OX=4558 GN=SORBI_3009G259200 PE=3 SV=1	1	10	10	10	7	6	9	5	2	7	6	6	7	8	9	8	7	5	6	6	8	6	7	6	6	7	6	8	7	6	9	5	2	7	6	6	7	8	9	8	7	5	6	6
tr|A0A1B6PBC1|A0A1B6PBC1_SORBI	tr|A0A1B6PBC1|A0A1B6PBC1_SORBI	17	17	12	tr|A0A1B6PBC1|A0A1B6PBC1_SORBI Uncharacterized protein OS=Sorghum bicolor OX=4558 GN=SORBI_3008G051300 PE=4 SV=1	1	17	17	12	5	6	8	8	3	9	8	6	8	6	3	7	7	7	9	7	5	5	7	7	5	9	6	9	5	6	8	8	3	9	8	6	8	6	3	7	7	7	9	7
tr|A0A1B6PBD9|A0A1B6PBD9_SORBI;tr|A0A1B6PBT0|A0A1B6PBT0_SORBI	tr|A0A1B6PBD9|A0A1B6PBD9_SORBI;tr|A0A1B6PBT0|A0A1B6PBT0_SORBI	8;8	3;3	3;3	tr|A0A1B6PBD9|A0A1B6PBD9_SORBI Uncharacterized protein OS=Sorghum bicolor OX=4558 GN=SORBI_3008G049200 PE=4 SV=1;tr|A0A1B6PBT0|A0A1B6PBT0_SORBI Uncharacterized protein OS=Sorghum bicolor OX=4558 GN=SORBI_3008G049200 PE=4 SV=2	2	8	3	3	2	3	3	3	3	2	4	3	6	4	2	3	4	5	6	4	6	5	6	3	3	3	6	5	0	1	1	1	1	0	1	1	2	2	0	1	2	2	3	2
tr|A0A1B6PBR5|A0A1B6PBR5_SORBI;tr|A0A1B6PBH4|A0A1B6PBH4_SORBI	tr|A0A1B6PBR5|A0A1B6PBR5_SORBI;tr|A0A1B6PBH4|A0A1B6PBH4_SORBI	2;2	2;2	2;2	tr|A0A1B6PBR5|A0A1B6PBR5_SORBI Uncharacterized protein OS=Sorghum bicolor OX=4558 GN=SORBI_3008G047800 PE=4 SV=1;tr|A0A1B6PBH4|A0A1B6PBH4_SORBI Uncharacterized protein OS=Sorghum bicolor OX=4558 GN=SORBI_3008G047800 PE=4 SV=1	2	2	2	2	0	1	0	0	0	0	1	0	0	0	0	0	0	0	0	1	0	0	0	0	1	1	0	0	0	1	0	0	0	0	1	0	0	0	0	0	0	0	0	1
tr|A0A1B6PBJ7|A0A1B6PBJ7_SORBI	tr|A0A1B6PBJ7|A0A1B6PBJ7_SORBI	32	8	4	tr|A0A1B6PBJ7|A0A1B6PBJ7_SORBI Uncharacterized protein OS=Sorghum bicolor OX=4558 GN=SORBI_3008G047000 PE=3 SV=1	1	32	8	4	27	25	24	27	20	25	26	26	23	23	25	26	24	23	23	25	23	25	25	24	25	21	23	23	7	5	5	6	3	5	7	6	6	5	6	6	5	5	4	6
tr|A0A1B6PBN2|A0A1B6PBN2_SORBI	tr|A0A1B6PBN2|A0A1B6PBN2_SORBI	1	1	1	tr|A0A1B6PBN2|A0A1B6PBN2_SORBI Uncharacterized protein OS=Sorghum bicolor OX=4558 GN=SORBI_3008G017100 PE=4 SV=1	1	1	1	1	0	0	0	0	0	0	0	0	0	0	0	0	0	0	0	0	1	1	0	0	0	0	1	0	0	0	0	0	0	0	0	0	0	0	0	0	0	0	0	0
tr|A0A1B6PBN4|A0A1B6PBN4_SORBI	tr|A0A1B6PBN4|A0A1B6PBN4_SORBI	2	2	2	tr|A0A1B6PBN4|A0A1B6PBN4_SORBI Uncharacterized protein OS=Sorghum bicolor OX=4558 GN=SORBI_3008G054000 PE=3 SV=1	1	2	2	2	0	0	0	0	0	0	0	0	0	0	1	0	1	0	0	0	0	0	1	0	1	0	0	0	0	0	0	0	0	0	0	0	0	0	1	0	1	0	0	0
tr|A0A1B6PBW1|A0A1B6PBW1_SORBI;tr|A0A1B6PBT1|A0A1B6PBT1_SORBI	tr|A0A1B6PBW1|A0A1B6PBW1_SORBI;tr|A0A1B6PBT1|A0A1B6PBT1_SORBI	2;2	2;2	2;2	tr|A0A1B6PBW1|A0A1B6PBW1_SORBI Uncharacterized protein OS=Sorghum bicolor OX=4558 GN=SORBI_3008G063200 PE=4 SV=1;tr|A0A1B6PBT1|A0A1B6PBT1_SORBI Uncharacterized protein OS=Sorghum bicolor OX=4558 GN=SORBI_3008G063200 PE=4 SV=1	2	2	2	2	0	0	0	0	0	0	1	0	0	0	0	2	0	0	0	0	0	0	0	1	0	0	0	0	0	0	0	0	0	0	1	0	0	0	0	2	0	0	0	0
tr|A0A1B6PBT7|A0A1B6PBT7_SORBI	tr|A0A1B6PBT7|A0A1B6PBT7_SORBI	4	4	4	tr|A0A1B6PBT7|A0A1B6PBT7_SORBI Non-specific lipid-transfer protein OS=Sorghum bicolor OX=4558 GN=SORBI_3008G030600 PE=3 SV=1	1	4	4	4	1	2	2	2	2	3	3	3	3	3	2	3	3	3	3	3	3	3	3	2	3	4	3	4	1	2	2	2	2	3	3	3	3	3	2	3	3	3	3	3
tr|A0A1B6PC52|A0A1B6PC52_SORBI;tr|A0A1B6PC05|A0A1B6PC05_SORBI;tr|A0A1B6PC54|A0A1B6PC54_SORBI;tr|A0A1Z5R585|A0A1Z5R585_SORBI;tr|C5YTM6|C5YTM6_SORBI;tr|A0A1B6PBX0|A0A1B6PBX0_SORBI	tr|A0A1B6PC52|A0A1B6PC52_SORBI;tr|A0A1B6PC05|A0A1B6PC05_SORBI;tr|A0A1B6PC54|A0A1B6PC54_SORBI	9;8;8;3;3;3	9;8;8;3;3;3	9;8;8;3;3;3	tr|A0A1B6PC52|A0A1B6PC52_SORBI Carboxypeptidase OS=Sorghum bicolor OX=4558 GN=SORBI_3008G073900 PE=3 SV=1;tr|A0A1B6PC05|A0A1B6PC05_SORBI Carboxypeptidase OS=Sorghum bicolor OX=4558 GN=SORBI_3008G073900 PE=3 SV=1;tr|A0A1B6PC54|A0A1B6PC54_SORBI Carboxypeptid	6	9	9	9	6	5	1	4	3	4	6	5	3	4	7	2	7	7	7	8	6	7	7	5	7	5	2	6	6	5	1	4	3	4	6	5	3	4	7	2	7	7	7	8
tr|A0A1B6PC64|A0A1B6PC64_SORBI	tr|A0A1B6PC64|A0A1B6PC64_SORBI	15	15	15	tr|A0A1B6PC64|A0A1B6PC64_SORBI Uncharacterized protein OS=Sorghum bicolor OX=4558 GN=SORBI_3008G075200 PE=3 SV=1	1	15	15	15	7	4	8	4	4	6	7	6	9	8	5	4	7	7	7	5	5	6	7	6	7	9	8	8	7	4	8	4	4	6	7	6	9	8	5	4	7	7	7	5
tr|C5YST3|C5YST3_SORBI;tr|A0A1B6PC82|A0A1B6PC82_SORBI	tr|C5YST3|C5YST3_SORBI;tr|A0A1B6PC82|A0A1B6PC82_SORBI	3;3	3;3	3;3	tr|C5YST3|C5YST3_SORBI Uncharacterized protein OS=Sorghum bicolor OX=4558 GN=SORBI_3008G057100 PE=3 SV=1;tr|A0A1B6PC82|A0A1B6PC82_SORBI Uncharacterized protein OS=Sorghum bicolor OX=4558 GN=SORBI_3008G057100 PE=3 SV=1	2	3	3	3	1	0	1	0	0	1	1	1	0	2	0	1	0	1	0	0	1	1	1	1	1	1	0	2	1	0	1	0	0	1	1	1	0	2	0	1	0	1	0	0
tr|A0A1B6PCD7|A0A1B6PCD7_SORBI;tr|A0A1B6PCA2|A0A1B6PCA2_SORBI	tr|A0A1B6PCD7|A0A1B6PCD7_SORBI;tr|A0A1B6PCA2|A0A1B6PCA2_SORBI	3;3	3;3	3;3	tr|A0A1B6PCD7|A0A1B6PCD7_SORBI Uncharacterized protein OS=Sorghum bicolor OX=4558 GN=SORBI_3008G077800 PE=4 SV=1;tr|A0A1B6PCA2|A0A1B6PCA2_SORBI Uncharacterized protein OS=Sorghum bicolor OX=4558 GN=SORBI_3008G077800 PE=4 SV=1	2	3	3	3	0	0	0	0	0	0	0	0	0	1	0	0	2	0	2	1	2	1	2	0	0	1	1	0	0	0	0	0	0	0	0	0	0	1	0	0	2	0	2	1
tr|C5YTP2|C5YTP2_SORBI;tr|A0A1B6PCA7|A0A1B6PCA7_SORBI;tr|A0A1B6PJD7|A0A1B6PJD7_SORBI;tr|A0A1B6QJ70|A0A1B6QJ70_SORBI;tr|A0A1W0VWW9|A0A1W0VWW9_SORBI;tr|C5Z0P1|C5Z0P1_SORBI;tr|C5Z2X2|C5Z2X2_SORBI;tr|C5YVM2|C5YVM2_SORBI;tr|C5X0U7|C5X0U7_SORBI;tr|C5XJF5|C5XJF5_SORBI	tr|C5YTP2|C5YTP2_SORBI;tr|A0A1B6PCA7|A0A1B6PCA7_SORBI	3;3;1;1;1;1;1;1;1;1	3;3;1;1;1;1;1;1;1;1	2;2;0;0;0;0;0;0;0;0	tr|C5YTP2|C5YTP2_SORBI Uncharacterized protein OS=Sorghum bicolor OX=4558 GN=SORBI_3008G074500 PE=4 SV=1;tr|A0A1B6PCA7|A0A1B6PCA7_SORBI Uncharacterized protein OS=Sorghum bicolor OX=4558 GN=SORBI_3008G074500 PE=4 SV=1	10	3	3	2	0	1	0	0	0	2	0	0	0	1	1	1	1	0	1	2	1	0	0	2	1	1	0	0	0	1	0	0	0	2	0	0	0	1	1	1	1	0	1	2
tr|A0A1Z5R5M0|A0A1Z5R5M0_SORBI;tr|A0A1B6PCB8|A0A1B6PCB8_SORBI;tr|A0A1B6PBQ9|A0A1B6PBQ9_SORBI;tr|A0A1B6PC15|A0A1B6PC15_SORBI;REV__tr|A0A1B6PAW4|A0A1B6PAW4_SORBI;REV__tr|A0A1Z5R568|A0A1Z5R568_SORBI;REV__tr|A0A1B6PAK5|A0A1B6PAK5_SORBI;tr|A0A1B6PBX8|A0A1B6PBX8_SORBI	tr|A0A1Z5R5M0|A0A1Z5R5M0_SORBI;tr|A0A1B6PCB8|A0A1B6PCB8_SORBI;tr|A0A1B6PBQ9|A0A1B6PBQ9_SORBI;tr|A0A1B6PC15|A0A1B6PC15_SORBI	3;3;2;2;1;1;1;1	3;3;2;2;1;1;1;1	3;3;2;2;1;1;1;1	tr|A0A1Z5R5M0|A0A1Z5R5M0_SORBI Uncharacterized protein OS=Sorghum bicolor OX=4558 GN=SORBI_3008G062200 PE=4 SV=1;tr|A0A1B6PCB8|A0A1B6PCB8_SORBI Uncharacterized protein OS=Sorghum bicolor OX=4558 GN=SORBI_3008G062200 PE=4 SV=1;tr|A0A1B6PBQ9|A0A1B6PBQ9_SORBI	8	3	3	3	1	1	0	2	1	1	1	1	0	0	1	1	0	0	1	2	2	0	1	1	1	0	0	0	1	1	0	2	1	1	1	1	0	0	1	1	0	0	1	2
tr|A0A1B6PCC8|A0A1B6PCC8_SORBI;tr|A0A1Z5R5X6|A0A1Z5R5X6_SORBI	tr|A0A1B6PCC8|A0A1B6PCC8_SORBI	10;4	10;4	10;4	tr|A0A1B6PCC8|A0A1B6PCC8_SORBI Uncharacterized protein OS=Sorghum bicolor OX=4558 GN=SORBI_3008G063500 PE=4 SV=1	2	10	10	10	10	10	10	10	8	10	10	10	9	10	10	10	10	10	10	10	10	10	10	10	9	10	9	9	10	10	10	10	8	10	10	10	9	10	10	10	10	10	10	10
tr|A0A1B6PCE4|A0A1B6PCE4_SORBI	tr|A0A1B6PCE4|A0A1B6PCE4_SORBI	2	2	2	tr|A0A1B6PCE4|A0A1B6PCE4_SORBI RING-type E3 ubiquitin transferase OS=Sorghum bicolor OX=4558 GN=SORBI_3008G089100 PE=4 SV=1	1	2	2	2	0	0	0	0	0	0	1	0	0	0	2	1	0	0	1	0	0	1	0	1	1	0	0	1	0	0	0	0	0	0	1	0	0	0	2	1	0	0	1	0
tr|A0A1B6PCG3|A0A1B6PCG3_SORBI;tr|A0A1Z5R7U3|A0A1Z5R7U3_SORBI;tr|A0A1Z5RNB2|A0A1Z5RNB2_SORBI	tr|A0A1B6PCG3|A0A1B6PCG3_SORBI	70;4;1	70;4;1	25;0;0	tr|A0A1B6PCG3|A0A1B6PCG3_SORBI Uncharacterized protein OS=Sorghum bicolor OX=4558 GN=SORBI_3008G081900 PE=3 SV=1	3	70	70	25	43	45	48	46	36	47	47	42	44	42	43	44	46	46	48	49	43	48	45	44	48	51	42	50	43	45	48	46	36	47	47	42	44	42	43	44	46	46	48	49
tr|A0A1B6PCI2|A0A1B6PCI2_SORBI	tr|A0A1B6PCI2|A0A1B6PCI2_SORBI	1	1	1	tr|A0A1B6PCI2|A0A1B6PCI2_SORBI Uncharacterized protein OS=Sorghum bicolor OX=4558 GN=SORBI_3008G087900 PE=3 SV=1	1	1	1	1	1	1	1	1	0	1	1	1	1	1	1	1	1	1	1	0	1	1	1	1	0	1	1	1	1	1	1	1	0	1	1	1	1	1	1	1	1	1	1	0
tr|A0A1B6PCW2|A0A1B6PCW2_SORBI	tr|A0A1B6PCW2|A0A1B6PCW2_SORBI	5	5	5	tr|A0A1B6PCW2|A0A1B6PCW2_SORBI Uncharacterized protein OS=Sorghum bicolor OX=4558 GN=SORBI_3008G103700 PE=4 SV=1	1	5	5	5	0	0	0	0	0	0	1	0	0	1	0	1	4	3	2	0	2	1	3	2	3	1	3	0	0	0	0	0	0	0	1	0	0	1	0	1	4	3	2	0
tr|A0A1B6PCX9|A0A1B6PCX9_SORBI	tr|A0A1B6PCX9|A0A1B6PCX9_SORBI	2	2	2	tr|A0A1B6PCX9|A0A1B6PCX9_SORBI Uncharacterized protein OS=Sorghum bicolor OX=4558 GN=SORBI_3008G107900 PE=4 SV=1	1	2	2	2	0	0	1	0	0	0	1	0	0	2	0	1	0	0	0	0	0	0	1	0	1	0	0	0	0	0	1	0	0	0	1	0	0	2	0	1	0	0	0	0
tr|A0A1B6PCY6|A0A1B6PCY6_SORBI;tr|A0A1B6PCS5|A0A1B6PCS5_SORBI;tr|A0A1B6PCU9|A0A1B6PCU9_SORBI	tr|A0A1B6PCY6|A0A1B6PCY6_SORBI;tr|A0A1B6PCS5|A0A1B6PCS5_SORBI;tr|A0A1B6PCU9|A0A1B6PCU9_SORBI	9;6;6	9;6;6	7;4;4	tr|A0A1B6PCY6|A0A1B6PCY6_SORBI Uncharacterized protein OS=Sorghum bicolor OX=4558 GN=SORBI_3008G103200 PE=4 SV=1;tr|A0A1B6PCS5|A0A1B6PCS5_SORBI Uncharacterized protein OS=Sorghum bicolor OX=4558 GN=SORBI_3008G103200 PE=4 SV=1;tr|A0A1B6PCU9|A0A1B6PCU9_SORBI	3	9	9	7	3	2	2	2	1	1	1	4	1	5	5	1	3	1	2	1	2	1	2	2	2	1	1	2	3	2	2	2	1	1	1	4	1	5	5	1	3	1	2	1
tr|A0A1Z5R6L8|A0A1Z5R6L8_SORBI;tr|A0A1B6PCZ5|A0A1B6PCZ5_SORBI;tr|C5Y710|C5Y710_SORBI	tr|A0A1Z5R6L8|A0A1Z5R6L8_SORBI;tr|A0A1B6PCZ5|A0A1B6PCZ5_SORBI;tr|C5Y710|C5Y710_SORBI	1;1;1	1;1;1	1;1;1	tr|A0A1Z5R6L8|A0A1Z5R6L8_SORBI Glutathione synthetase OS=Sorghum bicolor OX=4558 GN=SORBI_3008G113600 PE=3 SV=1;tr|A0A1B6PCZ5|A0A1B6PCZ5_SORBI Glutathione synthetase OS=Sorghum bicolor OX=4558 GN=SORBI_3008G113600 PE=3 SV=1;tr|C5Y710|C5Y710_SORBI Glutathio	3	1	1	1	1	1	1	1	0	0	1	1	1	1	1	1	1	1	0	1	1	1	1	1	1	1	1	1	1	1	1	1	0	0	1	1	1	1	1	1	1	1	0	1
tr|A0A1B6PD09|A0A1B6PD09_SORBI;tr|A0A1Z5S7N4|A0A1Z5S7N4_SORBI	tr|A0A1B6PD09|A0A1B6PD09_SORBI;tr|A0A1Z5S7N4|A0A1Z5S7N4_SORBI	60;36	53;31	53;31	tr|A0A1B6PD09|A0A1B6PD09_SORBI Uncharacterized protein OS=Sorghum bicolor OX=4558 GN=SORBI_3008G114300 PE=4 SV=1;tr|A0A1Z5S7N4|A0A1Z5S7N4_SORBI Uncharacterized protein OS=Sorghum bicolor OX=4558 GN=SORBI_3001G262400 PE=4 SV=1	2	60	53	53	14	21	24	19	7	19	24	19	20	21	18	28	15	22	19	15	24	19	15	9	14	15	27	20	10	18	20	16	6	16	23	16	16	16	16	24	12	17	14	10
tr|A0A1B6PD28|A0A1B6PD28_SORBI;tr|A0A1B6PD27|A0A1B6PD27_SORBI	tr|A0A1B6PD28|A0A1B6PD28_SORBI;tr|A0A1B6PD27|A0A1B6PD27_SORBI	6;6	6;6	6;6	tr|A0A1B6PD28|A0A1B6PD28_SORBI Purple acid phosphatase OS=Sorghum bicolor OX=4558 GN=SORBI_3008G113000 PE=3 SV=1;tr|A0A1B6PD27|A0A1B6PD27_SORBI Purple acid phosphatase OS=Sorghum bicolor OX=4558 GN=SORBI_3008G113000 PE=3 SV=1	2	6	6	6	1	4	1	2	0	1	3	3	0	3	1	2	2	0	1	2	5	3	2	2	3	1	2	1	1	4	1	2	0	1	3	3	0	3	1	2	2	0	1	2
tr|A0A1B6PD58|A0A1B6PD58_SORBI;tr|A0A1B6PDJ7|A0A1B6PDJ7_SORBI	tr|A0A1B6PD58|A0A1B6PD58_SORBI	20;1	20;1	20;1	tr|A0A1B6PD58|A0A1B6PD58_SORBI Uncharacterized protein OS=Sorghum bicolor OX=4558 GN=SORBI_3008G116000 PE=3 SV=1	2	20	20	20	3	4	3	1	1	5	4	3	4	2	4	5	6	2	4	4	6	2	9	5	6	11	8	10	3	4	3	1	1	5	4	3	4	2	4	5	6	2	4	4
tr|A0A1B6PDD7|A0A1B6PDD7_SORBI	tr|A0A1B6PDD7|A0A1B6PDD7_SORBI	3	3	3	tr|A0A1B6PDD7|A0A1B6PDD7_SORBI Uncharacterized protein OS=Sorghum bicolor OX=4558 GN=SORBI_3008G132600 PE=4 SV=1	1	3	3	3	0	2	0	1	0	0	1	3	1	1	1	0	1	0	1	0	0	1	0	0	0	1	0	0	0	2	0	1	0	0	1	3	1	1	1	0	1	0	1	0
tr|A0A1B6PDG7|A0A1B6PDG7_SORBI;tr|A0A1B6PDF1|A0A1B6PDF1_SORBI	tr|A0A1B6PDG7|A0A1B6PDG7_SORBI	13;2	13;2	13;2	tr|A0A1B6PDG7|A0A1B6PDG7_SORBI Uncharacterized protein OS=Sorghum bicolor OX=4558 GN=SORBI_3008G133600 PE=3 SV=1	2	13	13	13	5	7	5	8	4	7	9	5	7	7	7	7	5	5	6	4	7	6	5	5	8	5	9	4	5	7	5	8	4	7	9	5	7	7	7	7	5	5	6	4
tr|A0A1B6PDK7|A0A1B6PDK7_SORBI	tr|A0A1B6PDK7|A0A1B6PDK7_SORBI	5	5	2	tr|A0A1B6PDK7|A0A1B6PDK7_SORBI Uncharacterized protein OS=Sorghum bicolor OX=4558 GN=SORBI_3008G139900 PE=4 SV=1	1	5	5	2	5	2	3	2	2	4	5	3	3	2	4	5	5	4	5	5	5	2	5	5	5	5	4	5	5	2	3	2	2	4	5	3	3	2	4	5	5	4	5	5
tr|A0A1B6PDK9|A0A1B6PDK9_SORBI	tr|A0A1B6PDK9|A0A1B6PDK9_SORBI	4	4	4	tr|A0A1B6PDK9|A0A1B6PDK9_SORBI Uncharacterized protein OS=Sorghum bicolor OX=4558 GN=SORBI_3008G118600 PE=4 SV=1	1	4	4	4	1	0	1	1	0	0	1	1	1	1	0	2	1	2	1	0	1	0	1	1	2	1	0	0	1	0	1	1	0	0	1	1	1	1	0	2	1	2	1	0
tr|A0A1B6PDL7|A0A1B6PDL7_SORBI	tr|A0A1B6PDL7|A0A1B6PDL7_SORBI	5	2	2	tr|A0A1B6PDL7|A0A1B6PDL7_SORBI Uncharacterized protein OS=Sorghum bicolor OX=4558 GN=SORBI_3008G139900 PE=4 SV=1	1	5	2	2	5	2	3	2	4	4	5	3	3	2	4	5	5	4	5	5	5	2	5	5	5	5	4	5	2	0	0	0	2	2	2	0	0	0	2	2	2	2	2	2
tr|A0A1Z5R772|A0A1Z5R772_SORBI;tr|A0A1Z5R7T4|A0A1Z5R7T4_SORBI;tr|A0A1Z5R6N2|A0A1Z5R6N2_SORBI;tr|A0A1Z5R6N0|A0A1Z5R6N0_SORBI;tr|A0A1Z5R6S9|A0A1Z5R6S9_SORBI;tr|A0A1B6PDR1|A0A1B6PDR1_SORBI;tr|A0A1Z5R6P1|A0A1Z5R6P1_SORBI;tr|A0A1Z5R7J8|A0A1Z5R7J8_SORBI;tr|A0A1Z5R7K7|A0A1Z5R7K7_SORBI;tr|A0A1B6PDV5|A0A1B6PDV5_SORBI;tr|A0A1Z5R6K7|A0A1Z5R6K7_SORBI;tr|A0A1Z5R6S4|A0A1Z5R6S4_SORBI;tr|A0A1B6PE51|A0A1B6PE51_SO…	tr|A0A1Z5R772|A0A1Z5R772_SORBI;tr|A0A1Z5R7T4|A0A1Z5R7T4_SORBI;tr|A0A1Z5R6N2|A0A1Z5R6N2_SORBI;tr|A0A1Z5R6N0|A0A1Z5R6N0_SORBI;tr|A0A1Z5R6S9|A0A1Z5R6S9_SORBI;tr|A0A1B6PDR1|A0A1B6PDR1_SORBI;tr|A0A1Z5R6P1|A0A1Z5R6P1_SORBI;tr|A0A1Z5R7J8|A0A1Z5R7J8_SORBI;tr|A0A1Z5R7K7|A0A1Z5R7K7_SORBI;tr|A0A1B6PDV5|A0A1B6PDV5_SORBI;tr|A0A1Z5R6K7|A0A1Z5R6K7_SORBI;tr|A0A1Z5R6S4|A0A1Z5R6S4_SORBI;tr|A0A1B6PE51|A0A1B6PE51_SO…	4;4;4;4;4;4;4;4;4;4;4;4;4	4;4;4;4;4;4;4;4;4;4;4;4;4	4;4;4;4;4;4;4;4;4;4;4;4;4	tr|A0A1Z5R772|A0A1Z5R772_SORBI Uncharacterized protein OS=Sorghum bicolor OX=4558 GN=SORBI_3008G142400 PE=4 SV=1;tr|A0A1Z5R7T4|A0A1Z5R7T4_SORBI Uncharacterized protein OS=Sorghum bicolor OX=4558 GN=SORBI_3008G142400 PE=4 SV=1;tr|A0A1Z5R6N2|A0A1Z5R6N2_SORBI	13	4	4	4	1	0	0	0	0	2	2	0	0	0	2	1	0	1	0	1	1	0	1	0	0	0	3	0	1	0	0	0	0	2	2	0	0	0	2	1	0	1	0	1
tr|A0A1B6PDX0|A0A1B6PDX0_SORBI;tr|A0A1B6PDW4|A0A1B6PDW4_SORBI	tr|A0A1B6PDX0|A0A1B6PDX0_SORBI;tr|A0A1B6PDW4|A0A1B6PDW4_SORBI	4;4	4;4	4;4	tr|A0A1B6PDX0|A0A1B6PDX0_SORBI Uncharacterized protein OS=Sorghum bicolor OX=4558 GN=SORBI_3008G156300 PE=4 SV=1;tr|A0A1B6PDW4|A0A1B6PDW4_SORBI Uncharacterized protein OS=Sorghum bicolor OX=4558 GN=SORBI_3008G156300 PE=4 SV=1	2	4	4	4	2	1	1	1	1	1	1	2	1	0	2	2	1	2	0	0	2	0	0	0	0	0	1	0	2	1	1	1	1	1	1	2	1	0	2	2	1	2	0	0
tr|A0A1B6PDX5|A0A1B6PDX5_SORBI	tr|A0A1B6PDX5|A0A1B6PDX5_SORBI	3	3	3	tr|A0A1B6PDX5|A0A1B6PDX5_SORBI Uncharacterized protein OS=Sorghum bicolor OX=4558 GN=SORBI_3008G145800 PE=4 SV=1	1	3	3	3	1	0	1	1	0	1	0	0	0	0	0	0	2	0	2	0	0	0	2	1	2	0	1	0	1	0	1	1	0	1	0	0	0	0	0	0	2	0	2	0
tr|A0A1B6PDX6|A0A1B6PDX6_SORBI;tr|A0A1B6PE00|A0A1B6PE00_SORBI	tr|A0A1B6PDX6|A0A1B6PDX6_SORBI;tr|A0A1B6PE00|A0A1B6PE00_SORBI	1;1	1;1	1;1	tr|A0A1B6PDX6|A0A1B6PDX6_SORBI Uncharacterized protein OS=Sorghum bicolor OX=4558 GN=SORBI_3008G157600 PE=4 SV=1;tr|A0A1B6PE00|A0A1B6PE00_SORBI Uncharacterized protein OS=Sorghum bicolor OX=4558 GN=SORBI_3008G157600 PE=4 SV=1	2	1	1	1	0	0	1	0	0	0	0	0	1	0	0	0	0	0	0	0	0	0	0	0	0	0	0	0	0	0	1	0	0	0	0	0	1	0	0	0	0	0	0	0
tr|A0A1B6PE21|A0A1B6PE21_SORBI;tr|A0A1Z5R8L8|A0A1Z5R8L8_SORBI;tr|C5YW43|C5YW43_SORBI;tr|C5XEK6|C5XEK6_SORBI;tr|C5X171|C5X171_SORBI;tr|C5YFK8|C5YFK8_SORBI;tr|C5YIX5|C5YIX5_SORBI;tr|C5XW65|C5XW65_SORBI;tr|A0A1Z5R643|A0A1Z5R643_SORBI	tr|A0A1B6PE21|A0A1B6PE21_SORBI	4;1;1;1;1;1;1;1;1	2;0;0;0;0;0;0;0;0	2;0;0;0;0;0;0;0;0	tr|A0A1B6PE21|A0A1B6PE21_SORBI Uncharacterized protein OS=Sorghum bicolor OX=4558 GN=SORBI_3008G161000 PE=4 SV=1	9	4	2	2	1	1	0	1	2	0	1	0	1	0	1	0	0	0	0	2	0	0	0	1	0	0	1	0	1	0	0	0	1	0	1	0	0	0	0	0	0	0	0	0
tr|A0A1B6PE61|A0A1B6PE61_SORBI;tr|A0A1Z5R743|A0A1Z5R743_SORBI;tr|A0A1Z5R747|A0A1Z5R747_SORBI	tr|A0A1B6PE61|A0A1B6PE61_SORBI	3;1;1	3;1;1	3;1;1	tr|A0A1B6PE61|A0A1B6PE61_SORBI Uncharacterized protein OS=Sorghum bicolor OX=4558 GN=SORBI_3008G166400 PE=3 SV=1	3	3	3	3	0	2	0	0	0	1	2	0	0	0	2	1	0	0	0	0	0	0	0	0	0	0	0	0	0	2	0	0	0	1	2	0	0	0	2	1	0	0	0	0
tr|A0A1B6PE96|A0A1B6PE96_SORBI;tr|C5YSD4|C5YSD4_SORBI;tr|C5WR61|C5WR61_SORBI	tr|A0A1B6PE96|A0A1B6PE96_SORBI;tr|C5YSD4|C5YSD4_SORBI;tr|C5WR61|C5WR61_SORBI	5;5;4	5;5;4	5;5;4	tr|A0A1B6PE96|A0A1B6PE96_SORBI Serine/threonine-protein phosphatase OS=Sorghum bicolor OX=4558 GN=SORBI_3008G173900 PE=3 SV=1;tr|C5YSD4|C5YSD4_SORBI Serine/threonine-protein phosphatase OS=Sorghum bicolor OX=4558 GN=SORBI_3008G173900 PE=3 SV=1;tr|C5WR61|C5	3	5	5	5	0	1	1	0	0	2	1	2	0	1	2	2	1	1	1	1	1	1	3	1	1	2	0	2	0	1	1	0	0	2	1	2	0	1	2	2	1	1	1	1
tr|A0A1B6PEC9|A0A1B6PEC9_SORBI	tr|A0A1B6PEC9|A0A1B6PEC9_SORBI	38	38	24	tr|A0A1B6PEC9|A0A1B6PEC9_SORBI Uncharacterized protein OS=Sorghum bicolor OX=4558 GN=SORBI_3008G178800 PE=3 SV=1	1	38	38	24	20	22	24	22	9	18	23	21	30	26	20	22	23	28	27	18	25	24	26	24	22	28	26	25	20	22	24	22	9	18	23	21	30	26	20	22	23	28	27	18
tr|A0A1B6PED8|A0A1B6PED8_SORBI;tr|A0A1B6PED3|A0A1B6PED3_SORBI	tr|A0A1B6PED8|A0A1B6PED8_SORBI;tr|A0A1B6PED3|A0A1B6PED3_SORBI	2;2	2;2	2;2	tr|A0A1B6PED8|A0A1B6PED8_SORBI Uncharacterized protein OS=Sorghum bicolor OX=4558 GN=SORBI_3008G177200 PE=4 SV=1;tr|A0A1B6PED3|A0A1B6PED3_SORBI Uncharacterized protein OS=Sorghum bicolor OX=4558 GN=SORBI_3008G177200 PE=4 SV=1	2	2	2	2	1	1	0	1	0	1	0	1	0	0	2	0	0	0	0	0	0	1	2	2	1	1	1	0	1	1	0	1	0	1	0	1	0	0	2	0	0	0	0	0
tr|A0A1B6PEF6|A0A1B6PEF6_SORBI;tr|A0A1B6PEV4|A0A1B6PEV4_SORBI	tr|A0A1B6PEF6|A0A1B6PEF6_SORBI;tr|A0A1B6PEV4|A0A1B6PEV4_SORBI	19;15	19;15	19;15	tr|A0A1B6PEF6|A0A1B6PEF6_SORBI Cysteine synthase OS=Sorghum bicolor OX=4558 GN=SORBI_3008G179900 PE=3 SV=1;tr|A0A1B6PEV4|A0A1B6PEV4_SORBI Cysteine synthase OS=Sorghum bicolor OX=4558 GN=SORBI_3008G179900 PE=3 SV=1	2	19	19	19	10	13	11	13	9	11	9	10	11	7	12	12	12	13	13	9	12	10	13	14	12	12	11	12	10	13	11	13	9	11	9	10	11	7	12	12	12	13	13	9
tr|A0A1B6PEG5|A0A1B6PEG5_SORBI	tr|A0A1B6PEG5|A0A1B6PEG5_SORBI	1	1	1	tr|A0A1B6PEG5|A0A1B6PEG5_SORBI Uncharacterized protein OS=Sorghum bicolor OX=4558 GN=SORBI_3008G180900 PE=4 SV=1	1	1	1	1	1	1	1	1	0	1	1	1	1	1	1	1	1	1	1	1	1	1	1	1	1	0	0	1	1	1	1	1	0	1	1	1	1	1	1	1	1	1	1	1
tr|A0A1B6PEI1|A0A1B6PEI1_SORBI	tr|A0A1B6PEI1|A0A1B6PEI1_SORBI	1	1	1	tr|A0A1B6PEI1|A0A1B6PEI1_SORBI Uncharacterized protein OS=Sorghum bicolor OX=4558 GN=SORBI_3008G185400 PE=4 SV=1	1	1	1	1	0	0	0	0	0	0	0	0	0	0	0	0	1	0	0	0	0	0	1	0	0	0	0	0	0	0	0	0	0	0	0	0	0	0	0	0	1	0	0	0
tr|A0A1B6PEI8|A0A1B6PEI8_SORBI	tr|A0A1B6PEI8|A0A1B6PEI8_SORBI	7	5	5	tr|A0A1B6PEI8|A0A1B6PEI8_SORBI Uncharacterized protein OS=Sorghum bicolor OX=4558 GN=SORBI_3008G186200 PE=4 SV=1	1	7	5	5	3	3	3	1	2	2	5	3	3	4	3	4	4	4	3	3	5	4	2	4	3	3	3	3	1	2	2	1	0	1	4	2	1	3	1	2	3	3	2	1
tr|A0A1B6PEL7|A0A1B6PEL7_SORBI	tr|A0A1B6PEL7|A0A1B6PEL7_SORBI	9	9	5	tr|A0A1B6PEL7|A0A1B6PEL7_SORBI Uncharacterized protein OS=Sorghum bicolor OX=4558 GN=SORBI_3008G190100 PE=3 SV=1	1	9	9	5	5	4	2	1	1	4	4	5	6	4	1	5	4	6	7	6	6	5	7	4	6	7	5	9	5	4	2	1	1	4	4	5	6	4	1	5	4	6	7	6
tr|A0A1B6PEP8|A0A1B6PEP8_SORBI	tr|A0A1B6PEP8|A0A1B6PEP8_SORBI	3	3	3	tr|A0A1B6PEP8|A0A1B6PEP8_SORBI Lipoxygenase OS=Sorghum bicolor OX=4558 GN=SORBI_3008G191000 PE=3 SV=1	1	3	3	3	0	0	0	0	0	0	0	0	0	0	2	0	0	0	0	1	0	0	1	0	0	1	0	0	0	0	0	0	0	0	0	0	0	0	2	0	0	0	0	1
tr|A0A1B6PES8|A0A1B6PES8_SORBI;tr|C5YLG2|C5YLG2_SORBI	tr|A0A1B6PES8|A0A1B6PES8_SORBI;tr|C5YLG2|C5YLG2_SORBI	3;2	2;1	2;1	tr|A0A1B6PES8|A0A1B6PES8_SORBI Ferredoxin OS=Sorghum bicolor OX=4558 GN=SORBI_3007G004800 PE=3 SV=1;tr|C5YLG2|C5YLG2_SORBI Ferredoxin OS=Sorghum bicolor OX=4558 GN=SORBI_3007G004600 PE=3 SV=1	2	3	2	2	2	1	2	2	2	3	2	2	1	2	2	2	1	1	2	2	2	1	3	3	2	2	1	2	2	1	2	1	2	2	2	2	1	2	2	2	1	1	1	2
tr|A0A1Z5R7T5|A0A1Z5R7T5_SORBI;tr|A0A1B6PEY0|A0A1B6PEY0_SORBI;tr|A0A1B6PEU9|A0A1B6PEU9_SORBI	tr|A0A1Z5R7T5|A0A1Z5R7T5_SORBI;tr|A0A1B6PEY0|A0A1B6PEY0_SORBI;tr|A0A1B6PEU9|A0A1B6PEU9_SORBI	9;9;9	9;9;9	9;9;9	tr|A0A1Z5R7T5|A0A1Z5R7T5_SORBI Uncharacterized protein OS=Sorghum bicolor OX=4558 GN=SORBI_3007G011600 PE=4 SV=1;tr|A0A1B6PEY0|A0A1B6PEY0_SORBI Uncharacterized protein OS=Sorghum bicolor OX=4558 GN=SORBI_3007G011600 PE=4 SV=1;tr|A0A1B6PEU9|A0A1B6PEU9_SORBI	3	9	9	9	1	2	1	2	0	0	2	0	2	2	0	0	1	1	0	0	1	1	2	1	2	1	0	1	1	2	1	2	0	0	2	0	2	2	0	0	1	1	0	0
tr|A0A1B6PEV7|A0A1B6PEV7_SORBI	tr|A0A1B6PEV7|A0A1B6PEV7_SORBI	4	4	4	tr|A0A1B6PEV7|A0A1B6PEV7_SORBI Uncharacterized protein OS=Sorghum bicolor OX=4558 GN=SORBI_3007G009100 PE=4 SV=1	1	4	4	4	1	2	0	1	0	2	1	1	0	1	1	2	3	1	1	2	1	1	0	1	3	2	1	1	1	2	0	1	0	2	1	1	0	1	1	2	3	1	1	2
tr|A0A1B6PEY5|A0A1B6PEY5_SORBI	tr|A0A1B6PEY5|A0A1B6PEY5_SORBI	15	15	15	tr|A0A1B6PEY5|A0A1B6PEY5_SORBI Uncharacterized protein OS=Sorghum bicolor OX=4558 GN=SORBI_3007G013400 PE=3 SV=2	1	15	15	15	9	10	10	8	7	8	10	10	10	8	8	8	9	8	7	10	11	10	8	11	11	11	10	8	9	10	10	8	7	8	10	10	10	8	8	8	9	8	7	10
tr|A0A1B6PEZ5|A0A1B6PEZ5_SORBI;tr|A0A1B6PEZ4|A0A1B6PEZ4_SORBI;tr|A0A1B6PEY2|A0A1B6PEY2_SORBI	tr|A0A1B6PEZ5|A0A1B6PEZ5_SORBI;tr|A0A1B6PEZ4|A0A1B6PEZ4_SORBI;tr|A0A1B6PEY2|A0A1B6PEY2_SORBI	20;17;15	20;17;15	20;17;15	tr|A0A1B6PEZ5|A0A1B6PEZ5_SORBI Uncharacterized protein OS=Sorghum bicolor OX=4558 GN=SORBI_3007G014700 PE=4 SV=1;tr|A0A1B6PEZ4|A0A1B6PEZ4_SORBI Uncharacterized protein OS=Sorghum bicolor OX=4558 GN=SORBI_3007G014700 PE=4 SV=1;tr|A0A1B6PEY2|A0A1B6PEY2_SORBI	3	20	20	20	10	12	9	9	6	9	10	10	11	12	5	9	12	14	12	10	13	12	12	10	10	15	16	14	10	12	9	9	6	9	10	10	11	12	5	9	12	14	12	10
tr|A0A1B6PEZ6|A0A1B6PEZ6_SORBI;tr|C5YM16|C5YM16_SORBI	tr|A0A1B6PEZ6|A0A1B6PEZ6_SORBI;tr|C5YM16|C5YM16_SORBI	7;7	7;7	7;7	tr|A0A1B6PEZ6|A0A1B6PEZ6_SORBI Uncharacterized protein OS=Sorghum bicolor OX=4558 GN=SORBI_3007G017400 PE=4 SV=1;tr|C5YM16|C5YM16_SORBI Uncharacterized protein OS=Sorghum bicolor OX=4558 GN=SORBI_3007G017400 PE=4 SV=1	2	7	7	7	2	2	2	3	1	2	1	1	0	2	1	0	1	3	4	2	1	3	2	2	4	1	2	2	2	2	2	3	1	2	1	1	0	2	1	0	1	3	4	2
tr|A0A1B6PF00|A0A1B6PF00_SORBI;tr|A0A1B6PEX1|A0A1B6PEX1_SORBI	tr|A0A1B6PF00|A0A1B6PF00_SORBI;tr|A0A1B6PEX1|A0A1B6PEX1_SORBI	2;1	2;1	2;1	tr|A0A1B6PF00|A0A1B6PF00_SORBI Uncharacterized protein OS=Sorghum bicolor OX=4558 GN=SORBI_3007G013900 PE=4 SV=1;tr|A0A1B6PEX1|A0A1B6PEX1_SORBI Uncharacterized protein OS=Sorghum bicolor OX=4558 GN=SORBI_3007G013900 PE=4 SV=1	2	2	2	2	0	0	1	0	0	0	0	0	1	0	0	0	1	1	0	0	0	1	1	1	1	0	1	0	0	0	1	0	0	0	0	0	1	0	0	0	1	1	0	0
tr|A0A1B6PF06|A0A1B6PF06_SORBI	tr|A0A1B6PF06|A0A1B6PF06_SORBI	1	1	1	tr|A0A1B6PF06|A0A1B6PF06_SORBI Uncharacterized protein OS=Sorghum bicolor OX=4558 GN=SORBI_3007G016600 PE=4 SV=1	1	1	1	1	0	0	0	1	0	0	0	0	0	0	0	0	0	0	0	0	0	0	0	0	0	0	0	0	0	0	0	1	0	0	0	0	0	0	0	0	0	0	0	0
tr|A0A1B6PF13|A0A1B6PF13_SORBI;tr|A0A1B6PEN8|A0A1B6PEN8_SORBI;tr|A0A1Z5R4K7|A0A1Z5R4K7_SORBI;tr|C5YRS3|C5YRS3_SORBI	tr|A0A1B6PF13|A0A1B6PF13_SORBI;tr|A0A1B6PEN8|A0A1B6PEN8_SORBI	14;13;1;1	14;13;1;1	14;13;1;1	tr|A0A1B6PF13|A0A1B6PF13_SORBI Purple acid phosphatase OS=Sorghum bicolor OX=4558 GN=SORBI_3008G189500 PE=3 SV=1;tr|A0A1B6PEN8|A0A1B6PEN8_SORBI Purple acid phosphatase OS=Sorghum bicolor OX=4558 GN=SORBI_3008G189500 PE=3 SV=1	4	14	14	14	0	0	0	1	0	1	0	0	4	0	0	0	3	10	7	4	7	6	4	2	2	2	8	7	0	0	0	1	0	1	0	0	4	0	0	0	3	10	7	4
tr|A0A1B6PF45|A0A1B6PF45_SORBI;tr|A0A1B6PF53|A0A1B6PF53_SORBI;tr|C5XSS6|C5XSS6_SORBI;tr|C5YMK0|C5YMK0_SORBI	tr|A0A1B6PF45|A0A1B6PF45_SORBI;tr|A0A1B6PF53|A0A1B6PF53_SORBI	4;4;1;1	4;4;1;1	3;3;0;0	tr|A0A1B6PF45|A0A1B6PF45_SORBI Uncharacterized protein OS=Sorghum bicolor OX=4558 GN=SORBI_3007G025500 PE=4 SV=1;tr|A0A1B6PF53|A0A1B6PF53_SORBI Uncharacterized protein OS=Sorghum bicolor OX=4558 GN=SORBI_3007G025500 PE=4 SV=1	4	4	4	3	2	1	0	1	1	1	1	2	1	1	2	2	1	0	1	3	2	1	1	2	1	2	1	1	2	1	0	1	1	1	1	2	1	1	2	2	1	0	1	3
tr|A0A1B6PF49|A0A1B6PF49_SORBI;tr|A0A1B6PF72|A0A1B6PF72_SORBI;tr|A0A1B6PFC1|A0A1B6PFC1_SORBI;tr|A0A1B6PF41|A0A1B6PF41_SORBI	tr|A0A1B6PF49|A0A1B6PF49_SORBI;tr|A0A1B6PF72|A0A1B6PF72_SORBI;tr|A0A1B6PFC1|A0A1B6PFC1_SORBI;tr|A0A1B6PF41|A0A1B6PF41_SORBI	27;25;25;23	2;2;2;2	2;2;2;2	tr|A0A1B6PF49|A0A1B6PF49_SORBI Glyceraldehyde-3-phosphate dehydrogenase OS=Sorghum bicolor OX=4558 GN=SORBI_3007G025400 PE=3 SV=1;tr|A0A1B6PF72|A0A1B6PF72_SORBI Glyceraldehyde-3-phosphate dehydrogenase OS=Sorghum bicolor OX=4558 GN=SORBI_3007G025400 PE=3 S	4	27	2	2	19	21	19	18	17	21	21	21	20	19	21	21	21	20	21	20	19	18	22	19	21	18	20	22	1	2	0	0	1	1	1	2	0	1	1	1	1	2	2	1
tr|A0A1B6PFD2|A0A1B6PFD2_SORBI	tr|A0A1B6PFD2|A0A1B6PFD2_SORBI	2	2	2	tr|A0A1B6PFD2|A0A1B6PFD2_SORBI Uncharacterized protein OS=Sorghum bicolor OX=4558 GN=SORBI_3007G014800 PE=4 SV=1	1	2	2	2	0	1	0	0	0	0	0	0	0	0	0	1	0	1	1	0	0	0	0	0	0	1	0	0	0	1	0	0	0	0	0	0	0	0	0	1	0	1	1	0
tr|A0A1B6PFE9|A0A1B6PFE9_SORBI	tr|A0A1B6PFE9|A0A1B6PFE9_SORBI	17	17	17	tr|A0A1B6PFE9|A0A1B6PFE9_SORBI Uncharacterized protein OS=Sorghum bicolor OX=4558 GN=SORBI_3007G038600 PE=4 SV=1	1	17	17	17	4	10	11	13	4	6	6	11	10	7	5	8	7	13	12	5	10	10	10	11	12	3	7	3	4	10	11	13	4	6	6	11	10	7	5	8	7	13	12	5
tr|A0A1B6PFF2|A0A1B6PFF2_SORBI	tr|A0A1B6PFF2|A0A1B6PFF2_SORBI	4	4	4	tr|A0A1B6PFF2|A0A1B6PFF2_SORBI Uncharacterized protein OS=Sorghum bicolor OX=4558 GN=SORBI_3007G037800 PE=4 SV=1	1	4	4	4	0	0	0	0	0	0	0	0	0	0	0	0	3	0	1	0	0	0	2	2	2	0	0	0	0	0	0	0	0	0	0	0	0	0	0	0	3	0	1	0
tr|A0A1B6PFG4|A0A1B6PFG4_SORBI;tr|A0A1B6PFF5|A0A1B6PFF5_SORBI	tr|A0A1B6PFG4|A0A1B6PFG4_SORBI;tr|A0A1B6PFF5|A0A1B6PFF5_SORBI	5;4	5;4	5;4	tr|A0A1B6PFG4|A0A1B6PFG4_SORBI Uncharacterized protein OS=Sorghum bicolor OX=4558 GN=SORBI_3007G039400 PE=3 SV=1;tr|A0A1B6PFF5|A0A1B6PFF5_SORBI Uncharacterized protein OS=Sorghum bicolor OX=4558 GN=SORBI_3007G039400 PE=3 SV=1	2	5	5	5	2	1	1	1	0	2	3	0	3	2	1	2	2	3	3	2	3	2	3	1	1	3	2	2	2	1	1	1	0	2	3	0	3	2	1	2	2	3	3	2
tr|A0A1B6PFN9|A0A1B6PFN9_SORBI	tr|A0A1B6PFN9|A0A1B6PFN9_SORBI	11	8	8	tr|A0A1B6PFN9|A0A1B6PFN9_SORBI Uncharacterized protein OS=Sorghum bicolor OX=4558 GN=SORBI_3007G051700 PE=4 SV=1	1	11	8	8	4	2	1	4	1	2	1	2	1	0	4	3	3	2	5	4	4	1	1	2	2	1	2	2	2	1	0	2	0	2	1	2	0	0	4	2	1	0	3	2
tr|A0A1B6PFP2|A0A1B6PFP2_SORBI	tr|A0A1B6PFP2|A0A1B6PFP2_SORBI	3	3	3	tr|A0A1B6PFP2|A0A1B6PFP2_SORBI Uncharacterized protein OS=Sorghum bicolor OX=4558 GN=SORBI_3007G051000 PE=4 SV=1	1	3	3	3	1	3	1	2	1	2	1	1	1	1	1	1	1	1	1	1	1	1	1	1	1	1	1	1	1	3	1	2	1	2	1	1	1	1	1	1	1	1	1	1
tr|A0A1B6PFW6|A0A1B6PFW6_SORBI;tr|A0A1B6PG21|A0A1B6PG21_SORBI	tr|A0A1B6PFW6|A0A1B6PFW6_SORBI;tr|A0A1B6PG21|A0A1B6PG21_SORBI	4;4	4;4	4;4	tr|A0A1B6PFW6|A0A1B6PFW6_SORBI Uncharacterized protein OS=Sorghum bicolor OX=4558 GN=SORBI_3007G061000 PE=4 SV=1;tr|A0A1B6PG21|A0A1B6PG21_SORBI Uncharacterized protein OS=Sorghum bicolor OX=4558 GN=SORBI_3007G061000 PE=4 SV=1	2	4	4	4	1	2	2	1	1	1	1	1	1	0	1	1	2	1	1	1	1	1	1	2	1	1	1	1	1	2	2	1	1	1	1	1	1	0	1	1	2	1	1	1
tr|A0A1B6PFY2|A0A1B6PFY2_SORBI;tr|A0A1Z5R9B7|A0A1Z5R9B7_SORBI	tr|A0A1B6PFY2|A0A1B6PFY2_SORBI;tr|A0A1Z5R9B7|A0A1Z5R9B7_SORBI	2;2	2;2	2;2	tr|A0A1B6PFY2|A0A1B6PFY2_SORBI Uncharacterized protein OS=Sorghum bicolor OX=4558 GN=SORBI_3007G061600 PE=4 SV=1;tr|A0A1Z5R9B7|A0A1Z5R9B7_SORBI Uncharacterized protein OS=Sorghum bicolor OX=4558 GN=SORBI_3007G061600 PE=4 SV=1	2	2	2	2	0	0	0	0	0	0	0	0	0	0	0	1	2	1	0	0	1	1	1	1	0	1	0	0	0	0	0	0	0	0	0	0	0	0	0	1	2	1	0	0
tr|A0A1B6PG02|A0A1B6PG02_SORBI;tr|A0A1Z5RBB0|A0A1Z5RBB0_SORBI	tr|A0A1B6PG02|A0A1B6PG02_SORBI;tr|A0A1Z5RBB0|A0A1Z5RBB0_SORBI	2;2	2;2	2;2	tr|A0A1B6PG02|A0A1B6PG02_SORBI Uncharacterized protein OS=Sorghum bicolor OX=4558 GN=SORBI_3007G058700 PE=4 SV=1;tr|A0A1Z5RBB0|A0A1Z5RBB0_SORBI Uncharacterized protein OS=Sorghum bicolor OX=4558 GN=SORBI_3006G005950 PE=4 SV=1	2	2	2	2	1	1	0	2	0	1	1	0	1	0	2	1	1	0	0	1	0	1	0	0	0	0	0	1	1	1	0	2	0	1	1	0	1	0	2	1	1	0	0	1
tr|A0A1B6PG13|A0A1B6PG13_SORBI;tr|A0A1B6PFV7|A0A1B6PFV7_SORBI	tr|A0A1B6PG13|A0A1B6PG13_SORBI;tr|A0A1B6PFV7|A0A1B6PFV7_SORBI	5;4	5;4	5;4	tr|A0A1B6PG13|A0A1B6PG13_SORBI Uncharacterized protein OS=Sorghum bicolor OX=4558 GN=SORBI_3007G059900 PE=4 SV=1;tr|A0A1B6PFV7|A0A1B6PFV7_SORBI Uncharacterized protein OS=Sorghum bicolor OX=4558 GN=SORBI_3007G059900 PE=4 SV=1	2	5	5	5	0	1	1	0	0	1	1	1	0	2	0	1	3	1	1	1	0	2	5	1	2	1	0	0	0	1	1	0	0	1	1	1	0	2	0	1	3	1	1	1
tr|A0A1B6PG41|A0A1B6PG41_SORBI;tr|A0A1B6PG37|A0A1B6PG37_SORBI	tr|A0A1B6PG41|A0A1B6PG41_SORBI	13;5	12;5	12;5	tr|A0A1B6PG41|A0A1B6PG41_SORBI Lactoylglutathione lyase OS=Sorghum bicolor OX=4558 GN=SORBI_3007G069200 PE=3 SV=1	2	13	12	12	8	10	11	10	5	9	10	11	9	8	9	9	10	10	10	11	10	11	8	11	9	9	8	9	8	10	11	10	5	9	10	11	9	8	9	9	10	10	10	11
tr|A0A1B6PG44|A0A1B6PG44_SORBI;tr|A0A1B6PGE2|A0A1B6PGE2_SORBI	tr|A0A1B6PG44|A0A1B6PG44_SORBI;tr|A0A1B6PGE2|A0A1B6PGE2_SORBI	6;3	6;3	5;2	tr|A0A1B6PG44|A0A1B6PG44_SORBI Uncharacterized protein OS=Sorghum bicolor OX=4558 GN=SORBI_3007G067700 PE=4 SV=2;tr|A0A1B6PGE2|A0A1B6PGE2_SORBI Uncharacterized protein OS=Sorghum bicolor OX=4558 GN=SORBI_3007G067700 PE=4 SV=1	2	6	6	5	3	1	1	0	1	0	2	1	1	3	1	2	2	2	2	2	0	0	4	2	2	1	4	1	3	1	1	0	1	0	2	1	1	3	1	2	2	2	2	2
tr|A0A1B6PG49|A0A1B6PG49_SORBI	tr|A0A1B6PG49|A0A1B6PG49_SORBI	11	11	11	tr|A0A1B6PG49|A0A1B6PG49_SORBI Uncharacterized protein OS=Sorghum bicolor OX=4558 GN=SORBI_3007G070400 PE=3 SV=1	1	11	11	11	5	7	7	6	4	8	8	8	6	7	8	8	0	2	1	2	5	5	1	2	1	1	2	2	5	7	7	6	4	8	8	8	6	7	8	8	0	2	1	2
tr|A0A1B6PG96|A0A1B6PG96_SORBI	tr|A0A1B6PG96|A0A1B6PG96_SORBI	1	1	1	tr|A0A1B6PG96|A0A1B6PG96_SORBI Methionine aminopeptidase OS=Sorghum bicolor OX=4558 GN=SORBI_3007G076900 PE=3 SV=1	1	1	1	1	0	0	0	0	0	0	1	0	0	0	0	0	0	0	0	0	0	0	0	0	0	0	0	0	0	0	0	0	0	0	1	0	0	0	0	0	0	0	0	0
tr|A0A1Z5R9E0|A0A1Z5R9E0_SORBI;tr|A0A1Z5R8I3|A0A1Z5R8I3_SORBI;tr|A0A1B6PGF3|A0A1B6PGF3_SORBI	tr|A0A1Z5R9E0|A0A1Z5R9E0_SORBI;tr|A0A1Z5R8I3|A0A1Z5R8I3_SORBI;tr|A0A1B6PGF3|A0A1B6PGF3_SORBI	4;4;4	3;3;3	3;3;3	tr|A0A1Z5R9E0|A0A1Z5R9E0_SORBI Uncharacterized protein OS=Sorghum bicolor OX=4558 GN=SORBI_3007G073400 PE=4 SV=1;tr|A0A1Z5R8I3|A0A1Z5R8I3_SORBI Uncharacterized protein OS=Sorghum bicolor OX=4558 GN=SORBI_3007G073400 PE=4 SV=1;tr|A0A1B6PGF3|A0A1B6PGF3_SORBI	3	4	3	3	2	0	2	0	0	3	2	1	1	0	2	1	0	0	0	0	0	0	0	0	1	1	1	1	2	0	1	0	0	2	1	0	0	0	2	1	0	0	0	0
tr|A0A1B6PGH6|A0A1B6PGH6_SORBI;tr|C5YJJ3|C5YJJ3_SORBI	tr|A0A1B6PGH6|A0A1B6PGH6_SORBI	3;1	3;1	3;1	tr|A0A1B6PGH6|A0A1B6PGH6_SORBI Uncharacterized protein OS=Sorghum bicolor OX=4558 GN=SORBI_3007G088200 PE=4 SV=1	2	3	3	3	1	1	1	2	0	1	0	1	1	1	1	1	2	1	1	1	1	1	1	1	1	1	3	1	1	1	1	2	0	1	0	1	1	1	1	1	2	1	1	1
tr|A0A1Z5R8R3|A0A1Z5R8R3_SORBI;tr|A0A1Z5R9S9|A0A1Z5R9S9_SORBI;tr|A0A1Z5R906|A0A1Z5R906_SORBI;tr|A0A1Z5R9F6|A0A1Z5R9F6_SORBI;tr|A0A1Z5R8X1|A0A1Z5R8X1_SORBI;tr|A0A1Z5R8V5|A0A1Z5R8V5_SORBI;tr|C5YJE0|C5YJE0_SORBI;tr|A0A1Z5R9T6|A0A1Z5R9T6_SORBI;tr|A0A1B6PGH8|A0A1B6PGH8_SORBI;tr|A0A1B6PGI7|A0A1B6PGI7_SORBI;tr|A0A1Z5R8U1|A0A1Z5R8U1_SORBI;tr|A0A1Z5R9Y4|A0A1Z5R9Y4_SORBI;tr|A0A1Z5R9N6|A0A1Z5R9N6_SORBI;tr|A…	tr|A0A1Z5R8R3|A0A1Z5R8R3_SORBI;tr|A0A1Z5R9S9|A0A1Z5R9S9_SORBI;tr|A0A1Z5R906|A0A1Z5R906_SORBI;tr|A0A1Z5R9F6|A0A1Z5R9F6_SORBI;tr|A0A1Z5R8X1|A0A1Z5R8X1_SORBI;tr|A0A1Z5R8V5|A0A1Z5R8V5_SORBI;tr|C5YJE0|C5YJE0_SORBI;tr|A0A1Z5R9T6|A0A1Z5R9T6_SORBI;tr|A0A1B6PGH8|A0A1B6PGH8_SORBI;tr|A0A1B6PGI7|A0A1B6PGI7_SORBI;tr|A0A1Z5R8U1|A0A1Z5R8U1_SORBI;tr|A0A1Z5R9Y4|A0A1Z5R9Y4_SORBI;tr|A0A1Z5R9N6|A0A1Z5R9N6_SORBI;tr|A…	2;2;2;2;2;2;2;2;2;2;1;1;1;1	2;2;2;2;2;2;2;2;2;2;1;1;1;1	2;2;2;2;2;2;2;2;2;2;1;1;1;1	tr|A0A1Z5R8R3|A0A1Z5R8R3_SORBI Terpene cyclase/mutase family member OS=Sorghum bicolor OX=4558 GN=SORBI_3007G085800 PE=3 SV=1;tr|A0A1Z5R9S9|A0A1Z5R9S9_SORBI Uncharacterized protein OS=Sorghum bicolor OX=4558 GN=SORBI_3007G090472 PE=4 SV=1;tr|A0A1Z5R906|A0A	14	2	2	2	0	0	0	0	0	0	0	0	0	0	1	0	0	0	1	0	0	0	0	0	0	0	0	1	0	0	0	0	0	0	0	0	0	0	1	0	0	0	1	0
tr|A0A1B6PGM1|A0A1B6PGM1_SORBI;tr|A0A1B6PGM0|A0A1B6PGM0_SORBI	tr|A0A1B6PGM1|A0A1B6PGM1_SORBI;tr|A0A1B6PGM0|A0A1B6PGM0_SORBI	3;3	3;3	3;3	tr|A0A1B6PGM1|A0A1B6PGM1_SORBI Uncharacterized protein OS=Sorghum bicolor OX=4558 GN=SORBI_3007G092200 PE=3 SV=1;tr|A0A1B6PGM0|A0A1B6PGM0_SORBI Uncharacterized protein OS=Sorghum bicolor OX=4558 GN=SORBI_3007G092200 PE=3 SV=1	2	3	3	3	1	0	0	1	0	1	0	0	0	0	0	1	0	0	1	0	0	0	1	0	1	0	0	0	1	0	0	1	0	1	0	0	0	0	0	1	0	0	1	0
tr|A0A1B6PGN7|A0A1B6PGN7_SORBI	tr|A0A1B6PGN7|A0A1B6PGN7_SORBI	4	4	4	tr|A0A1B6PGN7|A0A1B6PGN7_SORBI Uncharacterized protein OS=Sorghum bicolor OX=4558 GN=SORBI_3007G095500 PE=4 SV=1	1	4	4	4	2	1	1	1	0	1	2	1	1	0	1	0	2	0	1	1	0	1	1	1	1	1	1	1	2	1	1	1	0	1	2	1	1	0	1	0	2	0	1	1
tr|A0A1B6PGT5|A0A1B6PGT5_SORBI	tr|A0A1B6PGT5|A0A1B6PGT5_SORBI	4	4	4	tr|A0A1B6PGT5|A0A1B6PGT5_SORBI Uncharacterized protein OS=Sorghum bicolor OX=4558 GN=SORBI_3007G098500 PE=4 SV=1	1	4	4	4	1	1	1	2	0	2	1	1	1	0	1	0	1	1	0	2	0	0	0	0	0	0	0	1	1	1	1	2	0	2	1	1	1	0	1	0	1	1	0	2
tr|A0A1Z5R934|A0A1Z5R934_SORBI;tr|A0A1B6PGY7|A0A1B6PGY7_SORBI;tr|A0A1Z5R929|A0A1Z5R929_SORBI;tr|A0A1Z5R930|A0A1Z5R930_SORBI	tr|A0A1Z5R934|A0A1Z5R934_SORBI;tr|A0A1B6PGY7|A0A1B6PGY7_SORBI;tr|A0A1Z5R929|A0A1Z5R929_SORBI;tr|A0A1Z5R930|A0A1Z5R930_SORBI	3;3;2;2	3;3;2;2	3;3;2;2	tr|A0A1Z5R934|A0A1Z5R934_SORBI Uncharacterized protein OS=Sorghum bicolor OX=4558 GN=SORBI_3007G103400 PE=4 SV=1;tr|A0A1B6PGY7|A0A1B6PGY7_SORBI Uncharacterized protein OS=Sorghum bicolor OX=4558 GN=SORBI_3007G103400 PE=4 SV=1;tr|A0A1Z5R929|A0A1Z5R929_SORBI	4	3	3	3	0	1	2	0	0	0	0	0	0	1	0	1	0	0	0	0	0	0	0	1	1	0	1	0	0	1	2	0	0	0	0	0	0	1	0	1	0	0	0	0
tr|A0A1B6PH65|A0A1B6PH65_SORBI	tr|A0A1B6PH65|A0A1B6PH65_SORBI	12	6	6	tr|A0A1B6PH65|A0A1B6PH65_SORBI Uncharacterized protein OS=Sorghum bicolor OX=4558 GN=SORBI_3007G112100 PE=4 SV=1	1	12	6	6	8	6	6	7	5	7	5	7	5	6	6	5	6	6	7	6	7	8	9	5	6	6	4	6	5	5	3	4	2	4	3	5	2	3	4	4	3	4	4	3
tr|A0A1B6PH82|A0A1B6PH82_SORBI;tr|A0A1B6PHD8|A0A1B6PHD8_SORBI;tr|A0A1B6PH89|A0A1B6PH89_SORBI;tr|C5X8B2|C5X8B2_SORBI	tr|A0A1B6PH82|A0A1B6PH82_SORBI;tr|A0A1B6PHD8|A0A1B6PHD8_SORBI;tr|A0A1B6PH89|A0A1B6PH89_SORBI;tr|C5X8B2|C5X8B2_SORBI	2;2;2;1	2;2;2;1	2;2;2;1	tr|A0A1B6PH82|A0A1B6PH82_SORBI GrpE protein homolog OS=Sorghum bicolor OX=4558 GN=SORBI_3007G112600 PE=3 SV=1;tr|A0A1B6PHD8|A0A1B6PHD8_SORBI GrpE protein homolog OS=Sorghum bicolor OX=4558 GN=SORBI_3007G112600 PE=3 SV=1;tr|A0A1B6PH89|A0A1B6PH89_SORBI GrpE	4	2	2	2	1	2	1	2	0	1	1	0	1	1	0	1	0	2	0	1	0	1	1	2	1	1	0	1	1	2	1	2	0	1	1	0	1	1	0	1	0	2	0	1
tr|A0A1B6PH86|A0A1B6PH86_SORBI	tr|A0A1B6PH86|A0A1B6PH86_SORBI	11	9	9	tr|A0A1B6PH86|A0A1B6PH86_SORBI Uncharacterized protein OS=Sorghum bicolor OX=4558 GN=SORBI_3007G113600 PE=3 SV=1	1	11	9	9	1	2	1	1	1	2	1	1	1	1	1	2	4	3	6	5	6	5	4	5	4	3	4	3	0	0	0	0	0	0	0	0	0	0	0	0	3	2	4	4
tr|A0A1B6PHC9|A0A1B6PHC9_SORBI;tr|A0A1B6PHH9|A0A1B6PHH9_SORBI	tr|A0A1B6PHC9|A0A1B6PHC9_SORBI;tr|A0A1B6PHH9|A0A1B6PHH9_SORBI	18;12	18;12	18;12	tr|A0A1B6PHC9|A0A1B6PHC9_SORBI Uncharacterized protein OS=Sorghum bicolor OX=4558 GN=SORBI_3007G116700 PE=4 SV=1;tr|A0A1B6PHH9|A0A1B6PHH9_SORBI Uncharacterized protein OS=Sorghum bicolor OX=4558 GN=SORBI_3007G116700 PE=4 SV=1	2	18	18	18	7	6	11	8	8	10	10	8	11	10	9	9	9	10	7	6	5	7	9	13	11	9	8	10	7	6	11	8	8	10	10	8	11	10	9	9	9	10	7	6
tr|A0A1B6PHD0|A0A1B6PHD0_SORBI;tr|A0A1B6PH60|A0A1B6PH60_SORBI	tr|A0A1B6PHD0|A0A1B6PHD0_SORBI;tr|A0A1B6PH60|A0A1B6PH60_SORBI	28;25	28;25	28;25	tr|A0A1B6PHD0|A0A1B6PHD0_SORBI Uncharacterized protein OS=Sorghum bicolor OX=4558 GN=SORBI_3007G111500 PE=4 SV=1;tr|A0A1B6PH60|A0A1B6PH60_SORBI Uncharacterized protein OS=Sorghum bicolor OX=4558 GN=SORBI_3007G111500 PE=4 SV=1	2	28	28	28	22	21	22	20	15	21	21	17	21	22	16	20	22	20	19	22	16	20	21	24	21	23	19	20	22	21	22	20	15	21	21	17	21	22	16	20	22	20	19	22
tr|A0A1B6PHL2|A0A1B6PHL2_SORBI;tr|A0A1B6PHE0|A0A1B6PHE0_SORBI	tr|A0A1B6PHL2|A0A1B6PHL2_SORBI;tr|A0A1B6PHE0|A0A1B6PHE0_SORBI	9;9	8;8	8;8	tr|A0A1B6PHL2|A0A1B6PHL2_SORBI Aminopeptidase OS=Sorghum bicolor OX=4558 GN=SORBI_3007G120800 PE=3 SV=1;tr|A0A1B6PHE0|A0A1B6PHE0_SORBI Aminopeptidase OS=Sorghum bicolor OX=4558 GN=SORBI_3007G120800 PE=3 SV=1	2	9	8	8	2	4	5	4	2	4	5	5	4	4	4	4	3	2	4	4	4	4	3	3	2	6	3	3	1	4	5	3	1	3	4	4	3	3	3	3	3	1	4	3
tr|A0A1Z5R9L9|A0A1Z5R9L9_SORBI;tr|A0A1Z5RAI8|A0A1Z5RAI8_SORBI;tr|A0A1B6PHL1|A0A1B6PHL1_SORBI	tr|A0A1Z5R9L9|A0A1Z5R9L9_SORBI;tr|A0A1Z5RAI8|A0A1Z5RAI8_SORBI;tr|A0A1B6PHL1|A0A1B6PHL1_SORBI	3;3;3	3;3;3	3;3;3	tr|A0A1Z5R9L9|A0A1Z5R9L9_SORBI Uncharacterized protein OS=Sorghum bicolor OX=4558 GN=SORBI_3007G130400 PE=4 SV=1;tr|A0A1Z5RAI8|A0A1Z5RAI8_SORBI Uncharacterized protein OS=Sorghum bicolor OX=4558 GN=SORBI_3007G130400 PE=4 SV=1;tr|A0A1B6PHL1|A0A1B6PHL1_SORBI	3	3	3	3	0	1	1	1	1	1	0	1	2	1	2	1	0	0	1	3	2	1	2	0	1	1	2	1	0	1	1	1	1	1	0	1	2	1	2	1	0	0	1	3
tr|A0A1B6PHM8|A0A1B6PHM8_SORBI	tr|A0A1B6PHM8|A0A1B6PHM8_SORBI	9	9	9	tr|A0A1B6PHM8|A0A1B6PHM8_SORBI Uncharacterized protein OS=Sorghum bicolor OX=4558 GN=SORBI_3007G134400 PE=4 SV=1	1	9	9	9	3	2	6	3	3	3	3	2	2	2	3	5	6	4	4	4	3	3	5	3	6	5	4	4	3	2	6	3	3	3	3	2	2	2	3	5	6	4	4	4
tr|A0A1B6PHN3|A0A1B6PHN3_SORBI;tr|C5XPG9|C5XPG9_SORBI	tr|A0A1B6PHN3|A0A1B6PHN3_SORBI	14;1	12;1	11;0	tr|A0A1B6PHN3|A0A1B6PHN3_SORBI Uncharacterized protein OS=Sorghum bicolor OX=4558 GN=SORBI_3007G120401 PE=4 SV=2	2	14	12	11	7	7	7	6	3	6	7	10	9	8	5	7	7	5	6	6	7	10	7	7	8	8	7	6	5	5	5	5	1	4	5	8	7	6	3	5	5	3	4	5
tr|A0A1B6PHN8|A0A1B6PHN8_SORBI	tr|A0A1B6PHN8|A0A1B6PHN8_SORBI	18	3	3	tr|A0A1B6PHN8|A0A1B6PHN8_SORBI Uncharacterized protein OS=Sorghum bicolor OX=4558 GN=SORBI_3007G134000 PE=3 SV=1	1	18	3	3	12	13	11	10	8	14	13	12	13	13	12	12	16	14	14	12	13	14	15	13	14	14	11	12	0	0	0	0	0	0	0	0	0	0	0	0	3	1	1	0
tr|A0A1B6PHP7|A0A1B6PHP7_SORBI	tr|A0A1B6PHP7|A0A1B6PHP7_SORBI	7	7	7	tr|A0A1B6PHP7|A0A1B6PHP7_SORBI Chlorophyll a-b binding protein, chloroplastic OS=Sorghum bicolor OX=4558 GN=SORBI_3007G136900 PE=3 SV=1	1	7	7	7	5	5	5	5	6	6	5	5	6	5	6	6	6	6	5	5	5	5	6	5	6	6	6	6	5	5	5	5	6	6	5	5	6	5	6	6	6	6	5	5
tr|A0A1B6PHR1|A0A1B6PHR1_SORBI	tr|A0A1B6PHR1|A0A1B6PHR1_SORBI	1	1	1	tr|A0A1B6PHR1|A0A1B6PHR1_SORBI Uncharacterized protein OS=Sorghum bicolor OX=4558 GN=SORBI_3007G137400 PE=4 SV=1	1	1	1	1	1	0	0	1	0	0	1	1	0	0	1	1	1	1	0	0	0	1	0	0	0	0	0	1	1	0	0	1	0	0	1	1	0	0	1	1	1	1	0	0
tr|A0A1B6PI02|A0A1B6PI02_SORBI	tr|A0A1B6PI02|A0A1B6PI02_SORBI	10	10	10	tr|A0A1B6PI02|A0A1B6PI02_SORBI Peptidylprolyl isomerase OS=Sorghum bicolor OX=4558 GN=SORBI_3007G143700 PE=4 SV=1	1	10	10	10	4	4	4	4	3	5	5	5	4	5	6	5	3	6	4	5	5	4	3	5	5	5	4	5	4	4	4	4	3	5	5	5	4	5	6	5	3	6	4	5
tr|A0A1B6PI18|A0A1B6PI18_SORBI;tr|C5YPR0|C5YPR0_SORBI;tr|A0A1B6P7K4|A0A1B6P7K4_SORBI	tr|A0A1B6PI18|A0A1B6PI18_SORBI	5;2;1	5;2;1	5;2;1	tr|A0A1B6PI18|A0A1B6PI18_SORBI Uncharacterized protein OS=Sorghum bicolor OX=4558 GN=SORBI_3007G157900 PE=4 SV=1	3	5	5	5	0	0	0	0	1	2	0	1	2	1	1	1	2	1	3	2	1	1	3	0	1	1	1	1	0	0	0	0	1	2	0	1	2	1	1	1	2	1	3	2
tr|A0A1B6PI23|A0A1B6PI23_SORBI;tr|A0A1B6PI22|A0A1B6PI22_SORBI	tr|A0A1B6PI23|A0A1B6PI23_SORBI;tr|A0A1B6PI22|A0A1B6PI22_SORBI	2;2	2;2	2;2	tr|A0A1B6PI23|A0A1B6PI23_SORBI Uncharacterized protein OS=Sorghum bicolor OX=4558 GN=SORBI_3007G159200 PE=4 SV=1;tr|A0A1B6PI22|A0A1B6PI22_SORBI Uncharacterized protein OS=Sorghum bicolor OX=4558 GN=SORBI_3007G159200 PE=4 SV=1	2	2	2	2	1	1	0	1	0	0	0	0	0	0	0	1	0	0	0	1	0	0	0	0	0	0	0	0	1	1	0	1	0	0	0	0	0	0	0	1	0	0	0	1
tr|A0A1B6PI36|A0A1B6PI36_SORBI	tr|A0A1B6PI36|A0A1B6PI36_SORBI	2	2	2	tr|A0A1B6PI36|A0A1B6PI36_SORBI Structural maintenance of chromosomes protein OS=Sorghum bicolor OX=4558 GN=SORBI_3007G161000 PE=3 SV=1	1	2	2	2	0	1	0	0	0	0	0	0	0	0	0	0	0	0	0	0	0	0	0	0	0	1	0	0	0	1	0	0	0	0	0	0	0	0	0	0	0	0	0	0
tr|A0A1B6PI37|A0A1B6PI37_SORBI;tr|A0A1B6PI98|A0A1B6PI98_SORBI	tr|A0A1B6PI37|A0A1B6PI37_SORBI;tr|A0A1B6PI98|A0A1B6PI98_SORBI	1;1	1;1	1;1	tr|A0A1B6PI37|A0A1B6PI37_SORBI Uncharacterized protein OS=Sorghum bicolor OX=4558 GN=SORBI_3007G161400 PE=3 SV=1;tr|A0A1B6PI98|A0A1B6PI98_SORBI Uncharacterized protein OS=Sorghum bicolor OX=4558 GN=SORBI_3007G161400 PE=3 SV=1	2	1	1	1	0	0	0	0	1	0	0	0	0	0	0	0	0	0	0	0	0	0	0	0	0	0	0	0	0	0	0	0	1	0	0	0	0	0	0	0	0	0	0	0
tr|A0A1B6PI60|A0A1B6PI60_SORBI;tr|A0A1B6PI58|A0A1B6PI58_SORBI	tr|A0A1B6PI60|A0A1B6PI60_SORBI;tr|A0A1B6PI58|A0A1B6PI58_SORBI	23;23	7;7	7;7	tr|A0A1B6PI60|A0A1B6PI60_SORBI Uncharacterized protein OS=Sorghum bicolor OX=4558 GN=SORBI_3007G166200 PE=4 SV=1;tr|A0A1B6PI58|A0A1B6PI58_SORBI Uncharacterized protein OS=Sorghum bicolor OX=4558 GN=SORBI_3007G166200 PE=4 SV=1	2	23	7	7	13	17	11	15	11	14	14	16	14	14	13	13	14	14	14	13	14	13	17	14	16	13	16	15	0	5	1	1	0	1	2	3	1	2	2	2	3	3	3	2
tr|A0A1B6PIA7|A0A1B6PIA7_SORBI;tr|A0A1B6PIG1|A0A1B6PIG1_SORBI	tr|A0A1B6PIA7|A0A1B6PIA7_SORBI;tr|A0A1B6PIG1|A0A1B6PIG1_SORBI	6;3	6;3	6;3	tr|A0A1B6PIA7|A0A1B6PIA7_SORBI Uncharacterized protein OS=Sorghum bicolor OX=4558 GN=SORBI_3007G171500 PE=4 SV=1;tr|A0A1B6PIG1|A0A1B6PIG1_SORBI Uncharacterized protein OS=Sorghum bicolor OX=4558 GN=SORBI_3007G171500 PE=4 SV=1	2	6	6	6	2	4	6	4	2	2	4	3	4	4	5	4	5	5	4	5	5	5	3	5	5	5	3	4	2	4	6	4	2	2	4	3	4	4	5	4	5	5	4	5
tr|C5YH57|C5YH57_SORBI;tr|A0A1B6PID0|A0A1B6PID0_SORBI	tr|C5YH57|C5YH57_SORBI;tr|A0A1B6PID0|A0A1B6PID0_SORBI	4;4	3;3	3;3	tr|C5YH57|C5YH57_SORBI Uncharacterized protein OS=Sorghum bicolor OX=4558 GN=SORBI_3007G180000 PE=4 SV=1;tr|A0A1B6PID0|A0A1B6PID0_SORBI Uncharacterized protein OS=Sorghum bicolor OX=4558 GN=SORBI_3007G180000 PE=4 SV=1	2	4	3	3	0	2	1	2	0	1	1	2	0	1	1	1	2	1	2	1	1	1	2	1	2	2	1	1	0	2	1	2	0	1	1	2	0	1	1	1	1	1	2	1
tr|A0A1B6PIL9|A0A1B6PIL9_SORBI;tr|A0A1B6PIF2|A0A1B6PIF2_SORBI	tr|A0A1B6PIL9|A0A1B6PIL9_SORBI;tr|A0A1B6PIF2|A0A1B6PIF2_SORBI	5;5	5;5	5;5	tr|A0A1B6PIL9|A0A1B6PIL9_SORBI Uncharacterized protein OS=Sorghum bicolor OX=4558 GN=SORBI_3007G183900 PE=4 SV=1;tr|A0A1B6PIF2|A0A1B6PIF2_SORBI Uncharacterized protein OS=Sorghum bicolor OX=4558 GN=SORBI_3007G183900 PE=4 SV=1	2	5	5	5	1	1	0	0	0	2	1	0	1	1	1	0	2	2	2	1	0	0	2	1	1	1	0	1	1	1	0	0	0	2	1	0	1	1	1	0	2	2	2	1
tr|A0A1B6PII2|A0A1B6PII2_SORBI;tr|A0A1B6PIG9|A0A1B6PIG9_SORBI	tr|A0A1B6PII2|A0A1B6PII2_SORBI;tr|A0A1B6PIG9|A0A1B6PIG9_SORBI	5;4	5;4	5;4	tr|A0A1B6PII2|A0A1B6PII2_SORBI Uncharacterized protein OS=Sorghum bicolor OX=4558 GN=SORBI_3007G186000 PE=3 SV=1;tr|A0A1B6PIG9|A0A1B6PIG9_SORBI Uncharacterized protein OS=Sorghum bicolor OX=4558 GN=SORBI_3007G186000 PE=4 SV=1	2	5	5	5	2	2	1	1	0	1	1	1	1	0	3	0	1	1	0	1	2	1	0	1	1	0	0	1	2	2	1	1	0	1	1	1	1	0	3	0	1	1	0	1
tr|A0A1B6PIL1|A0A1B6PIL1_SORBI;tr|A0A1B6PIQ7|A0A1B6PIQ7_SORBI;tr|A0A1B6PIJ8|A0A1B6PIJ8_SORBI	tr|A0A1B6PIL1|A0A1B6PIL1_SORBI;tr|A0A1B6PIQ7|A0A1B6PIQ7_SORBI;tr|A0A1B6PIJ8|A0A1B6PIJ8_SORBI	8;8;6	2;2;2	2;2;2	tr|A0A1B6PIL1|A0A1B6PIL1_SORBI Pyruvate dehydrogenase E1 component subunit beta OS=Sorghum bicolor OX=4558 GN=SORBI_3007G190100 PE=4 SV=1;tr|A0A1B6PIQ7|A0A1B6PIQ7_SORBI Pyruvate dehydrogenase E1 component subunit beta OS=Sorghum bicolor OX=4558 GN=SORBI_30	3	8	2	2	5	3	4	3	2	5	3	4	4	4	4	3	3	4	3	3	4	5	4	4	3	3	3	3	1	1	1	1	1	1	1	1	1	2	1	0	1	1	1	1
tr|A0A1B6PIQ0|A0A1B6PIQ0_SORBI;tr|A0A1B6PIP6|A0A1B6PIP6_SORBI	tr|A0A1B6PIQ0|A0A1B6PIQ0_SORBI;tr|A0A1B6PIP6|A0A1B6PIP6_SORBI	18;17	18;17	18;17	tr|A0A1B6PIQ0|A0A1B6PIQ0_SORBI Peptidylprolyl isomerase OS=Sorghum bicolor OX=4558 GN=SORBI_3007G197200 PE=4 SV=1;tr|A0A1B6PIP6|A0A1B6PIP6_SORBI Peptidylprolyl isomerase OS=Sorghum bicolor OX=4558 GN=SORBI_3007G197200 PE=4 SV=1	2	18	18	18	3	4	6	5	4	6	8	7	6	6	7	6	6	8	7	5	8	7	10	7	8	9	10	8	3	4	6	5	4	6	8	7	6	6	7	6	6	8	7	5
tr|A0A1B6PIR7|A0A1B6PIR7_SORBI	tr|A0A1B6PIR7|A0A1B6PIR7_SORBI	1	1	1	tr|A0A1B6PIR7|A0A1B6PIR7_SORBI Uncharacterized protein OS=Sorghum bicolor OX=4558 GN=SORBI_3007G200900 PE=4 SV=1	1	1	1	1	0	1	1	1	0	1	1	1	1	1	1	1	0	1	1	1	0	1	1	1	1	1	1	1	0	1	1	1	0	1	1	1	1	1	1	1	0	1	1	1
tr|A0A1B6PIT8|A0A1B6PIT8_SORBI;tr|A0A1B6PIT4|A0A1B6PIT4_SORBI	tr|A0A1B6PIT8|A0A1B6PIT8_SORBI;tr|A0A1B6PIT4|A0A1B6PIT4_SORBI	13;12	13;12	12;11	tr|A0A1B6PIT8|A0A1B6PIT8_SORBI Uncharacterized protein OS=Sorghum bicolor OX=4558 GN=SORBI_3007G201800 PE=4 SV=1;tr|A0A1B6PIT4|A0A1B6PIT4_SORBI Uncharacterized protein OS=Sorghum bicolor OX=4558 GN=SORBI_3007G201800 PE=4 SV=1	2	13	13	12	7	4	4	4	2	5	6	3	4	6	8	5	5	2	2	5	4	4	3	3	2	3	4	1	7	4	4	4	2	5	6	3	4	6	8	5	5	2	2	5
tr|A0A1B6PIV3|A0A1B6PIV3_SORBI;tr|A0A1B6PIX8|A0A1B6PIX8_SORBI	tr|A0A1B6PIV3|A0A1B6PIV3_SORBI;tr|A0A1B6PIX8|A0A1B6PIX8_SORBI	1;1	1;1	1;1	tr|A0A1B6PIV3|A0A1B6PIV3_SORBI Uncharacterized protein OS=Sorghum bicolor OX=4558 GN=SORBI_3007G205800 PE=4 SV=1;tr|A0A1B6PIX8|A0A1B6PIX8_SORBI Uncharacterized protein OS=Sorghum bicolor OX=4558 GN=SORBI_3007G205800 PE=4 SV=1	2	1	1	1	1	0	0	1	0	1	0	0	0	0	0	0	0	0	0	1	1	1	0	0	0	0	0	0	1	0	0	1	0	1	0	0	0	0	0	0	0	0	0	1
tr|A0A1B6PIX9|A0A1B6PIX9_SORBI;tr|A0A1B6PIW5|A0A1B6PIW5_SORBI;tr|A0A1Z5RB01|A0A1Z5RB01_SORBI	tr|A0A1B6PIX9|A0A1B6PIX9_SORBI;tr|A0A1B6PIW5|A0A1B6PIW5_SORBI;tr|A0A1Z5RB01|A0A1Z5RB01_SORBI	2;2;2	2;2;2	2;2;2	tr|A0A1B6PIX9|A0A1B6PIX9_SORBI Uncharacterized protein OS=Sorghum bicolor OX=4558 GN=SORBI_3007G205000 PE=4 SV=1;tr|A0A1B6PIW5|A0A1B6PIW5_SORBI Uncharacterized protein OS=Sorghum bicolor OX=4558 GN=SORBI_3007G205000 PE=4 SV=1;tr|A0A1Z5RB01|A0A1Z5RB01_SORBI	3	2	2	2	0	1	0	1	0	1	0	2	1	1	1	1	0	0	0	1	0	0	0	0	0	0	0	1	0	1	0	1	0	1	0	2	1	1	1	1	0	0	0	1
tr|A0A1B6PJ39|A0A1B6PJ39_SORBI;tr|A0A1B6PIZ5|A0A1B6PIZ5_SORBI;tr|A0A1B6PIZ2|A0A1B6PIZ2_SORBI;tr|A0A1B6PJ28|A0A1B6PJ28_SORBI	tr|A0A1B6PJ39|A0A1B6PJ39_SORBI;tr|A0A1B6PIZ5|A0A1B6PIZ5_SORBI;tr|A0A1B6PIZ2|A0A1B6PIZ2_SORBI;tr|A0A1B6PJ28|A0A1B6PJ28_SORBI	3;3;3;3	3;3;3;3	3;3;3;3	tr|A0A1B6PJ39|A0A1B6PJ39_SORBI Uncharacterized protein OS=Sorghum bicolor OX=4558 GN=SORBI_3007G213600 PE=4 SV=1;tr|A0A1B6PIZ5|A0A1B6PIZ5_SORBI Uncharacterized protein OS=Sorghum bicolor OX=4558 GN=SORBI_3007G213600 PE=4 SV=1;tr|A0A1B6PIZ2|A0A1B6PIZ2_SORBI	4	3	3	3	0	1	0	0	0	0	0	1	0	1	0	0	1	0	1	0	0	0	0	1	0	0	0	0	0	1	0	0	0	0	0	1	0	1	0	0	1	0	1	0
tr|A0A1B6PJ82|A0A1B6PJ82_SORBI;tr|A0A1B6PJ81|A0A1B6PJ81_SORBI;tr|A0A1Z5RB92|A0A1Z5RB92_SORBI;tr|A0A1Z5RC24|A0A1Z5RC24_SORBI;tr|A0A1Z5RCB2|A0A1Z5RCB2_SORBI;tr|A0A1B6PJ83|A0A1B6PJ83_SORBI	tr|A0A1B6PJ82|A0A1B6PJ82_SORBI;tr|A0A1B6PJ81|A0A1B6PJ81_SORBI;tr|A0A1Z5RB92|A0A1Z5RB92_SORBI;tr|A0A1Z5RC24|A0A1Z5RC24_SORBI;tr|A0A1Z5RCB2|A0A1Z5RCB2_SORBI;tr|A0A1B6PJ83|A0A1B6PJ83_SORBI	2;2;1;1;1;1	2;2;1;1;1;1	2;2;1;1;1;1	tr|A0A1B6PJ82|A0A1B6PJ82_SORBI Uncharacterized protein OS=Sorghum bicolor OX=4558 GN=SORBI_3007G225300 PE=4 SV=1;tr|A0A1B6PJ81|A0A1B6PJ81_SORBI Uncharacterized protein OS=Sorghum bicolor OX=4558 GN=SORBI_3007G225300 PE=4 SV=1;tr|A0A1Z5RB92|A0A1Z5RB92_SORBI	6	2	2	2	0	0	0	0	0	0	1	1	1	1	0	1	0	1	0	0	1	0	0	0	0	1	0	1	0	0	0	0	0	0	1	1	1	1	0	1	0	1	0	0
tr|A0A1B6PJB8|A0A1B6PJB8_SORBI;tr|A0A1B6PJA9|A0A1B6PJA9_SORBI;tr|A0A1B6PJA3|A0A1B6PJA3_SORBI;tr|A0A1Z5RB90|A0A1Z5RB90_SORBI;tr|A0A1Z5RB99|A0A1Z5RB99_SORBI	tr|A0A1B6PJB8|A0A1B6PJB8_SORBI;tr|A0A1B6PJA9|A0A1B6PJA9_SORBI;tr|A0A1B6PJA3|A0A1B6PJA3_SORBI;tr|A0A1Z5RB90|A0A1Z5RB90_SORBI;tr|A0A1Z5RB99|A0A1Z5RB99_SORBI	5;5;5;4;4	5;5;5;4;4	5;5;5;4;4	tr|A0A1B6PJB8|A0A1B6PJB8_SORBI Uncharacterized protein OS=Sorghum bicolor OX=4558 GN=SORBI_3006G002000 PE=4 SV=1;tr|A0A1B6PJA9|A0A1B6PJA9_SORBI Uncharacterized protein OS=Sorghum bicolor OX=4558 GN=SORBI_3006G002000 PE=4 SV=1;tr|A0A1B6PJA3|A0A1B6PJA3_SORBI	5	5	5	5	3	2	1	2	1	4	1	3	2	1	3	2	1	1	2	3	2	2	2	1	3	2	2	1	3	2	1	2	1	4	1	3	2	1	3	2	1	1	2	3
tr|A0A1B6PJC4|A0A1B6PJC4_SORBI	tr|A0A1B6PJC4|A0A1B6PJC4_SORBI	3	2	2	tr|A0A1B6PJC4|A0A1B6PJC4_SORBI Uncharacterized protein OS=Sorghum bicolor OX=4558 GN=SORBI_3006G007600 PE=4 SV=1	1	3	2	2	0	2	0	0	0	0	0	2	1	1	0	0	1	0	0	0	0	0	1	0	0	0	0	0	0	1	0	0	0	0	0	1	1	0	0	0	1	0	0	0
tr|A0A1B6PJC6|A0A1B6PJC6_SORBI;tr|A0A1B6PJF9|A0A1B6PJF9_SORBI;tr|A0A1B6PJB7|A0A1B6PJB7_SORBI	tr|A0A1B6PJC6|A0A1B6PJC6_SORBI;tr|A0A1B6PJF9|A0A1B6PJF9_SORBI;tr|A0A1B6PJB7|A0A1B6PJB7_SORBI	17;17;16	17;17;16	17;17;16	tr|A0A1B6PJC6|A0A1B6PJC6_SORBI Uncharacterized protein OS=Sorghum bicolor OX=4558 GN=SORBI_3006G005400 PE=4 SV=1;tr|A0A1B6PJF9|A0A1B6PJF9_SORBI Uncharacterized protein OS=Sorghum bicolor OX=4558 GN=SORBI_3006G005400 PE=4 SV=1;tr|A0A1B6PJB7|A0A1B6PJB7_SORBI	3	17	17	17	1	5	5	4	1	1	5	9	8	8	0	2	7	9	9	10	11	10	9	6	7	9	7	5	1	5	5	4	1	1	5	9	8	8	0	2	7	9	9	10
tr|A0A1B6PJD8|A0A1B6PJD8_SORBI;tr|A0A1B6PJE6|A0A1B6PJE6_SORBI;tr|A0A1B6QAP0|A0A1B6QAP0_SORBI	tr|A0A1B6PJD8|A0A1B6PJD8_SORBI;tr|A0A1B6PJE6|A0A1B6PJE6_SORBI	4;3;1	4;3;1	4;3;1	tr|A0A1B6PJD8|A0A1B6PJD8_SORBI Uncharacterized protein OS=Sorghum bicolor OX=4558 GN=SORBI_3006G012900 PE=4 SV=1;tr|A0A1B6PJE6|A0A1B6PJE6_SORBI Uncharacterized protein OS=Sorghum bicolor OX=4558 GN=SORBI_3006G012900 PE=4 SV=1	3	4	4	4	0	0	0	1	0	1	1	1	0	1	2	1	1	1	1	0	1	1	2	1	1	1	2	0	0	0	0	1	0	1	1	1	0	1	2	1	1	1	1	0
tr|A0A1B6PJG0|A0A1B6PJG0_SORBI;tr|A0A1B6PJI0|A0A1B6PJI0_SORBI	tr|A0A1B6PJG0|A0A1B6PJG0_SORBI;tr|A0A1B6PJI0|A0A1B6PJI0_SORBI	2;2	2;2	2;2	tr|A0A1B6PJG0|A0A1B6PJG0_SORBI Uncharacterized protein OS=Sorghum bicolor OX=4558 GN=SORBI_3006G017000 PE=4 SV=1;tr|A0A1B6PJI0|A0A1B6PJI0_SORBI Uncharacterized protein OS=Sorghum bicolor OX=4558 GN=SORBI_3006G017000 PE=4 SV=1	2	2	2	2	0	0	0	0	0	0	0	0	0	0	0	0	0	0	1	1	0	0	1	0	0	0	0	0	0	0	0	0	0	0	0	0	0	0	0	0	0	0	1	1
tr|A0A1B6PJG3|A0A1B6PJG3_SORBI;tr|A0A1B6PJH1|A0A1B6PJH1_SORBI	tr|A0A1B6PJG3|A0A1B6PJG3_SORBI;tr|A0A1B6PJH1|A0A1B6PJH1_SORBI	5;5	5;5	5;5	tr|A0A1B6PJG3|A0A1B6PJG3_SORBI Uncharacterized protein OS=Sorghum bicolor OX=4558 GN=SORBI_3006G015800 PE=4 SV=1;tr|A0A1B6PJH1|A0A1B6PJH1_SORBI Uncharacterized protein OS=Sorghum bicolor OX=4558 GN=SORBI_3006G015800 PE=4 SV=1	2	5	5	5	3	1	2	1	1	2	4	1	2	3	1	1	1	4	4	1	2	3	1	1	2	1	0	3	3	1	2	1	1	2	4	1	2	3	1	1	1	4	4	1
tr|A0A1B6PJJ9|A0A1B6PJJ9_SORBI;tr|A0A1B6PJL3|A0A1B6PJL3_SORBI	tr|A0A1B6PJJ9|A0A1B6PJJ9_SORBI;tr|A0A1B6PJL3|A0A1B6PJL3_SORBI	2;2	2;2	2;2	tr|A0A1B6PJJ9|A0A1B6PJJ9_SORBI GDT1 family protein OS=Sorghum bicolor OX=4558 GN=SORBI_3006G021800 PE=3 SV=1;tr|A0A1B6PJL3|A0A1B6PJL3_SORBI GDT1 family protein OS=Sorghum bicolor OX=4558 GN=SORBI_3006G021800 PE=3 SV=1	2	2	2	2	0	1	1	1	0	0	1	1	1	1	2	0	1	0	0	0	0	1	0	0	0	1	0	0	0	1	1	1	0	0	1	1	1	1	2	0	1	0	0	0
tr|A0A1B6PJK4|A0A1B6PJK4_SORBI;tr|A0A1B6PJJ5|A0A1B6PJJ5_SORBI;tr|A0A1Z5RC69|A0A1Z5RC69_SORBI;tr|A0A1B6PJJ2|A0A1B6PJJ2_SORBI	tr|A0A1B6PJK4|A0A1B6PJK4_SORBI;tr|A0A1B6PJJ5|A0A1B6PJJ5_SORBI;tr|A0A1Z5RC69|A0A1Z5RC69_SORBI	6;5;3;2	6;5;3;2	6;5;3;2	tr|A0A1B6PJK4|A0A1B6PJK4_SORBI Uncharacterized protein OS=Sorghum bicolor OX=4558 GN=SORBI_3006G021600 PE=4 SV=1;tr|A0A1B6PJJ5|A0A1B6PJJ5_SORBI Uncharacterized protein OS=Sorghum bicolor OX=4558 GN=SORBI_3006G021600 PE=4 SV=1;tr|A0A1Z5RC69|A0A1Z5RC69_SORBI	4	6	6	6	1	2	1	2	0	1	2	2	1	1	0	2	1	2	1	2	2	1	4	3	3	2	1	1	1	2	1	2	0	1	2	2	1	1	0	2	1	2	1	2
tr|A0A1B6PJN8|A0A1B6PJN8_SORBI;tr|A0A1B6PJL8|A0A1B6PJL8_SORBI;tr|A0A1B6PJM0|A0A1B6PJM0_SORBI	tr|A0A1B6PJN8|A0A1B6PJN8_SORBI;tr|A0A1B6PJL8|A0A1B6PJL8_SORBI;tr|A0A1B6PJM0|A0A1B6PJM0_SORBI	7;7;5	7;7;5	7;7;5	tr|A0A1B6PJN8|A0A1B6PJN8_SORBI Uncharacterized protein OS=Sorghum bicolor OX=4558 GN=SORBI_3006G024500 PE=4 SV=1;tr|A0A1B6PJL8|A0A1B6PJL8_SORBI Uncharacterized protein OS=Sorghum bicolor OX=4558 GN=SORBI_3006G024500 PE=4 SV=1;tr|A0A1B6PJM0|A0A1B6PJM0_SORBI	3	7	7	7	6	4	4	4	4	4	4	4	5	4	5	4	4	5	3	5	3	5	5	5	3	2	3	4	6	4	4	4	4	4	4	4	5	4	5	4	4	5	3	5
tr|A0A1B6PJQ8|A0A1B6PJQ8_SORBI;tr|A0A1B6PJR8|A0A1B6PJR8_SORBI	tr|A0A1B6PJQ8|A0A1B6PJQ8_SORBI;tr|A0A1B6PJR8|A0A1B6PJR8_SORBI	7;5	7;5	7;5	tr|A0A1B6PJQ8|A0A1B6PJQ8_SORBI Lactoylglutathione lyase OS=Sorghum bicolor OX=4558 GN=SORBI_3006G029800 PE=3 SV=1;tr|A0A1B6PJR8|A0A1B6PJR8_SORBI Uncharacterized protein OS=Sorghum bicolor OX=4558 GN=SORBI_3006G029800 PE=4 SV=1	2	7	7	7	1	1	2	1	1	1	0	3	1	1	0	0	1	3	2	1	2	2	2	2	3	2	1	1	1	1	2	1	1	1	0	3	1	1	0	0	1	3	2	1
tr|A0A1B6PK73|A0A1B6PK73_SORBI;tr|A0A1B6PK61|A0A1B6PK61_SORBI;tr|A0A1B6PK72|A0A1B6PK72_SORBI;tr|A0A1B6PK84|A0A1B6PK84_SORBI	tr|A0A1B6PK73|A0A1B6PK73_SORBI;tr|A0A1B6PK61|A0A1B6PK61_SORBI;tr|A0A1B6PK72|A0A1B6PK72_SORBI;tr|A0A1B6PK84|A0A1B6PK84_SORBI	2;2;1;1	2;2;1;1	2;2;1;1	tr|A0A1B6PK73|A0A1B6PK73_SORBI Uncharacterized protein OS=Sorghum bicolor OX=4558 GN=SORBI_3006G047000 PE=4 SV=1;tr|A0A1B6PK61|A0A1B6PK61_SORBI Uncharacterized protein OS=Sorghum bicolor OX=4558 GN=SORBI_3006G047000 PE=4 SV=1;tr|A0A1B6PK72|A0A1B6PK72_SORBI	4	2	2	2	1	0	1	0	0	1	1	0	1	1	2	2	1	1	1	0	1	0	0	2	1	0	1	0	1	0	1	0	0	1	1	0	1	1	2	2	1	1	1	0
tr|A0A1B6PKH7|A0A1B6PKH7_SORBI	tr|A0A1B6PKH7|A0A1B6PKH7_SORBI	1	1	1	tr|A0A1B6PKH7|A0A1B6PKH7_SORBI Uncharacterized protein OS=Sorghum bicolor OX=4558 GN=SORBI_3006G060800 PE=4 SV=1	1	1	1	1	0	1	0	1	0	0	1	1	0	0	0	0	0	0	0	0	0	0	0	1	1	1	1	1	0	1	0	1	0	0	1	1	0	0	0	0	0	0	0	0
tr|A0A1B6PKJ9|A0A1B6PKJ9_SORBI;tr|A0A1B6PKJ7|A0A1B6PKJ7_SORBI;tr|A0A1B6PKJ2|A0A1B6PKJ2_SORBI;tr|A0A1B6PKJ4|A0A1B6PKJ4_SORBI;tr|A0A1B6PKJ5|A0A1B6PKJ5_SORBI	tr|A0A1B6PKJ9|A0A1B6PKJ9_SORBI;tr|A0A1B6PKJ7|A0A1B6PKJ7_SORBI;tr|A0A1B6PKJ2|A0A1B6PKJ2_SORBI;tr|A0A1B6PKJ4|A0A1B6PKJ4_SORBI;tr|A0A1B6PKJ5|A0A1B6PKJ5_SORBI	16;16;16;16;15	16;16;16;16;15	16;16;16;16;15	tr|A0A1B6PKJ9|A0A1B6PKJ9_SORBI Uncharacterized protein OS=Sorghum bicolor OX=4558 GN=SORBI_3006G062500 PE=3 SV=1;tr|A0A1B6PKJ7|A0A1B6PKJ7_SORBI Uncharacterized protein OS=Sorghum bicolor OX=4558 GN=SORBI_3006G062500 PE=3 SV=1;tr|A0A1B6PKJ2|A0A1B6PKJ2_SORBI	5	16	16	16	8	11	10	10	2	8	8	12	11	13	7	11	10	11	9	12	12	12	10	6	10	9	7	7	8	11	10	10	2	8	8	12	11	13	7	11	10	11	9	12
tr|A0A1B6PKL7|A0A1B6PKL7_SORBI;tr|C5XTB7|C5XTB7_SORBI	tr|A0A1B6PKL7|A0A1B6PKL7_SORBI	8;3	8;3	8;3	tr|A0A1B6PKL7|A0A1B6PKL7_SORBI Uncharacterized protein OS=Sorghum bicolor OX=4558 GN=SORBI_3006G064600 PE=3 SV=1	2	8	8	8	2	3	0	3	0	2	3	5	5	3	1	4	3	1	2	2	5	4	3	4	4	2	3	2	2	3	0	3	0	2	3	5	5	3	1	4	3	1	2	2
tr|A0A1B6PKM3|A0A1B6PKM3_SORBI;tr|A0A1Z5RCL5|A0A1Z5RCL5_SORBI	tr|A0A1B6PKM3|A0A1B6PKM3_SORBI	5;1	5;1	2;0	tr|A0A1B6PKM3|A0A1B6PKM3_SORBI Uncharacterized protein OS=Sorghum bicolor OX=4558 GN=SORBI_3006G067400 PE=4 SV=1	2	5	5	2	1	1	2	2	1	2	2	1	1	2	1	2	3	3	2	1	2	1	3	1	2	2	2	2	1	1	2	2	1	2	2	1	1	2	1	2	3	3	2	1
tr|A0A1B6PKS4|A0A1B6PKS4_SORBI;tr|A0A1Z5RD67|A0A1Z5RD67_SORBI;tr|C5YG94|C5YG94_SORBI	tr|A0A1B6PKS4|A0A1B6PKS4_SORBI;tr|A0A1Z5RD67|A0A1Z5RD67_SORBI;tr|C5YG94|C5YG94_SORBI	1;1;1	1;1;1	1;1;1	tr|A0A1B6PKS4|A0A1B6PKS4_SORBI HVA22-like protein OS=Sorghum bicolor OX=4558 GN=SORBI_3006G073900 PE=3 SV=1;tr|A0A1Z5RD67|A0A1Z5RD67_SORBI HVA22-like protein OS=Sorghum bicolor OX=4558 GN=SORBI_3006G073900 PE=3 SV=1;tr|C5YG94|C5YG94_SORBI HVA22-like protei	3	1	1	1	0	0	0	0	0	0	0	1	0	0	0	0	0	0	0	0	0	0	0	0	0	0	0	0	0	0	0	0	0	0	0	1	0	0	0	0	0	0	0	0
tr|A0A1B6PL40|A0A1B6PL40_SORBI	tr|A0A1B6PL40|A0A1B6PL40_SORBI	8	8	8	tr|A0A1B6PL40|A0A1B6PL40_SORBI Uncharacterized protein OS=Sorghum bicolor OX=4558 GN=SORBI_3006G093900 PE=4 SV=1	1	8	8	8	5	5	6	7	4	7	6	6	3	6	5	6	5	4	4	5	6	6	6	6	5	5	7	5	5	5	6	7	4	7	6	6	3	6	5	6	5	4	4	5
tr|A0A1B6PL66|A0A1B6PL66_SORBI;tr|A0A1B6PL71|A0A1B6PL71_SORBI	tr|A0A1B6PL66|A0A1B6PL66_SORBI;tr|A0A1B6PL71|A0A1B6PL71_SORBI	11;11	11;11	11;11	tr|A0A1B6PL66|A0A1B6PL66_SORBI Uncharacterized protein OS=Sorghum bicolor OX=4558 GN=SORBI_3006G096400 PE=4 SV=1;tr|A0A1B6PL71|A0A1B6PL71_SORBI Uncharacterized protein OS=Sorghum bicolor OX=4558 GN=SORBI_3006G096400 PE=4 SV=1	2	11	11	11	5	4	2	3	4	4	3	3	4	3	5	3	3	2	2	4	5	3	5	2	5	1	3	2	5	4	2	3	4	4	3	3	4	3	5	3	3	2	2	4
tr|A0A1B6PL89|A0A1B6PL89_SORBI	tr|A0A1B6PL89|A0A1B6PL89_SORBI	1	1	1	tr|A0A1B6PL89|A0A1B6PL89_SORBI Uncharacterized protein OS=Sorghum bicolor OX=4558 GN=SORBI_3006G099700 PE=4 SV=1	1	1	1	1	0	0	0	0	0	0	0	0	1	0	0	0	0	0	0	0	0	0	0	1	0	0	0	0	0	0	0	0	0	0	0	0	1	0	0	0	0	0	0	0
tr|A0A1B6PL99|A0A1B6PL99_SORBI;tr|C5Y9P5|C5Y9P5_SORBI;tr|C5XYU2|C5XYU2_SORBI	tr|A0A1B6PL99|A0A1B6PL99_SORBI;tr|C5Y9P5|C5Y9P5_SORBI;tr|C5XYU2|C5XYU2_SORBI	6;6;4	6;6;4	6;6;4	tr|A0A1B6PL99|A0A1B6PL99_SORBI Uncharacterized protein OS=Sorghum bicolor OX=4558 GN=SORBI_3006G101500 PE=4 SV=1;tr|C5Y9P5|C5Y9P5_SORBI Uncharacterized protein OS=Sorghum bicolor OX=4558 GN=SORBI_3006G101500 PE=4 SV=1;tr|C5XYU2|C5XYU2_SORBI Uncharacterized	3	6	6	6	5	4	3	3	0	2	4	2	3	3	4	4	5	5	2	4	2	2	2	4	4	3	2	3	5	4	3	3	0	2	4	2	3	3	4	4	5	5	2	4
tr|A0A1B6PLA9|A0A1B6PLA9_SORBI;tr|A0A1Z5RD89|A0A1Z5RD89_SORBI	tr|A0A1B6PLA9|A0A1B6PLA9_SORBI;tr|A0A1Z5RD89|A0A1Z5RD89_SORBI	2;1	2;1	2;1	tr|A0A1B6PLA9|A0A1B6PLA9_SORBI Uncharacterized protein OS=Sorghum bicolor OX=4558 GN=SORBI_3006G104300 PE=4 SV=1;tr|A0A1Z5RD89|A0A1Z5RD89_SORBI Uncharacterized protein OS=Sorghum bicolor OX=4558 GN=SORBI_3006G104300 PE=4 SV=1	2	2	2	2	0	1	0	1	0	0	1	1	0	0	2	1	0	0	0	1	1	0	0	0	0	0	0	0	0	1	0	1	0	0	1	1	0	0	2	1	0	0	0	1
tr|A0A1B6PLC6|A0A1B6PLC6_SORBI;tr|A0A1B6PLC5|A0A1B6PLC5_SORBI;tr|A0A1B6PLB7|A0A1B6PLB7_SORBI;tr|A0A1B6PLB3|A0A1B6PLB3_SORBI;tr|A0A1B6PLD2|A0A1B6PLD2_SORBI	tr|A0A1B6PLC6|A0A1B6PLC6_SORBI;tr|A0A1B6PLC5|A0A1B6PLC5_SORBI;tr|A0A1B6PLB7|A0A1B6PLB7_SORBI;tr|A0A1B6PLB3|A0A1B6PLB3_SORBI;tr|A0A1B6PLD2|A0A1B6PLD2_SORBI	33;33;33;33;33	24;24;24;24;24	24;24;24;24;24	tr|A0A1B6PLC6|A0A1B6PLC6_SORBI Glyceraldehyde-3-phosphate dehydrogenase OS=Sorghum bicolor OX=4558 GN=SORBI_3006G105900 PE=3 SV=1;tr|A0A1B6PLC5|A0A1B6PLC5_SORBI Glyceraldehyde-3-phosphate dehydrogenase OS=Sorghum bicolor OX=4558 GN=SORBI_3006G105900 PE=3 S	5	33	24	24	25	29	25	30	25	28	25	28	28	30	23	23	28	23	27	31	20	27	25	31	30	23	27	26	18	20	18	22	16	19	17	20	20	21	16	16	20	16	19	22
tr|A0A1B6PLM9|A0A1B6PLM9_SORBI;tr|A0A1B6PLK5|A0A1B6PLK5_SORBI	tr|A0A1B6PLM9|A0A1B6PLM9_SORBI;tr|A0A1B6PLK5|A0A1B6PLK5_SORBI	6;6	3;3	3;3	tr|A0A1B6PLM9|A0A1B6PLM9_SORBI Uncharacterized protein OS=Sorghum bicolor OX=4558 GN=SORBI_3006G120900 PE=4 SV=1;tr|A0A1B6PLK5|A0A1B6PLK5_SORBI Uncharacterized protein OS=Sorghum bicolor OX=4558 GN=SORBI_3006G120900 PE=4 SV=1	2	6	3	3	2	4	3	4	0	2	4	4	1	2	2	4	3	4	3	5	4	4	3	4	4	3	5	3	1	3	2	3	0	2	2	3	1	2	2	3	2	2	1	2
tr|A0A1B6PLP8|A0A1B6PLP8_SORBI	tr|A0A1B6PLP8|A0A1B6PLP8_SORBI	7	2	2	tr|A0A1B6PLP8|A0A1B6PLP8_SORBI Glucose-6-phosphate 1-dehydrogenase OS=Sorghum bicolor OX=4558 GN=SORBI_3006G126300 PE=3 SV=1	1	7	2	2	2	3	0	2	1	1	2	1	1	1	1	1	1	2	1	1	2	1	4	1	0	0	2	1	2	2	0	1	1	1	1	1	1	1	1	1	1	1	1	1
tr|A0A1Z5REU6|A0A1Z5REU6_SORBI;tr|A0A1B6PLX5|A0A1B6PLX5_SORBI;tr|C5YBV9|C5YBV9_SORBI	tr|A0A1Z5REU6|A0A1Z5REU6_SORBI;tr|A0A1B6PLX5|A0A1B6PLX5_SORBI;tr|C5YBV9|C5YBV9_SORBI	1;1;1	1;1;1	1;1;1	tr|A0A1Z5REU6|A0A1Z5REU6_SORBI Uncharacterized protein OS=Sorghum bicolor OX=4558 GN=SORBI_3006G140500 PE=4 SV=1;tr|A0A1B6PLX5|A0A1B6PLX5_SORBI Uncharacterized protein OS=Sorghum bicolor OX=4558 GN=SORBI_3006G140500 PE=4 SV=1;tr|C5YBV9|C5YBV9_SORBI Unchara	3	1	1	1	0	0	0	0	0	1	1	0	0	0	1	0	0	0	0	1	1	0	0	0	0	0	0	0	0	0	0	0	0	1	1	0	0	0	1	0	0	0	0	1
tr|A0A1B6PLX6|A0A1B6PLX6_SORBI;tr|A0A1B6PLR2|A0A1B6PLR2_SORBI;tr|A0A1B6PLX2|A0A1B6PLX2_SORBI;tr|A0A1B6PLY1|A0A1B6PLY1_SORBI	tr|A0A1B6PLX6|A0A1B6PLX6_SORBI;tr|A0A1B6PLR2|A0A1B6PLR2_SORBI;tr|A0A1B6PLX2|A0A1B6PLX2_SORBI	15;13;11;5	15;13;11;5	14;12;10;4	tr|A0A1B6PLX6|A0A1B6PLX6_SORBI Uncharacterized protein OS=Sorghum bicolor OX=4558 GN=SORBI_3006G140700 PE=4 SV=1;tr|A0A1B6PLR2|A0A1B6PLR2_SORBI Uncharacterized protein OS=Sorghum bicolor OX=4558 GN=SORBI_3006G140700 PE=4 SV=2;tr|A0A1B6PLX2|A0A1B6PLX2_SORBI	4	15	15	14	8	10	10	9	9	9	10	9	10	10	7	10	9	11	11	9	9	9	12	11	10	10	11	10	8	10	10	9	9	9	10	9	10	10	7	10	9	11	11	9
tr|A0A1B6PLX8|A0A1B6PLX8_SORBI	tr|A0A1B6PLX8|A0A1B6PLX8_SORBI	3	3	3	tr|A0A1B6PLX8|A0A1B6PLX8_SORBI Uncharacterized protein OS=Sorghum bicolor OX=4558 GN=SORBI_3006G140600 PE=4 SV=1	1	3	3	3	0	0	0	0	0	0	0	0	0	0	0	0	0	0	0	0	0	1	0	0	0	1	0	1	0	0	0	0	0	0	0	0	0	0	0	0	0	0	0	0
tr|A0A1B6PLZ0|A0A1B6PLZ0_SORBI	tr|A0A1B6PLZ0|A0A1B6PLZ0_SORBI	2	2	2	tr|A0A1B6PLZ0|A0A1B6PLZ0_SORBI Uncharacterized protein OS=Sorghum bicolor OX=4558 GN=SORBI_3006G142600 PE=4 SV=1	1	2	2	2	1	1	1	0	0	2	1	0	1	1	1	1	1	1	1	0	0	0	1	1	1	1	0	0	1	1	1	0	0	2	1	0	1	1	1	1	1	1	1	0
tr|A0A1B6PM13|A0A1B6PM13_SORBI;tr|A0A1Z5RDZ6|A0A1Z5RDZ6_SORBI;tr|A0A1Z5RDY2|A0A1Z5RDY2_SORBI;tr|A0A1Z5RDX9|A0A1Z5RDX9_SORBI;tr|C5YC13|C5YC13_SORBI;tr|A0A1Z5REE0|A0A1Z5REE0_SORBI;tr|A0A1Z5REL9|A0A1Z5REL9_SORBI;tr|A0A1B6PM12|A0A1B6PM12_SORBI;tr|A0A1Z5RDY5|A0A1Z5RDY5_SORBI;tr|C5YC07|C5YC07_SORBI;tr|A0A1Z5RDW8|A0A1Z5RDW8_SORBI;tr|A0A1Z5RDX2|A0A1Z5RDX2_SORBI;tr|A0A1B6PM06|A0A1B6PM06_SORBI	tr|A0A1B6PM13|A0A1B6PM13_SORBI;tr|A0A1Z5RDZ6|A0A1Z5RDZ6_SORBI;tr|A0A1Z5RDY2|A0A1Z5RDY2_SORBI;tr|A0A1Z5RDX9|A0A1Z5RDX9_SORBI;tr|C5YC13|C5YC13_SORBI;tr|A0A1Z5REE0|A0A1Z5REE0_SORBI;tr|A0A1Z5REL9|A0A1Z5REL9_SORBI;tr|A0A1B6PM12|A0A1B6PM12_SORBI;tr|A0A1Z5RDY5|A0A1Z5RDY5_SORBI;tr|C5YC07|C5YC07_SORBI;tr|A0A1Z5RDW8|A0A1Z5RDW8_SORBI;tr|A0A1Z5RDX2|A0A1Z5RDX2_SORBI;tr|A0A1B6PM06|A0A1B6PM06_SORBI	2;2;2;2;2;2;1;1;1;1;1;1;1	2;2;2;2;2;2;1;1;1;1;1;1;1	2;2;2;2;2;2;1;1;1;1;1;1;1	tr|A0A1B6PM13|A0A1B6PM13_SORBI Uncharacterized protein OS=Sorghum bicolor OX=4558 GN=SORBI_3006G145500 PE=3 SV=1;tr|A0A1Z5RDZ6|A0A1Z5RDZ6_SORBI Uncharacterized protein OS=Sorghum bicolor OX=4558 GN=SORBI_3006G145500 PE=3 SV=1;tr|A0A1Z5RDY2|A0A1Z5RDY2_SORBI	13	2	2	2	1	0	1	0	0	1	1	1	1	0	0	0	0	0	0	0	1	1	0	1	0	0	0	0	1	0	1	0	0	1	1	1	1	0	0	0	0	0	0	0
tr|A0A1B6PM26|A0A1B6PM26_SORBI	tr|A0A1B6PM26|A0A1B6PM26_SORBI	5	5	5	tr|A0A1B6PM26|A0A1B6PM26_SORBI Uncharacterized protein OS=Sorghum bicolor OX=4558 GN=SORBI_3006G147600 PE=4 SV=1	1	5	5	5	1	1	2	1	1	1	3	3	3	2	2	1	3	2	1	2	2	3	1	1	2	3	2	3	1	1	2	1	1	1	3	3	3	2	2	1	3	2	1	2
tr|A0A1B6PM29|A0A1B6PM29_SORBI;tr|B3VTC7|B3VTC7_SORBI;tr|C5YCD9|C5YCD9_SORBI	tr|A0A1B6PM29|A0A1B6PM29_SORBI;tr|B3VTC7|B3VTC7_SORBI;tr|C5YCD9|C5YCD9_SORBI	4;3;3	4;3;3	4;3;3	tr|A0A1B6PM29|A0A1B6PM29_SORBI Small nuclear ribonucleoprotein Sm D2 OS=Sorghum bicolor OX=4558 GN=SORBI_3006G149200 PE=3 SV=1;tr|B3VTC7|B3VTC7_SORBI Small nuclear ribonucleoprotein Sm D2 OS=Sorghum bicolor OX=4558 GN=SORBI_3009G012700 PE=3 SV=1;tr|C5YCD9|	3	4	4	4	1	1	3	1	0	1	1	3	2	3	1	2	2	1	2	0	0	1	2	1	2	2	2	2	1	1	3	1	0	1	1	3	2	3	1	2	2	1	2	0
tr|A0A1B6PM37|A0A1B6PM37_SORBI	tr|A0A1B6PM37|A0A1B6PM37_SORBI	6	6	6	tr|A0A1B6PM37|A0A1B6PM37_SORBI Uncharacterized protein OS=Sorghum bicolor OX=4558 GN=SORBI_3006G151100 PE=4 SV=1	1	6	6	6	4	4	2	4	0	3	4	2	3	3	2	2	4	2	2	3	2	2	2	2	2	2	2	3	4	4	2	4	0	3	4	2	3	3	2	2	4	2	2	3
tr|A0A1B6PM68|A0A1B6PM68_SORBI	tr|A0A1B6PM68|A0A1B6PM68_SORBI	4	2	2	tr|A0A1B6PM68|A0A1B6PM68_SORBI ATP-dependent Clp protease proteolytic subunit OS=Sorghum bicolor OX=4558 GN=SORBI_3006G153200 PE=3 SV=1	1	4	2	2	2	2	1	1	1	1	2	1	2	1	1	2	2	2	2	1	1	2	2	2	2	3	2	2	1	1	0	0	0	0	0	0	1	0	0	0	1	0	1	0
tr|A0A1B6PMB6|A0A1B6PMB6_SORBI;tr|A0A1B6PMB1|A0A1B6PMB1_SORBI	tr|A0A1B6PMB6|A0A1B6PMB6_SORBI;tr|A0A1B6PMB1|A0A1B6PMB1_SORBI	4;3	4;3	4;3	tr|A0A1B6PMB6|A0A1B6PMB6_SORBI Uncharacterized protein OS=Sorghum bicolor OX=4558 GN=SORBI_3006G164300 PE=4 SV=1;tr|A0A1B6PMB1|A0A1B6PMB1_SORBI Uncharacterized protein OS=Sorghum bicolor OX=4558 GN=SORBI_3006G164300 PE=4 SV=1	2	4	4	4	0	2	2	1	0	1	0	1	0	1	0	1	1	1	2	1	0	0	3	3	3	0	0	1	0	2	2	1	0	1	0	1	0	1	0	1	1	1	2	1
tr|A0A1B6PMC7|A0A1B6PMC7_SORBI	tr|A0A1B6PMC7|A0A1B6PMC7_SORBI	8	8	8	tr|A0A1B6PMC7|A0A1B6PMC7_SORBI Uncharacterized protein OS=Sorghum bicolor OX=4558 GN=SORBI_3006G165000 PE=4 SV=1	1	8	8	8	0	4	1	3	1	1	2	6	4	1	3	2	2	3	4	1	0	3	2	2	2	5	2	1	0	4	1	3	1	1	2	6	4	1	3	2	2	3	4	1
tr|A0A1B6PMH2|A0A1B6PMH2_SORBI	tr|A0A1B6PMH2|A0A1B6PMH2_SORBI	6	6	6	tr|A0A1B6PMH2|A0A1B6PMH2_SORBI Uncharacterized protein OS=Sorghum bicolor OX=4558 GN=SORBI_3006G173600 PE=4 SV=1	1	6	6	6	1	1	0	0	0	1	1	2	0	0	0	1	2	2	1	1	2	2	2	3	1	1	1	0	1	1	0	0	0	1	1	2	0	0	0	1	2	2	1	1
tr|A0A1B6PMI6|A0A1B6PMI6_SORBI;tr|A0A1B6PMK4|A0A1B6PMK4_SORBI	tr|A0A1B6PMI6|A0A1B6PMI6_SORBI	3;1	3;1	3;1	tr|A0A1B6PMI6|A0A1B6PMI6_SORBI Uncharacterized protein OS=Sorghum bicolor OX=4558 GN=SORBI_3006G175800 PE=4 SV=1	2	3	3	3	0	0	1	0	0	0	0	0	2	1	0	1	1	0	0	0	1	0	2	0	0	1	1	2	0	0	1	0	0	0	0	0	2	1	0	1	1	0	0	0
tr|A0A1B6PMT4|A0A1B6PMT4_SORBI	tr|A0A1B6PMT4|A0A1B6PMT4_SORBI	1	1	1	tr|A0A1B6PMT4|A0A1B6PMT4_SORBI Uncharacterized protein OS=Sorghum bicolor OX=4558 GN=SORBI_3006G187100 PE=4 SV=1	1	1	1	1	0	0	0	0	0	0	0	0	1	0	0	0	0	0	0	0	0	0	0	0	1	0	1	0	0	0	0	0	0	0	0	0	1	0	0	0	0	0	0	0
tr|A0A1B6PMT8|A0A1B6PMT8_SORBI	tr|A0A1B6PMT8|A0A1B6PMT8_SORBI	20	20	19	tr|A0A1B6PMT8|A0A1B6PMT8_SORBI Uncharacterized protein OS=Sorghum bicolor OX=4558 GN=SORBI_3006G204000 PE=3 SV=2	1	20	20	19	15	12	14	15	12	14	12	12	15	15	12	13	14	13	15	15	13	16	12	15	14	14	14	13	15	12	14	15	12	14	12	12	15	15	12	13	14	13	15	15
tr|A0A1B6PMU0|A0A1B6PMU0_SORBI	tr|A0A1B6PMU0|A0A1B6PMU0_SORBI	2	2	2	tr|A0A1B6PMU0|A0A1B6PMU0_SORBI Uncharacterized protein OS=Sorghum bicolor OX=4558 GN=SORBI_3006G192600 PE=4 SV=1	1	2	2	2	0	1	1	1	1	1	1	1	1	1	1	0	1	1	1	1	1	0	1	1	1	1	1	2	0	1	1	1	1	1	1	1	1	1	1	0	1	1	1	1
tr|A0A1B6PMW7|A0A1B6PMW7_SORBI	tr|A0A1B6PMW7|A0A1B6PMW7_SORBI	3	3	3	tr|A0A1B6PMW7|A0A1B6PMW7_SORBI Uncharacterized protein OS=Sorghum bicolor OX=4558 GN=SORBI_3006G211300 PE=4 SV=2	1	3	3	3	0	0	0	0	0	0	0	1	1	0	0	0	0	0	0	0	1	0	1	1	1	0	0	0	0	0	0	0	0	0	0	1	1	0	0	0	0	0	0	0
tr|A0A1B6PMZ2|A0A1B6PMZ2_SORBI;tr|A0A1B6PN59|A0A1B6PN59_SORBI	tr|A0A1B6PMZ2|A0A1B6PMZ2_SORBI;tr|A0A1B6PN59|A0A1B6PN59_SORBI	2;1	2;1	2;1	tr|A0A1B6PMZ2|A0A1B6PMZ2_SORBI Uncharacterized protein OS=Sorghum bicolor OX=4558 GN=SORBI_3006G210500 PE=4 SV=2;tr|A0A1B6PN59|A0A1B6PN59_SORBI Uncharacterized protein OS=Sorghum bicolor OX=4558 GN=SORBI_3006G210500 PE=4 SV=1	2	2	2	2	0	0	0	0	0	0	0	0	2	1	0	0	0	0	0	0	0	0	0	0	0	0	0	0	0	0	0	0	0	0	0	0	2	1	0	0	0	0	0	0
tr|A0A1B6PN20|A0A1B6PN20_SORBI	tr|A0A1B6PN20|A0A1B6PN20_SORBI	11	11	7	tr|A0A1B6PN20|A0A1B6PN20_SORBI 26S proteasome non-ATPase regulatory subunit 1 homolog OS=Sorghum bicolor OX=4558 GN=SORBI_3006G208500 PE=3 SV=1	1	11	11	7	3	5	2	0	1	5	4	4	5	4	4	2	3	3	2	5	2	1	4	3	3	4	4	2	3	5	2	0	1	5	4	4	5	4	4	2	3	3	2	5
tr|A0A1B6PN72|A0A1B6PN72_SORBI	tr|A0A1B6PN72|A0A1B6PN72_SORBI	4	2	2	tr|A0A1B6PN72|A0A1B6PN72_SORBI Uncharacterized protein OS=Sorghum bicolor OX=4558 GN=SORBI_3006G215400 PE=4 SV=1	1	4	2	2	1	1	1	1	1	2	2	2	2	0	1	1	0	0	0	0	0	0	0	1	2	1	1	1	0	1	0	0	0	0	0	0	1	0	0	0	0	0	0	0
tr|A0A1B6PN78|A0A1B6PN78_SORBI;tr|A0A1B6PN94|A0A1B6PN94_SORBI	tr|A0A1B6PN78|A0A1B6PN78_SORBI;tr|A0A1B6PN94|A0A1B6PN94_SORBI	3;3	3;3	3;3	tr|A0A1B6PN78|A0A1B6PN78_SORBI Uncharacterized protein OS=Sorghum bicolor OX=4558 GN=SORBI_3006G219600 PE=4 SV=1;tr|A0A1B6PN94|A0A1B6PN94_SORBI Uncharacterized protein OS=Sorghum bicolor OX=4558 GN=SORBI_3006G219600 PE=4 SV=1	2	3	3	3	2	0	1	0	0	0	0	0	0	0	0	0	1	0	1	0	0	0	0	1	0	0	0	0	2	0	1	0	0	0	0	0	0	0	0	0	1	0	1	0
tr|A0A1B6PN82|A0A1B6PN82_SORBI;tr|C5YIJ9|C5YIJ9_SORBI	tr|A0A1B6PN82|A0A1B6PN82_SORBI	5;1	5;1	5;1	tr|A0A1B6PN82|A0A1B6PN82_SORBI Uncharacterized protein OS=Sorghum bicolor OX=4558 GN=SORBI_3006G213100 PE=4 SV=1	2	5	5	5	0	2	0	2	0	1	0	0	0	0	0	1	0	3	1	1	0	1	1	1	1	2	1	2	0	2	0	2	0	1	0	0	0	0	0	1	0	3	1	1
tr|A0A1B6PN84|A0A1B6PN84_SORBI	tr|A0A1B6PN84|A0A1B6PN84_SORBI	5	5	5	tr|A0A1B6PN84|A0A1B6PN84_SORBI Uncharacterized protein OS=Sorghum bicolor OX=4558 GN=SORBI_3006G231266 PE=4 SV=2	1	5	5	5	3	3	3	3	1	3	2	2	4	5	2	2	2	3	3	2	2	3	2	1	3	3	1	1	3	3	3	3	1	3	2	2	4	5	2	2	2	3	3	2
tr|A0A1B6PN88|A0A1B6PN88_SORBI	tr|A0A1B6PN88|A0A1B6PN88_SORBI	2	2	2	tr|A0A1B6PN88|A0A1B6PN88_SORBI Uncharacterized protein OS=Sorghum bicolor OX=4558 GN=SORBI_3006G215000 PE=3 SV=1	1	2	2	2	1	1	0	0	1	1	1	1	1	1	1	2	1	1	1	1	1	0	1	1	1	1	0	1	1	1	0	0	1	1	1	1	1	1	1	2	1	1	1	1
tr|A0A1B6PN98|A0A1B6PN98_SORBI;tr|A0A1B6PG50|A0A1B6PG50_SORBI	tr|A0A1B6PN98|A0A1B6PN98_SORBI	22;2	22;2	22;2	tr|A0A1B6PN98|A0A1B6PN98_SORBI Uncharacterized protein OS=Sorghum bicolor OX=4558 GN=SORBI_3006G221000 PE=3 SV=1	2	22	22	22	4	7	9	9	4	7	8	3	7	6	5	8	7	7	8	8	5	5	9	9	11	6	15	9	4	7	9	9	4	7	8	3	7	6	5	8	7	7	8	8
tr|A0A1B6PNA9|A0A1B6PNA9_SORBI	tr|A0A1B6PNA9|A0A1B6PNA9_SORBI	3	2	2	tr|A0A1B6PNA9|A0A1B6PNA9_SORBI Uncharacterized protein OS=Sorghum bicolor OX=4558 GN=SORBI_3006G222400 PE=4 SV=1	1	3	2	2	3	2	1	2	3	2	1	2	1	2	3	1	1	2	2	1	1	2	1	2	2	1	1	1	2	2	1	2	2	2	1	2	1	1	2	1	1	1	1	1
tr|A0A1B6PNB8|A0A1B6PNB8_SORBI;tr|Q38JB7|Q38JB7_SORBI	tr|A0A1B6PNB8|A0A1B6PNB8_SORBI;tr|Q38JB7|Q38JB7_SORBI	6;6	6;6	6;6	tr|A0A1B6PNB8|A0A1B6PNB8_SORBI Uncharacterized protein OS=Sorghum bicolor OX=4558 GN=SORBI_3006G222700 PE=3 SV=1;tr|Q38JB7|Q38JB7_SORBI Chloroplast lipocalin OS=Sorghum bicolor OX=4558 GN=CHL PE=2 SV=1	2	6	6	6	3	2	2	3	0	3	3	3	3	2	2	2	2	3	3	3	3	4	3	3	3	1	2	2	3	2	2	3	0	3	3	3	3	2	2	2	2	3	3	3
tr|A0A1B6PNG4|A0A1B6PNG4_SORBI;tr|A0A1B6PNF5|A0A1B6PNF5_SORBI;tr|C5YGP7|C5YGP7_SORBI;tr|A0A1Z5RFW8|A0A1Z5RFW8_SORBI;tr|A0A1Z5RF61|A0A1Z5RF61_SORBI;tr|A0A1Z5R405|A0A1Z5R405_SORBI;tr|A0A1Z5RF79|A0A1Z5RF79_SORBI;tr|A0A1B6QJV5|A0A1B6QJV5_SORBI;tr|A0A1B6PNF9|A0A1B6PNF9_SORBI;tr|C5XLS4|C5XLS4_SORBI	tr|A0A1B6PNG4|A0A1B6PNG4_SORBI	9;3;2;2;2;2;2;2;2;2	8;2;1;1;1;1;1;1;1;1	7;1;0;0;0;0;0;0;0;0	tr|A0A1B6PNG4|A0A1B6PNG4_SORBI Uncharacterized protein OS=Sorghum bicolor OX=4558 GN=SORBI_3006G229300 PE=4 SV=1	10	9	8	7	2	3	1	2	1	2	3	1	0	3	5	3	2	1	2	0	0	0	3	3	0	0	3	2	1	2	0	1	0	1	2	0	0	3	4	2	1	1	1	0
tr|A0A1B6PNG7|A0A1B6PNG7_SORBI	tr|A0A1B6PNG7|A0A1B6PNG7_SORBI	3	3	3	tr|A0A1B6PNG7|A0A1B6PNG7_SORBI Uncharacterized protein OS=Sorghum bicolor OX=4558 GN=SORBI_3006G232200 PE=4 SV=1	1	3	3	3	0	0	1	1	0	0	1	1	1	0	0	1	1	1	1	2	2	2	0	2	2	2	0	2	0	0	1	1	0	0	1	1	1	0	0	1	1	1	1	2
tr|A0A1B6PNI1|A0A1B6PNI1_SORBI;tr|A0A1Z5SB33|A0A1Z5SB33_SORBI	tr|A0A1B6PNI1|A0A1B6PNI1_SORBI	15;3	15;3	15;3	tr|A0A1B6PNI1|A0A1B6PNI1_SORBI Uncharacterized protein OS=Sorghum bicolor OX=4558 GN=SORBI_3006G232600 PE=4 SV=1	2	15	15	15	6	6	8	7	1	7	4	4	5	5	9	6	8	6	6	8	7	8	5	8	6	5	7	8	6	6	8	7	1	7	4	4	5	5	9	6	8	6	6	8
tr|A0A1B6PNK3|A0A1B6PNK3_SORBI;tr|C5Y910|C5Y910_SORBI	tr|A0A1B6PNK3|A0A1B6PNK3_SORBI	7;2	7;2	7;2	tr|A0A1B6PNK3|A0A1B6PNK3_SORBI Uncharacterized protein OS=Sorghum bicolor OX=4558 GN=SORBI_3006G238200 PE=4 SV=1	2	7	7	7	2	1	3	2	0	2	3	1	2	4	2	3	2	2	2	2	2	4	2	2	2	3	3	2	2	1	3	2	0	2	3	1	2	4	2	3	2	2	2	2
tr|A0A1B6PNK5|A0A1B6PNK5_SORBI	tr|A0A1B6PNK5|A0A1B6PNK5_SORBI	7	5	5	tr|A0A1B6PNK5|A0A1B6PNK5_SORBI Uncharacterized protein OS=Sorghum bicolor OX=4558 GN=SORBI_3006G239000 PE=4 SV=1	1	7	5	5	0	3	1	1	0	0	2	1	3	1	0	1	1	0	1	2	0	0	3	0	2	3	3	2	0	2	0	0	0	0	1	0	1	0	0	0	1	0	0	0
tr|A0A1B6PNM7|A0A1B6PNM7_SORBI;tr|A0A1B6PNL9|A0A1B6PNL9_SORBI;tr|A0A1B6PNM1|A0A1B6PNM1_SORBI	tr|A0A1B6PNM7|A0A1B6PNM7_SORBI;tr|A0A1B6PNL9|A0A1B6PNL9_SORBI;tr|A0A1B6PNM1|A0A1B6PNM1_SORBI	7;7;6	7;7;6	7;7;6	tr|A0A1B6PNM7|A0A1B6PNM7_SORBI Uncharacterized protein OS=Sorghum bicolor OX=4558 GN=SORBI_3006G242000 PE=3 SV=1;tr|A0A1B6PNL9|A0A1B6PNL9_SORBI Uncharacterized protein OS=Sorghum bicolor OX=4558 GN=SORBI_3006G242000 PE=3 SV=1;tr|A0A1B6PNM1|A0A1B6PNM1_SORBI	3	7	7	7	5	3	3	3	4	4	4	3	4	4	4	4	4	3	3	4	5	4	4	4	3	3	3	3	5	3	3	3	4	4	4	3	4	4	4	4	4	3	3	4
tr|A0A1B6PNN6|A0A1B6PNN6_SORBI;tr|A0A1Z5RGG5|A0A1Z5RGG5_SORBI;tr|C5YRV0|C5YRV0_SORBI	tr|A0A1B6PNN6|A0A1B6PNN6_SORBI;tr|A0A1Z5RGG5|A0A1Z5RGG5_SORBI	6;3;1	6;3;1	6;3;1	tr|A0A1B6PNN6|A0A1B6PNN6_SORBI Uncharacterized protein OS=Sorghum bicolor OX=4558 GN=SORBI_3006G242900 PE=4 SV=1;tr|A0A1Z5RGG5|A0A1Z5RGG5_SORBI Uncharacterized protein OS=Sorghum bicolor OX=4558 GN=SORBI_3006G242200 PE=4 SV=1	3	6	6	6	3	2	0	3	1	2	2	3	0	1	2	3	1	1	3	2	1	2	1	1	2	1	0	2	3	2	0	3	1	2	2	3	0	1	2	3	1	1	3	2
tr|A0A1B6PNQ1|A0A1B6PNQ1_SORBI;tr|A0A1B6PNP8|A0A1B6PNP8_SORBI	tr|A0A1B6PNQ1|A0A1B6PNQ1_SORBI;tr|A0A1B6PNP8|A0A1B6PNP8_SORBI	3;2	3;2	3;2	tr|A0A1B6PNQ1|A0A1B6PNQ1_SORBI Uncharacterized protein OS=Sorghum bicolor OX=4558 GN=SORBI_3006G245700 PE=4 SV=1;tr|A0A1B6PNP8|A0A1B6PNP8_SORBI Uncharacterized protein OS=Sorghum bicolor OX=4558 GN=SORBI_3006G245700 PE=4 SV=1	2	3	3	3	0	0	1	0	0	0	0	0	1	1	0	0	2	1	0	0	0	0	1	0	1	0	0	0	0	0	1	0	0	0	0	0	1	1	0	0	2	1	0	0
tr|A0A1B6PNR5|A0A1B6PNR5_SORBI	tr|A0A1B6PNR5|A0A1B6PNR5_SORBI	20	6	6	tr|A0A1B6PNR5|A0A1B6PNR5_SORBI Uncharacterized protein OS=Sorghum bicolor OX=4558 GN=SORBI_3006G247900 PE=3 SV=1	1	20	6	6	7	7	9	7	1	6	9	6	7	6	6	7	7	6	7	7	4	7	8	9	8	6	7	9	1	2	1	1	0	1	2	1	1	1	1	1	2	2	3	1
tr|A0A1B6PNS7|A0A1B6PNS7_SORBI	tr|A0A1B6PNS7|A0A1B6PNS7_SORBI	24	22	22	tr|A0A1B6PNS7|A0A1B6PNS7_SORBI Glutamine synthetase OS=Sorghum bicolor OX=4558 GN=SORBI_3006G249400 PE=3 SV=1	1	24	22	22	16	16	18	14	16	16	16	16	15	15	12	16	18	19	16	13	14	11	17	18	17	13	15	15	14	14	16	13	16	14	14	14	13	13	10	14	16	17	14	11
tr|A0A1B6PNV2|A0A1B6PNV2_SORBI;tr|C5Y9Z2|C5Y9Z2_SORBI	tr|A0A1B6PNV2|A0A1B6PNV2_SORBI	4;1	4;1	4;1	tr|A0A1B6PNV2|A0A1B6PNV2_SORBI Uncharacterized protein OS=Sorghum bicolor OX=4558 GN=SORBI_3006G255600 PE=3 SV=1	2	4	4	4	1	0	0	0	0	2	0	1	0	0	1	2	0	1	0	1	1	1	1	0	0	0	1	0	1	0	0	0	0	2	0	1	0	0	1	2	0	1	0	1
tr|A0A1B6PNZ3|A0A1B6PNZ3_SORBI;tr|A0A1B6PP10|A0A1B6PP10_SORBI;tr|A0A1B6PNY5|A0A1B6PNY5_SORBI	tr|A0A1B6PNZ3|A0A1B6PNZ3_SORBI;tr|A0A1B6PP10|A0A1B6PP10_SORBI	11;8;5	11;8;5	11;8;5	tr|A0A1B6PNZ3|A0A1B6PNZ3_SORBI Uncharacterized protein OS=Sorghum bicolor OX=4558 GN=SORBI_3006G259700 PE=3 SV=1;tr|A0A1B6PP10|A0A1B6PP10_SORBI Uncharacterized protein OS=Sorghum bicolor OX=4558 GN=SORBI_3006G259700 PE=3 SV=1	3	11	11	11	3	7	4	7	1	3	4	6	5	7	3	5	7	6	4	6	5	6	6	4	8	5	3	4	3	7	4	7	1	3	4	6	5	7	3	5	7	6	4	6
tr|A0A1B6PP02|A0A1B6PP02_SORBI;tr|A0A1B6PN76|A0A1B6PN76_SORBI	tr|A0A1B6PP02|A0A1B6PP02_SORBI;tr|A0A1B6PN76|A0A1B6PN76_SORBI	2;1	2;1	2;1	tr|A0A1B6PP02|A0A1B6PP02_SORBI Uncharacterized protein OS=Sorghum bicolor OX=4558 GN=SORBI_3006G261400 PE=4 SV=1;tr|A0A1B6PN76|A0A1B6PN76_SORBI Uncharacterized protein OS=Sorghum bicolor OX=4558 GN=SORBI_3006G214400 PE=4 SV=1	2	2	2	2	0	0	0	0	0	0	0	1	1	1	0	0	1	0	0	0	0	0	1	0	1	1	1	0	0	0	0	0	0	0	0	1	1	1	0	0	1	0	0	0
tr|A0A1B6PP06|A0A1B6PP06_SORBI	tr|A0A1B6PP06|A0A1B6PP06_SORBI	2	2	2	tr|A0A1B6PP06|A0A1B6PP06_SORBI Auxin response factor OS=Sorghum bicolor OX=4558 GN=SORBI_3006G262100 PE=3 SV=1	1	2	2	2	0	1	1	0	0	0	0	0	0	0	0	0	0	0	0	0	0	0	0	0	0	0	0	0	0	1	1	0	0	0	0	0	0	0	0	0	0	0	0	0
tr|A0A1B6PP24|A0A1B6PP24_SORBI	tr|A0A1B6PP24|A0A1B6PP24_SORBI	4	4	4	tr|A0A1B6PP24|A0A1B6PP24_SORBI Anamorsin homolog OS=Sorghum bicolor OX=4558 GN=SORBI_3006G264300 PE=3 SV=1	1	4	4	4	2	0	0	0	0	0	0	1	2	0	0	1	1	1	1	1	1	1	3	2	1	1	2	1	2	0	0	0	0	0	0	1	2	0	0	1	1	1	1	1
tr|A0A1B6PP30|A0A1B6PP30_SORBI;tr|C5YAF9|C5YAF9_SORBI	tr|A0A1B6PP30|A0A1B6PP30_SORBI;tr|C5YAF9|C5YAF9_SORBI	8;7	8;7	8;7	tr|A0A1B6PP30|A0A1B6PP30_SORBI Uncharacterized protein OS=Sorghum bicolor OX=4558 GN=SORBI_3006G263800 PE=4 SV=1;tr|C5YAF9|C5YAF9_SORBI Uncharacterized protein OS=Sorghum bicolor OX=4558 GN=SORBI_3006G263800 PE=4 SV=1	2	8	8	8	5	4	5	3	4	4	5	5	5	4	4	4	5	4	4	3	3	5	6	4	5	4	4	4	5	4	5	3	4	4	5	5	5	4	4	4	5	4	4	3
tr|A0A1B6PP73|A0A1B6PP73_SORBI	tr|A0A1B6PP73|A0A1B6PP73_SORBI	11	11	11	tr|A0A1B6PP73|A0A1B6PP73_SORBI Uncharacterized protein OS=Sorghum bicolor OX=4558 GN=SORBI_3006G273000 PE=4 SV=1	1	11	11	11	6	4	4	2	3	3	5	4	3	4	2	5	5	6	8	4	5	4	4	7	7	6	5	3	6	4	4	2	3	3	5	4	3	4	2	5	5	6	8	4
tr|A0A1B6PP80|A0A1B6PP80_SORBI	tr|A0A1B6PP80|A0A1B6PP80_SORBI	6	6	6	tr|A0A1B6PP80|A0A1B6PP80_SORBI Uncharacterized protein OS=Sorghum bicolor OX=4558 GN=SORBI_3006G272600 PE=4 SV=1	1	6	6	6	1	1	0	0	0	1	2	3	3	1	1	2	1	5	3	1	3	5	2	2	2	1	1	0	1	1	0	0	0	1	2	3	3	1	1	2	1	5	3	1
tr|A0A1B6PPB3|A0A1B6PPB3_SORBI;tr|A0A1B6PP94|A0A1B6PP94_SORBI;tr|C5YYQ6|C5YYQ6_SORBI;tr|A0A1Z5S7B1|A0A1Z5S7B1_SORBI;tr|C5WM76|C5WM76_SORBI;tr|A0A1W0W0L0|A0A1W0W0L0_SORBI	tr|A0A1B6PPB3|A0A1B6PPB3_SORBI;tr|A0A1B6PP94|A0A1B6PP94_SORBI;tr|C5YYQ6|C5YYQ6_SORBI	13;11;9;5;5;4	13;11;9;5;5;4	8;7;4;0;0;1	tr|A0A1B6PPB3|A0A1B6PPB3_SORBI Uncharacterized protein OS=Sorghum bicolor OX=4558 GN=SORBI_3006G276700 PE=3 SV=1;tr|A0A1B6PP94|A0A1B6PP94_SORBI Uncharacterized protein OS=Sorghum bicolor OX=4558 GN=SORBI_3006G276700 PE=4 SV=1;tr|C5YYQ6|C5YYQ6_SORBI Unchara	6	13	13	8	7	7	5	7	3	5	5	5	7	6	6	6	9	8	7	9	6	6	10	7	7	5	4	6	7	7	5	7	3	5	5	5	7	6	6	6	9	8	7	9
tr|C5YB52|C5YB52_SORBI;tr|A0A1B6PPC1|A0A1B6PPC1_SORBI	tr|C5YB52|C5YB52_SORBI;tr|A0A1B6PPC1|A0A1B6PPC1_SORBI	2;2	2;2	2;2	tr|C5YB52|C5YB52_SORBI Uncharacterized protein OS=Sorghum bicolor OX=4558 GN=SORBI_3006G280600 PE=4 SV=1;tr|A0A1B6PPC1|A0A1B6PPC1_SORBI Uncharacterized protein OS=Sorghum bicolor OX=4558 GN=SORBI_3006G280600 PE=4 SV=1	2	2	2	2	0	1	0	1	0	1	1	0	0	0	0	0	0	0	0	1	0	0	0	0	0	0	1	0	0	1	0	1	0	1	1	0	0	0	0	0	0	0	0	1
tr|A0A1B6PPD4|A0A1B6PPD4_SORBI	tr|A0A1B6PPD4|A0A1B6PPD4_SORBI	2	2	2	tr|A0A1B6PPD4|A0A1B6PPD4_SORBI Dolichyl-diphosphooligosaccharide--protein glycosyltransferase subunit 1 OS=Sorghum bicolor OX=4558 GN=SORBI_3006G282200 PE=3 SV=1	1	2	2	2	0	0	0	0	0	1	1	1	0	0	2	1	0	1	0	0	1	0	0	1	0	0	0	0	0	0	0	0	0	1	1	1	0	0	2	1	0	1	0	0
tr|A0A1B6PPF6|A0A1B6PPF6_SORBI;tr|A0A1B6PPF8|A0A1B6PPF8_SORBI;tr|A0A1B6PAG3|A0A1B6PAG3_SORBI	tr|A0A1B6PPF6|A0A1B6PPF6_SORBI;tr|A0A1B6PPF8|A0A1B6PPF8_SORBI;tr|A0A1B6PAG3|A0A1B6PAG3_SORBI	12;11;11	12;11;11	12;11;11	tr|A0A1B6PPF6|A0A1B6PPF6_SORBI Ferritin OS=Sorghum bicolor OX=4558 GN=SORBI_3005G004500 PE=3 SV=1;tr|A0A1B6PPF8|A0A1B6PPF8_SORBI Ferritin OS=Sorghum bicolor OX=4558 GN=SORBI_3005G004500 PE=3 SV=1;tr|A0A1B6PAG3|A0A1B6PAG3_SORBI Ferritin OS=Sorghum bicolor O	3	12	12	12	6	4	7	4	4	5	8	4	6	8	9	8	5	5	4	5	6	6	6	5	6	6	7	6	6	4	7	4	4	5	8	4	6	8	9	8	5	5	4	5
tr|A0A1B6PPN4|A0A1B6PPN4_SORBI;tr|A0A1Z5RG64|A0A1Z5RG64_SORBI;tr|A0A1B6PPN2|A0A1B6PPN2_SORBI;tr|C5Y0K0|C5Y0K0_SORBI	tr|A0A1B6PPN4|A0A1B6PPN4_SORBI;tr|A0A1Z5RG64|A0A1Z5RG64_SORBI;tr|A0A1B6PPN2|A0A1B6PPN2_SORBI	12;10;10;5	12;10;10;5	12;10;10;5	tr|A0A1B6PPN4|A0A1B6PPN4_SORBI Uncharacterized protein OS=Sorghum bicolor OX=4558 GN=SORBI_3005G014700 PE=4 SV=1;tr|A0A1Z5RG64|A0A1Z5RG64_SORBI Uncharacterized protein OS=Sorghum bicolor OX=4558 GN=SORBI_3005G014700 PE=4 SV=1;tr|A0A1B6PPN2|A0A1B6PPN2_SORBI	4	12	12	12	2	1	1	5	2	2	1	2	2	2	3	2	2	1	0	3	1	2	2	0	3	3	6	4	2	1	1	5	2	2	1	2	2	2	3	2	2	1	0	3
tr|A0A1B6PPQ8|A0A1B6PPQ8_SORBI	tr|A0A1B6PPQ8|A0A1B6PPQ8_SORBI	13	12	11	tr|A0A1B6PPQ8|A0A1B6PPQ8_SORBI Uncharacterized protein OS=Sorghum bicolor OX=4558 GN=SORBI_3005G020300 PE=4 SV=1	1	13	12	11	5	5	1	7	1	4	4	4	5	2	6	5	5	5	8	6	5	5	6	7	3	1	4	5	5	5	1	7	0	4	3	4	4	1	6	5	5	4	7	5
tr|A0A1B6PPR6|A0A1B6PPR6_SORBI;tr|A0A1B6PPS8|A0A1B6PPS8_SORBI	tr|A0A1B6PPR6|A0A1B6PPR6_SORBI;tr|A0A1B6PPS8|A0A1B6PPS8_SORBI	6;6	1;1	1;1	tr|A0A1B6PPR6|A0A1B6PPR6_SORBI Uncharacterized protein OS=Sorghum bicolor OX=4558 GN=SORBI_3005G022500 PE=4 SV=1;tr|A0A1B6PPS8|A0A1B6PPS8_SORBI Uncharacterized protein OS=Sorghum bicolor OX=4558 GN=SORBI_3005G022500 PE=4 SV=1	2	6	1	1	1	2	3	2	2	1	3	3	1	2	3	3	4	3	4	3	3	3	4	3	2	3	2	3	0	1	1	0	0	0	0	0	0	0	0	0	1	0	1	0
tr|A0A1B6PPU6|A0A1B6PPU6_SORBI;tr|C5Y466|C5Y466_SORBI	tr|A0A1B6PPU6|A0A1B6PPU6_SORBI;tr|C5Y466|C5Y466_SORBI	1;1	1;1	1;1	tr|A0A1B6PPU6|A0A1B6PPU6_SORBI Uncharacterized protein OS=Sorghum bicolor OX=4558 GN=SORBI_3005G029100 PE=4 SV=2;tr|C5Y466|C5Y466_SORBI Uncharacterized protein OS=Sorghum bicolor OX=4558 GN=SORBI_3005G029100 PE=4 SV=1	2	1	1	1	0	0	0	0	0	0	1	0	0	0	0	1	1	0	1	1	0	0	1	1	0	0	0	0	0	0	0	0	0	0	1	0	0	0	0	1	1	0	1	1
tr|A0A1B6PPV1|A0A1B6PPV1_SORBI;tr|C5Y458|C5Y458_SORBI	tr|A0A1B6PPV1|A0A1B6PPV1_SORBI;tr|C5Y458|C5Y458_SORBI	4;4	1;1	1;1	tr|A0A1B6PPV1|A0A1B6PPV1_SORBI Calcium-transporting ATPase OS=Sorghum bicolor OX=4558 GN=SORBI_3005G028400 PE=3 SV=1;tr|C5Y458|C5Y458_SORBI Calcium-transporting ATPase OS=Sorghum bicolor OX=4558 GN=SORBI_3005G028400 PE=3 SV=1	2	4	1	1	2	1	0	0	1	1	1	1	0	0	2	3	3	2	2	0	0	0	2	4	3	1	1	1	1	0	0	0	0	0	0	0	0	0	1	1	0	0	0	0
tr|A0A1B6PPW0|A0A1B6PPW0_SORBI;tr|A0A1B6PPV8|A0A1B6PPV8_SORBI;tr|A0A1Z5RGN7|A0A1Z5RGN7_SORBI	tr|A0A1B6PPW0|A0A1B6PPW0_SORBI;tr|A0A1B6PPV8|A0A1B6PPV8_SORBI	5;3;2	5;3;2	5;3;2	tr|A0A1B6PPW0|A0A1B6PPW0_SORBI Uncharacterized protein OS=Sorghum bicolor OX=4558 GN=SORBI_3005G031000 PE=4 SV=1;tr|A0A1B6PPV8|A0A1B6PPV8_SORBI Uncharacterized protein OS=Sorghum bicolor OX=4558 GN=SORBI_3005G031000 PE=4 SV=1	3	5	5	5	2	2	1	2	0	1	3	2	1	2	2	1	2	0	1	1	1	2	3	4	1	1	1	1	2	2	1	2	0	1	3	2	1	2	2	1	2	0	1	1
tr|A0A1B6PQ07|A0A1B6PQ07_SORBI	tr|A0A1B6PQ07|A0A1B6PQ07_SORBI	10	7	7	tr|A0A1B6PQ07|A0A1B6PQ07_SORBI Uncharacterized protein OS=Sorghum bicolor OX=4558 GN=SORBI_3005G039500 PE=3 SV=1	1	10	7	7	4	3	6	4	2	3	3	5	5	3	2	2	4	4	4	5	5	2	6	5	4	6	7	6	3	2	3	3	0	1	1	3	2	1	1	1	1	2	2	2
tr|A0A1B6PQ50|A0A1B6PQ50_SORBI	tr|A0A1B6PQ50|A0A1B6PQ50_SORBI	2	2	2	tr|A0A1B6PQ50|A0A1B6PQ50_SORBI Uncharacterized protein OS=Sorghum bicolor OX=4558 GN=SORBI_3005G047500 PE=4 SV=1	1	2	2	2	1	0	0	1	0	0	2	1	0	0	0	1	1	0	0	0	0	1	0	0	0	2	0	0	1	0	0	1	0	0	2	1	0	0	0	1	1	0	0	0
tr|A0A1B6PQ54|A0A1B6PQ54_SORBI	tr|A0A1B6PQ54|A0A1B6PQ54_SORBI	2	2	1	tr|A0A1B6PQ54|A0A1B6PQ54_SORBI Uncharacterized protein OS=Sorghum bicolor OX=4558 GN=SORBI_3005G046500 PE=4 SV=1	1	2	2	1	0	0	1	0	0	0	0	0	1	1	0	1	1	0	1	1	0	2	1	2	1	1	1	0	0	0	1	0	0	0	0	0	1	1	0	1	1	0	1	1
tr|A0A1B6PQ87|A0A1B6PQ87_SORBI	tr|A0A1B6PQ87|A0A1B6PQ87_SORBI	26	26	9	tr|A0A1B6PQ87|A0A1B6PQ87_SORBI Uncharacterized protein OS=Sorghum bicolor OX=4558 GN=SORBI_3005G050500 PE=3 SV=1	1	26	26	9	16	17	13	18	10	14	13	16	15	16	16	17	14	14	20	15	17	14	14	13	15	15	14	14	16	17	13	18	10	14	13	16	15	16	16	17	14	14	20	15
tr|A0A1B6PQ96|A0A1B6PQ96_SORBI;tr|C5XT32|C5XT32_SORBI;tr|C5YLT2|C5YLT2_SORBI;tr|C5YLT5|C5YLT5_SORBI;tr|C5YXJ4|C5YXJ4_SORBI;tr|A0A1Z5RPF6|A0A1Z5RPF6_SORBI;tr|C5Y0E0|C5Y0E0_SORBI;tr|C5WM29|C5WM29_SORBI;tr|C5YXH5|C5YXH5_SORBI;tr|C5YKD6|C5YKD6_SORBI;tr|C5XSB2|C5XSB2_SORBI	tr|A0A1B6PQ96|A0A1B6PQ96_SORBI;tr|C5XT32|C5XT32_SORBI;tr|C5YLT2|C5YLT2_SORBI;tr|C5YLT5|C5YLT5_SORBI;tr|C5YXJ4|C5YXJ4_SORBI;tr|A0A1Z5RPF6|A0A1Z5RPF6_SORBI;tr|C5Y0E0|C5Y0E0_SORBI;tr|C5WM29|C5WM29_SORBI;tr|C5YXH5|C5YXH5_SORBI;tr|C5YKD6|C5YKD6_SORBI;tr|C5XSB2|C5XSB2_SORBI	2;1;1;1;1;1;1;1;1;1;1	2;1;1;1;1;1;1;1;1;1;1	2;1;1;1;1;1;1;1;1;1;1	tr|A0A1B6PQ96|A0A1B6PQ96_SORBI Uncharacterized protein OS=Sorghum bicolor OX=4558 GN=SORBI_3005G052000 PE=3 SV=1;tr|C5XT32|C5XT32_SORBI Uncharacterized protein OS=Sorghum bicolor OX=4558 GN=SORBI_3004G021000 PE=3 SV=1;tr|C5YLT2|C5YLT2_SORBI Uncharacterized	11	2	2	2	1	0	1	0	0	0	0	0	0	0	0	0	0	0	0	0	1	1	2	1	1	0	0	0	1	0	1	0	0	0	0	0	0	0	0	0	0	0	0	0
tr|A0A1B6PQI9|A0A1B6PQI9_SORBI;tr|A0A1Z5REV8|A0A1Z5REV8_SORBI	tr|A0A1B6PQI9|A0A1B6PQI9_SORBI	20;1	20;1	20;1	tr|A0A1B6PQI9|A0A1B6PQI9_SORBI Aldehyde dehydrogenase OS=Sorghum bicolor OX=4558 GN=SORBI_3005G064800 PE=3 SV=1	2	20	20	20	9	8	4	7	0	7	4	8	6	5	7	5	8	8	10	8	5	7	11	11	9	6	4	5	9	8	4	7	0	7	4	8	6	5	7	5	8	8	10	8
tr|A0A1B6PQQ6|A0A1B6PQQ6_SORBI;tr|A0A1B6PQR2|A0A1B6PQR2_SORBI	tr|A0A1B6PQQ6|A0A1B6PQQ6_SORBI;tr|A0A1B6PQR2|A0A1B6PQR2_SORBI	36;36	36;36	36;36	tr|A0A1B6PQQ6|A0A1B6PQQ6_SORBI Protein disulfide-isomerase OS=Sorghum bicolor OX=4558 GN=SORBI_3005G074400 PE=3 SV=1;tr|A0A1B6PQR2|A0A1B6PQR2_SORBI Protein disulfide-isomerase OS=Sorghum bicolor OX=4558 GN=SORBI_3005G074400 PE=3 SV=1	2	36	36	36	20	21	23	20	9	19	23	21	21	23	18	24	25	21	20	23	22	23	24	20	21	23	23	19	20	21	23	20	9	19	23	21	21	23	18	24	25	21	20	23
tr|C5Y7L6|C5Y7L6_SORBI;tr|A0A1Z5RI82|A0A1Z5RI82_SORBI;tr|A0A1B6PQY9|A0A1B6PQY9_SORBI	tr|C5Y7L6|C5Y7L6_SORBI;tr|A0A1Z5RI82|A0A1Z5RI82_SORBI;tr|A0A1B6PQY9|A0A1B6PQY9_SORBI	1;1;1	1;1;1	1;1;1	tr|C5Y7L6|C5Y7L6_SORBI Uncharacterized protein OS=Sorghum bicolor OX=4558 GN=SORBI_3005G082500 PE=4 SV=1;tr|A0A1Z5RI82|A0A1Z5RI82_SORBI Uncharacterized protein OS=Sorghum bicolor OX=4558 GN=SORBI_3005G082700 PE=4 SV=1;tr|A0A1B6PQY9|A0A1B6PQY9_SORBI Unchara	3	1	1	1	0	0	0	0	0	0	1	0	0	0	0	0	0	0	0	1	1	1	0	0	0	0	0	0	0	0	0	0	0	0	1	0	0	0	0	0	0	0	0	1
tr|A0A1B6PR17|A0A1B6PR17_SORBI;tr|A0A1Z5RHF6|A0A1Z5RHF6_SORBI;tr|A0A1Z5RHT8|A0A1Z5RHT8_SORBI;tr|A0A1B6PR20|A0A1B6PR20_SORBI;tr|A0A1Z5RI12|A0A1Z5RI12_SORBI;tr|A0A1Z5RHD0|A0A1Z5RHD0_SORBI	tr|A0A1B6PR17|A0A1B6PR17_SORBI;tr|A0A1Z5RHF6|A0A1Z5RHF6_SORBI;tr|A0A1Z5RHT8|A0A1Z5RHT8_SORBI;tr|A0A1B6PR20|A0A1B6PR20_SORBI;tr|A0A1Z5RI12|A0A1Z5RI12_SORBI;tr|A0A1Z5RHD0|A0A1Z5RHD0_SORBI	3;3;3;3;3;3	2;2;2;2;2;2	2;2;2;2;2;2	tr|A0A1B6PR17|A0A1B6PR17_SORBI Uncharacterized protein OS=Sorghum bicolor OX=4558 GN=SORBI_3005G087400 PE=4 SV=1;tr|A0A1Z5RHF6|A0A1Z5RHF6_SORBI Uncharacterized protein OS=Sorghum bicolor OX=4558 GN=SORBI_3005G087400 PE=4 SV=1;tr|A0A1Z5RHT8|A0A1Z5RHT8_SORBI	6	3	2	2	0	0	0	0	0	0	1	1	0	0	1	1	2	1	1	1	0	2	2	0	0	0	1	1	0	0	0	0	0	0	0	0	0	0	0	0	1	0	0	0
tr|A0A1B6PR48|A0A1B6PR48_SORBI;tr|A0A1Z5RHP3|A0A1Z5RHP3_SORBI	tr|A0A1B6PR48|A0A1B6PR48_SORBI;tr|A0A1Z5RHP3|A0A1Z5RHP3_SORBI	33;30	33;30	30;27	tr|A0A1B6PR48|A0A1B6PR48_SORBI Uncharacterized protein OS=Sorghum bicolor OX=4558 GN=SORBI_3005G089600 PE=4 SV=1;tr|A0A1Z5RHP3|A0A1Z5RHP3_SORBI Uncharacterized protein OS=Sorghum bicolor OX=4558 GN=SORBI_3005G089600 PE=4 SV=1	2	33	33	30	12	14	16	20	13	17	15	10	12	14	16	14	11	15	11	15	10	12	13	17	12	13	18	15	12	14	16	20	13	17	15	10	12	14	16	14	11	15	11	15
tr|A0A1B6PRD6|A0A1B6PRD6_SORBI;tr|A0A1B6PRF6|A0A1B6PRF6_SORBI	tr|A0A1B6PRD6|A0A1B6PRD6_SORBI;tr|A0A1B6PRF6|A0A1B6PRF6_SORBI	6;6	6;6	6;6	tr|A0A1B6PRD6|A0A1B6PRD6_SORBI Methylthioribose-1-phosphate isomerase OS=Sorghum bicolor OX=4558 GN=SORBI_3005G100800 PE=3 SV=1;tr|A0A1B6PRF6|A0A1B6PRF6_SORBI Methylthioribose-1-phosphate isomerase OS=Sorghum bicolor OX=4558 GN=SORBI_3005G100800 PE=3 SV=1	2	6	6	6	3	2	3	1	0	2	3	2	1	2	1	2	4	3	2	1	2	1	1	2	2	2	3	2	3	2	3	1	0	2	3	2	1	2	1	2	4	3	2	1
tr|A0A1B6PRE5|A0A1B6PRE5_SORBI;tr|A0A1B6PRD4|A0A1B6PRD4_SORBI	tr|A0A1B6PRE5|A0A1B6PRE5_SORBI;tr|A0A1B6PRD4|A0A1B6PRD4_SORBI	8;7	8;7	8;7	tr|A0A1B6PRE5|A0A1B6PRE5_SORBI Uncharacterized protein OS=Sorghum bicolor OX=4558 GN=SORBI_3005G101200 PE=4 SV=1;tr|A0A1B6PRD4|A0A1B6PRD4_SORBI Uncharacterized protein OS=Sorghum bicolor OX=4558 GN=SORBI_3005G101200 PE=4 SV=1	2	8	8	8	2	2	3	1	2	2	1	1	0	1	2	2	2	2	0	0	1	0	1	4	1	0	0	1	2	2	3	1	2	2	1	1	0	1	2	2	2	2	0	0
tr|A0A1B6PRG4|A0A1B6PRG4_SORBI	tr|A0A1B6PRG4|A0A1B6PRG4_SORBI	2	2	2	tr|A0A1B6PRG4|A0A1B6PRG4_SORBI Uncharacterized protein OS=Sorghum bicolor OX=4558 GN=SORBI_3005G103700 PE=4 SV=1	1	2	2	2	0	0	0	0	0	0	0	0	0	0	0	0	0	0	1	0	0	0	2	1	1	0	0	0	0	0	0	0	0	0	0	0	0	0	0	0	0	0	1	0
tr|A0A1B6PRP0|A0A1B6PRP0_SORBI;tr|A0A1B6PRR1|A0A1B6PRR1_SORBI	tr|A0A1B6PRP0|A0A1B6PRP0_SORBI;tr|A0A1B6PRR1|A0A1B6PRR1_SORBI	34;31	34;31	34;31	tr|A0A1B6PRP0|A0A1B6PRP0_SORBI Adenosylhomocysteinase OS=Sorghum bicolor OX=4558 GN=SORBI_3005G112800 PE=3 SV=1;tr|A0A1B6PRR1|A0A1B6PRR1_SORBI Adenosylhomocysteinase OS=Sorghum bicolor OX=4558 GN=SORBI_3005G112800 PE=3 SV=1	2	34	34	34	20	26	22	27	12	26	21	26	25	28	23	22	24	21	25	25	27	26	25	21	21	26	26	25	20	26	22	27	12	26	21	26	25	28	23	22	24	21	25	25
tr|A0A1B6PSF9|A0A1B6PSF9_SORBI;tr|A0A1B6PSG3|A0A1B6PSG3_SORBI	tr|A0A1B6PSF9|A0A1B6PSF9_SORBI;tr|A0A1B6PSG3|A0A1B6PSG3_SORBI	1;1	1;1	1;1	tr|A0A1B6PSF9|A0A1B6PSF9_SORBI Uncharacterized protein OS=Sorghum bicolor OX=4558 GN=SORBI_3005G142900 PE=4 SV=1;tr|A0A1B6PSG3|A0A1B6PSG3_SORBI Uncharacterized protein OS=Sorghum bicolor OX=4558 GN=SORBI_3005G142900 PE=4 SV=1	2	1	1	1	1	1	1	1	1	0	0	1	1	1	0	1	0	0	1	0	0	0	0	1	0	1	0	0	1	1	1	1	1	0	0	1	1	1	0	1	0	0	1	0
tr|A0A1B6PSM3|A0A1B6PSM3_SORBI	tr|A0A1B6PSM3|A0A1B6PSM3_SORBI	1	1	1	tr|A0A1B6PSM3|A0A1B6PSM3_SORBI Uncharacterized protein OS=Sorghum bicolor OX=4558 GN=SORBI_3005G149700 PE=4 SV=1	1	1	1	1	1	0	0	0	1	1	0	0	1	0	0	0	1	0	0	0	0	0	0	0	0	0	1	0	1	0	0	0	1	1	0	0	1	0	0	0	1	0	0	0
tr|A0A1Z5RJ19|A0A1Z5RJ19_SORBI;tr|A0A1B6PSZ4|A0A1B6PSZ4_SORBI;tr|C5Y594|C5Y594_SORBI;tr|A0A1Z5RJV1|A0A1Z5RJV1_SORBI;tr|A0A1Z5R274|A0A1Z5R274_SORBI	tr|A0A1Z5RJ19|A0A1Z5RJ19_SORBI;tr|A0A1B6PSZ4|A0A1B6PSZ4_SORBI	15;15;3;1;1	15;15;3;1;1	14;14;3;1;1	tr|A0A1Z5RJ19|A0A1Z5RJ19_SORBI Uncharacterized protein OS=Sorghum bicolor OX=4558 GN=SORBI_3005G165500 PE=4 SV=1;tr|A0A1B6PSZ4|A0A1B6PSZ4_SORBI Uncharacterized protein OS=Sorghum bicolor OX=4558 GN=SORBI_3005G165500 PE=4 SV=1	5	15	15	14	8	8	0	6	3	7	6	7	0	3	8	7	8	7	6	9	8	8	9	7	8	7	8	8	8	8	0	6	3	7	6	7	0	3	8	7	8	7	6	9
tr|A0A1B6PT02|A0A1B6PT02_SORBI	tr|A0A1B6PT02|A0A1B6PT02_SORBI	20	4	4	tr|A0A1B6PT02|A0A1B6PT02_SORBI Uncharacterized protein OS=Sorghum bicolor OX=4558 GN=SORBI_3005G168600 PE=4 SV=1	1	20	4	4	11	14	8	12	6	10	9	14	10	11	10	10	12	10	10	12	11	12	11	12	11	12	13	12	2	2	0	1	0	2	0	2	0	2	1	1	1	0	1	0
tr|A0A1B6PT29|A0A1B6PT29_SORBI;tr|A0A1B6QI42|A0A1B6QI42_SORBI;tr|C5XX54|C5XX54_SORBI;tr|A0A1B6QQC9|A0A1B6QQC9_SORBI	tr|A0A1B6PT29|A0A1B6PT29_SORBI;tr|A0A1B6QI42|A0A1B6QI42_SORBI;tr|C5XX54|C5XX54_SORBI;tr|A0A1B6QQC9|A0A1B6QQC9_SORBI	5;5;5;4	4;4;4;3	4;4;4;3	tr|A0A1B6PT29|A0A1B6PT29_SORBI Histone H2A OS=Sorghum bicolor OX=4558 GN=SORBI_3005G168500 PE=3 SV=1;tr|A0A1B6QI42|A0A1B6QI42_SORBI Histone H2A OS=Sorghum bicolor OX=4558 GN=SORBI_3001G094500 PE=3 SV=1;tr|C5XX54|C5XX54_SORBI Histone H2A OS=Sorghum bicolor	4	5	4	4	3	4	3	3	3	5	2	3	3	2	5	4	2	2	4	5	4	4	3	2	2	3	2	2	2	3	2	2	2	4	1	2	2	1	4	3	1	1	3	4
tr|A0A1B6PT78|A0A1B6PT78_SORBI	tr|A0A1B6PT78|A0A1B6PT78_SORBI	16	16	10	tr|A0A1B6PT78|A0A1B6PT78_SORBI Uncharacterized protein OS=Sorghum bicolor OX=4558 GN=SORBI_3005G175100 PE=4 SV=1	1	16	16	10	6	5	6	6	1	6	7	7	6	8	8	7	9	7	10	8	6	4	6	7	8	7	7	5	6	5	6	6	1	6	7	7	6	8	8	7	9	7	10	8
tr|A0A1B6PTD7|A0A1B6PTD7_SORBI;tr|A0A1B6PTD8|A0A1B6PTD8_SORBI	tr|A0A1B6PTD7|A0A1B6PTD7_SORBI	6;2	6;2	6;2	tr|A0A1B6PTD7|A0A1B6PTD7_SORBI Carboxypeptidase OS=Sorghum bicolor OX=4558 GN=SORBI_3005G186800 PE=3 SV=1	2	6	6	6	0	1	0	0	0	0	0	0	1	0	0	0	2	2	2	4	2	5	4	2	3	2	3	2	0	1	0	0	0	0	0	0	1	0	0	0	2	2	2	4
tr|A0A1B6PTM5|A0A1B6PTM5_SORBI	tr|A0A1B6PTM5|A0A1B6PTM5_SORBI	2	2	2	tr|A0A1B6PTM5|A0A1B6PTM5_SORBI Dirigent protein OS=Sorghum bicolor OX=4558 GN=SORBI_3005G200600 PE=3 SV=1	1	2	2	2	0	2	0	0	0	0	0	0	1	0	0	0	0	0	0	0	0	0	0	0	0	0	0	0	0	2	0	0	0	0	0	0	1	0	0	0	0	0	0	0
tr|A0A1B6PTS3|A0A1B6PTS3_SORBI;tr|A0A1B6PTS5|A0A1B6PTS5_SORBI;tr|A0A1W0W7U1|A0A1W0W7U1_SORBI;tr|C5X0M8|C5X0M8_SORBI	tr|A0A1B6PTS3|A0A1B6PTS3_SORBI;tr|A0A1B6PTS5|A0A1B6PTS5_SORBI;tr|A0A1W0W7U1|A0A1W0W7U1_SORBI;tr|C5X0M8|C5X0M8_SORBI	2;2;1;1	2;2;1;1	2;2;1;1	tr|A0A1B6PTS3|A0A1B6PTS3_SORBI Uncharacterized protein OS=Sorghum bicolor OX=4558 GN=SORBI_3005G207500 PE=4 SV=1;tr|A0A1B6PTS5|A0A1B6PTS5_SORBI Uncharacterized protein OS=Sorghum bicolor OX=4558 GN=SORBI_3005G207500 PE=4 SV=1;tr|A0A1W0W7U1|A0A1W0W7U1_SORBI	4	2	2	2	1	0	0	1	0	1	1	0	0	0	1	0	1	0	1	0	1	1	0	0	0	0	0	1	1	0	0	1	0	1	1	0	0	0	1	0	1	0	1	0
tr|A0A1B6PTZ1|A0A1B6PTZ1_SORBI;tr|A0A1B6PTZ2|A0A1B6PTZ2_SORBI	tr|A0A1B6PTZ1|A0A1B6PTZ1_SORBI;tr|A0A1B6PTZ2|A0A1B6PTZ2_SORBI	5;5	5;5	5;5	tr|A0A1B6PTZ1|A0A1B6PTZ1_SORBI Uncharacterized protein OS=Sorghum bicolor OX=4558 GN=SORBI_3005G217900 PE=4 SV=1;tr|A0A1B6PTZ2|A0A1B6PTZ2_SORBI Uncharacterized protein OS=Sorghum bicolor OX=4558 GN=SORBI_3005G217900 PE=4 SV=1	2	5	5	5	1	2	0	1	0	2	0	2	1	0	1	0	4	2	4	2	3	3	4	4	4	2	3	2	1	2	0	1	0	2	0	2	1	0	1	0	4	2	4	2
tr|A0A1B6PU39|A0A1B6PU39_SORBI	tr|A0A1B6PU39|A0A1B6PU39_SORBI	5	5	5	tr|A0A1B6PU39|A0A1B6PU39_SORBI Uncharacterized protein OS=Sorghum bicolor OX=4558 GN=SORBI_3005G222700 PE=4 SV=1	1	5	5	5	3	4	1	3	0	3	1	4	1	1	1	1	0	1	0	2	1	1	1	2	2	2	1	1	3	4	1	3	0	3	1	4	1	1	1	1	0	1	0	2
tr|A0A1B6PU65|A0A1B6PU65_SORBI;tr|C5XE18|C5XE18_SORBI	tr|A0A1B6PU65|A0A1B6PU65_SORBI;tr|C5XE18|C5XE18_SORBI	13;13	13;13	3;3	tr|A0A1B6PU65|A0A1B6PU65_SORBI 40S ribosomal protein SA OS=Sorghum bicolor OX=4558 GN=SORBI_3005G229300 PE=3 SV=1;tr|C5XE18|C5XE18_SORBI 40S ribosomal protein SA OS=Sorghum bicolor OX=4558 GN=SORBI_3002G375100 PE=3 SV=1	2	13	13	3	8	8	9	9	4	7	8	9	8	10	8	8	8	9	8	8	8	10	9	8	10	9	8	8	8	8	9	9	4	7	8	9	8	10	8	8	8	9	8	8
tr|A0A1B6Q0L3|A0A1B6Q0L3_SORBI	tr|A0A1B6Q0L3|A0A1B6Q0L3_SORBI	6	6	6	tr|A0A1B6Q0L3|A0A1B6Q0L3_SORBI Uncharacterized protein OS=Sorghum bicolor OX=4558 GN=SORBI_3003G005000 PE=4 SV=1	1	6	6	6	2	2	2	0	1	1	2	2	2	2	1	3	2	2	3	2	2	3	4	2	2	3	2	2	2	2	2	0	1	1	2	2	2	2	1	3	2	2	3	2
tr|C5WY28|C5WY28_SORBI;tr|A0A1B6Q0M0|A0A1B6Q0M0_SORBI	tr|C5WY28|C5WY28_SORBI;tr|A0A1B6Q0M0|A0A1B6Q0M0_SORBI	1;1	1;1	1;1	tr|C5WY28|C5WY28_SORBI Uncharacterized protein OS=Sorghum bicolor OX=4558 GN=SORBI_3001G061200 PE=3 SV=1;tr|A0A1B6Q0M0|A0A1B6Q0M0_SORBI Uncharacterized protein OS=Sorghum bicolor OX=4558 GN=SORBI_3003G005200 PE=3 SV=1	2	1	1	1	0	0	1	0	0	0	0	0	1	0	0	0	0	0	0	1	0	1	0	0	0	0	1	0	0	0	1	0	0	0	0	0	1	0	0	0	0	0	0	1
tr|A0A1B6Q0M4|A0A1B6Q0M4_SORBI;tr|A0A1B6Q0N0|A0A1B6Q0N0_SORBI	tr|A0A1B6Q0M4|A0A1B6Q0M4_SORBI;tr|A0A1B6Q0N0|A0A1B6Q0N0_SORBI	14;14	14;14	14;14	tr|A0A1B6Q0M4|A0A1B6Q0M4_SORBI Uncharacterized protein OS=Sorghum bicolor OX=4558 GN=SORBI_3003G005800 PE=4 SV=1;tr|A0A1B6Q0N0|A0A1B6Q0N0_SORBI Uncharacterized protein OS=Sorghum bicolor OX=4558 GN=SORBI_3003G005800 PE=4 SV=1	2	14	14	14	9	8	7	9	7	11	11	10	7	9	9	9	8	8	8	9	6	8	10	6	9	9	7	8	9	8	7	9	7	11	11	10	7	9	9	9	8	8	8	9
tr|A0A1B6Q0N8|A0A1B6Q0N8_SORBI	tr|A0A1B6Q0N8|A0A1B6Q0N8_SORBI	4	4	4	tr|A0A1B6Q0N8|A0A1B6Q0N8_SORBI Uncharacterized protein OS=Sorghum bicolor OX=4558 GN=SORBI_3003G006300 PE=4 SV=1	1	4	4	4	0	1	1	2	0	1	1	3	1	1	2	1	1	2	3	0	2	1	1	1	0	1	0	1	0	1	1	2	0	1	1	3	1	1	2	1	1	2	3	0
tr|A0A1B6Q0Q0|A0A1B6Q0Q0_SORBI	tr|A0A1B6Q0Q0|A0A1B6Q0Q0_SORBI	2	2	2	tr|A0A1B6Q0Q0|A0A1B6Q0Q0_SORBI Uncharacterized protein OS=Sorghum bicolor OX=4558 GN=SORBI_3003G004200 PE=4 SV=2	1	2	2	2	2	1	0	1	0	1	0	0	0	0	0	0	0	0	0	1	0	0	0	0	0	0	0	0	2	1	0	1	0	1	0	0	0	0	0	0	0	0	0	1
tr|A0A1B6Q0R4|A0A1B6Q0R4_SORBI;tr|A0A1B6Q0R1|A0A1B6Q0R1_SORBI	tr|A0A1B6Q0R4|A0A1B6Q0R4_SORBI;tr|A0A1B6Q0R1|A0A1B6Q0R1_SORBI	3;3	3;3	3;3	tr|A0A1B6Q0R4|A0A1B6Q0R4_SORBI Reticulon-like protein OS=Sorghum bicolor OX=4558 GN=SORBI_3003G011100 PE=4 SV=1;tr|A0A1B6Q0R1|A0A1B6Q0R1_SORBI Reticulon-like protein OS=Sorghum bicolor OX=4558 GN=SORBI_3003G011100 PE=4 SV=1	2	3	3	3	1	2	1	1	0	1	1	1	0	1	1	1	0	0	0	0	0	0	1	0	1	1	2	0	1	2	1	1	0	1	1	1	0	1	1	1	0	0	0	0
tr|A0A1B6Q0S3|A0A1B6Q0S3_SORBI;tr|A0A1B6Q0S0|A0A1B6Q0S0_SORBI;tr|A0A1B6Q0W6|A0A1B6Q0W6_SORBI;tr|A0A1Z5RKZ5|A0A1Z5RKZ5_SORBI	tr|A0A1B6Q0S3|A0A1B6Q0S3_SORBI;tr|A0A1B6Q0S0|A0A1B6Q0S0_SORBI;tr|A0A1B6Q0W6|A0A1B6Q0W6_SORBI	18;17;15;1	18;17;15;1	18;17;15;1	tr|A0A1B6Q0S3|A0A1B6Q0S3_SORBI Uncharacterized protein OS=Sorghum bicolor OX=4558 GN=SORBI_3003G012200 PE=3 SV=1;tr|A0A1B6Q0S0|A0A1B6Q0S0_SORBI Uncharacterized protein OS=Sorghum bicolor OX=4558 GN=SORBI_3003G012200 PE=4 SV=1;tr|A0A1B6Q0W6|A0A1B6Q0W6_SORBI	4	18	18	18	8	5	6	5	3	8	7	6	8	9	6	7	9	10	4	6	10	7	10	8	9	10	10	7	8	5	6	5	3	8	7	6	8	9	6	7	9	10	4	6
tr|A0A1B6Q0U1|A0A1B6Q0U1_SORBI	tr|A0A1B6Q0U1|A0A1B6Q0U1_SORBI	10	10	10	tr|A0A1B6Q0U1|A0A1B6Q0U1_SORBI Uncharacterized protein OS=Sorghum bicolor OX=4558 GN=SORBI_3003G008900 PE=3 SV=1	1	10	10	10	6	7	6	7	2	5	6	6	6	8	6	7	7	6	6	7	6	6	7	8	7	6	8	6	6	7	6	7	2	5	6	6	6	8	6	7	7	6	6	7
tr|A0A1W0VVE4|A0A1W0VVE4_SORBI;tr|A0A1B6Q0V5|A0A1B6Q0V5_SORBI	tr|A0A1W0VVE4|A0A1W0VVE4_SORBI;tr|A0A1B6Q0V5|A0A1B6Q0V5_SORBI	2;2	2;2	2;2	tr|A0A1W0VVE4|A0A1W0VVE4_SORBI Uncharacterized protein OS=Sorghum bicolor OX=4558 GN=SORBI_3003G017100 PE=4 SV=1;tr|A0A1B6Q0V5|A0A1B6Q0V5_SORBI Uncharacterized protein OS=Sorghum bicolor OX=4558 GN=SORBI_3003G017100 PE=4 SV=1	2	2	2	2	0	0	0	0	0	0	0	0	0	0	0	0	2	0	0	0	0	0	0	0	0	0	0	0	0	0	0	0	0	0	0	0	0	0	0	0	2	0	0	0
tr|A0A1B6Q0X6|A0A1B6Q0X6_SORBI	tr|A0A1B6Q0X6|A0A1B6Q0X6_SORBI	2	2	2	tr|A0A1B6Q0X6|A0A1B6Q0X6_SORBI Uncharacterized protein OS=Sorghum bicolor OX=4558 GN=SORBI_3003G014000 PE=4 SV=1	1	2	2	2	1	0	2	1	1	0	2	1	2	0	1	1	2	2	0	1	1	1	2	1	1	2	1	2	1	0	2	1	1	0	2	1	2	0	1	1	2	2	0	1
tr|A0A1B6Q0X8|A0A1B6Q0X8_SORBI;tr|A0A1B6Q109|A0A1B6Q109_SORBI	tr|A0A1B6Q0X8|A0A1B6Q0X8_SORBI;tr|A0A1B6Q109|A0A1B6Q109_SORBI	12;12	12;12	12;12	tr|A0A1B6Q0X8|A0A1B6Q0X8_SORBI Uncharacterized protein OS=Sorghum bicolor OX=4558 GN=SORBI_3003G021500 PE=3 SV=1;tr|A0A1B6Q109|A0A1B6Q109_SORBI Uncharacterized protein OS=Sorghum bicolor OX=4558 GN=SORBI_3003G021500 PE=3 SV=1	2	12	12	12	6	3	7	4	4	5	6	6	8	8	3	6	7	5	9	5	7	5	6	5	6	8	9	5	6	3	7	4	4	5	6	6	8	8	3	6	7	5	9	5
tr|A0A1B6Q0Z3|A0A1B6Q0Z3_SORBI;tr|A0A194YJK4|A0A194YJK4_SORBI;tr|C5YUN3|C5YUN3_SORBI	tr|A0A1B6Q0Z3|A0A1B6Q0Z3_SORBI;tr|A0A194YJK4|A0A194YJK4_SORBI	11;8;4	11;8;4	1;0;0	tr|A0A1B6Q0Z3|A0A1B6Q0Z3_SORBI Uncharacterized protein OS=Sorghum bicolor OX=4558 GN=SORBI_3003G025200 PE=3 SV=2;tr|A0A194YJK4|A0A194YJK4_SORBI Uncharacterized protein OS=Sorghum bicolor OX=4558 GN=SORBI_3010G163100 PE=3 SV=1	3	11	11	1	7	6	4	7	3	7	5	8	7	6	7	8	5	9	6	6	7	7	4	4	7	6	5	4	7	6	4	7	3	7	5	8	7	6	7	8	5	9	6	6
tr|A0A1B6Q117|A0A1B6Q117_SORBI	tr|A0A1B6Q117|A0A1B6Q117_SORBI	23	3	3	tr|A0A1B6Q117|A0A1B6Q117_SORBI Coatomer subunit alpha OS=Sorghum bicolor OX=4558 GN=SORBI_3003G029600 PE=4 SV=1	1	23	3	3	5	7	4	6	3	4	5	7	4	6	11	7	8	5	7	6	8	7	5	7	8	7	7	7	0	1	0	2	0	0	1	1	1	1	1	2	2	1	1	1
tr|A0A1B6Q140|A0A1B6Q140_SORBI	tr|A0A1B6Q140|A0A1B6Q140_SORBI	21	21	20	tr|A0A1B6Q140|A0A1B6Q140_SORBI Uncharacterized protein OS=Sorghum bicolor OX=4558 GN=SORBI_3003G034900 PE=4 SV=2	1	21	21	20	10	10	6	11	6	10	14	9	10	10	9	12	8	9	7	10	13	10	8	8	8	7	9	8	10	10	6	11	6	10	14	9	10	10	9	12	8	9	7	10
tr|A0A1B6Q184|A0A1B6Q184_SORBI	tr|A0A1B6Q184|A0A1B6Q184_SORBI	6	6	6	tr|A0A1B6Q184|A0A1B6Q184_SORBI FRIGIDA-like protein OS=Sorghum bicolor OX=4558 GN=SORBI_3003G041300 PE=3 SV=2	1	6	6	6	1	1	0	1	0	0	1	2	1	1	1	1	3	0	2	0	0	0	2	1	0	0	0	0	1	1	0	1	0	0	1	2	1	1	1	1	3	0	2	0
tr|A0A1B6Q1B9|A0A1B6Q1B9_SORBI;tr|A0A1B6Q1A9|A0A1B6Q1A9_SORBI	tr|A0A1B6Q1B9|A0A1B6Q1B9_SORBI;tr|A0A1B6Q1A9|A0A1B6Q1A9_SORBI	10;10	10;10	10;10	tr|A0A1B6Q1B9|A0A1B6Q1B9_SORBI Uncharacterized protein OS=Sorghum bicolor OX=4558 GN=SORBI_3003G045600 PE=4 SV=1;tr|A0A1B6Q1A9|A0A1B6Q1A9_SORBI Uncharacterized protein OS=Sorghum bicolor OX=4558 GN=SORBI_3003G045600 PE=4 SV=1	2	10	10	10	2	2	2	2	0	2	4	4	4	4	4	4	3	4	3	4	3	4	6	4	4	2	4	1	2	2	2	2	0	2	4	4	4	4	4	4	3	4	3	4
tr|A0A1B6Q1C4|A0A1B6Q1C4_SORBI	tr|A0A1B6Q1C4|A0A1B6Q1C4_SORBI	3	3	3	tr|A0A1B6Q1C4|A0A1B6Q1C4_SORBI Uncharacterized protein OS=Sorghum bicolor OX=4558 GN=SORBI_3003G048600 PE=4 SV=1	1	3	3	3	2	2	0	1	1	1	2	2	1	2	3	2	1	1	1	1	1	2	1	1	1	1	1	2	2	2	0	1	1	1	2	2	1	2	3	2	1	1	1	1
tr|C5XMU1|C5XMU1_SORBI;tr|A0A1B6Q1D2|A0A1B6Q1D2_SORBI	tr|C5XMU1|C5XMU1_SORBI;tr|A0A1B6Q1D2|A0A1B6Q1D2_SORBI	1;1	1;1	1;1	tr|C5XMU1|C5XMU1_SORBI Glycosyltransferase OS=Sorghum bicolor OX=4558 GN=SORBI_3003G047600 PE=3 SV=1;tr|A0A1B6Q1D2|A0A1B6Q1D2_SORBI Glycosyltransferase OS=Sorghum bicolor OX=4558 GN=SORBI_3003G047500 PE=3 SV=2	2	1	1	1	0	0	0	0	0	1	0	0	0	0	1	0	0	0	0	0	0	0	0	0	0	0	0	0	0	0	0	0	0	1	0	0	0	0	1	0	0	0	0	0
tr|A0A1B6Q1F1|A0A1B6Q1F1_SORBI;tr|A0A1Z5R170|A0A1Z5R170_SORBI	tr|A0A1B6Q1F1|A0A1B6Q1F1_SORBI	32;2	32;2	20;1	tr|A0A1B6Q1F1|A0A1B6Q1F1_SORBI Phospholipase D OS=Sorghum bicolor OX=4558 GN=SORBI_3003G050400 PE=3 SV=1	2	32	32	20	10	9	10	8	3	11	14	11	15	12	13	11	15	8	11	17	21	19	14	15	15	23	22	19	10	9	10	8	3	11	14	11	15	12	13	11	15	8	11	17
tr|A0A1B6Q1G2|A0A1B6Q1G2_SORBI	tr|A0A1B6Q1G2|A0A1B6Q1G2_SORBI	5	5	5	tr|A0A1B6Q1G2|A0A1B6Q1G2_SORBI Uncharacterized protein OS=Sorghum bicolor OX=4558 GN=SORBI_3003G052400 PE=4 SV=1	1	5	5	5	1	1	0	0	0	2	0	1	1	2	0	2	0	1	0	1	2	1	1	1	0	2	0	1	1	1	0	0	0	2	0	1	1	2	0	2	0	1	0	1
tr|A0A1B6Q1G9|A0A1B6Q1G9_SORBI	tr|A0A1B6Q1G9|A0A1B6Q1G9_SORBI	3	2	2	tr|A0A1B6Q1G9|A0A1B6Q1G9_SORBI Glycosyltransferase OS=Sorghum bicolor OX=4558 GN=SORBI_3003G047700 PE=3 SV=1	1	3	2	2	1	1	2	0	0	1	1	2	0	2	1	1	1	1	0	1	2	1	1	1	1	1	2	1	0	1	1	0	0	0	0	1	0	1	0	0	0	0	0	0
tr|A0A1B6Q1P0|A0A1B6Q1P0_SORBI;tr|A0A1B6Q1I0|A0A1B6Q1I0_SORBI	tr|A0A1B6Q1P0|A0A1B6Q1P0_SORBI;tr|A0A1B6Q1I0|A0A1B6Q1I0_SORBI	5;5	5;5	5;5	tr|A0A1B6Q1P0|A0A1B6Q1P0_SORBI Uncharacterized protein OS=Sorghum bicolor OX=4558 GN=SORBI_3003G055700 PE=4 SV=1;tr|A0A1B6Q1I0|A0A1B6Q1I0_SORBI Uncharacterized protein OS=Sorghum bicolor OX=4558 GN=SORBI_3003G055700 PE=4 SV=1	2	5	5	5	2	2	0	1	1	3	1	2	1	1	3	1	2	0	2	2	2	2	2	2	1	2	1	1	2	2	0	1	1	3	1	2	1	1	3	1	2	0	2	2
tr|A0A1B6Q1I8|A0A1B6Q1I8_SORBI	tr|A0A1B6Q1I8|A0A1B6Q1I8_SORBI	9	9	9	tr|A0A1B6Q1I8|A0A1B6Q1I8_SORBI Uncharacterized protein OS=Sorghum bicolor OX=4558 GN=SORBI_3003G048500 PE=4 SV=1	1	9	9	9	5	4	4	4	4	3	4	3	2	3	6	4	5	6	4	3	2	3	3	6	4	3	4	4	5	4	4	4	4	3	4	3	2	3	6	4	5	6	4	3
tr|A0A1B6Q1J6|A0A1B6Q1J6_SORBI	tr|A0A1B6Q1J6|A0A1B6Q1J6_SORBI	4	4	4	tr|A0A1B6Q1J6|A0A1B6Q1J6_SORBI Uncharacterized protein OS=Sorghum bicolor OX=4558 GN=SORBI_3003G058900 PE=4 SV=1	1	4	4	4	0	1	1	2	0	0	3	2	3	3	0	0	1	1	1	1	0	0	1	0	1	1	1	0	0	1	1	2	0	0	3	2	3	3	0	0	1	1	1	1
tr|A0A1B6Q1J7|A0A1B6Q1J7_SORBI	tr|A0A1B6Q1J7|A0A1B6Q1J7_SORBI	5	5	5	tr|A0A1B6Q1J7|A0A1B6Q1J7_SORBI Uncharacterized protein OS=Sorghum bicolor OX=4558 GN=SORBI_3003G052500 PE=4 SV=1	1	5	5	5	3	2	2	3	3	3	2	2	4	4	3	2	4	3	3	3	2	3	3	2	3	3	4	3	3	2	2	3	3	3	2	2	4	4	3	2	4	3	3	3
tr|A0A1B6Q1K5|A0A1B6Q1K5_SORBI	tr|A0A1B6Q1K5|A0A1B6Q1K5_SORBI	1	1	1	tr|A0A1B6Q1K5|A0A1B6Q1K5_SORBI Uncharacterized protein OS=Sorghum bicolor OX=4558 GN=SORBI_3003G054200 PE=4 SV=1	1	1	1	1	1	1	0	0	1	1	0	0	1	0	1	0	1	0	1	0	1	1	1	1	0	0	1	0	1	1	0	0	1	1	0	0	1	0	1	0	1	0	1	0
tr|A0A1B6Q1K6|A0A1B6Q1K6_SORBI	tr|A0A1B6Q1K6|A0A1B6Q1K6_SORBI	3	3	3	tr|A0A1B6Q1K6|A0A1B6Q1K6_SORBI Uncharacterized protein OS=Sorghum bicolor OX=4558 GN=SORBI_3003G058700 PE=4 SV=1	1	3	3	3	1	1	2	1	0	2	1	0	1	0	0	0	2	2	1	2	2	3	0	2	0	2	3	3	1	1	2	1	0	2	1	0	1	0	0	0	2	2	1	2
tr|A0A1B6Q1N1|A0A1B6Q1N1_SORBI	tr|A0A1B6Q1N1|A0A1B6Q1N1_SORBI	1	1	1	tr|A0A1B6Q1N1|A0A1B6Q1N1_SORBI Uncharacterized protein OS=Sorghum bicolor OX=4558 GN=SORBI_3003G064700 PE=4 SV=1	1	1	1	1	1	1	1	1	0	1	1	1	0	0	1	1	0	0	1	1	1	1	0	0	0	0	0	0	1	1	1	1	0	1	1	1	0	0	1	1	0	0	1	1
tr|A0A1B6Q1Q5|A0A1B6Q1Q5_SORBI;tr|A0A1W0VW18|A0A1W0VW18_SORBI	tr|A0A1B6Q1Q5|A0A1B6Q1Q5_SORBI;tr|A0A1W0VW18|A0A1W0VW18_SORBI	9;6	9;6	9;6	tr|A0A1B6Q1Q5|A0A1B6Q1Q5_SORBI Uncharacterized protein OS=Sorghum bicolor OX=4558 GN=SORBI_3003G067100 PE=3 SV=1;tr|A0A1W0VW18|A0A1W0VW18_SORBI Uncharacterized protein OS=Sorghum bicolor OX=4558 GN=SORBI_3003G067100 PE=4 SV=1	2	9	9	9	2	2	3	3	2	3	2	3	3	3	1	2	6	4	1	2	0	1	6	2	4	3	2	3	2	2	3	3	2	3	2	3	3	3	1	2	6	4	1	2
tr|A0A1B6Q1T5|A0A1B6Q1T5_SORBI;tr|A0A1B6Q1Y4|A0A1B6Q1Y4_SORBI;tr|A0A1W0VW00|A0A1W0VW00_SORBI;tr|A0A1W0VW05|A0A1W0VW05_SORBI	tr|A0A1B6Q1T5|A0A1B6Q1T5_SORBI;tr|A0A1B6Q1Y4|A0A1B6Q1Y4_SORBI;tr|A0A1W0VW00|A0A1W0VW00_SORBI;tr|A0A1W0VW05|A0A1W0VW05_SORBI	5;5;4;4	5;5;4;4	5;5;4;4	tr|A0A1B6Q1T5|A0A1B6Q1T5_SORBI Uncharacterized protein OS=Sorghum bicolor OX=4558 GN=SORBI_3003G070900 PE=3 SV=1;tr|A0A1B6Q1Y4|A0A1B6Q1Y4_SORBI Uncharacterized protein OS=Sorghum bicolor OX=4558 GN=SORBI_3003G070900 PE=3 SV=1;tr|A0A1W0VW00|A0A1W0VW00_SORBI	4	5	5	5	3	2	3	1	1	1	3	1	1	2	0	2	2	2	1	2	2	2	0	3	3	2	2	3	3	2	3	1	1	1	3	1	1	2	0	2	2	2	1	2
tr|A0A1B6Q1U5|A0A1B6Q1U5_SORBI	tr|A0A1B6Q1U5|A0A1B6Q1U5_SORBI	1	1	1	tr|A0A1B6Q1U5|A0A1B6Q1U5_SORBI Phosphatidate cytidylyltransferase OS=Sorghum bicolor OX=4558 GN=SORBI_3003G073800 PE=3 SV=1	1	1	1	1	1	1	1	1	1	1	1	1	1	1	1	1	1	1	1	1	1	1	1	1	1	1	1	1	1	1	1	1	1	1	1	1	1	1	1	1	1	1	1	1
tr|A0A1B6Q1W5|A0A1B6Q1W5_SORBI;tr|C5X6I9|C5X6I9_SORBI	tr|A0A1B6Q1W5|A0A1B6Q1W5_SORBI	4;1	4;1	4;1	tr|A0A1B6Q1W5|A0A1B6Q1W5_SORBI Uncharacterized protein OS=Sorghum bicolor OX=4558 GN=SORBI_3003G076200 PE=3 SV=1	2	4	4	4	2	2	0	0	2	1	1	1	0	1	3	2	0	0	0	0	1	0	0	0	1	0	0	0	2	2	0	0	2	1	1	1	0	1	3	2	0	0	0	0
tr|A0A1B6Q208|A0A1B6Q208_SORBI;tr|A0A1B6Q226|A0A1B6Q226_SORBI	tr|A0A1B6Q208|A0A1B6Q208_SORBI;tr|A0A1B6Q226|A0A1B6Q226_SORBI	1;1	1;1	1;1	tr|A0A1B6Q208|A0A1B6Q208_SORBI Uncharacterized protein OS=Sorghum bicolor OX=4558 GN=SORBI_3003G084000 PE=3 SV=1;tr|A0A1B6Q226|A0A1B6Q226_SORBI Uncharacterized protein OS=Sorghum bicolor OX=4558 GN=SORBI_3003G084000 PE=3 SV=1	2	1	1	1	1	0	0	1	0	0	0	0	0	0	0	0	1	0	1	0	0	1	0	1	1	1	1	0	1	0	0	1	0	0	0	0	0	0	0	0	1	0	1	0
tr|A0A1B6Q229|A0A1B6Q229_SORBI	tr|A0A1B6Q229|A0A1B6Q229_SORBI	2	2	2	tr|A0A1B6Q229|A0A1B6Q229_SORBI Uncharacterized protein OS=Sorghum bicolor OX=4558 GN=SORBI_3003G087200 PE=4 SV=1	1	2	2	2	0	0	0	0	0	0	0	0	1	0	0	0	0	0	0	0	1	0	0	0	0	0	1	0	0	0	0	0	0	0	0	0	1	0	0	0	0	0	0	0
tr|A0A1B6Q251|A0A1B6Q251_SORBI	tr|A0A1B6Q251|A0A1B6Q251_SORBI	9	9	9	tr|A0A1B6Q251|A0A1B6Q251_SORBI Uncharacterized protein OS=Sorghum bicolor OX=4558 GN=SORBI_3003G087000 PE=4 SV=1	1	9	9	9	3	1	1	2	2	3	4	3	2	3	1	4	3	2	2	0	5	3	4	4	4	5	4	4	3	1	1	2	2	3	4	3	2	3	1	4	3	2	2	0
tr|A0A1B6Q258|A0A1B6Q258_SORBI	tr|A0A1B6Q258|A0A1B6Q258_SORBI	3	3	3	tr|A0A1B6Q258|A0A1B6Q258_SORBI Uncharacterized protein OS=Sorghum bicolor OX=4558 GN=SORBI_3003G089100 PE=4 SV=1	1	3	3	3	0	1	0	0	0	0	1	0	0	0	1	0	2	0	0	0	0	0	0	2	1	0	1	1	0	1	0	0	0	0	1	0	0	0	1	0	2	0	0	0
tr|A0A1B6Q2B4|A0A1B6Q2B4_SORBI	tr|A0A1B6Q2B4|A0A1B6Q2B4_SORBI	11	10	10	tr|A0A1B6Q2B4|A0A1B6Q2B4_SORBI Fructose-bisphosphate aldolase OS=Sorghum bicolor OX=4558 GN=SORBI_3003G096000 PE=3 SV=2	1	11	10	10	5	6	7	6	4	6	6	6	7	8	7	6	8	6	6	5	8	6	7	3	7	9	9	8	4	5	6	5	3	5	5	5	6	7	6	5	7	5	5	4
tr|A0A1B6Q2F4|A0A1B6Q2F4_SORBI;tr|A0A1B6Q2F5|A0A1B6Q2F5_SORBI;tr|A0A1B6Q2G4|A0A1B6Q2G4_SORBI	tr|A0A1B6Q2F4|A0A1B6Q2F4_SORBI;tr|A0A1B6Q2F5|A0A1B6Q2F5_SORBI;tr|A0A1B6Q2G4|A0A1B6Q2G4_SORBI	4;4;4	3;3;3	3;3;3	tr|A0A1B6Q2F4|A0A1B6Q2F4_SORBI Uncharacterized protein OS=Sorghum bicolor OX=4558 GN=SORBI_3003G100800 PE=3 SV=1;tr|A0A1B6Q2F5|A0A1B6Q2F5_SORBI Uncharacterized protein OS=Sorghum bicolor OX=4558 GN=SORBI_3003G100800 PE=3 SV=1;tr|A0A1B6Q2G4|A0A1B6Q2G4_SORBI	3	4	3	3	1	2	0	2	1	0	3	2	3	2	0	3	3	2	2	1	2	2	2	3	2	2	2	2	1	1	0	1	1	0	2	1	2	1	0	2	2	1	1	0
tr|A0A1B6Q2G8|A0A1B6Q2G8_SORBI	tr|A0A1B6Q2G8|A0A1B6Q2G8_SORBI	2	2	2	tr|A0A1B6Q2G8|A0A1B6Q2G8_SORBI Uncharacterized protein OS=Sorghum bicolor OX=4558 GN=SORBI_3003G104200 PE=4 SV=1	1	2	2	2	0	0	0	0	0	0	1	0	1	0	0	0	2	1	0	0	0	0	1	0	1	0	0	0	0	0	0	0	0	0	1	0	1	0	0	0	2	1	0	0
tr|A0A1B6Q2H9|A0A1B6Q2H9_SORBI;tr|C5YLW5|C5YLW5_SORBI;tr|A0A1B6Q2I0|A0A1B6Q2I0_SORBI	tr|A0A1B6Q2H9|A0A1B6Q2H9_SORBI;tr|C5YLW5|C5YLW5_SORBI;tr|A0A1B6Q2I0|A0A1B6Q2I0_SORBI	2;2;1	2;2;1	2;2;1	tr|A0A1B6Q2H9|A0A1B6Q2H9_SORBI Uncharacterized protein OS=Sorghum bicolor OX=4558 GN=SORBI_3003G105900 PE=4 SV=1;tr|C5YLW5|C5YLW5_SORBI Uncharacterized protein OS=Sorghum bicolor OX=4558 GN=SORBI_3007G010800 PE=4 SV=1;tr|A0A1B6Q2I0|A0A1B6Q2I0_SORBI Unchara	3	2	2	2	0	0	1	0	0	0	1	0	0	0	0	1	0	0	0	1	0	0	0	1	0	0	0	0	0	0	1	0	0	0	1	0	0	0	0	1	0	0	0	1
tr|A0A1B6Q2I8|A0A1B6Q2I8_SORBI;tr|A0A1B6Q2G6|A0A1B6Q2G6_SORBI	tr|A0A1B6Q2I8|A0A1B6Q2I8_SORBI;tr|A0A1B6Q2G6|A0A1B6Q2G6_SORBI	15;11	15;11	15;11	tr|A0A1B6Q2I8|A0A1B6Q2I8_SORBI Uncharacterized protein OS=Sorghum bicolor OX=4558 GN=SORBI_3003G103300 PE=3 SV=1;tr|A0A1B6Q2G6|A0A1B6Q2G6_SORBI Uncharacterized protein OS=Sorghum bicolor OX=4558 GN=SORBI_3003G103300 PE=3 SV=1	2	15	15	15	1	3	5	4	2	2	2	0	4	3	3	2	4	8	5	5	6	3	5	4	2	7	7	10	1	3	5	4	2	2	2	0	4	3	3	2	4	8	5	5
tr|A0A1B6Q2K5|A0A1B6Q2K5_SORBI	tr|A0A1B6Q2K5|A0A1B6Q2K5_SORBI	4	4	4	tr|A0A1B6Q2K5|A0A1B6Q2K5_SORBI Uncharacterized protein OS=Sorghum bicolor OX=4558 GN=SORBI_3003G111100 PE=4 SV=1	1	4	4	4	1	1	1	1	1	1	1	1	1	1	1	1	1	1	1	1	1	1	3	1	2	1	1	0	1	1	1	1	1	1	1	1	1	1	1	1	1	1	1	1
tr|A0A1B6Q2S5|A0A1B6Q2S5_SORBI;tr|A0A1B6Q2L0|A0A1B6Q2L0_SORBI	tr|A0A1B6Q2S5|A0A1B6Q2S5_SORBI;tr|A0A1B6Q2L0|A0A1B6Q2L0_SORBI	2;2	2;2	2;2	tr|A0A1B6Q2S5|A0A1B6Q2S5_SORBI Uncharacterized protein OS=Sorghum bicolor OX=4558 GN=SORBI_3003G110700 PE=4 SV=1;tr|A0A1B6Q2L0|A0A1B6Q2L0_SORBI Uncharacterized protein OS=Sorghum bicolor OX=4558 GN=SORBI_3003G110700 PE=4 SV=1	2	2	2	2	1	2	2	2	0	1	2	2	1	2	2	2	2	2	2	0	2	2	2	2	2	2	1	1	1	2	2	2	0	1	2	2	1	2	2	2	2	2	2	0
tr|A0A1B6Q2L3|A0A1B6Q2L3_SORBI;tr|A0A1B6Q2K4|A0A1B6Q2K4_SORBI	tr|A0A1B6Q2L3|A0A1B6Q2L3_SORBI	3;1	3;1	3;1	tr|A0A1B6Q2L3|A0A1B6Q2L3_SORBI Uncharacterized protein OS=Sorghum bicolor OX=4558 GN=SORBI_3003G108900 PE=3 SV=1	2	3	3	3	1	0	1	1	0	1	2	0	0	0	0	3	0	0	0	0	0	0	1	2	1	1	1	1	1	0	1	1	0	1	2	0	0	0	0	3	0	0	0	0
tr|A0A1B6Q2M6|A0A1B6Q2M6_SORBI;tr|A0A1B6Q2M8|A0A1B6Q2M8_SORBI	tr|A0A1B6Q2M6|A0A1B6Q2M6_SORBI;tr|A0A1B6Q2M8|A0A1B6Q2M8_SORBI	9;7	5;4	5;4	tr|A0A1B6Q2M6|A0A1B6Q2M6_SORBI Importin subunit alpha OS=Sorghum bicolor OX=4558 GN=SORBI_3003G115100 PE=3 SV=1;tr|A0A1B6Q2M8|A0A1B6Q2M8_SORBI Importin subunit alpha OS=Sorghum bicolor OX=4558 GN=SORBI_3003G115100 PE=3 SV=1	2	9	5	5	3	2	2	3	1	4	3	3	2	4	1	3	5	3	2	5	3	2	5	1	2	3	3	3	0	0	0	0	0	1	0	1	0	0	0	0	1	0	0	1
tr|C5XP61|C5XP61_SORBI;tr|A0A1B6Q2N0|A0A1B6Q2N0_SORBI	tr|C5XP61|C5XP61_SORBI;tr|A0A1B6Q2N0|A0A1B6Q2N0_SORBI	4;4	2;2	2;2	tr|C5XP61|C5XP61_SORBI Uncharacterized protein OS=Sorghum bicolor OX=4558 GN=SORBI_3003G060000 PE=3 SV=1;tr|A0A1B6Q2N0|A0A1B6Q2N0_SORBI Uncharacterized protein OS=Sorghum bicolor OX=4558 GN=SORBI_3003G112200 PE=3 SV=1	2	4	2	2	0	0	1	0	0	0	1	1	1	1	0	2	3	3	2	1	1	1	2	1	1	2	2	1	0	0	0	0	0	0	0	0	0	0	0	1	2	1	0	0
tr|A0A1B6Q2N5|A0A1B6Q2N5_SORBI;tr|C5XFV2|C5XFV2_SORBI	tr|A0A1B6Q2N5|A0A1B6Q2N5_SORBI;tr|C5XFV2|C5XFV2_SORBI	3;3	3;3	1;1	tr|A0A1B6Q2N5|A0A1B6Q2N5_SORBI Uncharacterized protein OS=Sorghum bicolor OX=4558 GN=SORBI_3003G117100 PE=4 SV=1;tr|C5XFV2|C5XFV2_SORBI Uncharacterized protein OS=Sorghum bicolor OX=4558 GN=SORBI_3003G117100 PE=4 SV=1	2	3	3	1	2	2	1	1	2	1	2	2	2	1	2	2	1	1	2	1	1	1	1	1	1	1	1	1	2	2	1	1	2	1	2	2	2	1	2	2	1	1	2	1
tr|A0A1B6Q2N9|A0A1B6Q2N9_SORBI;tr|A0A1B6Q2Q4|A0A1B6Q2Q4_SORBI	tr|A0A1B6Q2N9|A0A1B6Q2N9_SORBI;tr|A0A1B6Q2Q4|A0A1B6Q2Q4_SORBI	11;10	8;7	8;7	tr|A0A1B6Q2N9|A0A1B6Q2N9_SORBI Uncharacterized protein OS=Sorghum bicolor OX=4558 GN=SORBI_3003G115900 PE=4 SV=1;tr|A0A1B6Q2Q4|A0A1B6Q2Q4_SORBI Uncharacterized protein OS=Sorghum bicolor OX=4558 GN=SORBI_3003G115900 PE=4 SV=1	2	11	8	8	2	3	2	3	2	1	2	2	4	1	1	3	3	4	5	5	2	1	5	2	5	3	5	4	0	2	1	1	1	1	2	2	3	1	1	2	1	2	3	3
tr|A0A1B6Q2S4|A0A1B6Q2S4_SORBI	tr|A0A1B6Q2S4|A0A1B6Q2S4_SORBI	10	10	10	tr|A0A1B6Q2S4|A0A1B6Q2S4_SORBI Uncharacterized protein OS=Sorghum bicolor OX=4558 GN=SORBI_3003G125400 PE=4 SV=1	1	10	10	10	6	3	3	5	3	4	2	3	4	3	4	4	3	2	4	3	3	2	3	3	4	0	4	2	6	3	3	5	3	4	2	3	4	3	4	4	3	2	4	3
tr|A0A1B6Q2U7|A0A1B6Q2U7_SORBI;tr|C5XGL6|C5XGL6_SORBI	tr|A0A1B6Q2U7|A0A1B6Q2U7_SORBI;tr|C5XGL6|C5XGL6_SORBI	1;1	1;1	1;1	tr|A0A1B6Q2U7|A0A1B6Q2U7_SORBI Uncharacterized protein OS=Sorghum bicolor OX=4558 GN=SORBI_3003G126300 PE=4 SV=2;tr|C5XGL6|C5XGL6_SORBI Uncharacterized protein OS=Sorghum bicolor OX=4558 GN=SORBI_3003G126300 PE=4 SV=1	2	1	1	1	0	0	0	0	0	0	0	0	1	1	0	0	1	0	0	0	0	0	0	0	0	0	0	0	0	0	0	0	0	0	0	0	1	1	0	0	1	0	0	0
tr|A0A1B6Q2V1|A0A1B6Q2V1_SORBI	tr|A0A1B6Q2V1|A0A1B6Q2V1_SORBI	1	1	1	tr|A0A1B6Q2V1|A0A1B6Q2V1_SORBI Uncharacterized protein OS=Sorghum bicolor OX=4558 GN=SORBI_3003G130000 PE=4 SV=1	1	1	1	1	0	0	0	0	0	0	0	0	0	0	0	0	0	1	1	1	0	0	0	0	0	0	0	0	0	0	0	0	0	0	0	0	0	0	0	0	0	1	1	1
tr|A0A1B6Q2V7|A0A1B6Q2V7_SORBI;tr|A0A1B6Q2X0|A0A1B6Q2X0_SORBI	tr|A0A1B6Q2V7|A0A1B6Q2V7_SORBI;tr|A0A1B6Q2X0|A0A1B6Q2X0_SORBI	4;4	4;4	4;4	tr|A0A1B6Q2V7|A0A1B6Q2V7_SORBI Uncharacterized protein OS=Sorghum bicolor OX=4558 GN=SORBI_3003G130900 PE=4 SV=1;tr|A0A1B6Q2X0|A0A1B6Q2X0_SORBI Uncharacterized protein OS=Sorghum bicolor OX=4558 GN=SORBI_3003G130900 PE=4 SV=1	2	4	4	4	2	1	0	2	0	0	3	1	2	2	1	3	3	2	3	2	2	1	2	1	2	2	2	4	2	1	0	2	0	0	3	1	2	2	1	3	3	2	3	2
tr|A0A1B6Q2W1|A0A1B6Q2W1_SORBI	tr|A0A1B6Q2W1|A0A1B6Q2W1_SORBI	5	5	4	tr|A0A1B6Q2W1|A0A1B6Q2W1_SORBI Uncharacterized protein OS=Sorghum bicolor OX=4558 GN=SORBI_3003G129500 PE=4 SV=1	1	5	5	4	2	2	1	1	0	1	1	1	1	0	2	1	3	1	1	1	2	2	1	2	2	2	1	2	2	2	1	1	0	1	1	1	1	0	2	1	3	1	1	1
tr|A0A1B6Q2X9|A0A1B6Q2X9_SORBI;CON__ENSEMBL:ENSBTAP00000025008	tr|A0A1B6Q2X9|A0A1B6Q2X9_SORBI	24;1	3;0	3;0	tr|A0A1B6Q2X9|A0A1B6Q2X9_SORBI Tubulin beta chain OS=Sorghum bicolor OX=4558 GN=SORBI_3003G135400 PE=3 SV=1	2	24	3	3	17	21	15	17	8	17	17	20	12	16	14	16	20	21	18	20	17	19	19	14	20	22	22	23	1	3	1	2	1	1	1	3	0	1	1	1	2	3	3	3
tr|A0A1B6Q2Y5|A0A1B6Q2Y5_SORBI	tr|A0A1B6Q2Y5|A0A1B6Q2Y5_SORBI	3	3	3	tr|A0A1B6Q2Y5|A0A1B6Q2Y5_SORBI Uncharacterized protein OS=Sorghum bicolor OX=4558 GN=SORBI_3003G134000 PE=4 SV=1	1	3	3	3	1	0	0	0	0	0	0	0	0	0	0	0	0	1	0	0	0	0	2	0	0	0	0	0	1	0	0	0	0	0	0	0	0	0	0	0	0	1	0	0
tr|A0A1B6Q307|A0A1B6Q307_SORBI;tr|A0A1W0VQT3|A0A1W0VQT3_SORBI	tr|A0A1B6Q307|A0A1B6Q307_SORBI;tr|A0A1W0VQT3|A0A1W0VQT3_SORBI	16;14	16;14	16;14	tr|A0A1B6Q307|A0A1B6Q307_SORBI Coatomer subunit beta OS=Sorghum bicolor OX=4558 GN=SORBI_3003G134800 PE=4 SV=1;tr|A0A1W0VQT3|A0A1W0VQT3_SORBI Uncharacterized protein (Fragment) OS=Sorghum bicolor OX=4558 GN=SORBI_3K020500 PE=4 SV=1	2	16	16	16	6	7	5	7	3	4	5	4	5	6	6	7	7	9	7	5	6	7	7	6	6	7	9	4	6	7	5	7	3	4	5	4	5	6	6	7	7	9	7	5
tr|A0A1B6Q384|A0A1B6Q384_SORBI;tr|A0A1B6Q309|A0A1B6Q309_SORBI;tr|A0A1B6Q323|A0A1B6Q323_SORBI;tr|C5XI09|C5XI09_SORBI	tr|A0A1B6Q384|A0A1B6Q384_SORBI;tr|A0A1B6Q309|A0A1B6Q309_SORBI;tr|A0A1B6Q323|A0A1B6Q323_SORBI;tr|C5XI09|C5XI09_SORBI	2;2;2;1	2;2;2;1	2;2;2;1	tr|A0A1B6Q384|A0A1B6Q384_SORBI Uncharacterized protein OS=Sorghum bicolor OX=4558 GN=SORBI_3003G138900 PE=4 SV=1;tr|A0A1B6Q309|A0A1B6Q309_SORBI Uncharacterized protein OS=Sorghum bicolor OX=4558 GN=SORBI_3003G138900 PE=4 SV=1;tr|A0A1B6Q323|A0A1B6Q323_SORBI	4	2	2	2	0	1	1	2	0	0	1	1	1	0	1	1	1	1	1	0	1	1	1	1	1	1	1	1	0	1	1	2	0	0	1	1	1	0	1	1	1	1	1	0
tr|A0A1B6Q332|A0A1B6Q332_SORBI;tr|A0A1B6Q317|A0A1B6Q317_SORBI	tr|A0A1B6Q332|A0A1B6Q332_SORBI;tr|A0A1B6Q317|A0A1B6Q317_SORBI	4;3	3;2	3;2	tr|A0A1B6Q332|A0A1B6Q332_SORBI Uncharacterized protein OS=Sorghum bicolor OX=4558 GN=SORBI_3003G138500 PE=3 SV=1;tr|A0A1B6Q317|A0A1B6Q317_SORBI Uncharacterized protein OS=Sorghum bicolor OX=4558 GN=SORBI_3003G138500 PE=3 SV=1	2	4	3	3	1	1	1	1	0	2	1	2	2	1	1	1	1	1	1	0	1	1	2	2	2	0	1	0	0	0	0	0	0	1	1	1	1	0	0	0	0	0	0	0
tr|A0A1B6Q3A5|A0A1B6Q3A5_SORBI;tr|A0A1B6Q395|A0A1B6Q395_SORBI	tr|A0A1B6Q3A5|A0A1B6Q3A5_SORBI;tr|A0A1B6Q395|A0A1B6Q395_SORBI	1;1	1;1	1;1	tr|A0A1B6Q3A5|A0A1B6Q3A5_SORBI Protein DETOXIFICATION OS=Sorghum bicolor OX=4558 GN=SORBI_3003G149300 PE=3 SV=1;tr|A0A1B6Q395|A0A1B6Q395_SORBI Protein DETOXIFICATION OS=Sorghum bicolor OX=4558 GN=SORBI_3003G149300 PE=3 SV=1	2	1	1	1	1	1	1	1	0	1	0	1	1	1	1	0	1	1	1	1	1	1	0	1	1	1	1	1	1	1	1	1	0	1	0	1	1	1	1	0	1	1	1	1
tr|A0A1B6Q3B4|A0A1B6Q3B4_SORBI	tr|A0A1B6Q3B4|A0A1B6Q3B4_SORBI	17	5	4	tr|A0A1B6Q3B4|A0A1B6Q3B4_SORBI S-adenosylmethionine synthase OS=Sorghum bicolor OX=4558 GN=SORBI_3003G151600 PE=3 SV=1	1	17	5	4	10	12	11	11	9	12	11	11	11	11	11	12	11	10	12	10	14	11	12	11	7	10	13	12	2	2	3	3	1	1	4	2	2	3	1	4	3	3	4	2
tr|A0A1B6Q3C0|A0A1B6Q3C0_SORBI;tr|A0A1B6Q3C5|A0A1B6Q3C5_SORBI	tr|A0A1B6Q3C0|A0A1B6Q3C0_SORBI;tr|A0A1B6Q3C5|A0A1B6Q3C5_SORBI	6;4	6;4	6;4	tr|A0A1B6Q3C0|A0A1B6Q3C0_SORBI Pectin acetylesterase OS=Sorghum bicolor OX=4558 GN=SORBI_3003G150600 PE=3 SV=1;tr|A0A1B6Q3C5|A0A1B6Q3C5_SORBI Pectin acetylesterase OS=Sorghum bicolor OX=4558 GN=SORBI_3003G150600 PE=3 SV=1	2	6	6	6	1	2	3	3	1	3	1	2	2	1	3	1	2	3	3	4	1	4	1	2	1	1	3	2	1	2	3	3	1	3	1	2	2	1	3	1	2	3	3	4
tr|A0A1B6Q3C2|A0A1B6Q3C2_SORBI	tr|A0A1B6Q3C2|A0A1B6Q3C2_SORBI	29	29	29	tr|A0A1B6Q3C2|A0A1B6Q3C2_SORBI Uncharacterized protein OS=Sorghum bicolor OX=4558 GN=SORBI_3003G143700 PE=4 SV=1	1	29	29	29	14	18	11	17	5	14	13	18	14	18	17	16	12	14	17	11	19	15	18	12	13	15	15	18	14	18	11	17	5	14	13	18	14	18	17	16	12	14	17	11
tr|A0A1B6Q3D8|A0A1B6Q3D8_SORBI	tr|A0A1B6Q3D8|A0A1B6Q3D8_SORBI	11	11	6	tr|A0A1B6Q3D8|A0A1B6Q3D8_SORBI Uncharacterized protein OS=Sorghum bicolor OX=4558 GN=SORBI_3003G155300 PE=3 SV=1	1	11	11	6	5	4	5	5	2	4	5	4	7	5	3	4	5	6	4	4	4	5	5	6	5	5	10	8	5	4	5	5	2	4	5	4	7	5	3	4	5	6	4	4
tr|A0A1B6Q3F1|A0A1B6Q3F1_SORBI	tr|A0A1B6Q3F1|A0A1B6Q3F1_SORBI	4	4	4	tr|A0A1B6Q3F1|A0A1B6Q3F1_SORBI Uncharacterized protein OS=Sorghum bicolor OX=4558 GN=SORBI_3003G148900 PE=4 SV=2	1	4	4	4	0	2	2	2	0	1	2	1	3	1	1	2	1	1	2	2	3	2	2	1	2	1	1	2	0	2	2	2	0	1	2	1	3	1	1	2	1	1	2	2
tr|A0A1B6Q3H8|A0A1B6Q3H8_SORBI;tr|A0A1B6Q3L7|A0A1B6Q3L7_SORBI;tr|A0A1B6Q3G1|A0A1B6Q3G1_SORBI	tr|A0A1B6Q3H8|A0A1B6Q3H8_SORBI;tr|A0A1B6Q3L7|A0A1B6Q3L7_SORBI;tr|A0A1B6Q3G1|A0A1B6Q3G1_SORBI	15;15;14	15;15;14	15;15;14	tr|A0A1B6Q3H8|A0A1B6Q3H8_SORBI Uncharacterized protein OS=Sorghum bicolor OX=4558 GN=SORBI_3003G158300 PE=4 SV=1;tr|A0A1B6Q3L7|A0A1B6Q3L7_SORBI Uncharacterized protein OS=Sorghum bicolor OX=4558 GN=SORBI_3003G158300 PE=3 SV=1;tr|A0A1B6Q3G1|A0A1B6Q3G1_SORBI	3	15	15	15	3	2	2	2	0	1	3	2	5	5	3	2	3	4	4	2	5	5	3	3	5	4	4	6	3	2	2	2	0	1	3	2	5	5	3	2	3	4	4	2
tr|A0A1B6Q3I9|A0A1B6Q3I9_SORBI;tr|C5YCN5|C5YCN5_SORBI;tr|A0A1B6Q1D5|A0A1B6Q1D5_SORBI;tr|A0A1Z5SA42|A0A1Z5SA42_SORBI;tr|A0A1Z5SA41|A0A1Z5SA41_SORBI;tr|A0A1Z5SBX3|A0A1Z5SBX3_SORBI;tr|A0A1Z5RCI2|A0A1Z5RCI2_SORBI;tr|A0A1W0VXW7|A0A1W0VXW7_SORBI;tr|A0A1W0VXX5|A0A1W0VXX5_SORBI;tr|A0A1B6QQ96|A0A1B6QQ96_SORBI	tr|A0A1B6Q3I9|A0A1B6Q3I9_SORBI	11;3;2;2;2;2;1;1;1;1	11;3;2;2;2;2;1;1;1;1	10;2;1;1;1;1;0;1;1;0	tr|A0A1B6Q3I9|A0A1B6Q3I9_SORBI Uncharacterized protein OS=Sorghum bicolor OX=4558 GN=SORBI_3003G160200 PE=4 SV=1	10	11	11	10	6	5	5	4	1	6	5	6	4	5	6	7	3	5	4	4	4	4	3	4	6	2	3	3	6	5	5	4	1	6	5	6	4	5	6	7	3	5	4	4
tr|A0A1B6Q3J5|A0A1B6Q3J5_SORBI	tr|A0A1B6Q3J5|A0A1B6Q3J5_SORBI	3	3	3	tr|A0A1B6Q3J5|A0A1B6Q3J5_SORBI Uncharacterized protein OS=Sorghum bicolor OX=4558 GN=SORBI_3003G162900 PE=4 SV=1	1	3	3	3	0	0	0	0	0	0	0	1	0	0	0	1	0	2	1	0	1	1	1	0	0	1	0	0	0	0	0	0	0	0	0	1	0	0	0	1	0	2	1	0
tr|A0A1B6Q3J9|A0A1B6Q3J9_SORBI	tr|A0A1B6Q3J9|A0A1B6Q3J9_SORBI	2	2	2	tr|A0A1B6Q3J9|A0A1B6Q3J9_SORBI Uncharacterized protein OS=Sorghum bicolor OX=4558 GN=SORBI_3003G163200 PE=4 SV=1	1	2	2	2	0	0	1	0	0	1	0	1	0	0	0	0	1	0	0	0	0	0	0	1	0	1	0	1	0	0	1	0	0	1	0	1	0	0	0	0	1	0	0	0
tr|A0A1B6Q3N7|A0A1B6Q3N7_SORBI;tr|A0A1W0VXI5|A0A1W0VXI5_SORBI	tr|A0A1B6Q3N7|A0A1B6Q3N7_SORBI;tr|A0A1W0VXI5|A0A1W0VXI5_SORBI	10;9	10;9	10;9	tr|A0A1B6Q3N7|A0A1B6Q3N7_SORBI Uncharacterized protein OS=Sorghum bicolor OX=4558 GN=SORBI_3003G160800 PE=4 SV=1;tr|A0A1W0VXI5|A0A1W0VXI5_SORBI Uncharacterized protein OS=Sorghum bicolor OX=4558 GN=SORBI_3003G160800 PE=4 SV=1	2	10	10	10	2	5	6	4	1	4	5	3	4	1	2	4	3	5	5	4	3	3	2	3	5	5	6	5	2	5	6	4	1	4	5	3	4	1	2	4	3	5	5	4
tr|A0A1B6Q3T5|A0A1B6Q3T5_SORBI;tr|C5XKN3|C5XKN3_SORBI	tr|A0A1B6Q3T5|A0A1B6Q3T5_SORBI;tr|C5XKN3|C5XKN3_SORBI	9;9	9;9	9;9	tr|A0A1B6Q3T5|A0A1B6Q3T5_SORBI Uncharacterized protein OS=Sorghum bicolor OX=4558 GN=SORBI_3003G166500 PE=4 SV=1;tr|C5XKN3|C5XKN3_SORBI Uncharacterized protein OS=Sorghum bicolor OX=4558 GN=SORBI_3003G166500 PE=4 SV=1	2	9	9	9	3	4	1	1	0	4	4	3	1	2	4	4	4	4	4	5	5	4	4	4	5	5	5	3	3	4	1	1	0	4	4	3	1	2	4	4	4	4	4	5
tr|A0A1B6Q438|A0A1B6Q438_SORBI	tr|A0A1B6Q438|A0A1B6Q438_SORBI	1	1	1	tr|A0A1B6Q438|A0A1B6Q438_SORBI Uncharacterized protein OS=Sorghum bicolor OX=4558 GN=SORBI_3003G185200 PE=4 SV=1	1	1	1	1	0	0	1	0	0	0	0	1	1	1	0	0	1	0	0	0	0	0	1	0	1	1	0	0	0	0	1	0	0	0	0	1	1	1	0	0	1	0	0	0
tr|A0A1B6Q442|A0A1B6Q442_SORBI	tr|A0A1B6Q442|A0A1B6Q442_SORBI	3	3	3	tr|A0A1B6Q442|A0A1B6Q442_SORBI Uncharacterized protein OS=Sorghum bicolor OX=4558 GN=SORBI_3003G186800 PE=4 SV=1	1	3	3	3	0	1	2	1	0	1	1	0	0	0	0	1	0	1	1	0	0	0	1	0	1	0	1	1	0	1	2	1	0	1	1	0	0	0	0	1	0	1	1	0
tr|A0A1W0VY10|A0A1W0VY10_SORBI;tr|A0A1W0VY00|A0A1W0VY00_SORBI;tr|C5XN03|C5XN03_SORBI;tr|A0A1B6Q460|A0A1B6Q460_SORBI	tr|A0A1W0VY10|A0A1W0VY10_SORBI;tr|A0A1W0VY00|A0A1W0VY00_SORBI;tr|C5XN03|C5XN03_SORBI;tr|A0A1B6Q460|A0A1B6Q460_SORBI	8;8;8;8	8;8;8;8	8;8;8;8	tr|A0A1W0VY10|A0A1W0VY10_SORBI Uncharacterized protein OS=Sorghum bicolor OX=4558 GN=SORBI_3003G185900 PE=4 SV=1;tr|A0A1W0VY00|A0A1W0VY00_SORBI Uncharacterized protein OS=Sorghum bicolor OX=4558 GN=SORBI_3003G185900 PE=4 SV=1;tr|C5XN03|C5XN03_SORBI Unchara	4	8	8	8	5	4	4	3	1	3	4	5	1	4	2	3	4	2	4	2	2	3	4	4	4	3	4	2	5	4	4	3	1	3	4	5	1	4	2	3	4	2	4	2
tr|A0A1B6Q469|A0A1B6Q469_SORBI	tr|A0A1B6Q469|A0A1B6Q469_SORBI	13	1	1	tr|A0A1B6Q469|A0A1B6Q469_SORBI Uncharacterized protein OS=Sorghum bicolor OX=4558 GN=SORBI_3003G186900 PE=4 SV=1	1	13	1	1	4	5	4	4	2	2	7	2	5	4	4	5	9	5	4	7	1	5	8	7	7	6	8	5	0	0	0	1	0	0	1	0	1	0	1	1	1	0	1	0
tr|A0A1B6Q477|A0A1B6Q477_SORBI;tr|A0A1B6Q486|A0A1B6Q486_SORBI;tr|A0A1B6Q457|A0A1B6Q457_SORBI;tr|C5XNF0|C5XNF0_SORBI;tr|A0A1W0VVT0|A0A1W0VVT0_SORBI	tr|A0A1B6Q477|A0A1B6Q477_SORBI;tr|A0A1B6Q486|A0A1B6Q486_SORBI;tr|A0A1B6Q457|A0A1B6Q457_SORBI	9;7;7;2;2	8;6;6;1;1	7;5;5;1;1	tr|A0A1B6Q477|A0A1B6Q477_SORBI Uncharacterized protein OS=Sorghum bicolor OX=4558 GN=SORBI_3003G187400 PE=3 SV=1;tr|A0A1B6Q486|A0A1B6Q486_SORBI Uncharacterized protein OS=Sorghum bicolor OX=4558 GN=SORBI_3003G187400 PE=3 SV=1;tr|A0A1B6Q457|A0A1B6Q457_SORBI	5	9	8	7	2	1	2	1	1	3	2	1	2	2	2	1	1	2	3	4	3	3	1	1	1	2	2	3	1	1	1	1	1	2	1	0	1	1	1	0	0	1	2	4
tr|A0A1B6Q4A8|A0A1B6Q4A8_SORBI;tr|A0A1B6Q4A5|A0A1B6Q4A5_SORBI	tr|A0A1B6Q4A8|A0A1B6Q4A8_SORBI;tr|A0A1B6Q4A5|A0A1B6Q4A5_SORBI	2;2	2;2	2;2	tr|A0A1B6Q4A8|A0A1B6Q4A8_SORBI Elongation factor Ts, mitochondrial OS=Sorghum bicolor OX=4558 GN=EFTS PE=3 SV=1;tr|A0A1B6Q4A5|A0A1B6Q4A5_SORBI Elongation factor Ts, mitochondrial OS=Sorghum bicolor OX=4558 GN=EFTS PE=3 SV=1	2	2	2	2	0	0	0	0	0	0	0	1	0	1	0	0	0	1	0	0	0	0	0	0	0	0	0	0	0	0	0	0	0	0	0	1	0	1	0	0	0	1	0	0
tr|A0A1B6Q4D1|A0A1B6Q4D1_SORBI	tr|A0A1B6Q4D1|A0A1B6Q4D1_SORBI	5	5	5	tr|A0A1B6Q4D1|A0A1B6Q4D1_SORBI Uncharacterized protein OS=Sorghum bicolor OX=4558 GN=SORBI_3003G199800 PE=4 SV=1	1	5	5	5	3	2	1	3	3	4	2	2	2	4	4	2	2	3	3	1	2	3	3	3	2	1	1	2	3	2	1	3	3	4	2	2	2	4	4	2	2	3	3	1
tr|A0A1B6Q4F6|A0A1B6Q4F6_SORBI	tr|A0A1B6Q4F6|A0A1B6Q4F6_SORBI	2	2	2	tr|A0A1B6Q4F6|A0A1B6Q4F6_SORBI Uncharacterized protein OS=Sorghum bicolor OX=4558 GN=SORBI_3003G195900 PE=4 SV=1	1	2	2	2	0	0	1	0	0	0	0	0	0	0	0	0	0	0	0	0	0	1	1	0	0	0	1	0	0	0	1	0	0	0	0	0	0	0	0	0	0	0	0	0
tr|A0A1B6Q4H1|A0A1B6Q4H1_SORBI;tr|A0A1B6Q4G0|A0A1B6Q4G0_SORBI;tr|A0A194YJY8|A0A194YJY8_SORBI	tr|A0A1B6Q4H1|A0A1B6Q4H1_SORBI;tr|A0A1B6Q4G0|A0A1B6Q4G0_SORBI	17;13;2	17;13;2	15;12;1	tr|A0A1B6Q4H1|A0A1B6Q4H1_SORBI Uncharacterized protein OS=Sorghum bicolor OX=4558 GN=SORBI_3003G203500 PE=3 SV=1;tr|A0A1B6Q4G0|A0A1B6Q4G0_SORBI Uncharacterized protein OS=Sorghum bicolor OX=4558 GN=SORBI_3003G203500 PE=3 SV=1	3	17	17	15	2	7	1	4	2	4	8	9	5	7	5	5	9	10	14	7	15	11	11	5	5	11	12	11	2	7	1	4	2	4	8	9	5	7	5	5	9	10	14	7
tr|A0A1B6Q4K9|A0A1B6Q4K9_SORBI;tr|A0A1W0VYF9|A0A1W0VYF9_SORBI;tr|A0A1B6Q4N3|A0A1B6Q4N3_SORBI;tr|A0A1B6Q4K7|A0A1B6Q4K7_SORBI;tr|A0A1W0VYE8|A0A1W0VYE8_SORBI;tr|A0A1W0VYE5|A0A1W0VYE5_SORBI;tr|C5XQX9|C5XQX9_SORBI;tr|A0A1W0VYD9|A0A1W0VYD9_SORBI;tr|C5XQE2|C5XQE2_SORBI	tr|A0A1B6Q4K9|A0A1B6Q4K9_SORBI;tr|A0A1W0VYF9|A0A1W0VYF9_SORBI;tr|A0A1B6Q4N3|A0A1B6Q4N3_SORBI;tr|A0A1B6Q4K7|A0A1B6Q4K7_SORBI	4;3;3;2;1;1;1;1;1	4;3;3;2;1;1;1;1;1	3;2;2;1;0;0;0;0;0	tr|A0A1B6Q4K9|A0A1B6Q4K9_SORBI Uncharacterized protein OS=Sorghum bicolor OX=4558 GN=SORBI_3003G216232 PE=3 SV=1;tr|A0A1W0VYF9|A0A1W0VYF9_SORBI Uncharacterized protein OS=Sorghum bicolor OX=4558 GN=SORBI_3003G215800 PE=3 SV=1;tr|A0A1B6Q4N3|A0A1B6Q4N3_SORBI	9	4	4	3	2	2	1	0	2	1	1	2	0	1	1	2	0	0	0	0	1	0	0	1	0	0	0	0	2	2	1	0	2	1	1	2	0	1	1	2	0	0	0	0
tr|A0A1B6Q4P7|A0A1B6Q4P7_SORBI	tr|A0A1B6Q4P7|A0A1B6Q4P7_SORBI	9	8	8	tr|A0A1B6Q4P7|A0A1B6Q4P7_SORBI Uncharacterized protein OS=Sorghum bicolor OX=4558 GN=SORBI_3003G219700 PE=4 SV=1	1	9	8	8	3	2	2	4	0	5	4	2	4	3	5	2	5	2	4	2	5	6	3	4	2	6	3	3	2	1	1	3	0	4	3	1	3	2	4	1	4	2	3	2
tr|A0A1B6Q4Q3|A0A1B6Q4Q3_SORBI	tr|A0A1B6Q4Q3|A0A1B6Q4Q3_SORBI	11	3	3	tr|A0A1B6Q4Q3|A0A1B6Q4Q3_SORBI Uncharacterized protein OS=Sorghum bicolor OX=4558 GN=SORBI_3003G222200 PE=4 SV=1	1	11	3	3	6	5	5	5	6	5	5	6	4	4	5	6	6	4	5	6	6	6	5	5	5	4	6	6	1	0	0	0	0	0	1	1	0	0	0	1	1	0	0	0
tr|A0A1B6Q4Q6|A0A1B6Q4Q6_SORBI;tr|A0A1B6Q4T7|A0A1B6Q4T7_SORBI;tr|A0A1B6Q4Q4|A0A1B6Q4Q4_SORBI	tr|A0A1B6Q4Q6|A0A1B6Q4Q6_SORBI;tr|A0A1B6Q4T7|A0A1B6Q4T7_SORBI;tr|A0A1B6Q4Q4|A0A1B6Q4Q4_SORBI	9;9;9	9;9;9	9;9;9	tr|A0A1B6Q4Q6|A0A1B6Q4Q6_SORBI Uncharacterized protein OS=Sorghum bicolor OX=4558 GN=SORBI_3003G221700 PE=4 SV=1;tr|A0A1B6Q4T7|A0A1B6Q4T7_SORBI Uncharacterized protein OS=Sorghum bicolor OX=4558 GN=SORBI_3003G221700 PE=4 SV=1;tr|A0A1B6Q4Q4|A0A1B6Q4Q4_SORBI	3	9	9	9	4	3	5	4	2	4	4	6	4	5	5	5	3	4	5	4	2	2	2	4	3	5	4	5	4	3	5	4	2	4	4	6	4	5	5	5	3	4	5	4
tr|A0A1B6Q4S1|A0A1B6Q4S1_SORBI	tr|A0A1B6Q4S1|A0A1B6Q4S1_SORBI	1	1	1	tr|A0A1B6Q4S1|A0A1B6Q4S1_SORBI Uncharacterized protein OS=Sorghum bicolor OX=4558 GN=SORBI_3003G222900 PE=3 SV=1	1	1	1	1	0	1	0	1	0	0	0	0	0	0	0	0	0	0	0	0	0	1	1	0	0	0	1	0	0	1	0	1	0	0	0	0	0	0	0	0	0	0	0	0
tr|A0A1B6Q4S3|A0A1B6Q4S3_SORBI;tr|A0A1W0VYI2|A0A1W0VYI2_SORBI;tr|A0A1B6Q4S6|A0A1B6Q4S6_SORBI	tr|A0A1B6Q4S3|A0A1B6Q4S3_SORBI	7;2;2	7;2;2	7;2;2	tr|A0A1B6Q4S3|A0A1B6Q4S3_SORBI Uncharacterized protein OS=Sorghum bicolor OX=4558 GN=SORBI_3003G226200 PE=4 SV=1	3	7	7	7	0	0	1	1	0	2	2	1	1	2	1	1	1	1	0	2	1	0	2	1	2	3	2	3	0	0	1	1	0	2	2	1	1	2	1	1	1	1	0	2
tr|A0A1B6Q4X2|A0A1B6Q4X2_SORBI;tr|A0A1B6Q509|A0A1B6Q509_SORBI;tr|A0A1W0VYL1|A0A1W0VYL1_SORBI;tr|A0A1B6Q4X5|A0A1B6Q4X5_SORBI	tr|A0A1B6Q4X2|A0A1B6Q4X2_SORBI;tr|A0A1B6Q509|A0A1B6Q509_SORBI;tr|A0A1W0VYL1|A0A1W0VYL1_SORBI	8;6;5;1	3;2;2;0	3;2;2;0	tr|A0A1B6Q4X2|A0A1B6Q4X2_SORBI Carbonic anhydrase OS=Sorghum bicolor OX=4558 GN=SORBI_3003G234500 PE=3 SV=1;tr|A0A1B6Q509|A0A1B6Q509_SORBI Carbonic anhydrase OS=Sorghum bicolor OX=4558 GN=SORBI_3003G234500 PE=3 SV=1;tr|A0A1W0VYL1|A0A1W0VYL1_SORBI Carbonic	4	8	3	3	5	5	5	5	5	5	5	5	5	5	5	5	5	6	4	5	5	6	5	5	5	6	4	5	0	0	0	0	0	0	0	0	0	0	0	0	0	1	0	0
tr|A0A1B6Q4X6|A0A1B6Q4X6_SORBI	tr|A0A1B6Q4X6|A0A1B6Q4X6_SORBI	49	49	39	tr|A0A1B6Q4X6|A0A1B6Q4X6_SORBI Carbonic anhydrase OS=Sorghum bicolor OX=4558 GN=CA PE=2 SV=1	1	49	49	39	43	44	45	44	38	46	45	42	41	43	39	39	42	38	42	44	37	40	41	42	41	41	42	41	43	44	45	44	38	46	45	42	41	43	39	39	42	38	42	44
tr|A0A1B6Q4Y1|A0A1B6Q4Y1_SORBI	tr|A0A1B6Q4Y1|A0A1B6Q4Y1_SORBI	22	15	15	tr|A0A1B6Q4Y1|A0A1B6Q4Y1_SORBI Carbonic anhydrase OS=Sorghum bicolor OX=4558 GN=SORBI_3003G234400 PE=3 SV=1	1	22	15	15	15	16	15	18	15	17	16	17	17	18	14	16	18	15	18	15	13	13	16	16	18	16	16	16	9	10	9	12	9	11	10	11	11	11	8	10	12	9	12	9
tr|A0A1B6Q4Z8|A0A1B6Q4Z8_SORBI;tr|A0A1B6Q4Z4|A0A1B6Q4Z4_SORBI;tr|A0A1B6Q4Z7|A0A1B6Q4Z7_SORBI;tr|C5XQZ2|C5XQZ2_SORBI	tr|A0A1B6Q4Z8|A0A1B6Q4Z8_SORBI;tr|A0A1B6Q4Z4|A0A1B6Q4Z4_SORBI;tr|A0A1B6Q4Z7|A0A1B6Q4Z7_SORBI;tr|C5XQZ2|C5XQZ2_SORBI	13;13;13;7	2;2;2;0	2;2;2;0	tr|A0A1B6Q4Z8|A0A1B6Q4Z8_SORBI GTP-binding nuclear protein OS=Sorghum bicolor OX=4558 GN=SORBI_3003G238000 PE=3 SV=1;tr|A0A1B6Q4Z4|A0A1B6Q4Z4_SORBI GTP-binding nuclear protein OS=Sorghum bicolor OX=4558 GN=SORBI_3003G238000 PE=3 SV=1;tr|A0A1B6Q4Z7|A0A1B6Q4	4	13	2	2	8	8	6	10	4	9	8	8	8	6	7	8	8	5	6	8	4	7	10	5	8	9	8	8	1	1	0	2	0	1	1	0	0	0	1	1	0	0	0	1
tr|A0A1B6Q508|A0A1B6Q508_SORBI	tr|A0A1B6Q508|A0A1B6Q508_SORBI	2	2	2	tr|A0A1B6Q508|A0A1B6Q508_SORBI Uncharacterized protein OS=Sorghum bicolor OX=4558 GN=SORBI_3003G240700 PE=4 SV=1	1	2	2	2	0	1	0	0	0	1	1	0	0	0	1	1	0	0	1	1	0	1	0	0	0	0	0	0	0	1	0	0	0	1	1	0	0	0	1	1	0	0	1	1
tr|A0A1B6Q515|A0A1B6Q515_SORBI	tr|A0A1B6Q515|A0A1B6Q515_SORBI	13	5	5	tr|A0A1B6Q515|A0A1B6Q515_SORBI Uncharacterized protein OS=Sorghum bicolor OX=4558 GN=SORBI_3003G238500 PE=4 SV=1	1	13	5	5	7	11	8	8	5	9	7	9	8	7	8	8	8	8	8	9	8	9	8	7	9	7	8	8	2	3	2	1	1	3	2	2	2	0	2	2	2	2	2	2
tr|A0A1B6Q525|A0A1B6Q525_SORBI	tr|A0A1B6Q525|A0A1B6Q525_SORBI	1	1	1	tr|A0A1B6Q525|A0A1B6Q525_SORBI Uncharacterized protein OS=Sorghum bicolor OX=4558 GN=SORBI_3003G242900 PE=4 SV=1	1	1	1	1	0	0	0	0	0	0	0	0	0	0	1	0	0	0	0	0	0	0	0	0	0	0	0	0	0	0	0	0	0	0	0	0	0	0	1	0	0	0	0	0
tr|A0A1B6Q537|A0A1B6Q537_SORBI	tr|A0A1B6Q537|A0A1B6Q537_SORBI	3	3	3	tr|A0A1B6Q537|A0A1B6Q537_SORBI Uncharacterized protein OS=Sorghum bicolor OX=4558 GN=SORBI_3003G244600 PE=3 SV=1	1	3	3	3	2	2	2	2	0	1	2	2	2	2	3	2	2	2	2	1	1	1	2	2	2	0	1	1	2	2	2	2	0	1	2	2	2	2	3	2	2	2	2	1
tr|A0A1B6Q562|A0A1B6Q562_SORBI	tr|A0A1B6Q562|A0A1B6Q562_SORBI	3	3	2	tr|A0A1B6Q562|A0A1B6Q562_SORBI Uncharacterized protein OS=Sorghum bicolor OX=4558 GN=SORBI_3003G247300 PE=4 SV=1	1	3	3	2	2	2	1	2	1	2	1	2	1	2	1	1	0	0	1	0	0	0	1	1	1	1	1	0	2	2	1	2	1	2	1	2	1	2	1	1	0	0	1	0
tr|A0A1B6Q5I9|A0A1B6Q5I9_SORBI	tr|A0A1B6Q5I9|A0A1B6Q5I9_SORBI	2	2	2	tr|A0A1B6Q5I9|A0A1B6Q5I9_SORBI Uncharacterized protein OS=Sorghum bicolor OX=4558 GN=SORBI_3003G261500 PE=4 SV=1	1	2	2	2	0	0	0	1	0	0	0	1	0	0	0	1	0	0	0	0	0	0	0	0	0	0	0	0	0	0	0	1	0	0	0	1	0	0	0	1	0	0	0	0
tr|A0A1B6Q5Q9|A0A1B6Q5Q9_SORBI	tr|A0A1B6Q5Q9|A0A1B6Q5Q9_SORBI	1	1	1	tr|A0A1B6Q5Q9|A0A1B6Q5Q9_SORBI Uncharacterized protein OS=Sorghum bicolor OX=4558 GN=SORBI_3003G277400 PE=4 SV=1	1	1	1	1	0	0	0	0	0	0	0	0	0	0	0	0	0	0	0	0	0	0	1	0	0	0	0	0	0	0	0	0	0	0	0	0	0	0	0	0	0	0	0	0
tr|A0A1B6Q5R0|A0A1B6Q5R0_SORBI	tr|A0A1B6Q5R0|A0A1B6Q5R0_SORBI	8	8	8	tr|A0A1B6Q5R0|A0A1B6Q5R0_SORBI Uncharacterized protein OS=Sorghum bicolor OX=4558 GN=SORBI_3003G276400 PE=4 SV=1	1	8	8	8	0	1	1	0	0	0	2	1	0	0	7	2	0	0	0	2	0	0	2	1	1	0	1	1	0	1	1	0	0	0	2	1	0	0	7	2	0	0	0	2
tr|A0A1B6Q5U5|A0A1B6Q5U5_SORBI;tr|A0A1B6Q5U2|A0A1B6Q5U2_SORBI	tr|A0A1B6Q5U5|A0A1B6Q5U5_SORBI;tr|A0A1B6Q5U2|A0A1B6Q5U2_SORBI	14;12	9;7	8;6	tr|A0A1B6Q5U5|A0A1B6Q5U5_SORBI Malic enzyme OS=Sorghum bicolor OX=4558 GN=SORBI_3003G280900 PE=3 SV=1;tr|A0A1B6Q5U2|A0A1B6Q5U2_SORBI Malic enzyme OS=Sorghum bicolor OX=4558 GN=SORBI_3003G280900 PE=3 SV=1	2	14	9	8	9	8	6	9	5	6	7	10	7	7	11	9	7	7	9	8	5	9	9	7	6	7	5	5	5	4	2	4	1	2	2	6	3	3	7	4	4	3	5	4
tr|A0A1W0VZ82|A0A1W0VZ82_SORBI;tr|A0A1B6Q5V3|A0A1B6Q5V3_SORBI	tr|A0A1W0VZ82|A0A1W0VZ82_SORBI;tr|A0A1B6Q5V3|A0A1B6Q5V3_SORBI	1;1	1;1	1;1	tr|A0A1W0VZ82|A0A1W0VZ82_SORBI Uncharacterized protein OS=Sorghum bicolor OX=4558 GN=SORBI_3003G283100 PE=4 SV=1;tr|A0A1B6Q5V3|A0A1B6Q5V3_SORBI Uncharacterized protein OS=Sorghum bicolor OX=4558 GN=SORBI_3003G283100 PE=4 SV=1	2	1	1	1	0	1	0	1	0	1	0	0	0	0	0	0	0	0	0	0	0	0	0	0	0	0	0	0	0	1	0	1	0	1	0	0	0	0	0	0	0	0	0	0
tr|A0A1B6Q5X2|A0A1B6Q5X2_SORBI	tr|A0A1B6Q5X2|A0A1B6Q5X2_SORBI	1	1	1	tr|A0A1B6Q5X2|A0A1B6Q5X2_SORBI Uncharacterized protein OS=Sorghum bicolor OX=4558 GN=SORBI_3003G286100 PE=4 SV=1	1	1	1	1	1	1	0	0	0	1	0	0	0	0	1	0	0	0	0	0	0	0	0	0	0	0	0	0	1	1	0	0	0	1	0	0	0	0	1	0	0	0	0	0
tr|A0A1B6Q5Y0|A0A1B6Q5Y0_SORBI;tr|A0A1B6Q5X5|A0A1B6Q5X5_SORBI	tr|A0A1B6Q5Y0|A0A1B6Q5Y0_SORBI;tr|A0A1B6Q5X5|A0A1B6Q5X5_SORBI	13;12	13;12	13;12	tr|A0A1B6Q5Y0|A0A1B6Q5Y0_SORBI Uncharacterized protein OS=Sorghum bicolor OX=4558 GN=SORBI_3003G287900 PE=4 SV=1;tr|A0A1B6Q5X5|A0A1B6Q5X5_SORBI Uncharacterized protein OS=Sorghum bicolor OX=4558 GN=SORBI_3003G287900 PE=4 SV=1	2	13	13	13	2	6	6	6	4	3	5	3	6	4	4	5	5	5	5	4	4	5	7	6	6	8	8	8	2	6	6	6	4	3	5	3	6	4	4	5	5	5	5	4
tr|A0A1B6Q5Y2|A0A1B6Q5Y2_SORBI	tr|A0A1B6Q5Y2|A0A1B6Q5Y2_SORBI	3	3	2	tr|A0A1B6Q5Y2|A0A1B6Q5Y2_SORBI Reticulon-like protein OS=Sorghum bicolor OX=4558 GN=SORBI_3003G288600 PE=4 SV=1	1	3	3	2	1	0	0	0	0	1	1	0	0	1	1	0	1	1	3	1	1	0	1	1	0	0	1	0	1	0	0	0	0	1	1	0	0	1	1	0	1	1	3	1
tr|A0A1B6Q5Y4|A0A1B6Q5Y4_SORBI	tr|A0A1B6Q5Y4|A0A1B6Q5Y4_SORBI	4	4	4	tr|A0A1B6Q5Y4|A0A1B6Q5Y4_SORBI Uncharacterized protein OS=Sorghum bicolor OX=4558 GN=SORBI_3003G290200 PE=3 SV=1	1	4	4	4	1	0	0	0	0	0	1	0	1	0	0	0	0	1	0	0	1	0	1	0	1	1	1	0	1	0	0	0	0	0	1	0	1	0	0	0	0	1	0	0
tr|C5XJ46|C5XJ46_SORBI;tr|A0A1B6Q621|A0A1B6Q621_SORBI;tr|A0A1B6Q617|A0A1B6Q617_SORBI	tr|C5XJ46|C5XJ46_SORBI;tr|A0A1B6Q621|A0A1B6Q621_SORBI;tr|A0A1B6Q617|A0A1B6Q617_SORBI	2;2;1	2;2;1	2;2;1	tr|C5XJ46|C5XJ46_SORBI Glycosyltransferase OS=Sorghum bicolor OX=4558 GN=SORBI_3003G287600 PE=3 SV=1;tr|A0A1B6Q621|A0A1B6Q621_SORBI Glycosyltransferase OS=Sorghum bicolor OX=4558 GN=SORBI_3003G293700 PE=3 SV=1;tr|A0A1B6Q617|A0A1B6Q617_SORBI Uncharacterized	3	2	2	2	0	0	0	0	0	0	0	0	0	0	1	0	0	0	0	0	0	0	2	0	0	0	0	0	0	0	0	0	0	0	0	0	0	0	1	0	0	0	0	0
tr|A0A1B6Q635|A0A1B6Q635_SORBI	tr|A0A1B6Q635|A0A1B6Q635_SORBI	4	4	4	tr|A0A1B6Q635|A0A1B6Q635_SORBI Uncharacterized protein OS=Sorghum bicolor OX=4558 GN=SORBI_3003G298200 PE=4 SV=1	1	4	4	4	0	1	1	1	0	0	1	0	1	1	1	1	1	1	1	1	1	1	2	1	1	1	2	1	0	1	1	1	0	0	1	0	1	1	1	1	1	1	1	1
tr|A0A1B6Q670|A0A1B6Q670_SORBI;tr|A0A1B6Q673|A0A1B6Q673_SORBI	tr|A0A1B6Q670|A0A1B6Q670_SORBI;tr|A0A1B6Q673|A0A1B6Q673_SORBI	13;12	13;12	13;12	tr|A0A1B6Q670|A0A1B6Q670_SORBI Aspartate aminotransferase OS=Sorghum bicolor OX=4558 GN=SORBI_3003G303300 PE=4 SV=1;tr|A0A1B6Q673|A0A1B6Q673_SORBI Aspartate aminotransferase OS=Sorghum bicolor OX=4558 GN=SORBI_3003G303300 PE=4 SV=1	2	13	13	13	6	8	4	5	3	5	8	6	7	4	7	6	6	7	8	6	8	8	7	5	6	6	7	7	6	8	4	5	3	5	8	6	7	4	7	6	6	7	8	6
tr|A0A1B6Q680|A0A1B6Q680_SORBI;tr|A0A1W0VZP8|A0A1W0VZP8_SORBI;tr|A0A1B6Q695|A0A1B6Q695_SORBI;tr|A0A1W0VZQ2|A0A1W0VZQ2_SORBI	tr|A0A1B6Q680|A0A1B6Q680_SORBI;tr|A0A1W0VZP8|A0A1W0VZP8_SORBI;tr|A0A1B6Q695|A0A1B6Q695_SORBI;tr|A0A1W0VZQ2|A0A1W0VZQ2_SORBI	4;4;4;4	4;4;4;4	4;4;4;4	tr|A0A1B6Q680|A0A1B6Q680_SORBI Uncharacterized protein OS=Sorghum bicolor OX=4558 GN=SORBI_3003G303900 PE=4 SV=1;tr|A0A1W0VZP8|A0A1W0VZP8_SORBI Uncharacterized protein OS=Sorghum bicolor OX=4558 GN=SORBI_3003G303900 PE=4 SV=1;tr|A0A1B6Q695|A0A1B6Q695_SORBI	4	4	4	4	0	0	0	0	0	0	1	0	1	1	0	1	1	1	0	1	2	2	1	0	1	2	2	2	0	0	0	0	0	0	1	0	1	1	0	1	1	1	0	1
tr|A0A1B6Q690|A0A1B6Q690_SORBI	tr|A0A1B6Q690|A0A1B6Q690_SORBI	1	1	1	tr|A0A1B6Q690|A0A1B6Q690_SORBI Uncharacterized protein OS=Sorghum bicolor OX=4558 GN=SORBI_3003G305300 PE=4 SV=1	1	1	1	1	0	1	0	1	0	1	1	1	0	0	1	1	0	0	0	0	0	0	1	0	0	0	0	1	0	1	0	1	0	1	1	1	0	0	1	1	0	0	0	0
tr|A0A1B6Q6A3|A0A1B6Q6A3_SORBI;tr|A0A1W0VZR8|A0A1W0VZR8_SORBI	tr|A0A1B6Q6A3|A0A1B6Q6A3_SORBI;tr|A0A1W0VZR8|A0A1W0VZR8_SORBI	6;6	6;6	6;6	tr|A0A1B6Q6A3|A0A1B6Q6A3_SORBI Uncharacterized protein OS=Sorghum bicolor OX=4558 GN=SORBI_3003G306200 PE=4 SV=1;tr|A0A1W0VZR8|A0A1W0VZR8_SORBI Uncharacterized protein OS=Sorghum bicolor OX=4558 GN=SORBI_3003G306200 PE=4 SV=1	2	6	6	6	0	0	1	1	0	2	1	0	1	1	2	1	0	1	1	2	2	1	1	2	0	0	2	1	0	0	1	1	0	2	1	0	1	1	2	1	0	1	1	2
tr|A0A1B6Q6B3|A0A1B6Q6B3_SORBI	tr|A0A1B6Q6B3|A0A1B6Q6B3_SORBI	2	2	2	tr|A0A1B6Q6B3|A0A1B6Q6B3_SORBI Uncharacterized protein OS=Sorghum bicolor OX=4558 GN=SORBI_3003G309500 PE=4 SV=1	1	2	2	2	1	0	0	0	0	0	1	0	0	0	0	0	0	0	0	0	0	0	0	0	0	1	0	2	1	0	0	0	0	0	1	0	0	0	0	0	0	0	0	0
tr|A0A1B6Q6I7|A0A1B6Q6I7_SORBI;tr|A0A1B6Q6I3|A0A1B6Q6I3_SORBI;tr|A0A1B6Q9S9|A0A1B6Q9S9_SORBI;tr|A0A1Z5RN43|A0A1Z5RN43_SORBI	tr|A0A1B6Q6I7|A0A1B6Q6I7_SORBI;tr|A0A1B6Q6I3|A0A1B6Q6I3_SORBI	8;5;2;1	8;5;2;1	4;2;0;0	tr|A0A1B6Q6I7|A0A1B6Q6I7_SORBI Uncharacterized protein OS=Sorghum bicolor OX=4558 GN=SORBI_3003G319700 PE=4 SV=1;tr|A0A1B6Q6I3|A0A1B6Q6I3_SORBI Uncharacterized protein OS=Sorghum bicolor OX=4558 GN=SORBI_3003G319700 PE=4 SV=1	4	8	8	4	6	4	5	7	3	4	8	7	8	7	6	8	6	5	6	5	6	7	6	8	6	6	5	5	6	4	5	7	3	4	8	7	8	7	6	8	6	5	6	5
tr|A0A1B6Q6K8|A0A1B6Q6K8_SORBI	tr|A0A1B6Q6K8|A0A1B6Q6K8_SORBI	8	8	8	tr|A0A1B6Q6K8|A0A1B6Q6K8_SORBI Uncharacterized protein OS=Sorghum bicolor OX=4558 GN=SORBI_3003G324700 PE=4 SV=1	1	8	8	8	3	5	4	6	1	5	4	3	2	3	5	2	3	1	4	5	1	2	2	3	3	2	4	3	3	5	4	6	1	5	4	3	2	3	5	2	3	1	4	5
tr|A0A1B6Q6M2|A0A1B6Q6M2_SORBI	tr|A0A1B6Q6M2|A0A1B6Q6M2_SORBI	7	7	7	tr|A0A1B6Q6M2|A0A1B6Q6M2_SORBI Uncharacterized protein OS=Sorghum bicolor OX=4558 GN=SORBI_3003G328200 PE=4 SV=1	1	7	7	7	6	5	5	4	4	5	6	5	5	4	6	6	4	6	4	4	5	6	4	4	4	5	5	5	6	5	5	4	4	5	6	5	5	4	6	6	4	6	4	4
tr|A0A1B6Q6M3|A0A1B6Q6M3_SORBI	tr|A0A1B6Q6M3|A0A1B6Q6M3_SORBI	5	5	5	tr|A0A1B6Q6M3|A0A1B6Q6M3_SORBI Uncharacterized protein OS=Sorghum bicolor OX=4558 GN=SORBI_3003G327200 PE=3 SV=1	1	5	5	5	1	3	3	3	0	1	5	4	3	3	2	2	2	3	3	2	2	4	3	3	3	4	2	5	1	3	3	3	0	1	5	4	3	3	2	2	2	3	3	2
tr|A0A1B6Q6N3|A0A1B6Q6N3_SORBI	tr|A0A1B6Q6N3|A0A1B6Q6N3_SORBI	2	2	2	tr|A0A1B6Q6N3|A0A1B6Q6N3_SORBI Uncharacterized protein OS=Sorghum bicolor OX=4558 GN=SORBI_3003G328000 PE=3 SV=1	1	2	2	2	1	2	2	1	1	0	2	1	2	2	1	2	1	1	2	1	1	1	1	2	2	2	1	2	1	2	2	1	1	0	2	1	2	2	1	2	1	1	2	1
tr|A0A1B6Q6P5|A0A1B6Q6P5_SORBI;tr|A0A1B6Q6P8|A0A1B6Q6P8_SORBI;tr|A0A1B6Q6Q3|A0A1B6Q6Q3_SORBI;tr|A0A1W0W019|A0A1W0W019_SORBI;tr|A0A1W0W040|A0A1W0W040_SORBI	tr|A0A1B6Q6P5|A0A1B6Q6P5_SORBI;tr|A0A1B6Q6P8|A0A1B6Q6P8_SORBI;tr|A0A1B6Q6Q3|A0A1B6Q6Q3_SORBI;tr|A0A1W0W019|A0A1W0W019_SORBI;tr|A0A1W0W040|A0A1W0W040_SORBI	2;2;2;2;2	2;2;2;2;2	2;2;2;2;2	tr|A0A1B6Q6P5|A0A1B6Q6P5_SORBI Uncharacterized protein OS=Sorghum bicolor OX=4558 GN=SORBI_3003G332700 PE=3 SV=1;tr|A0A1B6Q6P8|A0A1B6Q6P8_SORBI Uncharacterized protein OS=Sorghum bicolor OX=4558 GN=SORBI_3003G332700 PE=3 SV=1;tr|A0A1B6Q6Q3|A0A1B6Q6Q3_SORBI	5	2	2	2	0	0	1	0	0	0	0	0	0	0	1	0	0	0	0	0	0	0	0	0	0	0	0	0	0	0	1	0	0	0	0	0	0	0	1	0	0	0	0	0
tr|A0A1B6Q6Q2|A0A1B6Q6Q2_SORBI	tr|A0A1B6Q6Q2|A0A1B6Q6Q2_SORBI	2	2	2	tr|A0A1B6Q6Q2|A0A1B6Q6Q2_SORBI Uncharacterized protein OS=Sorghum bicolor OX=4558 GN=SORBI_3003G332000 PE=4 SV=1	1	2	2	2	1	1	1	1	0	0	1	0	1	1	1	1	2	2	1	1	1	1	2	1	2	1	2	1	1	1	1	1	0	0	1	0	1	1	1	1	2	2	1	1
tr|A0A1B6Q6S1|A0A1B6Q6S1_SORBI	tr|A0A1B6Q6S1|A0A1B6Q6S1_SORBI	41	41	39	tr|A0A1B6Q6S1|A0A1B6Q6S1_SORBI Uncharacterized protein OS=Sorghum bicolor OX=4558 GN=SORBI_3003G336000 PE=4 SV=1	1	41	41	39	24	27	26	24	13	22	24	25	27	23	18	26	21	26	27	27	29	27	22	23	25	25	26	27	24	27	26	24	13	22	24	25	27	23	18	26	21	26	27	27
tr|A0A1B6Q6T2|A0A1B6Q6T2_SORBI;tr|A0A1B6Q6T8|A0A1B6Q6T8_SORBI	tr|A0A1B6Q6T2|A0A1B6Q6T2_SORBI;tr|A0A1B6Q6T8|A0A1B6Q6T8_SORBI	8;7	8;7	8;7	tr|A0A1B6Q6T2|A0A1B6Q6T2_SORBI Uncharacterized protein OS=Sorghum bicolor OX=4558 GN=SORBI_3003G338100 PE=4 SV=1;tr|A0A1B6Q6T8|A0A1B6Q6T8_SORBI Uncharacterized protein OS=Sorghum bicolor OX=4558 GN=SORBI_3003G338100 PE=4 SV=1	2	8	8	8	2	1	3	3	0	3	1	3	2	2	2	1	2	3	3	4	2	2	3	3	4	3	2	5	2	1	3	3	0	3	1	3	2	2	2	1	2	3	3	4
tr|A0A1B6Q6Z6|A0A1B6Q6Z6_SORBI;tr|A0A1B6Q6Y7|A0A1B6Q6Y7_SORBI;tr|A0A1B6Q6Y4|A0A1B6Q6Y4_SORBI	tr|A0A1B6Q6Z6|A0A1B6Q6Z6_SORBI;tr|A0A1B6Q6Y7|A0A1B6Q6Y7_SORBI;tr|A0A1B6Q6Y4|A0A1B6Q6Y4_SORBI	7;7;4	5;5;2	5;5;2	tr|A0A1B6Q6Z6|A0A1B6Q6Z6_SORBI Uncharacterized protein OS=Sorghum bicolor OX=4558 GN=SORBI_3003G352300 PE=3 SV=1;tr|A0A1B6Q6Y7|A0A1B6Q6Y7_SORBI Uncharacterized protein OS=Sorghum bicolor OX=4558 GN=SORBI_3003G352300 PE=3 SV=1;tr|A0A1B6Q6Y4|A0A1B6Q6Y4_SORBI	3	7	5	5	3	4	4	6	2	2	3	4	4	3	1	3	2	3	3	6	5	5	2	1	2	5	5	4	2	3	3	4	1	1	2	3	3	2	0	2	1	2	2	4
tr|A0A1B6Q703|A0A1B6Q703_SORBI	tr|A0A1B6Q703|A0A1B6Q703_SORBI	1	1	1	tr|A0A1B6Q703|A0A1B6Q703_SORBI Uncharacterized protein OS=Sorghum bicolor OX=4558 GN=SORBI_3003G356300 PE=4 SV=1	1	1	1	1	0	0	0	0	0	0	0	0	0	1	1	0	0	0	0	0	0	0	0	0	0	0	0	0	0	0	0	0	0	0	0	0	0	1	1	0	0	0	0	0
tr|A0A1B6Q707|A0A1B6Q707_SORBI;tr|A0A1B6Q701|A0A1B6Q701_SORBI	tr|A0A1B6Q707|A0A1B6Q707_SORBI;tr|A0A1B6Q701|A0A1B6Q701_SORBI	2;1	2;1	2;1	tr|A0A1B6Q707|A0A1B6Q707_SORBI Delta-1-pyrroline-5-carboxylate synthase OS=Sorghum bicolor OX=4558 GN=SORBI_3003G356000 PE=3 SV=1;tr|A0A1B6Q701|A0A1B6Q701_SORBI Uncharacterized protein OS=Sorghum bicolor OX=4558 GN=SORBI_3003G356000 PE=3 SV=1	2	2	2	2	0	0	0	0	0	0	0	0	2	0	0	0	0	0	0	0	0	0	0	0	0	0	0	0	0	0	0	0	0	0	0	0	2	0	0	0	0	0	0	0
tr|A0A1B6Q718|A0A1B6Q718_SORBI	tr|A0A1B6Q718|A0A1B6Q718_SORBI	3	3	3	tr|A0A1B6Q718|A0A1B6Q718_SORBI Uncharacterized protein OS=Sorghum bicolor OX=4558 GN=SORBI_3003G361400 PE=4 SV=1	1	3	3	3	0	0	0	0	0	0	0	0	1	1	1	0	0	0	0	0	0	0	0	0	0	0	0	0	0	0	0	0	0	0	0	0	1	1	1	0	0	0	0	0
tr|A0A1B6Q750|A0A1B6Q750_SORBI	tr|A0A1B6Q750|A0A1B6Q750_SORBI	23	23	14	tr|A0A1B6Q750|A0A1B6Q750_SORBI Uncharacterized protein OS=Sorghum bicolor OX=4558 GN=SORBI_3003G367500 PE=3 SV=1	1	23	23	14	15	15	12	13	9	15	17	17	15	14	14	15	15	13	16	14	13	15	16	16	18	14	15	14	15	15	12	13	9	15	17	17	15	14	14	15	15	13	16	14
tr|A0A1B6Q770|A0A1B6Q770_SORBI;tr|A0A1B6Q755|A0A1B6Q755_SORBI	tr|A0A1B6Q770|A0A1B6Q770_SORBI;tr|A0A1B6Q755|A0A1B6Q755_SORBI	5;5	5;5	5;5	tr|A0A1B6Q770|A0A1B6Q770_SORBI Uricase OS=Sorghum bicolor OX=4558 GN=SORBI_3003G366400 PE=3 SV=1;tr|A0A1B6Q755|A0A1B6Q755_SORBI Uricase OS=Sorghum bicolor OX=4558 GN=SORBI_3003G366400 PE=3 SV=1	2	5	5	5	0	1	0	0	0	0	0	2	1	1	0	1	1	0	0	2	1	0	2	1	0	1	1	0	0	1	0	0	0	0	0	2	1	1	0	1	1	0	0	2
tr|A0A1B6Q798|A0A1B6Q798_SORBI	tr|A0A1B6Q798|A0A1B6Q798_SORBI	5	1	1	tr|A0A1B6Q798|A0A1B6Q798_SORBI Uncharacterized protein OS=Sorghum bicolor OX=4558 GN=SORBI_3003G370800 PE=4 SV=2	1	5	1	1	3	3	2	2	2	3	2	2	4	3	3	2	2	3	3	3	3	3	1	3	3	3	2	4	1	1	0	1	0	1	1	1	1	1	1	0	0	1	1	1
tr|A0A1B6Q7A0|A0A1B6Q7A0_SORBI;tr|C5Y7V0|C5Y7V0_SORBI	tr|A0A1B6Q7A0|A0A1B6Q7A0_SORBI	16;3	16;3	14;3	tr|A0A1B6Q7A0|A0A1B6Q7A0_SORBI Uncharacterized protein OS=Sorghum bicolor OX=4558 GN=SORBI_3003G373100 PE=4 SV=1	2	16	16	14	10	8	10	8	3	8	11	11	9	10	10	10	10	7	7	10	7	8	12	9	11	10	6	9	10	8	10	8	3	8	11	11	9	10	10	10	10	7	7	10
tr|A0A1B6Q7A6|A0A1B6Q7A6_SORBI	tr|A0A1B6Q7A6|A0A1B6Q7A6_SORBI	3	3	3	tr|A0A1B6Q7A6|A0A1B6Q7A6_SORBI Pectinesterase OS=Sorghum bicolor OX=4558 GN=SORBI_3003G376900 PE=4 SV=1	1	3	3	3	0	0	0	0	0	0	0	1	0	0	0	0	1	3	1	0	0	1	0	2	1	1	0	0	0	0	0	0	0	0	0	1	0	0	0	0	1	3	1	0
tr|A0A1B6Q7H8|A0A1B6Q7H8_SORBI	tr|A0A1B6Q7H8|A0A1B6Q7H8_SORBI	6	6	6	tr|A0A1B6Q7H8|A0A1B6Q7H8_SORBI Uncharacterized protein OS=Sorghum bicolor OX=4558 GN=SORBI_3003G386300 PE=4 SV=1	1	6	6	6	2	1	0	1	2	3	3	0	0	1	3	2	2	2	3	0	2	2	3	5	3	0	0	1	2	1	0	1	2	3	3	0	0	1	3	2	2	2	3	0
tr|A0A1B6Q7J3|A0A1B6Q7J3_SORBI	tr|A0A1B6Q7J3|A0A1B6Q7J3_SORBI	20	20	11	tr|A0A1B6Q7J3|A0A1B6Q7J3_SORBI Uncharacterized protein OS=Sorghum bicolor OX=4558 GN=SORBI_3003G387900 PE=3 SV=1	1	20	20	11	7	8	10	10	4	9	10	12	9	10	10	9	10	10	8	11	8	10	10	12	10	12	8	13	7	8	10	10	4	9	10	12	9	10	10	9	10	10	8	11
tr|A0A1B6Q7M3|A0A1B6Q7M3_SORBI;tr|A0A1B6Q7M0|A0A1B6Q7M0_SORBI;tr|C5Z3T2|C5Z3T2_SORBI	tr|A0A1B6Q7M3|A0A1B6Q7M3_SORBI;tr|A0A1B6Q7M0|A0A1B6Q7M0_SORBI;tr|C5Z3T2|C5Z3T2_SORBI	1;1;1	1;1;1	1;1;1	tr|A0A1B6Q7M3|A0A1B6Q7M3_SORBI Uncharacterized protein OS=Sorghum bicolor OX=4558 GN=SORBI_3003G390700 PE=4 SV=1;tr|A0A1B6Q7M0|A0A1B6Q7M0_SORBI Uncharacterized protein OS=Sorghum bicolor OX=4558 GN=SORBI_3003G390700 PE=4 SV=1;tr|C5Z3T2|C5Z3T2_SORBI Unchara	3	1	1	1	0	0	0	1	0	0	1	1	1	1	0	1	1	0	0	0	0	0	1	1	0	0	1	0	0	0	0	1	0	0	1	1	1	1	0	1	1	0	0	0
tr|A0A1B6Q7S7|A0A1B6Q7S7_SORBI;tr|A0A1B6Q7S5|A0A1B6Q7S5_SORBI	tr|A0A1B6Q7S7|A0A1B6Q7S7_SORBI;tr|A0A1B6Q7S5|A0A1B6Q7S5_SORBI	5;5	5;5	5;5	tr|A0A1B6Q7S7|A0A1B6Q7S7_SORBI Uncharacterized protein OS=Sorghum bicolor OX=4558 GN=SORBI_3003G398100 PE=4 SV=1;tr|A0A1B6Q7S5|A0A1B6Q7S5_SORBI Uncharacterized protein OS=Sorghum bicolor OX=4558 GN=SORBI_3003G398100 PE=4 SV=1	2	5	5	5	1	1	4	2	2	0	1	1	3	2	0	2	1	1	2	1	1	1	3	3	1	1	1	1	1	1	4	2	2	0	1	1	3	2	0	2	1	1	2	1
tr|A0A1B6Q7U3|A0A1B6Q7U3_SORBI;tr|A0A1B6Q7U1|A0A1B6Q7U1_SORBI	tr|A0A1B6Q7U3|A0A1B6Q7U3_SORBI;tr|A0A1B6Q7U1|A0A1B6Q7U1_SORBI	4;4	4;4	4;4	tr|A0A1B6Q7U3|A0A1B6Q7U3_SORBI Uncharacterized protein OS=Sorghum bicolor OX=4558 GN=SORBI_3003G402000 PE=4 SV=1;tr|A0A1B6Q7U1|A0A1B6Q7U1_SORBI Uncharacterized protein OS=Sorghum bicolor OX=4558 GN=SORBI_3003G402000 PE=4 SV=1	2	4	4	4	0	0	2	0	0	0	2	0	1	0	0	0	1	0	0	0	0	0	0	0	1	0	0	0	0	0	2	0	0	0	2	0	1	0	0	0	1	0	0	0
tr|A0A1B6Q7X0|A0A1B6Q7X0_SORBI;tr|A0A1B6Q7W7|A0A1B6Q7W7_SORBI;tr|A0A1W0W176|A0A1W0W176_SORBI	tr|A0A1B6Q7X0|A0A1B6Q7X0_SORBI;tr|A0A1B6Q7W7|A0A1B6Q7W7_SORBI;tr|A0A1W0W176|A0A1W0W176_SORBI	5;5;4	5;5;4	5;5;4	tr|A0A1B6Q7X0|A0A1B6Q7X0_SORBI Uncharacterized protein OS=Sorghum bicolor OX=4558 GN=SORBI_3003G408600 PE=4 SV=1;tr|A0A1B6Q7W7|A0A1B6Q7W7_SORBI Uncharacterized protein OS=Sorghum bicolor OX=4558 GN=SORBI_3003G408600 PE=4 SV=1;tr|A0A1W0W176|A0A1W0W176_SORBI	3	5	5	5	4	0	1	0	0	0	1	0	0	1	0	0	1	1	1	2	0	0	1	0	1	0	0	0	4	0	1	0	0	0	1	0	0	1	0	0	1	1	1	2
tr|A0A1B6Q7X2|A0A1B6Q7X2_SORBI	tr|A0A1B6Q7X2|A0A1B6Q7X2_SORBI	3	3	3	tr|A0A1B6Q7X2|A0A1B6Q7X2_SORBI Uncharacterized protein OS=Sorghum bicolor OX=4558 GN=SORBI_3003G409400 PE=4 SV=1	1	3	3	3	0	0	1	0	0	1	0	1	0	0	0	0	0	0	0	0	0	0	0	0	0	0	0	0	0	0	1	0	0	1	0	1	0	0	0	0	0	0	0	0
tr|A0A1B6Q7Z8|A0A1B6Q7Z8_SORBI;tr|A0A1B6Q7Y0|A0A1B6Q7Y0_SORBI;tr|A0A1B6Q7X7|A0A1B6Q7X7_SORBI	tr|A0A1B6Q7Z8|A0A1B6Q7Z8_SORBI;tr|A0A1B6Q7Y0|A0A1B6Q7Y0_SORBI;tr|A0A1B6Q7X7|A0A1B6Q7X7_SORBI	17;17;11	17;17;11	17;17;11	tr|A0A1B6Q7Z8|A0A1B6Q7Z8_SORBI Uncharacterized protein OS=Sorghum bicolor OX=4558 GN=SORBI_3003G410500 PE=3 SV=1;tr|A0A1B6Q7Y0|A0A1B6Q7Y0_SORBI Uncharacterized protein OS=Sorghum bicolor OX=4558 GN=SORBI_3003G410500 PE=3 SV=1;tr|A0A1B6Q7X7|A0A1B6Q7X7_SORBI	3	17	17	17	8	10	11	10	6	10	12	9	12	10	8	12	12	12	10	11	12	11	11	12	10	14	15	14	8	10	11	10	6	10	12	9	12	10	8	12	12	12	10	11
tr|A0A1B6Q7Y9|A0A1B6Q7Y9_SORBI;tr|A0A1B6QN92|A0A1B6QN92_SORBI	tr|A0A1B6Q7Y9|A0A1B6Q7Y9_SORBI;tr|A0A1B6QN92|A0A1B6QN92_SORBI	5;5	5;5	5;5	tr|A0A1B6Q7Y9|A0A1B6Q7Y9_SORBI Uncharacterized protein OS=Sorghum bicolor OX=4558 GN=SORBI_3003G407800 PE=4 SV=1;tr|A0A1B6QN92|A0A1B6QN92_SORBI Uncharacterized protein OS=Sorghum bicolor OX=4558 GN=SORBI_3001G372800 PE=4 SV=1	2	5	5	5	0	0	0	2	0	0	0	1	0	0	1	1	0	1	2	1	1	1	2	0	0	0	0	0	0	0	0	2	0	0	0	1	0	0	1	1	0	1	2	1
tr|A0A1B6Q7Z3|A0A1B6Q7Z3_SORBI;tr|A0A1B6Q7Z2|A0A1B6Q7Z2_SORBI	tr|A0A1B6Q7Z3|A0A1B6Q7Z3_SORBI;tr|A0A1B6Q7Z2|A0A1B6Q7Z2_SORBI	7;7	7;7	7;7	tr|A0A1B6Q7Z3|A0A1B6Q7Z3_SORBI Uncharacterized protein OS=Sorghum bicolor OX=4558 GN=SORBI_3003G411000 PE=4 SV=1;tr|A0A1B6Q7Z2|A0A1B6Q7Z2_SORBI Uncharacterized protein OS=Sorghum bicolor OX=4558 GN=SORBI_3003G411000 PE=4 SV=1	2	7	7	7	4	4	2	3	1	4	5	5	3	4	5	4	4	3	3	3	3	4	3	4	2	4	2	3	4	4	2	3	1	4	5	5	3	4	5	4	4	3	3	3
tr|A0A1B6Q816|A0A1B6Q816_SORBI	tr|A0A1B6Q816|A0A1B6Q816_SORBI	2	2	2	tr|A0A1B6Q816|A0A1B6Q816_SORBI Uncharacterized protein OS=Sorghum bicolor OX=4558 GN=SORBI_3003G414100 PE=4 SV=1	1	2	2	2	0	0	0	0	0	0	0	0	0	0	0	0	0	0	0	1	0	0	1	0	0	0	1	0	0	0	0	0	0	0	0	0	0	0	0	0	0	0	0	1
tr|A0A1B6Q818|A0A1B6Q818_SORBI	tr|A0A1B6Q818|A0A1B6Q818_SORBI	11	11	11	tr|A0A1B6Q818|A0A1B6Q818_SORBI Uncharacterized protein OS=Sorghum bicolor OX=4558 GN=SORBI_3003G416300 PE=3 SV=1	1	11	11	11	7	7	9	7	5	6	7	9	8	8	6	9	8	9	9	9	10	10	9	9	10	10	9	9	7	7	9	7	5	6	7	9	8	8	6	9	8	9	9	9
tr|A0A1B6Q850|A0A1B6Q850_SORBI	tr|A0A1B6Q850|A0A1B6Q850_SORBI	1	1	1	tr|A0A1B6Q850|A0A1B6Q850_SORBI Uncharacterized protein OS=Sorghum bicolor OX=4558 GN=SORBI_3003G422900 PE=4 SV=1	1	1	1	1	1	1	0	0	0	0	0	0	0	0	1	1	1	1	1	1	0	0	0	1	1	1	0	0	1	1	0	0	0	0	0	0	0	0	1	1	1	1	1	1
tr|A0A1B6Q869|A0A1B6Q869_SORBI;tr|C5XHW8|C5XHW8_SORBI	tr|A0A1B6Q869|A0A1B6Q869_SORBI	12;3	12;3	6;3	tr|A0A1B6Q869|A0A1B6Q869_SORBI Uncharacterized protein OS=Sorghum bicolor OX=4558 GN=SORBI_3003G427200 PE=3 SV=1	2	12	12	6	2	2	1	0	1	3	3	1	2	1	3	2	1	4	2	4	4	4	1	3	3	2	3	2	2	2	1	0	1	3	3	1	2	1	3	2	1	4	2	4
tr|A0A1B6Q877|A0A1B6Q877_SORBI;tr|A0A1B6Q873|A0A1B6Q873_SORBI	tr|A0A1B6Q877|A0A1B6Q877_SORBI;tr|A0A1B6Q873|A0A1B6Q873_SORBI	8;8	8;8	8;8	tr|A0A1B6Q877|A0A1B6Q877_SORBI Uncharacterized protein OS=Sorghum bicolor OX=4558 GN=SORBI_3003G428400 PE=3 SV=1;tr|A0A1B6Q873|A0A1B6Q873_SORBI Uncharacterized protein OS=Sorghum bicolor OX=4558 GN=SORBI_3003G428400 PE=3 SV=1	2	8	8	8	4	1	0	0	0	3	3	1	2	1	3	1	3	0	1	1	1	1	1	2	2	1	0	0	4	1	0	0	0	3	3	1	2	1	3	1	3	0	1	1
tr|A0A1B6Q885|A0A1B6Q885_SORBI	tr|A0A1B6Q885|A0A1B6Q885_SORBI	4	4	3	tr|A0A1B6Q885|A0A1B6Q885_SORBI Uncharacterized protein OS=Sorghum bicolor OX=4558 GN=SORBI_3003G429000 PE=4 SV=1	1	4	4	3	2	2	1	1	1	2	2	3	2	2	3	2	3	3	2	2	3	2	3	3	3	4	4	4	2	2	1	1	1	2	2	3	2	2	3	2	3	3	2	2
tr|A0A1B6Q8B0|A0A1B6Q8B0_SORBI	tr|A0A1B6Q8B0|A0A1B6Q8B0_SORBI	12	12	12	tr|A0A1B6Q8B0|A0A1B6Q8B0_SORBI Uncharacterized protein OS=Sorghum bicolor OX=4558 GN=SORBI_3003G431900 PE=4 SV=1	1	12	12	12	6	5	7	5	5	6	5	6	5	6	4	4	6	3	4	5	5	5	6	7	8	5	7	6	6	5	7	5	5	6	5	6	5	6	4	4	6	3	4	5
tr|A0A1B6Q8E8|A0A1B6Q8E8_SORBI	tr|A0A1B6Q8E8|A0A1B6Q8E8_SORBI	1	1	1	tr|A0A1B6Q8E8|A0A1B6Q8E8_SORBI Uncharacterized protein OS=Sorghum bicolor OX=4558 GN=SORBI_3003G439100 PE=3 SV=1	1	1	1	1	0	1	0	0	0	0	0	0	0	0	1	0	0	0	0	0	0	0	0	0	0	0	0	0	0	1	0	0	0	0	0	0	0	0	1	0	0	0	0	0
tr|A0A1B6Q8F5|A0A1B6Q8F5_SORBI	tr|A0A1B6Q8F5|A0A1B6Q8F5_SORBI	6	6	6	tr|A0A1B6Q8F5|A0A1B6Q8F5_SORBI Uncharacterized protein OS=Sorghum bicolor OX=4558 GN=SORBI_3003G437800 PE=4 SV=1	1	6	6	6	2	3	0	3	2	1	4	4	5	2	3	3	1	2	2	0	0	0	2	0	0	0	1	1	2	3	0	3	2	1	4	4	5	2	3	3	1	2	2	0
tr|A0A1B6Q8I6|A0A1B6Q8I6_SORBI	tr|A0A1B6Q8I6|A0A1B6Q8I6_SORBI	7	7	7	tr|A0A1B6Q8I6|A0A1B6Q8I6_SORBI Uncharacterized protein OS=Sorghum bicolor OX=4558 GN=SORBI_3003G446100 PE=4 SV=1	1	7	7	7	0	0	0	1	1	0	2	0	1	2	1	5	1	0	2	1	0	1	1	1	2	1	1	1	0	0	0	1	1	0	2	0	1	2	1	5	1	0	2	1
tr|A0A1B6Q8L5|A0A1B6Q8L5_SORBI;tr|A0A1B6Q8N2|A0A1B6Q8N2_SORBI	tr|A0A1B6Q8L5|A0A1B6Q8L5_SORBI;tr|A0A1B6Q8N2|A0A1B6Q8N2_SORBI	32;20	32;20	32;20	tr|A0A1B6Q8L5|A0A1B6Q8L5_SORBI Uncharacterized protein OS=Sorghum bicolor OX=4558 GN=SORBI_3002G006600 PE=4 SV=1;tr|A0A1B6Q8N2|A0A1B6Q8N2_SORBI Uncharacterized protein OS=Sorghum bicolor OX=4558 GN=SORBI_3002G006600 PE=4 SV=1	2	32	32	32	16	20	21	20	9	16	19	20	18	20	19	22	24	20	23	23	18	20	23	20	22	21	17	21	16	20	21	20	9	16	19	20	18	20	19	22	24	20	23	23
tr|A0A1B6Q8L9|A0A1B6Q8L9_SORBI	tr|A0A1B6Q8L9|A0A1B6Q8L9_SORBI	8	5	5	tr|A0A1B6Q8L9|A0A1B6Q8L9_SORBI Eukaryotic translation initiation factor 5A OS=Sorghum bicolor OX=4558 GN=SORBI_3002G007100 PE=3 SV=1	1	8	5	5	4	7	7	6	4	5	5	8	5	7	4	3	7	5	4	4	4	5	4	6	7	5	5	6	2	4	4	3	1	2	2	5	2	4	2	1	4	3	2	2
tr|A0A1W0W1Z2|A0A1W0W1Z2_SORBI;tr|A0A1B6Q8S6|A0A1B6Q8S6_SORBI	tr|A0A1W0W1Z2|A0A1W0W1Z2_SORBI;tr|A0A1B6Q8S6|A0A1B6Q8S6_SORBI	1;1	1;1	1;1	tr|A0A1W0W1Z2|A0A1W0W1Z2_SORBI Uncharacterized protein OS=Sorghum bicolor OX=4558 GN=SORBI_3002G023000 PE=4 SV=1;tr|A0A1B6Q8S6|A0A1B6Q8S6_SORBI Uncharacterized protein OS=Sorghum bicolor OX=4558 GN=SORBI_3002G023000 PE=4 SV=1	2	1	1	1	0	0	0	0	0	0	0	0	0	1	0	0	0	0	0	1	0	1	1	0	0	0	0	0	0	0	0	0	0	0	0	0	0	1	0	0	0	0	0	1
tr|A0A1B6Q8W1|A0A1B6Q8W1_SORBI;tr|A0A1Z5RA54|A0A1Z5RA54_SORBI;tr|A0A1Z5R971|A0A1Z5R971_SORBI	tr|A0A1B6Q8W1|A0A1B6Q8W1_SORBI	3;1;1	3;1;1	2;1;1	tr|A0A1B6Q8W1|A0A1B6Q8W1_SORBI Pyrophosphate--fructose 6-phosphate 1-phosphotransferase subunit alpha OS=Sorghum bicolor OX=4558 GN=PFP-ALPHA PE=3 SV=1	3	3	3	2	1	2	0	0	1	2	1	1	0	0	2	1	0	0	1	0	0	1	0	0	0	0	0	0	1	2	0	0	1	2	1	1	0	0	2	1	0	0	1	0
tr|A0A1B6Q8X0|A0A1B6Q8X0_SORBI;tr|A0A1B6Q8Z1|A0A1B6Q8Z1_SORBI	tr|A0A1B6Q8X0|A0A1B6Q8X0_SORBI;tr|A0A1B6Q8Z1|A0A1B6Q8Z1_SORBI	9;9	9;9	9;9	tr|A0A1B6Q8X0|A0A1B6Q8X0_SORBI Reticulon-like protein OS=Sorghum bicolor OX=4558 GN=SORBI_3002G030500 PE=4 SV=1;tr|A0A1B6Q8Z1|A0A1B6Q8Z1_SORBI Reticulon-like protein OS=Sorghum bicolor OX=4558 GN=SORBI_3002G030500 PE=4 SV=1	2	9	9	9	2	2	1	2	1	1	1	1	1	1	1	1	6	3	6	6	5	6	4	7	5	5	5	3	2	2	1	2	1	1	1	1	1	1	1	1	6	3	6	6
tr|A0A1B6Q8Y3|A0A1B6Q8Y3_SORBI;tr|A0A1B6Q8Y2|A0A1B6Q8Y2_SORBI;tr|C5WZ45|C5WZ45_SORBI	tr|A0A1B6Q8Y3|A0A1B6Q8Y3_SORBI;tr|A0A1B6Q8Y2|A0A1B6Q8Y2_SORBI;tr|C5WZ45|C5WZ45_SORBI	20;16;11	20;16;11	20;16;11	tr|A0A1B6Q8Y3|A0A1B6Q8Y3_SORBI Succinate dehydrogenase [ubiquinone] flavoprotein subunit, mitochondrial OS=Sorghum bicolor OX=4558 GN=SORBI_3002G028700 PE=3 SV=1;tr|A0A1B6Q8Y2|A0A1B6Q8Y2_SORBI Succinate dehydrogenase [ubiquinone] flavoprotein subunit, mito	3	20	20	20	8	10	9	10	6	8	11	8	13	11	13	11	14	12	14	10	9	13	14	12	11	11	14	9	8	10	9	10	6	8	11	8	13	11	13	11	14	12	14	10
tr|A0A1B6Q8Z7|A0A1B6Q8Z7_SORBI	tr|A0A1B6Q8Z7|A0A1B6Q8Z7_SORBI	2	2	2	tr|A0A1B6Q8Z7|A0A1B6Q8Z7_SORBI Uncharacterized protein OS=Sorghum bicolor OX=4558 GN=SORBI_3002G034100 PE=4 SV=1	1	2	2	2	0	0	1	0	0	0	1	0	1	1	0	0	1	0	1	0	0	1	0	0	1	2	1	1	0	0	1	0	0	0	1	0	1	1	0	0	1	0	1	0
tr|A0A1B6Q901|A0A1B6Q901_SORBI;tr|A0A1B6Q908|A0A1B6Q908_SORBI	tr|A0A1B6Q901|A0A1B6Q901_SORBI;tr|A0A1B6Q908|A0A1B6Q908_SORBI	1;1	1;1	1;1	tr|A0A1B6Q901|A0A1B6Q901_SORBI Uncharacterized protein OS=Sorghum bicolor OX=4558 GN=SORBI_3002G034600 PE=4 SV=1;tr|A0A1B6Q908|A0A1B6Q908_SORBI Uncharacterized protein OS=Sorghum bicolor OX=4558 GN=SORBI_3002G034600 PE=4 SV=1	2	1	1	1	1	0	0	0	0	0	1	0	0	1	0	0	0	0	0	1	0	1	0	0	0	0	0	0	1	0	0	0	0	0	1	0	0	1	0	0	0	0	0	1
tr|A0A1B6Q918|A0A1B6Q918_SORBI;tr|A0A1B6Q914|A0A1B6Q914_SORBI;tr|C5YG64|C5YG64_SORBI;tr|C5YG63|C5YG63_SORBI;tr|C5YG56|C5YG56_SORBI	tr|A0A1B6Q918|A0A1B6Q918_SORBI;tr|A0A1B6Q914|A0A1B6Q914_SORBI	25;22;1;1;1	25;22;1;1;1	10;7;0;0;0	tr|A0A1B6Q918|A0A1B6Q918_SORBI Uncharacterized protein OS=Sorghum bicolor OX=4558 GN=SORBI_3002G036000 PE=3 SV=1;tr|A0A1B6Q914|A0A1B6Q914_SORBI Uncharacterized protein OS=Sorghum bicolor OX=4558 GN=SORBI_3002G036000 PE=3 SV=1	5	25	25	10	17	17	18	16	14	21	17	15	15	17	17	15	13	17	20	19	16	15	16	15	17	16	15	15	17	17	18	16	14	21	17	15	15	17	17	15	13	17	20	19
tr|A0A1B6Q949|A0A1B6Q949_SORBI;tr|A0A1B6Q962|A0A1B6Q962_SORBI;tr|A0A1W0W275|A0A1W0W275_SORBI;tr|A0A1W0W296|A0A1W0W296_SORBI;tr|A0A1W0W249|A0A1W0W249_SORBI;tr|A0A1Z5RIH4|A0A1Z5RIH4_SORBI;tr|C5Y4D9|C5Y4D9_SORBI	tr|A0A1B6Q949|A0A1B6Q949_SORBI;tr|A0A1B6Q962|A0A1B6Q962_SORBI;tr|A0A1W0W275|A0A1W0W275_SORBI	13;10;9;5;5;1;1	13;10;9;5;5;1;1	13;10;9;5;5;1;1	tr|A0A1B6Q949|A0A1B6Q949_SORBI Uncharacterized protein OS=Sorghum bicolor OX=4558 GN=SORBI_3002G041200 PE=4 SV=1;tr|A0A1B6Q962|A0A1B6Q962_SORBI Uncharacterized protein OS=Sorghum bicolor OX=4558 GN=SORBI_3002G041100 PE=4 SV=1;tr|A0A1W0W275|A0A1W0W275_SORBI	7	13	13	13	4	3	0	3	4	6	4	4	3	2	6	3	1	1	1	4	3	4	3	3	2	2	1	2	4	3	0	3	4	6	4	4	3	2	6	3	1	1	1	4
tr|A0A1B6Q966|A0A1B6Q966_SORBI;tr|A0A1W0W285|A0A1W0W285_SORBI;tr|A0A1W0W2A0|A0A1W0W2A0_SORBI	tr|A0A1B6Q966|A0A1B6Q966_SORBI	18;8;8	18;8;8	18;8;8	tr|A0A1B6Q966|A0A1B6Q966_SORBI Uncharacterized protein OS=Sorghum bicolor OX=4558 GN=SORBI_3002G042500 PE=3 SV=1	3	18	18	18	5	3	5	4	1	5	6	6	4	6	4	2	4	5	3	6	3	3	5	5	3	10	9	7	5	3	5	4	1	5	6	6	4	6	4	2	4	5	3	6
tr|A0A1B6Q970|A0A1B6Q970_SORBI	tr|A0A1B6Q970|A0A1B6Q970_SORBI	4	4	4	tr|A0A1B6Q970|A0A1B6Q970_SORBI Small nuclear ribonucleoprotein-associated protein OS=Sorghum bicolor OX=4558 GN=SORBI_3002G045100 PE=3 SV=1	1	4	4	4	0	0	0	0	0	0	1	1	0	0	2	0	1	1	1	0	1	0	1	0	2	2	1	0	0	0	0	0	0	0	1	1	0	0	2	0	1	1	1	0
tr|A0A1B6Q972|A0A1B6Q972_SORBI	tr|A0A1B6Q972|A0A1B6Q972_SORBI	13	13	13	tr|A0A1B6Q972|A0A1B6Q972_SORBI Uncharacterized protein OS=Sorghum bicolor OX=4558 GN=SORBI_3002G045700 PE=3 SV=1	1	13	13	13	4	3	3	4	1	1	3	2	2	2	3	3	3	2	3	3	5	2	4	0	2	5	6	3	4	3	3	4	1	1	3	2	2	2	3	3	3	2	3	3
tr|A0A1B6Q9C3|A0A1B6Q9C3_SORBI;tr|A0A1B6Q9A0|A0A1B6Q9A0_SORBI	tr|A0A1B6Q9C3|A0A1B6Q9C3_SORBI;tr|A0A1B6Q9A0|A0A1B6Q9A0_SORBI	9;9	9;9	9;9	tr|A0A1B6Q9C3|A0A1B6Q9C3_SORBI Uncharacterized protein OS=Sorghum bicolor OX=4558 GN=SORBI_3002G051100 PE=3 SV=1;tr|A0A1B6Q9A0|A0A1B6Q9A0_SORBI Uncharacterized protein OS=Sorghum bicolor OX=4558 GN=SORBI_3002G051100 PE=3 SV=1	2	9	9	9	8	7	6	6	6	7	6	8	7	7	8	6	7	6	7	7	7	7	8	7	6	7	7	8	8	7	6	6	6	7	6	8	7	7	8	6	7	6	7	7
tr|A0A1B6Q9D0|A0A1B6Q9D0_SORBI;tr|A0A1B6Q9E6|A0A1B6Q9E6_SORBI	tr|A0A1B6Q9D0|A0A1B6Q9D0_SORBI;tr|A0A1B6Q9E6|A0A1B6Q9E6_SORBI	29;28	19;18	19;18	tr|A0A1B6Q9D0|A0A1B6Q9D0_SORBI Uncharacterized protein OS=Sorghum bicolor OX=4558 GN=SORBI_3002G054000 PE=4 SV=1;tr|A0A1B6Q9E6|A0A1B6Q9E6_SORBI Uncharacterized protein OS=Sorghum bicolor OX=4558 GN=SORBI_3002G054000 PE=4 SV=1	2	29	19	19	17	22	18	20	10	18	16	22	19	18	20	19	20	18	21	19	20	20	16	21	19	20	19	22	11	14	10	13	7	12	9	14	12	10	12	10	12	10	13	11
tr|A0A1B6Q9G5|A0A1B6Q9G5_SORBI	tr|A0A1B6Q9G5|A0A1B6Q9G5_SORBI	3	3	3	tr|A0A1B6Q9G5|A0A1B6Q9G5_SORBI Uncharacterized protein OS=Sorghum bicolor OX=4558 GN=SORBI_3002G058500 PE=4 SV=1	1	3	3	3	1	2	2	2	0	0	2	1	2	2	1	2	2	2	2	2	3	2	2	2	2	0	2	0	1	2	2	2	0	0	2	1	2	2	1	2	2	2	2	2
tr|A0A1B6Q9J6|A0A1B6Q9J6_SORBI	tr|A0A1B6Q9J6|A0A1B6Q9J6_SORBI	2	2	2	tr|A0A1B6Q9J6|A0A1B6Q9J6_SORBI Uncharacterized protein OS=Sorghum bicolor OX=4558 GN=SORBI_3002G064000 PE=4 SV=1	1	2	2	2	0	1	2	0	0	0	1	0	1	1	0	0	0	1	0	0	1	0	1	0	0	1	2	1	0	1	2	0	0	0	1	0	1	1	0	0	0	1	0	0
tr|A0A1B6Q9L9|A0A1B6Q9L9_SORBI;tr|C5XC02|C5XC02_SORBI	tr|A0A1B6Q9L9|A0A1B6Q9L9_SORBI;tr|C5XC02|C5XC02_SORBI	4;4	3;3	3;3	tr|A0A1B6Q9L9|A0A1B6Q9L9_SORBI Uncharacterized protein OS=Sorghum bicolor OX=4558 GN=SORBI_3002G067300 PE=3 SV=1;tr|C5XC02|C5XC02_SORBI Uncharacterized protein OS=Sorghum bicolor OX=4558 GN=SORBI_3002G067300 PE=3 SV=1	2	4	3	3	1	1	1	1	0	2	1	0	0	0	2	2	1	0	0	2	0	1	2	1	1	0	0	0	0	0	0	0	0	1	0	0	0	0	1	2	0	0	0	1
tr|A0A1B6Q9P8|A0A1B6Q9P8_SORBI;tr|A0A1B6Q9N4|A0A1B6Q9N4_SORBI	tr|A0A1B6Q9P8|A0A1B6Q9P8_SORBI;tr|A0A1B6Q9N4|A0A1B6Q9N4_SORBI	15;14	11;10	6;5	tr|A0A1B6Q9P8|A0A1B6Q9P8_SORBI Uncharacterized protein OS=Sorghum bicolor OX=4558 GN=SORBI_3002G071000 PE=4 SV=1;tr|A0A1B6Q9N4|A0A1B6Q9N4_SORBI Uncharacterized protein OS=Sorghum bicolor OX=4558 GN=SORBI_3002G071000 PE=4 SV=1	2	15	11	6	6	4	5	9	1	5	7	5	4	4	7	6	6	6	8	6	5	6	6	7	8	6	8	7	3	2	3	5	0	2	4	3	2	2	4	3	3	4	5	3
tr|A0A1B6Q9S3|A0A1B6Q9S3_SORBI;tr|A0A1B6Q9U3|A0A1B6Q9U3_SORBI	tr|A0A1B6Q9S3|A0A1B6Q9S3_SORBI;tr|A0A1B6Q9U3|A0A1B6Q9U3_SORBI	3;3	3;3	3;3	tr|A0A1B6Q9S3|A0A1B6Q9S3_SORBI Uncharacterized protein OS=Sorghum bicolor OX=4558 GN=SORBI_3002G076800 PE=4 SV=1;tr|A0A1B6Q9U3|A0A1B6Q9U3_SORBI Uncharacterized protein OS=Sorghum bicolor OX=4558 GN=SORBI_3002G076800 PE=4 SV=1	2	3	3	3	0	0	1	0	1	0	1	2	1	1	0	1	0	1	0	0	2	2	0	1	0	1	2	2	0	0	1	0	1	0	1	2	1	1	0	1	0	1	0	0
tr|A0A1B6Q9T0|A0A1B6Q9T0_SORBI	tr|A0A1B6Q9T0|A0A1B6Q9T0_SORBI	10	10	10	tr|A0A1B6Q9T0|A0A1B6Q9T0_SORBI Zeta-carotene desaturase OS=Sorghum bicolor OX=4558 GN=SORBI_3002G072400 PE=3 SV=1	1	10	10	10	3	3	5	3	0	2	3	3	5	3	2	5	4	7	3	3	5	4	7	4	6	8	6	6	3	3	5	3	0	2	3	3	5	3	2	5	4	7	3	3
tr|A0A1B6Q9U4|A0A1B6Q9U4_SORBI;tr|A0A1B6Q9V6|A0A1B6Q9V6_SORBI	tr|A0A1B6Q9U4|A0A1B6Q9U4_SORBI;tr|A0A1B6Q9V6|A0A1B6Q9V6_SORBI	3;3	3;3	3;3	tr|A0A1B6Q9U4|A0A1B6Q9U4_SORBI Eukaryotic translation initiation factor 3 subunit E OS=Sorghum bicolor OX=4558 GN=SORBI_3002G077900 PE=3 SV=1;tr|A0A1B6Q9V6|A0A1B6Q9V6_SORBI Eukaryotic translation initiation factor 3 subunit E OS=Sorghum bicolor OX=4558 GN=	2	3	3	3	1	1	1	1	1	1	0	1	1	1	1	2	1	1	1	0	1	1	2	2	1	1	1	1	1	1	1	1	1	1	0	1	1	1	1	2	1	1	1	0
tr|A0A1B6Q9X0|A0A1B6Q9X0_SORBI;tr|C5XDB7|C5XDB7_SORBI;tr|C5WSN9|C5WSN9_SORBI	tr|A0A1B6Q9X0|A0A1B6Q9X0_SORBI	15;5;1	15;5;1	15;5;1	tr|A0A1B6Q9X0|A0A1B6Q9X0_SORBI Uncharacterized protein OS=Sorghum bicolor OX=4558 GN=SORBI_3002G077000 PE=4 SV=1	3	15	15	15	9	7	10	9	7	9	11	7	10	8	9	8	12	9	7	9	7	9	9	9	9	12	11	11	9	7	10	9	7	9	11	7	10	8	9	8	12	9	7	9
tr|A0A1B6Q9X2|A0A1B6Q9X2_SORBI	tr|A0A1B6Q9X2|A0A1B6Q9X2_SORBI	6	6	6	tr|A0A1B6Q9X2|A0A1B6Q9X2_SORBI Uncharacterized protein OS=Sorghum bicolor OX=4558 GN=SORBI_3002G082000 PE=4 SV=1	1	6	6	6	0	0	0	0	0	0	0	0	0	0	0	0	3	1	2	4	2	3	1	0	1	4	6	4	0	0	0	0	0	0	0	0	0	0	0	0	3	1	2	4
tr|A0A1B6QA23|A0A1B6QA23_SORBI;tr|A0A1B6QA27|A0A1B6QA27_SORBI;tr|A0A1W0W317|A0A1W0W317_SORBI	tr|A0A1B6QA23|A0A1B6QA23_SORBI;tr|A0A1B6QA27|A0A1B6QA27_SORBI;tr|A0A1W0W317|A0A1W0W317_SORBI	7;6;6	1;1;1	1;1;1	tr|A0A1B6QA23|A0A1B6QA23_SORBI Uncharacterized protein OS=Sorghum bicolor OX=4558 GN=SORBI_3002G084300 PE=4 SV=1;tr|A0A1B6QA27|A0A1B6QA27_SORBI Uncharacterized protein OS=Sorghum bicolor OX=4558 GN=SORBI_3002G084300 PE=4 SV=1;tr|A0A1W0W317|A0A1W0W317_SORBI	3	7	1	1	3	1	3	3	2	3	4	3	4	4	4	3	5	5	3	3	6	5	3	4	5	5	4	4	1	0	1	1	1	1	1	0	1	1	1	0	1	1	1	1
tr|A0A1B6QA33|A0A1B6QA33_SORBI;tr|A0A1B6QA32|A0A1B6QA32_SORBI;tr|A0A1B6QGZ8|A0A1B6QGZ8_SORBI;tr|A0A1B6QH35|A0A1B6QH35_SORBI	tr|A0A1B6QA33|A0A1B6QA33_SORBI;tr|A0A1B6QA32|A0A1B6QA32_SORBI	18;17;1;1	18;17;1;1	17;17;1;1	tr|A0A1B6QA33|A0A1B6QA33_SORBI Uncharacterized protein OS=Sorghum bicolor OX=4558 GN=SORBI_3002G090500 PE=3 SV=1;tr|A0A1B6QA32|A0A1B6QA32_SORBI Uncharacterized protein OS=Sorghum bicolor OX=4558 GN=SORBI_3002G090500 PE=3 SV=1	4	18	18	17	8	9	5	9	6	9	11	11	7	8	10	9	10	8	9	11	12	11	11	5	5	10	10	7	8	9	5	9	6	9	11	11	7	8	10	9	10	8	9	11
tr|A0A1B6QA87|A0A1B6QA87_SORBI	tr|A0A1B6QA87|A0A1B6QA87_SORBI	5	5	5	tr|A0A1B6QA87|A0A1B6QA87_SORBI Uncharacterized protein OS=Sorghum bicolor OX=4558 GN=SORBI_3002G098800 PE=4 SV=1	1	5	5	5	3	5	4	2	0	4	4	3	4	4	2	2	3	5	4	1	0	1	2	2	2	1	1	1	3	5	4	2	0	4	4	3	4	4	2	2	3	5	4	1
tr|A0A1B6QAG2|A0A1B6QAG2_SORBI;tr|A0A1B6QAE5|A0A1B6QAE5_SORBI;tr|A0A1B6QAF9|A0A1B6QAF9_SORBI;tr|A0A1W0W3A8|A0A1W0W3A8_SORBI;tr|A0A1W0W389|A0A1W0W389_SORBI;tr|A0A1B6QAJ4|A0A1B6QAJ4_SORBI	tr|A0A1B6QAG2|A0A1B6QAG2_SORBI;tr|A0A1B6QAE5|A0A1B6QAE5_SORBI	29;25;10;8;6;5	29;25;10;8;6;5	29;25;10;8;6;5	tr|A0A1B6QAG2|A0A1B6QAG2_SORBI Uncharacterized protein OS=Sorghum bicolor OX=4558 GN=SORBI_3002G107000 PE=4 SV=1;tr|A0A1B6QAE5|A0A1B6QAE5_SORBI Uncharacterized protein OS=Sorghum bicolor OX=4558 GN=SORBI_3002G107000 PE=4 SV=1	6	29	29	29	4	4	8	4	1	5	4	3	10	12	7	4	12	11	12	11	21	14	6	12	12	7	14	13	4	4	8	4	1	5	4	3	10	12	7	4	12	11	12	11
tr|A0A1B6QAJ5|A0A1B6QAJ5_SORBI;tr|A0A1B6Q802|A0A1B6Q802_SORBI;tr|C5XH02|C5XH02_SORBI	tr|A0A1B6QAJ5|A0A1B6QAJ5_SORBI;tr|A0A1B6Q802|A0A1B6Q802_SORBI;tr|C5XH02|C5XH02_SORBI	2;1;1	2;1;1	1;0;0	tr|A0A1B6QAJ5|A0A1B6QAJ5_SORBI Uncharacterized protein OS=Sorghum bicolor OX=4558 GN=SORBI_3002G111800 PE=4 SV=1;tr|A0A1B6Q802|A0A1B6Q802_SORBI Aspartokinase OS=Sorghum bicolor OX=4558 GN=SORBI_3003G412100 PE=3 SV=1;tr|C5XH02|C5XH02_SORBI Aspartokinase OS=	3	2	2	1	0	0	1	1	0	0	1	0	1	0	0	0	0	0	0	0	1	0	1	0	0	1	1	1	0	0	1	1	0	0	1	0	1	0	0	0	0	0	0	0
tr|A0A1B6QAJ9|A0A1B6QAJ9_SORBI;tr|A0A1B6QAN2|A0A1B6QAN2_SORBI;tr|A0A1W0W3F1|A0A1W0W3F1_SORBI	tr|A0A1B6QAJ9|A0A1B6QAJ9_SORBI;tr|A0A1B6QAN2|A0A1B6QAN2_SORBI;tr|A0A1W0W3F1|A0A1W0W3F1_SORBI	5;5;3	5;5;3	5;5;3	tr|A0A1B6QAJ9|A0A1B6QAJ9_SORBI Uncharacterized protein OS=Sorghum bicolor OX=4558 GN=SORBI_3002G112400 PE=4 SV=1;tr|A0A1B6QAN2|A0A1B6QAN2_SORBI Uncharacterized protein OS=Sorghum bicolor OX=4558 GN=SORBI_3002G112400 PE=4 SV=1;tr|A0A1W0W3F1|A0A1W0W3F1_SORBI	3	5	5	5	4	4	4	5	3	4	4	4	3	4	4	4	3	2	4	3	2	4	3	4	4	3	4	3	4	4	4	5	3	4	4	4	3	4	4	4	3	2	4	3
tr|A0A1B6QAK5|A0A1B6QAK5_SORBI;tr|A0A1B6QAL0|A0A1B6QAL0_SORBI	tr|A0A1B6QAK5|A0A1B6QAK5_SORBI;tr|A0A1B6QAL0|A0A1B6QAL0_SORBI	9;6	9;6	7;4	tr|A0A1B6QAK5|A0A1B6QAK5_SORBI Uncharacterized protein OS=Sorghum bicolor OX=4558 GN=SORBI_3002G113800 PE=3 SV=1;tr|A0A1B6QAL0|A0A1B6QAL0_SORBI Uncharacterized protein OS=Sorghum bicolor OX=4558 GN=SORBI_3002G113800 PE=3 SV=1	2	9	9	7	6	4	4	7	1	4	3	7	4	6	6	6	5	6	5	6	5	6	5	5	5	5	4	5	6	4	4	7	1	4	3	7	4	6	6	6	5	6	5	6
tr|C5X4B7|C5X4B7_SORBI;tr|A0A1B6QAK8|A0A1B6QAK8_SORBI	tr|C5X4B7|C5X4B7_SORBI;tr|A0A1B6QAK8|A0A1B6QAK8_SORBI	2;2	2;2	2;2	tr|C5X4B7|C5X4B7_SORBI Uncharacterized protein OS=Sorghum bicolor OX=4558 GN=SORBI_3002G114700 PE=4 SV=2;tr|A0A1B6QAK8|A0A1B6QAK8_SORBI Uncharacterized protein OS=Sorghum bicolor OX=4558 GN=SORBI_3002G114300 PE=4 SV=1	2	2	2	2	0	1	1	1	1	1	1	1	1	1	1	2	0	0	0	0	0	0	0	1	0	1	1	0	0	1	1	1	1	1	1	1	1	1	1	2	0	0	0	0
tr|A0A1B6QAM8|A0A1B6QAM8_SORBI;tr|A0A1W0W3E5|A0A1W0W3E5_SORBI	tr|A0A1B6QAM8|A0A1B6QAM8_SORBI;tr|A0A1W0W3E5|A0A1W0W3E5_SORBI	4;2	4;2	4;2	tr|A0A1B6QAM8|A0A1B6QAM8_SORBI Uncharacterized protein OS=Sorghum bicolor OX=4558 GN=SORBI_3002G117700 PE=3 SV=2;tr|A0A1W0W3E5|A0A1W0W3E5_SORBI Uncharacterized protein OS=Sorghum bicolor OX=4558 GN=SORBI_3002G117900 PE=3 SV=1	2	4	4	4	0	1	0	2	0	0	0	0	1	1	0	0	0	1	1	1	1	2	0	0	0	0	0	0	0	1	0	2	0	0	0	0	1	1	0	0	0	1	1	1
tr|A0A1B6QAN1|A0A1B6QAN1_SORBI	tr|A0A1B6QAN1|A0A1B6QAN1_SORBI	1	1	1	tr|A0A1B6QAN1|A0A1B6QAN1_SORBI Uncharacterized protein OS=Sorghum bicolor OX=4558 GN=SORBI_3002G118000 PE=4 SV=1	1	1	1	1	1	1	1	1	1	1	1	1	1	1	1	1	1	1	1	1	1	1	1	1	1	1	1	1	1	1	1	1	1	1	1	1	1	1	1	1	1	1	1	1
tr|A0A1W0W3R7|A0A1W0W3R7_SORBI;tr|A0A1B6QAX7|A0A1B6QAX7_SORBI;tr|A0A1B6QAX4|A0A1B6QAX4_SORBI;tr|A0A1W0W3K7|A0A1W0W3K7_SORBI	tr|A0A1W0W3R7|A0A1W0W3R7_SORBI;tr|A0A1B6QAX7|A0A1B6QAX7_SORBI;tr|A0A1B6QAX4|A0A1B6QAX4_SORBI;tr|A0A1W0W3K7|A0A1W0W3K7_SORBI	4;4;4;2	4;4;4;2	4;4;4;2	tr|A0A1W0W3R7|A0A1W0W3R7_SORBI Uncharacterized protein OS=Sorghum bicolor OX=4558 GN=SORBI_3002G129400 PE=4 SV=1;tr|A0A1B6QAX7|A0A1B6QAX7_SORBI Uncharacterized protein OS=Sorghum bicolor OX=4558 GN=SORBI_3002G129400 PE=4 SV=1;tr|A0A1B6QAX4|A0A1B6QAX4_SORBI	4	4	4	4	1	1	2	2	0	2	0	1	0	1	3	1	0	0	0	0	0	1	2	1	0	1	1	1	1	1	2	2	0	2	0	1	0	1	3	1	0	0	0	0
tr|A0A1B6QAY1|A0A1B6QAY1_SORBI;tr|A0A1B6QAX9|A0A1B6QAX9_SORBI	tr|A0A1B6QAY1|A0A1B6QAY1_SORBI;tr|A0A1B6QAX9|A0A1B6QAX9_SORBI	4;4	4;4	4;4	tr|A0A1B6QAY1|A0A1B6QAY1_SORBI Uncharacterized protein OS=Sorghum bicolor OX=4558 GN=SORBI_3002G125800 PE=4 SV=1;tr|A0A1B6QAX9|A0A1B6QAX9_SORBI Uncharacterized protein OS=Sorghum bicolor OX=4558 GN=SORBI_3002G125800 PE=4 SV=1	2	4	4	4	0	0	0	1	0	0	0	0	0	0	0	1	0	1	0	0	0	0	0	1	1	0	1	1	0	0	0	1	0	0	0	0	0	0	0	1	0	1	0	0
tr|A0A1B6QB11|A0A1B6QB11_SORBI	tr|A0A1B6QB11|A0A1B6QB11_SORBI	15	15	12	tr|A0A1B6QB11|A0A1B6QB11_SORBI Uncharacterized protein OS=Sorghum bicolor OX=4558 GN=SORBI_3002G133800 PE=4 SV=1	1	15	15	12	9	6	7	6	4	9	8	5	9	9	10	8	9	9	8	6	8	8	9	8	9	9	8	7	9	6	7	6	4	9	8	5	9	9	10	8	9	9	8	6
tr|A0A1W0W3U6|A0A1W0W3U6_SORBI;tr|A0A1B6QB52|A0A1B6QB52_SORBI;tr|C5XMM1|C5XMM1_SORBI	tr|A0A1W0W3U6|A0A1W0W3U6_SORBI;tr|A0A1B6QB52|A0A1B6QB52_SORBI;tr|C5XMM1|C5XMM1_SORBI	5;5;5	5;5;5	5;5;5	tr|A0A1W0W3U6|A0A1W0W3U6_SORBI Uncharacterized protein OS=Sorghum bicolor OX=4558 GN=SORBI_3002G140000 PE=4 SV=1;tr|A0A1B6QB52|A0A1B6QB52_SORBI Uncharacterized protein OS=Sorghum bicolor OX=4558 GN=SORBI_3002G140000 PE=3 SV=1;tr|C5XMM1|C5XMM1_SORBI Unchara	3	5	5	5	0	0	1	0	0	0	1	0	0	1	0	0	1	1	0	0	2	0	1	1	1	2	1	1	0	0	1	0	0	0	1	0	0	1	0	0	1	1	0	0
tr|A0A1B6QB70|A0A1B6QB70_SORBI	tr|A0A1B6QB70|A0A1B6QB70_SORBI	3	3	3	tr|A0A1B6QB70|A0A1B6QB70_SORBI Uncharacterized protein OS=Sorghum bicolor OX=4558 GN=SORBI_3002G141800 PE=4 SV=1	1	3	3	3	0	0	0	0	0	0	0	0	3	1	0	0	0	1	0	0	0	0	0	0	0	0	0	0	0	0	0	0	0	0	0	0	3	1	0	0	0	1	0	0
tr|A0A1B6QBF0|A0A1B6QBF0_SORBI;tr|A0A1B6QBF7|A0A1B6QBF7_SORBI	tr|A0A1B6QBF0|A0A1B6QBF0_SORBI;tr|A0A1B6QBF7|A0A1B6QBF7_SORBI	26;26	26;26	26;26	tr|A0A1B6QBF0|A0A1B6QBF0_SORBI Polyadenylate-binding protein OS=Sorghum bicolor OX=4558 GN=SORBI_3002G150700 PE=3 SV=1;tr|A0A1B6QBF7|A0A1B6QBF7_SORBI Polyadenylate-binding protein OS=Sorghum bicolor OX=4558 GN=SORBI_3002G150700 PE=3 SV=1	2	26	26	26	13	16	13	13	5	13	10	13	12	12	11	13	14	15	10	15	13	13	12	13	13	15	14	9	13	16	13	13	5	13	10	13	12	12	11	13	14	15	10	15
tr|A0A1B6QBF1|A0A1B6QBF1_SORBI;tr|A0A1B6QBG3|A0A1B6QBG3_SORBI	tr|A0A1B6QBF1|A0A1B6QBF1_SORBI;tr|A0A1B6QBG3|A0A1B6QBG3_SORBI	14;9	14;9	8;6	tr|A0A1B6QBF1|A0A1B6QBF1_SORBI Uncharacterized protein OS=Sorghum bicolor OX=4558 GN=SORBI_3002G151000 PE=4 SV=1;tr|A0A1B6QBG3|A0A1B6QBG3_SORBI Uncharacterized protein OS=Sorghum bicolor OX=4558 GN=SORBI_3002G151000 PE=4 SV=1	2	14	14	8	9	7	9	8	7	8	9	7	7	8	9	7	9	7	7	8	10	9	6	7	8	7	7	7	9	7	9	8	7	8	9	7	7	8	9	7	9	7	7	8
tr|A0A1B6QBL5|A0A1B6QBL5_SORBI	tr|A0A1B6QBL5|A0A1B6QBL5_SORBI	18	18	18	tr|A0A1B6QBL5|A0A1B6QBL5_SORBI Uncharacterized protein OS=Sorghum bicolor OX=4558 GN=SORBI_3002G155900 PE=4 SV=1	1	18	18	18	9	8	9	8	4	8	8	8	6	7	7	4	13	6	9	11	0	7	14	11	8	6	7	3	9	8	9	8	4	8	8	8	6	7	7	4	13	6	9	11
tr|A0A1W0W4N0|A0A1W0W4N0_SORBI;tr|A0A1B6QBW1|A0A1B6QBW1_SORBI	tr|A0A1W0W4N0|A0A1W0W4N0_SORBI;tr|A0A1B6QBW1|A0A1B6QBW1_SORBI	2;2	2;2	2;2	tr|A0A1W0W4N0|A0A1W0W4N0_SORBI Uncharacterized protein OS=Sorghum bicolor OX=4558 GN=SORBI_3002G169900 PE=4 SV=1;tr|A0A1B6QBW1|A0A1B6QBW1_SORBI Uncharacterized protein OS=Sorghum bicolor OX=4558 GN=SORBI_3002G169900 PE=4 SV=1	2	2	2	2	0	1	0	0	0	0	0	2	0	0	0	0	0	0	0	0	0	0	0	0	0	0	0	0	0	1	0	0	0	0	0	2	0	0	0	0	0	0	0	0
tr|A0A1B6QBZ8|A0A1B6QBZ8_SORBI	tr|A0A1B6QBZ8|A0A1B6QBZ8_SORBI	8	8	8	tr|A0A1B6QBZ8|A0A1B6QBZ8_SORBI Uncharacterized protein OS=Sorghum bicolor OX=4558 GN=SORBI_3002G174900 PE=3 SV=1	1	8	8	8	2	2	3	3	1	2	3	6	3	2	4	3	3	3	2	2	3	3	3	3	3	4	2	1	2	2	3	3	1	2	3	6	3	2	4	3	3	3	2	2
tr|A0A1B6QC39|A0A1B6QC39_SORBI	tr|A0A1B6QC39|A0A1B6QC39_SORBI	3	3	3	tr|A0A1B6QC39|A0A1B6QC39_SORBI Uncharacterized protein OS=Sorghum bicolor OX=4558 GN=SORBI_3002G181600 PE=4 SV=1	1	3	3	3	0	1	0	1	0	1	0	0	1	0	0	0	0	1	1	1	2	1	1	1	1	1	2	1	0	1	0	1	0	1	0	0	1	0	0	0	0	1	1	1
tr|A0A1B6QC86|A0A1B6QC86_SORBI	tr|A0A1B6QC86|A0A1B6QC86_SORBI	7	7	5	tr|A0A1B6QC86|A0A1B6QC86_SORBI Uncharacterized protein OS=Sorghum bicolor OX=4558 GN=SORBI_3002G189100 PE=4 SV=1	1	7	7	5	0	1	0	1	0	0	0	1	0	0	0	2	3	3	1	4	5	5	2	5	5	2	2	3	0	1	0	1	0	0	0	1	0	0	0	2	3	3	1	4
tr|A0A1B6QC94|A0A1B6QC94_SORBI	tr|A0A1B6QC94|A0A1B6QC94_SORBI	3	3	3	tr|A0A1B6QC94|A0A1B6QC94_SORBI Uncharacterized protein OS=Sorghum bicolor OX=4558 GN=SORBI_3002G186300 PE=4 SV=1	1	3	3	3	0	0	0	0	0	0	0	0	0	0	1	0	0	0	1	0	0	0	1	1	0	0	0	0	0	0	0	0	0	0	0	0	0	0	1	0	0	0	1	0
tr|A0A1B6QCA1|A0A1B6QCA1_SORBI	tr|A0A1B6QCA1|A0A1B6QCA1_SORBI	3	3	3	tr|A0A1B6QCA1|A0A1B6QCA1_SORBI Uncharacterized protein OS=Sorghum bicolor OX=4558 GN=SORBI_3002G189400 PE=4 SV=1	1	3	3	3	0	2	3	2	0	0	1	0	1	1	0	1	1	1	0	1	0	0	1	0	2	1	0	1	0	2	3	2	0	0	1	0	1	1	0	1	1	1	0	1
tr|A0A1B6QCE6|A0A1B6QCE6_SORBI;tr|A0A1B6QCE9|A0A1B6QCE9_SORBI	tr|A0A1B6QCE6|A0A1B6QCE6_SORBI;tr|A0A1B6QCE9|A0A1B6QCE9_SORBI	2;2	1;1	1;1	tr|A0A1B6QCE6|A0A1B6QCE6_SORBI Uncharacterized protein OS=Sorghum bicolor OX=4558 GN=SORBI_3002G197100 PE=4 SV=1;tr|A0A1B6QCE9|A0A1B6QCE9_SORBI Uncharacterized protein OS=Sorghum bicolor OX=4558 GN=SORBI_3002G197100 PE=4 SV=1	2	2	1	1	1	2	1	2	1	2	1	2	1	2	2	1	1	1	1	2	2	2	0	1	1	2	2	1	0	1	0	1	0	1	0	1	0	1	1	0	0	0	0	1
tr|C5XC87|C5XC87_SORBI;tr|A0A1B6QCI5|A0A1B6QCI5_SORBI	tr|C5XC87|C5XC87_SORBI;tr|A0A1B6QCI5|A0A1B6QCI5_SORBI	3;3	3;3	3;3	tr|C5XC87|C5XC87_SORBI Uncharacterized protein OS=Sorghum bicolor OX=4558 GN=SORBI_3002G199000 PE=4 SV=1;tr|A0A1B6QCI5|A0A1B6QCI5_SORBI Uncharacterized protein OS=Sorghum bicolor OX=4558 GN=SORBI_3002G199000 PE=4 SV=1	2	3	3	3	0	0	1	1	0	0	0	0	1	0	1	0	0	0	0	0	0	1	0	0	0	1	1	0	0	0	1	1	0	0	0	0	1	0	1	0	0	0	0	0
tr|A0A1B6QCQ7|A0A1B6QCQ7_SORBI	tr|A0A1B6QCQ7|A0A1B6QCQ7_SORBI	2	2	2	tr|A0A1B6QCQ7|A0A1B6QCQ7_SORBI Chlorophyll a-b binding protein, chloroplastic OS=Sorghum bicolor OX=4558 GN=SORBI_3002G215000 PE=3 SV=1	1	2	2	2	0	0	0	1	0	0	1	0	0	1	0	0	1	0	0	0	1	0	2	1	1	0	0	0	0	0	0	1	0	0	1	0	0	1	0	0	1	0	0	0
tr|A0A1B6QCR4|A0A1B6QCR4_SORBI	tr|A0A1B6QCR4|A0A1B6QCR4_SORBI	2	2	2	tr|A0A1B6QCR4|A0A1B6QCR4_SORBI Uncharacterized protein OS=Sorghum bicolor OX=4558 GN=SORBI_3002G215800 PE=4 SV=1	1	2	2	2	2	1	1	2	0	2	1	1	1	1	1	1	1	2	1	2	1	2	2	1	1	1	1	1	2	1	1	2	0	2	1	1	1	1	1	1	1	2	1	2
tr|A0A1B6QCY1|A0A1B6QCY1_SORBI	tr|A0A1B6QCY1|A0A1B6QCY1_SORBI	4	4	4	tr|A0A1B6QCY1|A0A1B6QCY1_SORBI Uncharacterized protein OS=Sorghum bicolor OX=4558 GN=SORBI_3002G224800 PE=4 SV=1	1	4	4	4	2	1	0	0	0	1	1	1	1	0	1	2	0	0	1	1	1	1	0	0	0	2	1	1	2	1	0	0	0	1	1	1	1	0	1	2	0	0	1	1
tr|A0A1B6QCY7|A0A1B6QCY7_SORBI	tr|A0A1B6QCY7|A0A1B6QCY7_SORBI	1	1	1	tr|A0A1B6QCY7|A0A1B6QCY7_SORBI Uncharacterized protein OS=Sorghum bicolor OX=4558 GN=SORBI_3002G228200 PE=4 SV=1	1	1	1	1	0	1	1	1	0	1	1	1	1	1	0	1	1	1	1	1	0	0	1	1	1	1	0	1	0	1	1	1	0	1	1	1	1	1	0	1	1	1	1	1
tr|A0A1B6QD02|A0A1B6QD02_SORBI	tr|A0A1B6QD02|A0A1B6QD02_SORBI	6	6	6	tr|A0A1B6QD02|A0A1B6QD02_SORBI Uncharacterized protein OS=Sorghum bicolor OX=4558 GN=SORBI_3002G228000 PE=4 SV=1	1	6	6	6	1	0	0	0	0	0	1	0	1	0	0	0	2	0	0	2	4	2	2	1	1	2	4	3	1	0	0	0	0	0	1	0	1	0	0	0	2	0	0	2
tr|A0A1B6QD15|A0A1B6QD15_SORBI;tr|A0A1B6QD28|A0A1B6QD28_SORBI	tr|A0A1B6QD15|A0A1B6QD15_SORBI;tr|A0A1B6QD28|A0A1B6QD28_SORBI	2;2	1;1	1;1	tr|A0A1B6QD15|A0A1B6QD15_SORBI Uncharacterized protein OS=Sorghum bicolor OX=4558 GN=SORBI_3002G232400 PE=4 SV=1;tr|A0A1B6QD28|A0A1B6QD28_SORBI Uncharacterized protein OS=Sorghum bicolor OX=4558 GN=SORBI_3002G232400 PE=4 SV=1	2	2	1	1	2	1	0	1	0	1	0	1	0	0	1	1	2	0	2	1	1	1	2	1	0	0	1	1	1	0	0	0	0	0	0	0	0	0	0	0	1	0	1	0
tr|A0A1B6QD19|A0A1B6QD19_SORBI;tr|A0A1W0W5I6|A0A1W0W5I6_SORBI	tr|A0A1B6QD19|A0A1B6QD19_SORBI;tr|A0A1W0W5I6|A0A1W0W5I6_SORBI	11;10	11;10	11;10	tr|A0A1B6QD19|A0A1B6QD19_SORBI Uncharacterized protein OS=Sorghum bicolor OX=4558 GN=SORBI_3002G233600 PE=4 SV=1;tr|A0A1W0W5I6|A0A1W0W5I6_SORBI Uncharacterized protein OS=Sorghum bicolor OX=4558 GN=SORBI_3002G233600 PE=4 SV=1	2	11	11	11	0	0	4	3	0	1	2	0	3	1	1	3	4	0	3	1	0	1	4	3	2	2	2	1	0	0	4	3	0	1	2	0	3	1	1	3	4	0	3	1
tr|A0A1B6QDA1|A0A1B6QDA1_SORBI;tr|A0A1B6QD92|A0A1B6QD92_SORBI;tr|A0A1B6QDB0|A0A1B6QDB0_SORBI	tr|A0A1B6QDA1|A0A1B6QDA1_SORBI;tr|A0A1B6QD92|A0A1B6QD92_SORBI;tr|A0A1B6QDB0|A0A1B6QDB0_SORBI	6;6;3	6;6;3	6;6;3	tr|A0A1B6QDA1|A0A1B6QDA1_SORBI Uncharacterized protein OS=Sorghum bicolor OX=4558 GN=SORBI_3002G244500 PE=4 SV=1;tr|A0A1B6QD92|A0A1B6QD92_SORBI Uncharacterized protein OS=Sorghum bicolor OX=4558 GN=SORBI_3002G244500 PE=3 SV=1;tr|A0A1B6QDB0|A0A1B6QDB0_SORBI	3	6	6	6	0	2	3	3	0	1	2	0	3	2	1	1	1	4	2	2	2	2	4	3	2	5	5	3	0	2	3	3	0	1	2	0	3	2	1	1	1	4	2	2
tr|A0A1B6QD95|A0A1B6QD95_SORBI	tr|A0A1B6QD95|A0A1B6QD95_SORBI	2	1	1	tr|A0A1B6QD95|A0A1B6QD95_SORBI Uncharacterized protein OS=Sorghum bicolor OX=4558 GN=SORBI_3002G244300 PE=4 SV=1	1	2	1	1	0	0	0	1	0	0	1	0	0	1	0	0	0	0	0	1	1	0	0	1	1	2	1	1	0	0	0	0	0	0	0	0	0	0	0	0	0	0	0	0
tr|A0A1B6QDA6|A0A1B6QDA6_SORBI;tr|C5YLN6|C5YLN6_SORBI	tr|A0A1B6QDA6|A0A1B6QDA6_SORBI	12;1	12;1	12;1	tr|A0A1B6QDA6|A0A1B6QDA6_SORBI Eukaryotic translation initiation factor 3 subunit C OS=Sorghum bicolor OX=4558 GN=SORBI_3002G246700 PE=3 SV=1	2	12	12	12	3	2	5	4	1	0	1	0	0	2	3	1	1	4	1	4	3	1	0	5	4	7	7	9	3	2	5	4	1	0	1	0	0	2	3	1	1	4	1	4
tr|A0A1B6QDC1|A0A1B6QDC1_SORBI	tr|A0A1B6QDC1|A0A1B6QDC1_SORBI	3	3	3	tr|A0A1B6QDC1|A0A1B6QDC1_SORBI Uncharacterized protein OS=Sorghum bicolor OX=4558 GN=SORBI_3002G249900 PE=4 SV=1	1	3	3	3	0	3	0	0	0	0	0	0	0	0	0	0	1	0	1	0	0	0	0	0	0	1	0	0	0	3	0	0	0	0	0	0	0	0	0	0	1	0	1	0
tr|A0A1B6QDD9|A0A1B6QDD9_SORBI	tr|A0A1B6QDD9|A0A1B6QDD9_SORBI	3	3	3	tr|A0A1B6QDD9|A0A1B6QDD9_SORBI Uncharacterized protein OS=Sorghum bicolor OX=4558 GN=SORBI_3002G252100 PE=4 SV=1	1	3	3	3	1	0	0	0	0	1	0	1	0	0	0	0	1	1	0	0	1	0	0	0	0	1	1	1	1	0	0	0	0	1	0	1	0	0	0	0	1	1	0	0
tr|C5X592|C5X592_SORBI;tr|A0A1B6QDI2|A0A1B6QDI2_SORBI	tr|C5X592|C5X592_SORBI;tr|A0A1B6QDI2|A0A1B6QDI2_SORBI	14;14	14;14	14;14	tr|C5X592|C5X592_SORBI Uncharacterized protein OS=Sorghum bicolor OX=4558 GN=SORBI_3002G258800 PE=4 SV=1;tr|A0A1B6QDI2|A0A1B6QDI2_SORBI Uncharacterized protein OS=Sorghum bicolor OX=4558 GN=SORBI_3002G258800 PE=4 SV=1	2	14	14	14	9	9	6	7	3	5	7	9	7	7	10	7	8	8	9	8	8	8	6	6	6	9	9	7	9	9	6	7	3	5	7	9	7	7	10	7	8	8	9	8
tr|A0A1B6QDI3|A0A1B6QDI3_SORBI	tr|A0A1B6QDI3|A0A1B6QDI3_SORBI	1	1	1	tr|A0A1B6QDI3|A0A1B6QDI3_SORBI Uncharacterized protein OS=Sorghum bicolor OX=4558 GN=SORBI_3002G258400 PE=4 SV=1	1	1	1	1	0	0	0	0	0	0	0	0	1	0	0	0	1	0	0	1	0	0	0	0	1	1	1	1	0	0	0	0	0	0	0	0	1	0	0	0	1	0	0	1
tr|A0A1B6QDJ0|A0A1B6QDJ0_SORBI;tr|A0A1B6QDJ7|A0A1B6QDJ7_SORBI	tr|A0A1B6QDJ0|A0A1B6QDJ0_SORBI;tr|A0A1B6QDJ7|A0A1B6QDJ7_SORBI	1;1	1;1	1;1	tr|A0A1B6QDJ0|A0A1B6QDJ0_SORBI Uncharacterized protein OS=Sorghum bicolor OX=4558 GN=SORBI_3002G260000 PE=4 SV=1;tr|A0A1B6QDJ7|A0A1B6QDJ7_SORBI Uncharacterized protein OS=Sorghum bicolor OX=4558 GN=SORBI_3002G260000 PE=4 SV=1	2	1	1	1	0	1	0	0	0	0	1	0	0	0	1	0	0	0	0	0	0	0	0	0	0	0	0	0	0	1	0	0	0	0	1	0	0	0	1	0	0	0	0	0
tr|A0A1B6QDK1|A0A1B6QDK1_SORBI;tr|A0A1B6QDJ6|A0A1B6QDJ6_SORBI;tr|A0A1B6QDK3|A0A1B6QDK3_SORBI	tr|A0A1B6QDK1|A0A1B6QDK1_SORBI;tr|A0A1B6QDJ6|A0A1B6QDJ6_SORBI;tr|A0A1B6QDK3|A0A1B6QDK3_SORBI	3;3;3	3;3;3	3;3;3	tr|A0A1B6QDK1|A0A1B6QDK1_SORBI Uncharacterized protein OS=Sorghum bicolor OX=4558 GN=SORBI_3002G261900 PE=4 SV=1;tr|A0A1B6QDJ6|A0A1B6QDJ6_SORBI Uncharacterized protein OS=Sorghum bicolor OX=4558 GN=SORBI_3002G261900 PE=4 SV=1;tr|A0A1B6QDK3|A0A1B6QDK3_SORBI	3	3	3	3	0	0	0	0	0	0	0	1	1	1	1	0	1	0	0	0	2	1	0	0	0	1	0	0	0	0	0	0	0	0	0	1	1	1	1	0	1	0	0	0
tr|A0A1B6QDJ9|A0A1B6QDJ9_SORBI;tr|A0A1B6QDK6|A0A1B6QDK6_SORBI	tr|A0A1B6QDJ9|A0A1B6QDJ9_SORBI;tr|A0A1B6QDK6|A0A1B6QDK6_SORBI	2;2	2;2	2;2	tr|A0A1B6QDJ9|A0A1B6QDJ9_SORBI Uncharacterized protein OS=Sorghum bicolor OX=4558 GN=SORBI_3002G261600 PE=3 SV=1;tr|A0A1B6QDK6|A0A1B6QDK6_SORBI Uncharacterized protein OS=Sorghum bicolor OX=4558 GN=SORBI_3002G261600 PE=3 SV=1	2	2	2	2	1	0	0	0	0	0	0	1	0	0	2	0	0	0	0	1	1	1	1	0	0	0	0	0	1	0	0	0	0	0	0	1	0	0	2	0	0	0	0	1
tr|A0A1B6QDK2|A0A1B6QDK2_SORBI;tr|A0A1W0W109|A0A1W0W109_SORBI;tr|C5YHJ9|C5YHJ9_SORBI;tr|A0A1Z5S5A2|A0A1Z5S5A2_SORBI;tr|A0A1B6QIG2|A0A1B6QIG2_SORBI	tr|A0A1B6QDK2|A0A1B6QDK2_SORBI;tr|A0A1W0W109|A0A1W0W109_SORBI;tr|C5YHJ9|C5YHJ9_SORBI;tr|A0A1Z5S5A2|A0A1Z5S5A2_SORBI;tr|A0A1B6QIG2|A0A1B6QIG2_SORBI	4;3;3;2;2	2;1;1;1;1	1;0;0;0;0	tr|A0A1B6QDK2|A0A1B6QDK2_SORBI Uncharacterized protein OS=Sorghum bicolor OX=4558 GN=SORBI_3002G262600 PE=3 SV=1;tr|A0A1W0W109|A0A1W0W109_SORBI Uncharacterized protein OS=Sorghum bicolor OX=4558 GN=SORBI_3003G389900 PE=4 SV=1;tr|C5YHJ9|C5YHJ9_SORBI Unchara	5	4	2	1	2	2	3	3	0	2	3	2	3	1	2	2	1	1	3	2	2	3	2	3	1	1	2	2	1	0	1	1	0	1	1	0	1	0	1	0	1	0	1	0
tr|A0A1B6QDR2|A0A1B6QDR2_SORBI;tr|A0A1B6QDR5|A0A1B6QDR5_SORBI;tr|A0A1W0W611|A0A1W0W611_SORBI	tr|A0A1B6QDR2|A0A1B6QDR2_SORBI;tr|A0A1B6QDR5|A0A1B6QDR5_SORBI;tr|A0A1W0W611|A0A1W0W611_SORBI	6;6;5	6;6;5	6;6;5	tr|A0A1B6QDR2|A0A1B6QDR2_SORBI Uncharacterized protein OS=Sorghum bicolor OX=4558 GN=SORBI_3002G274200 PE=4 SV=1;tr|A0A1B6QDR5|A0A1B6QDR5_SORBI Uncharacterized protein OS=Sorghum bicolor OX=4558 GN=SORBI_3002G274200 PE=4 SV=1;tr|A0A1W0W611|A0A1W0W611_SORBI	3	6	6	6	2	1	0	1	0	3	2	3	2	1	2	1	1	1	2	1	2	2	2	1	2	2	1	2	2	1	0	1	0	3	2	3	2	1	2	1	1	1	2	1
tr|A0A1B6QDR7|A0A1B6QDR7_SORBI	tr|A0A1B6QDR7|A0A1B6QDR7_SORBI	12	12	12	tr|A0A1B6QDR7|A0A1B6QDR7_SORBI Uncharacterized protein OS=Sorghum bicolor OX=4558 GN=SORBI_3002G275300 PE=4 SV=1	1	12	12	12	1	0	4	5	1	1	2	1	3	2	1	3	4	3	6	4	2	2	3	5	3	2	4	4	1	0	4	5	1	1	2	1	3	2	1	3	4	3	6	4
tr|A0A1B6QDU9|A0A1B6QDU9_SORBI;tr|A0A1B6QDV5|A0A1B6QDV5_SORBI	tr|A0A1B6QDU9|A0A1B6QDU9_SORBI;tr|A0A1B6QDV5|A0A1B6QDV5_SORBI	2;2	2;2	2;2	tr|A0A1B6QDU9|A0A1B6QDU9_SORBI Uncharacterized protein OS=Sorghum bicolor OX=4558 GN=SORBI_3002G281000 PE=3 SV=1;tr|A0A1B6QDV5|A0A1B6QDV5_SORBI Uncharacterized protein OS=Sorghum bicolor OX=4558 GN=SORBI_3002G281000 PE=3 SV=1	2	2	2	2	1	2	2	2	0	2	1	1	2	2	2	2	2	1	2	1	1	0	2	2	2	1	1	1	1	2	2	2	0	2	1	1	2	2	2	2	2	1	2	1
tr|A0A1B6QDV2|A0A1B6QDV2_SORBI	tr|A0A1B6QDV2|A0A1B6QDV2_SORBI	2	2	2	tr|A0A1B6QDV2|A0A1B6QDV2_SORBI Phospholipase D OS=Sorghum bicolor OX=4558 GN=SORBI_3002G282500 PE=3 SV=1	1	2	2	2	0	0	0	0	0	0	0	0	0	0	0	0	0	0	0	1	0	0	2	0	0	0	0	0	0	0	0	0	0	0	0	0	0	0	0	0	0	0	0	1
tr|A0A1B6QE21|A0A1B6QE21_SORBI;tr|A0A1B6QE06|A0A1B6QE06_SORBI	tr|A0A1B6QE21|A0A1B6QE21_SORBI;tr|A0A1B6QE06|A0A1B6QE06_SORBI	41;32	41;32	33;26	tr|A0A1B6QE21|A0A1B6QE21_SORBI UTP--glucose-1-phosphate uridylyltransferase OS=Sorghum bicolor OX=4558 GN=SORBI_3002G291200 PE=3 SV=1;tr|A0A1B6QE06|A0A1B6QE06_SORBI Uncharacterized protein OS=Sorghum bicolor OX=4558 GN=SORBI_3002G291200 PE=4 SV=1	2	41	41	33	18	20	24	22	14	20	20	22	19	24	20	20	20	27	24	24	31	27	22	23	22	27	29	32	18	20	24	22	14	20	20	22	19	24	20	20	20	27	24	24
tr|A0A1B6QE29|A0A1B6QE29_SORBI;tr|A0A1B6QE30|A0A1B6QE30_SORBI;tr|A0A1B6PTT2|A0A1B6PTT2_SORBI;tr|C5XWV1|C5XWV1_SORBI	tr|A0A1B6QE29|A0A1B6QE29_SORBI;tr|A0A1B6QE30|A0A1B6QE30_SORBI	6;6;2;1	6;6;2;1	5;5;2;0	tr|A0A1B6QE29|A0A1B6QE29_SORBI Uncharacterized protein OS=Sorghum bicolor OX=4558 GN=SORBI_3002G294400 PE=3 SV=1;tr|A0A1B6QE30|A0A1B6QE30_SORBI Uncharacterized protein OS=Sorghum bicolor OX=4558 GN=SORBI_3002G294400 PE=3 SV=1	4	6	6	5	2	0	2	1	0	1	3	2	3	2	2	2	1	1	2	1	1	1	2	1	1	1	1	1	2	0	2	1	0	1	3	2	3	2	2	2	1	1	2	1
tr|A0A1B6QE38|A0A1B6QE38_SORBI	tr|A0A1B6QE38|A0A1B6QE38_SORBI	3	3	3	tr|A0A1B6QE38|A0A1B6QE38_SORBI Uncharacterized protein OS=Sorghum bicolor OX=4558 GN=SORBI_3002G296900 PE=4 SV=1	1	3	3	3	2	1	1	2	0	1	0	1	1	1	1	1	0	1	1	1	0	1	1	1	2	1	1	1	2	1	1	2	0	1	0	1	1	1	1	1	0	1	1	1
tr|A0A1B6QE41|A0A1B6QE41_SORBI	tr|A0A1B6QE41|A0A1B6QE41_SORBI	6	6	6	tr|A0A1B6QE41|A0A1B6QE41_SORBI Uncharacterized protein OS=Sorghum bicolor OX=4558 GN=SORBI_3002G297400 PE=4 SV=1	1	6	6	6	3	2	3	3	2	1	2	1	2	1	3	2	2	1	3	2	1	2	1	1	3	3	1	3	3	2	3	3	2	1	2	1	2	1	3	2	2	1	3	2
tr|A0A1B6QE65|A0A1B6QE65_SORBI	tr|A0A1B6QE65|A0A1B6QE65_SORBI	9	9	8	tr|A0A1B6QE65|A0A1B6QE65_SORBI Carboxypeptidase OS=Sorghum bicolor OX=4558 GN=SORBI_3002G301200 PE=3 SV=1	1	9	9	8	4	5	4	4	2	3	4	4	6	4	5	6	5	6	6	6	7	5	5	5	4	6	6	6	4	5	4	4	2	3	4	4	6	4	5	6	5	6	6	6
tr|A0A1B6QE70|A0A1B6QE70_SORBI;tr|C5YCU5|C5YCU5_SORBI	tr|A0A1B6QE70|A0A1B6QE70_SORBI	6;1	2;0	2;0	tr|A0A1B6QE70|A0A1B6QE70_SORBI Uncharacterized protein OS=Sorghum bicolor OX=4558 GN=SORBI_3002G301500 PE=4 SV=1	2	6	2	2	2	4	3	3	2	2	2	2	3	3	5	3	3	3	3	0	0	0	2	2	3	2	0	1	0	0	0	0	0	0	0	0	0	0	1	1	0	0	0	0
tr|A0A1B6QE81|A0A1B6QE81_SORBI	tr|A0A1B6QE81|A0A1B6QE81_SORBI	9	7	7	tr|A0A1B6QE81|A0A1B6QE81_SORBI Uncharacterized protein OS=Sorghum bicolor OX=4558 GN=SORBI_3002G304100 PE=3 SV=1	1	9	7	7	3	3	3	3	2	3	3	3	4	3	4	3	2	3	3	3	4	3	2	3	4	3	3	4	2	1	2	1	0	1	2	1	3	2	2	1	1	1	1	1
tr|A0A1B6QE87|A0A1B6QE87_SORBI;tr|C5YQC5|C5YQC5_SORBI;tr|A0A1B6PDP5|A0A1B6PDP5_SORBI	tr|A0A1B6QE87|A0A1B6QE87_SORBI;tr|C5YQC5|C5YQC5_SORBI	9;7;3	9;7;3	9;7;3	tr|A0A1B6QE87|A0A1B6QE87_SORBI Purple acid phosphatase OS=Sorghum bicolor OX=4558 GN=SORBI_3002G303700 PE=3 SV=1;tr|C5YQC5|C5YQC5_SORBI Purple acid phosphatase OS=Sorghum bicolor OX=4558 GN=SORBI_3008G140100 PE=3 SV=1	3	9	9	9	3	3	1	2	0	2	1	3	3	4	3	2	1	2	3	1	5	2	3	2	2	2	2	2	3	3	1	2	0	2	1	3	3	4	3	2	1	2	3	1
tr|A0A1B6QE94|A0A1B6QE94_SORBI	tr|A0A1B6QE94|A0A1B6QE94_SORBI	2	2	2	tr|A0A1B6QE94|A0A1B6QE94_SORBI Glycosyltransferase OS=Sorghum bicolor OX=4558 GN=SORBI_3002G305600 PE=3 SV=1	1	2	2	2	0	0	0	0	0	0	0	0	0	0	0	0	0	0	0	0	1	0	0	0	0	0	1	0	0	0	0	0	0	0	0	0	0	0	0	0	0	0	0	0
tr|A0A1B6QEA2|A0A1B6QEA2_SORBI;tr|A0A1B6QEB9|A0A1B6QEB9_SORBI;tr|A0A1B6QEB7|A0A1B6QEB7_SORBI	tr|A0A1B6QEA2|A0A1B6QEA2_SORBI;tr|A0A1B6QEB9|A0A1B6QEB9_SORBI;tr|A0A1B6QEB7|A0A1B6QEB7_SORBI	2;2;1	2;2;1	2;2;1	tr|A0A1B6QEA2|A0A1B6QEA2_SORBI Uncharacterized protein OS=Sorghum bicolor OX=4558 GN=SORBI_3002G306600 PE=4 SV=1;tr|A0A1B6QEB9|A0A1B6QEB9_SORBI Uncharacterized protein OS=Sorghum bicolor OX=4558 GN=SORBI_3002G306600 PE=4 SV=1;tr|A0A1B6QEB7|A0A1B6QEB7_SORBI	3	2	2	2	0	0	0	0	0	1	0	1	1	1	1	0	0	1	1	1	1	0	1	0	0	0	1	0	0	0	0	0	0	1	0	1	1	1	1	0	0	1	1	1
tr|A0A1B6QEA8|A0A1B6QEA8_SORBI;tr|A0A1B6QEA4|A0A1B6QEA4_SORBI;tr|A0A1B6QEA6|A0A1B6QEA6_SORBI	tr|A0A1B6QEA8|A0A1B6QEA8_SORBI;tr|A0A1B6QEA4|A0A1B6QEA4_SORBI;tr|A0A1B6QEA6|A0A1B6QEA6_SORBI	3;3;2	3;3;2	3;3;2	tr|A0A1B6QEA8|A0A1B6QEA8_SORBI Uncharacterized protein OS=Sorghum bicolor OX=4558 GN=SORBI_3002G306400 PE=4 SV=1;tr|A0A1B6QEA4|A0A1B6QEA4_SORBI Uncharacterized protein OS=Sorghum bicolor OX=4558 GN=SORBI_3002G306400 PE=4 SV=1;tr|A0A1B6QEA6|A0A1B6QEA6_SORBI	3	3	3	3	0	0	0	1	0	0	3	2	0	2	0	2	0	1	1	0	0	0	2	0	2	1	1	1	0	0	0	1	0	0	3	2	0	2	0	2	0	1	1	0
tr|A0A1B6QED9|A0A1B6QED9_SORBI	tr|A0A1B6QED9|A0A1B6QED9_SORBI	7	7	7	tr|A0A1B6QED9|A0A1B6QED9_SORBI Malic enzyme OS=Sorghum bicolor OX=4558 GN=SORBI_3002G309400 PE=3 SV=1	1	7	7	7	2	4	0	1	0	0	2	1	0	1	3	2	3	1	2	2	3	3	2	1	0	0	0	1	2	4	0	1	0	0	2	1	0	1	3	2	3	1	2	2
tr|A0A1B6QEF9|A0A1B6QEF9_SORBI	tr|A0A1B6QEF9|A0A1B6QEF9_SORBI	1	1	1	tr|A0A1B6QEF9|A0A1B6QEF9_SORBI Uncharacterized protein OS=Sorghum bicolor OX=4558 GN=SORBI_3002G313500 PE=4 SV=1	1	1	1	1	0	1	0	0	0	0	0	0	0	0	0	0	0	0	0	0	0	0	0	0	0	0	0	0	0	1	0	0	0	0	0	0	0	0	0	0	0	0	0	0
tr|A0A1B6QEG2|A0A1B6QEG2_SORBI;tr|A0A1B6QEF5|A0A1B6QEF5_SORBI	tr|A0A1B6QEG2|A0A1B6QEG2_SORBI;tr|A0A1B6QEF5|A0A1B6QEF5_SORBI	8;6	8;6	8;6	tr|A0A1B6QEG2|A0A1B6QEG2_SORBI Uncharacterized protein OS=Sorghum bicolor OX=4558 GN=SORBI_3002G315800 PE=3 SV=1;tr|A0A1B6QEF5|A0A1B6QEF5_SORBI Uncharacterized protein OS=Sorghum bicolor OX=4558 GN=SORBI_3002G315800 PE=3 SV=1	2	8	8	8	2	4	6	3	1	3	5	3	7	6	2	4	6	7	3	7	6	7	4	5	5	7	5	7	2	4	6	3	1	3	5	3	7	6	2	4	6	7	3	7
tr|A0A1B6QEG7|A0A1B6QEG7_SORBI;tr|A0A1B6QEG5|A0A1B6QEG5_SORBI	tr|A0A1B6QEG7|A0A1B6QEG7_SORBI;tr|A0A1B6QEG5|A0A1B6QEG5_SORBI	3;3	3;3	3;3	tr|A0A1B6QEG7|A0A1B6QEG7_SORBI Uncharacterized protein OS=Sorghum bicolor OX=4558 GN=SORBI_3002G317300 PE=3 SV=1;tr|A0A1B6QEG5|A0A1B6QEG5_SORBI Uncharacterized protein OS=Sorghum bicolor OX=4558 GN=SORBI_3002G317300 PE=4 SV=1	2	3	3	3	1	1	1	0	0	1	1	1	2	1	1	1	0	2	0	2	1	1	1	0	2	2	1	2	1	1	1	0	0	1	1	1	2	1	1	1	0	2	0	2
tr|A0A1B6QEG6|A0A1B6QEG6_SORBI	tr|A0A1B6QEG6|A0A1B6QEG6_SORBI	1	1	1	tr|A0A1B6QEG6|A0A1B6QEG6_SORBI Uncharacterized protein OS=Sorghum bicolor OX=4558 GN=SORBI_3002G314500 PE=3 SV=2	1	1	1	1	0	0	0	0	0	0	0	0	0	0	0	0	0	0	0	0	0	1	0	0	0	0	0	0	0	0	0	0	0	0	0	0	0	0	0	0	0	0	0	0
tr|A0A1B6QEH8|A0A1B6QEH8_SORBI;tr|C5XU28|C5XU28_SORBI	tr|A0A1B6QEH8|A0A1B6QEH8_SORBI	28;3	28;3	28;3	tr|A0A1B6QEH8|A0A1B6QEH8_SORBI Uncharacterized protein OS=Sorghum bicolor OX=4558 GN=SORBI_3002G316700 PE=3 SV=1	2	28	28	28	20	22	22	20	24	21	21	22	20	22	19	21	23	20	19	18	18	18	21	21	21	21	20	21	20	22	22	20	24	21	21	22	20	22	19	21	23	20	19	18
tr|A0A1B6QEI0|A0A1B6QEI0_SORBI;tr|A0A1B6QEJ3|A0A1B6QEJ3_SORBI	tr|A0A1B6QEI0|A0A1B6QEI0_SORBI	11;3	11;3	11;3	tr|A0A1B6QEI0|A0A1B6QEI0_SORBI Uncharacterized protein OS=Sorghum bicolor OX=4558 GN=SORBI_3002G317600 PE=4 SV=1	2	11	11	11	8	6	7	8	4	6	7	8	6	7	6	8	9	9	8	7	8	10	7	8	7	9	6	9	8	6	7	8	4	6	7	8	6	7	6	8	9	9	8	7
tr|A0A1B6QEM9|A0A1B6QEM9_SORBI;tr|A0A1B6QEP4|A0A1B6QEP4_SORBI	tr|A0A1B6QEM9|A0A1B6QEM9_SORBI	16;5	14;3	14;3	tr|A0A1B6QEM9|A0A1B6QEM9_SORBI Uncharacterized protein OS=Sorghum bicolor OX=4558 GN=SORBI_3002G324500 PE=3 SV=1	2	16	14	14	7	7	12	9	3	8	9	7	8	9	7	10	9	9	10	9	10	8	9	11	10	8	11	9	6	7	10	8	3	7	9	6	8	8	6	9	8	8	9	8
tr|A0A1B6QEP6|A0A1B6QEP6_SORBI	tr|A0A1B6QEP6|A0A1B6QEP6_SORBI	11	11	11	tr|A0A1B6QEP6|A0A1B6QEP6_SORBI Uncharacterized protein OS=Sorghum bicolor OX=4558 GN=SORBI_3002G327000 PE=4 SV=1	1	11	11	11	4	2	3	3	0	2	6	4	3	2	4	4	1	2	1	3	2	2	4	3	3	3	6	3	4	2	3	3	0	2	6	4	3	2	4	4	1	2	1	3
tr|A0A1B6QER6|A0A1B6QER6_SORBI;tr|A0A1B6QEQ7|A0A1B6QEQ7_SORBI;tr|A0A1B6QES1|A0A1B6QES1_SORBI;tr|C5XAS3|C5XAS3_SORBI	tr|A0A1B6QER6|A0A1B6QER6_SORBI;tr|A0A1B6QEQ7|A0A1B6QEQ7_SORBI;tr|A0A1B6QES1|A0A1B6QES1_SORBI	15;13;12;1	15;13;12;1	14;12;11;0	tr|A0A1B6QER6|A0A1B6QER6_SORBI Uncharacterized protein OS=Sorghum bicolor OX=4558 GN=SORBI_3002G327900 PE=3 SV=1;tr|A0A1B6QEQ7|A0A1B6QEQ7_SORBI Uncharacterized protein OS=Sorghum bicolor OX=4558 GN=SORBI_3002G327900 PE=3 SV=1;tr|A0A1B6QES1|A0A1B6QES1_SORBI	4	15	15	14	14	10	11	10	14	14	15	11	11	11	14	15	14	13	14	8	9	8	15	14	14	7	7	7	14	10	11	10	14	14	15	11	11	11	14	15	14	13	14	8
tr|A0A1B6QET0|A0A1B6QET0_SORBI;tr|A0A1B6QET3|A0A1B6QET3_SORBI;tr|A0A1B6QEU4|A0A1B6QEU4_SORBI	tr|A0A1B6QET0|A0A1B6QET0_SORBI;tr|A0A1B6QET3|A0A1B6QET3_SORBI;tr|A0A1B6QEU4|A0A1B6QEU4_SORBI	20;13;13	20;13;13	20;13;13	tr|A0A1B6QET0|A0A1B6QET0_SORBI Beta-amylase OS=Sorghum bicolor OX=4558 GN=SORBI_3002G329500 PE=3 SV=1;tr|A0A1B6QET3|A0A1B6QET3_SORBI Beta-amylase OS=Sorghum bicolor OX=4558 GN=SORBI_3002G329500 PE=3 SV=1;tr|A0A1B6QEU4|A0A1B6QEU4_SORBI Beta-amylase OS=Sorgh	3	20	20	20	5	8	9	10	5	8	7	9	15	13	4	6	9	13	10	15	17	17	7	11	8	9	12	12	5	8	9	10	5	8	7	9	15	13	4	6	9	13	10	15
tr|A0A1B6QET8|A0A1B6QET8_SORBI	tr|A0A1B6QET8|A0A1B6QET8_SORBI	6	6	6	tr|A0A1B6QET8|A0A1B6QET8_SORBI Uncharacterized protein OS=Sorghum bicolor OX=4558 GN=SORBI_3002G331100 PE=3 SV=1	1	6	6	6	0	2	0	1	0	1	0	0	0	1	0	0	0	1	0	0	0	1	1	0	1	0	0	0	0	2	0	1	0	1	0	0	0	1	0	0	0	1	0	0
tr|A0A1B6QEU0|A0A1B6QEU0_SORBI;tr|A0A1B6QEU1|A0A1B6QEU1_SORBI	tr|A0A1B6QEU0|A0A1B6QEU0_SORBI;tr|A0A1B6QEU1|A0A1B6QEU1_SORBI	2;2	2;2	2;2	tr|A0A1B6QEU0|A0A1B6QEU0_SORBI Uncharacterized protein OS=Sorghum bicolor OX=4558 GN=SORBI_3002G332200 PE=4 SV=2;tr|A0A1B6QEU1|A0A1B6QEU1_SORBI Uncharacterized protein OS=Sorghum bicolor OX=4558 GN=SORBI_3002G332200 PE=4 SV=1	2	2	2	2	0	0	0	0	0	0	0	0	1	1	0	0	1	0	0	0	0	1	1	0	1	1	1	1	0	0	0	0	0	0	0	0	1	1	0	0	1	0	0	0
tr|A0A1B6QEW9|A0A1B6QEW9_SORBI	tr|A0A1B6QEW9|A0A1B6QEW9_SORBI	13	13	13	tr|A0A1B6QEW9|A0A1B6QEW9_SORBI Uncharacterized protein OS=Sorghum bicolor OX=4558 GN=SORBI_3002G335600 PE=4 SV=1	1	13	13	13	3	5	2	2	2	3	2	2	2	0	2	2	7	3	1	1	0	1	2	1	0	4	2	2	3	5	2	2	2	3	2	2	2	0	2	2	7	3	1	1
tr|A0A1B6QEZ9|A0A1B6QEZ9_SORBI	tr|A0A1B6QEZ9|A0A1B6QEZ9_SORBI	12	12	12	tr|A0A1B6QEZ9|A0A1B6QEZ9_SORBI Uncharacterized protein OS=Sorghum bicolor OX=4558 GN=SORBI_3002G340900 PE=4 SV=1	1	12	12	12	0	2	0	0	0	0	2	1	1	2	1	2	2	1	2	2	2	1	4	1	1	2	3	2	0	2	0	0	0	0	2	1	1	2	1	2	2	1	2	2
tr|A0A1B6QF27|A0A1B6QF27_SORBI;tr|A0A1B6QF26|A0A1B6QF26_SORBI;tr|A0A1W0W6Z8|A0A1W0W6Z8_SORBI;tr|A0A1B6QF15|A0A1B6QF15_SORBI	tr|A0A1B6QF27|A0A1B6QF27_SORBI;tr|A0A1B6QF26|A0A1B6QF26_SORBI;tr|A0A1W0W6Z8|A0A1W0W6Z8_SORBI;tr|A0A1B6QF15|A0A1B6QF15_SORBI	4;4;3;3	4;4;3;3	4;4;3;3	tr|A0A1B6QF27|A0A1B6QF27_SORBI Uncharacterized protein OS=Sorghum bicolor OX=4558 GN=SORBI_3002G345700 PE=3 SV=1;tr|A0A1B6QF26|A0A1B6QF26_SORBI Uncharacterized protein OS=Sorghum bicolor OX=4558 GN=SORBI_3002G345700 PE=3 SV=1;tr|A0A1W0W6Z8|A0A1W0W6Z8_SORBI	4	4	4	4	2	2	2	2	1	2	2	2	1	2	4	2	1	2	1	1	2	1	1	2	2	1	3	2	2	2	2	2	1	2	2	2	1	2	4	2	1	2	1	1
tr|A0A1B6QF68|A0A1B6QF68_SORBI;tr|A0A1B6QF53|A0A1B6QF53_SORBI;tr|A0A1B6QF49|A0A1B6QF49_SORBI	tr|A0A1B6QF68|A0A1B6QF68_SORBI;tr|A0A1B6QF53|A0A1B6QF53_SORBI;tr|A0A1B6QF49|A0A1B6QF49_SORBI	2;2;2	2;2;2	2;2;2	tr|A0A1B6QF68|A0A1B6QF68_SORBI Chlorophyll a-b binding protein, chloroplastic OS=Sorghum bicolor OX=4558 GN=SORBI_3002G352100 PE=3 SV=1;tr|A0A1B6QF53|A0A1B6QF53_SORBI Chlorophyll a-b binding protein, chloroplastic OS=Sorghum bicolor OX=4558 GN=SORBI_3002G3	3	2	2	2	2	1	2	1	0	2	2	1	0	2	2	0	1	1	2	1	0	0	0	0	1	1	0	1	2	1	2	1	0	2	2	1	0	2	2	0	1	1	2	1
tr|A0A1B6QF50|A0A1B6QF50_SORBI;tr|A0A1B6QF48|A0A1B6QF48_SORBI	tr|A0A1B6QF50|A0A1B6QF50_SORBI;tr|A0A1B6QF48|A0A1B6QF48_SORBI	17;10	5;3	4;3	tr|A0A1B6QF50|A0A1B6QF50_SORBI Tubulin alpha chain OS=Sorghum bicolor OX=4558 GN=SORBI_3002G350400 PE=3 SV=1;tr|A0A1B6QF48|A0A1B6QF48_SORBI Uncharacterized protein OS=Sorghum bicolor OX=4558 GN=SORBI_3002G350400 PE=3 SV=1	2	17	5	4	11	14	12	12	4	10	14	11	7	10	12	12	13	14	15	11	14	12	14	12	13	16	15	16	3	4	3	3	0	2	4	3	1	3	4	4	3	3	4	3
tr|A0A1B6QF74|A0A1B6QF74_SORBI	tr|A0A1B6QF74|A0A1B6QF74_SORBI	11	11	11	tr|A0A1B6QF74|A0A1B6QF74_SORBI Succinate--CoA ligase [ADP-forming] subunit alpha, mitochondrial OS=Sorghum bicolor OX=4558 GN=SORBI_3002G352200 PE=3 SV=1	1	11	11	11	7	8	7	8	5	7	8	9	8	7	9	9	9	8	8	8	7	8	6	7	7	7	6	7	7	8	7	8	5	7	8	9	8	7	9	9	9	8	8	8
tr|A0A1W0W755|A0A1W0W755_SORBI;tr|A0A1B6QF84|A0A1B6QF84_SORBI	tr|A0A1W0W755|A0A1W0W755_SORBI;tr|A0A1B6QF84|A0A1B6QF84_SORBI	6;6	6;6	6;6	tr|A0A1W0W755|A0A1W0W755_SORBI Uncharacterized protein OS=Sorghum bicolor OX=4558 GN=SORBI_3002G356900 PE=3 SV=1;tr|A0A1B6QF84|A0A1B6QF84_SORBI Uncharacterized protein OS=Sorghum bicolor OX=4558 GN=SORBI_3002G356900 PE=3 SV=1	2	6	6	6	2	2	2	3	0	2	1	0	1	1	0	2	1	2	1	3	2	4	0	1	1	2	1	2	2	2	2	3	0	2	1	0	1	1	0	2	1	2	1	3
tr|A0A1B6QF95|A0A1B6QF95_SORBI	tr|A0A1B6QF95|A0A1B6QF95_SORBI	6	6	6	tr|A0A1B6QF95|A0A1B6QF95_SORBI Uncharacterized protein OS=Sorghum bicolor OX=4558 GN=SORBI_3002G355500 PE=4 SV=1	1	6	6	6	2	2	1	2	0	1	1	0	1	1	1	2	2	2	2	1	2	1	4	2	3	1	0	0	2	2	1	2	0	1	1	0	1	1	1	2	2	2	2	1
tr|A0A1B6QFA6|A0A1B6QFA6_SORBI;tr|A0A1B6QFA5|A0A1B6QFA5_SORBI	tr|A0A1B6QFA6|A0A1B6QFA6_SORBI;tr|A0A1B6QFA5|A0A1B6QFA5_SORBI	5;5	5;5	5;5	tr|A0A1B6QFA6|A0A1B6QFA6_SORBI Uncharacterized protein OS=Sorghum bicolor OX=4558 GN=SORBI_3002G359900 PE=4 SV=1;tr|A0A1B6QFA5|A0A1B6QFA5_SORBI Uncharacterized protein OS=Sorghum bicolor OX=4558 GN=SORBI_3002G359900 PE=4 SV=1	2	5	5	5	2	2	2	2	1	1	2	3	1	2	2	1	2	3	3	3	1	3	3	3	2	1	3	3	2	2	2	2	1	1	2	3	1	2	2	1	2	3	3	3
tr|A0A1B6QFD0|A0A1B6QFD0_SORBI;tr|A0A1B6QHV2|A0A1B6QHV2_SORBI	tr|A0A1B6QFD0|A0A1B6QFD0_SORBI;tr|A0A1B6QHV2|A0A1B6QHV2_SORBI	14;8	14;8	11;5	tr|A0A1B6QFD0|A0A1B6QFD0_SORBI Eukaryotic translation initiation factor 5A OS=Sorghum bicolor OX=4558 GN=SORBI_3002G363100 PE=3 SV=1;tr|A0A1B6QHV2|A0A1B6QHV2_SORBI Eukaryotic translation initiation factor 5A OS=Sorghum bicolor OX=4558 GN=SORBI_3001G083200	2	14	14	11	9	12	11	12	8	12	10	11	10	10	9	10	9	10	10	11	7	10	7	9	10	9	8	8	9	12	11	12	8	12	10	11	10	10	9	10	9	10	10	11
tr|A0A1B6QFD1|A0A1B6QFD1_SORBI	tr|A0A1B6QFD1|A0A1B6QFD1_SORBI	3	3	3	tr|A0A1B6QFD1|A0A1B6QFD1_SORBI Uncharacterized protein OS=Sorghum bicolor OX=4558 GN=SORBI_3002G366100 PE=4 SV=1	1	3	3	3	0	0	1	0	0	1	1	0	0	0	0	2	0	0	2	0	1	1	2	0	0	0	0	0	0	0	1	0	0	1	1	0	0	0	0	2	0	0	2	0
tr|A0A1B6QFH8|A0A1B6QFH8_SORBI	tr|A0A1B6QFH8|A0A1B6QFH8_SORBI	5	5	5	tr|A0A1B6QFH8|A0A1B6QFH8_SORBI Signal recognition particle subunit SRP68 OS=Sorghum bicolor OX=4558 GN=SORBI_3002G371700 PE=3 SV=1	1	5	5	5	1	1	2	2	0	1	3	2	1	2	1	0	3	2	1	2	1	3	2	1	3	3	1	3	1	1	2	2	0	1	3	2	1	2	1	0	3	2	1	2
tr|A0A1B6QFH9|A0A1B6QFH9_SORBI	tr|A0A1B6QFH9|A0A1B6QFH9_SORBI	4	4	4	tr|A0A1B6QFH9|A0A1B6QFH9_SORBI Uncharacterized protein OS=Sorghum bicolor OX=4558 GN=SORBI_3002G371400 PE=4 SV=1	1	4	4	4	2	2	3	2	0	3	1	2	3	1	2	2	3	3	3	1	3	2	3	1	2	3	3	4	2	2	3	2	0	3	1	2	3	1	2	2	3	3	3	1
tr|A0A1B6QFI5|A0A1B6QFI5_SORBI;tr|A0A1B6QFI2|A0A1B6QFI2_SORBI	tr|A0A1B6QFI5|A0A1B6QFI5_SORBI;tr|A0A1B6QFI2|A0A1B6QFI2_SORBI	4;4	4;4	4;4	tr|A0A1B6QFI5|A0A1B6QFI5_SORBI Uncharacterized protein OS=Sorghum bicolor OX=4558 GN=SORBI_3002G373100 PE=4 SV=1;tr|A0A1B6QFI2|A0A1B6QFI2_SORBI Uncharacterized protein OS=Sorghum bicolor OX=4558 GN=SORBI_3002G373100 PE=4 SV=1	2	4	4	4	0	0	0	0	0	0	0	0	0	0	0	0	0	0	0	2	1	0	1	0	1	0	0	0	0	0	0	0	0	0	0	0	0	0	0	0	0	0	0	2
tr|A0A1B6QFI3|A0A1B6QFI3_SORBI;tr|A0A1B6QFI8|A0A1B6QFI8_SORBI	tr|A0A1B6QFI3|A0A1B6QFI3_SORBI;tr|A0A1B6QFI8|A0A1B6QFI8_SORBI	11;11	1;1	1;1	tr|A0A1B6QFI3|A0A1B6QFI3_SORBI 40S ribosomal protein SA OS=Sorghum bicolor OX=4558 GN=SORBI_3002G374900 PE=3 SV=1;tr|A0A1B6QFI8|A0A1B6QFI8_SORBI 40S ribosomal protein SA OS=Sorghum bicolor OX=4558 GN=SORBI_3002G374900 PE=3 SV=1	2	11	1	1	8	7	8	9	4	7	6	9	7	8	8	8	8	8	8	8	8	9	9	7	9	9	8	8	1	0	0	1	1	1	0	1	1	1	1	1	1	1	1	1
tr|A0A1B6QFJ1|A0A1B6QFJ1_SORBI;tr|A0A1B6QFJ9|A0A1B6QFJ9_SORBI	tr|A0A1B6QFJ1|A0A1B6QFJ1_SORBI;tr|A0A1B6QFJ9|A0A1B6QFJ9_SORBI	1;1	1;1	1;1	tr|A0A1B6QFJ1|A0A1B6QFJ1_SORBI Uncharacterized protein OS=Sorghum bicolor OX=4558 GN=SORBI_3002G374400 PE=4 SV=2;tr|A0A1B6QFJ9|A0A1B6QFJ9_SORBI Uncharacterized protein OS=Sorghum bicolor OX=4558 GN=SORBI_3002G374400 PE=4 SV=1	2	1	1	1	0	1	0	0	0	0	0	1	0	0	0	1	1	0	1	0	0	0	1	0	0	0	0	0	0	1	0	0	0	0	0	1	0	0	0	1	1	0	1	0
tr|A0A1B6QFJ2|A0A1B6QFJ2_SORBI;tr|A0A1B6QFJ5|A0A1B6QFJ5_SORBI;tr|C5WXM2|C5WXM2_SORBI	tr|A0A1B6QFJ2|A0A1B6QFJ2_SORBI;tr|A0A1B6QFJ5|A0A1B6QFJ5_SORBI	7;7;1	7;7;1	7;7;1	tr|A0A1B6QFJ2|A0A1B6QFJ2_SORBI Uncharacterized protein OS=Sorghum bicolor OX=4558 GN=SORBI_3002G376600 PE=4 SV=1;tr|A0A1B6QFJ5|A0A1B6QFJ5_SORBI Uncharacterized protein OS=Sorghum bicolor OX=4558 GN=SORBI_3002G376600 PE=4 SV=1	3	7	7	7	1	0	1	1	0	1	2	1	2	2	3	2	2	1	2	3	0	0	3	1	1	3	2	0	1	0	1	1	0	1	2	1	2	2	3	2	2	1	2	3
tr|A0A1B6QFP9|A0A1B6QFP9_SORBI	tr|A0A1B6QFP9|A0A1B6QFP9_SORBI	3	3	3	tr|A0A1B6QFP9|A0A1B6QFP9_SORBI Uncharacterized protein OS=Sorghum bicolor OX=4558 GN=SORBI_3002G382700 PE=4 SV=1	1	3	3	3	2	1	0	1	1	1	0	1	0	0	1	1	0	0	1	1	0	0	1	0	0	0	1	0	2	1	0	1	1	1	0	1	0	0	1	1	0	0	1	1
tr|A0A1B6QFS0|A0A1B6QFS0_SORBI	tr|A0A1B6QFS0|A0A1B6QFS0_SORBI	4	4	4	tr|A0A1B6QFS0|A0A1B6QFS0_SORBI 4-alpha-glucanotransferase OS=Sorghum bicolor OX=4558 GN=SORBI_3002G383700 PE=3 SV=1	1	4	4	4	0	1	0	1	0	0	1	0	0	0	1	0	0	1	1	0	0	0	0	0	1	1	0	1	0	1	0	1	0	0	1	0	0	0	1	0	0	1	1	0
tr|A0A1W0W7H3|A0A1W0W7H3_SORBI;tr|A0A1B6QFU3|A0A1B6QFU3_SORBI	tr|A0A1W0W7H3|A0A1W0W7H3_SORBI;tr|A0A1B6QFU3|A0A1B6QFU3_SORBI	1;1	1;1	1;1	tr|A0A1W0W7H3|A0A1W0W7H3_SORBI Uncharacterized protein OS=Sorghum bicolor OX=4558 GN=SORBI_3002G393700 PE=4 SV=1;tr|A0A1B6QFU3|A0A1B6QFU3_SORBI Uncharacterized protein OS=Sorghum bicolor OX=4558 GN=SORBI_3002G393700 PE=4 SV=1	2	1	1	1	0	0	0	0	0	0	0	0	0	0	0	0	0	0	0	0	0	0	0	0	0	0	1	0	0	0	0	0	0	0	0	0	0	0	0	0	0	0	0	0
tr|A0A1B6QFV6|A0A1B6QFV6_SORBI	tr|A0A1B6QFV6|A0A1B6QFV6_SORBI	6	6	6	tr|A0A1B6QFV6|A0A1B6QFV6_SORBI Peptide deformylase OS=Sorghum bicolor OX=4558 GN=SORBI_3002G396200 PE=3 SV=1	1	6	6	6	2	2	1	1	1	2	2	3	2	1	1	1	1	1	1	1	2	2	1	1	1	1	1	0	2	2	1	1	1	2	2	3	2	1	1	1	1	1	1	1
tr|A0A1B6QFW1|A0A1B6QFW1_SORBI	tr|A0A1B6QFW1|A0A1B6QFW1_SORBI	2	2	2	tr|A0A1B6QFW1|A0A1B6QFW1_SORBI Uncharacterized protein OS=Sorghum bicolor OX=4558 GN=SORBI_3002G394800 PE=4 SV=1	1	2	2	2	0	1	0	1	0	0	0	1	0	0	0	0	0	0	0	0	0	0	1	1	0	0	0	0	0	1	0	1	0	0	0	1	0	0	0	0	0	0	0	0
tr|A0A1B6QFX4|A0A1B6QFX4_SORBI	tr|A0A1B6QFX4|A0A1B6QFX4_SORBI	20	20	20	tr|A0A1B6QFX4|A0A1B6QFX4_SORBI NADH dehydrogenase [ubiquinone] flavoprotein 1, mitochondrial OS=Sorghum bicolor OX=4558 GN=SORBI_3002G396700 PE=3 SV=1	1	20	20	20	6	3	5	5	3	6	5	5	7	4	8	5	7	4	3	6	6	5	8	7	7	4	8	5	6	3	5	5	3	6	5	5	7	4	8	5	7	4	3	6
tr|A0A1B6QFY2|A0A1B6QFY2_SORBI	tr|A0A1B6QFY2|A0A1B6QFY2_SORBI	14	14	14	tr|A0A1B6QFY2|A0A1B6QFY2_SORBI Uncharacterized protein OS=Sorghum bicolor OX=4558 GN=SORBI_3002G401500 PE=4 SV=1	1	14	14	14	6	7	6	6	1	4	7	5	6	10	5	6	8	7	9	7	9	7	8	6	8	6	7	7	6	7	6	6	1	4	7	5	6	10	5	6	8	7	9	7
tr|A0A1B6QG06|A0A1B6QG06_SORBI	tr|A0A1B6QG06|A0A1B6QG06_SORBI	60	60	60	tr|A0A1B6QG06|A0A1B6QG06_SORBI Uncharacterized protein OS=Sorghum bicolor OX=4558 GN=SORBI_3002G402700 PE=4 SV=1	1	60	60	60	17	24	32	34	9	19	22	19	27	25	15	15	21	25	25	22	26	27	21	23	22	26	28	24	17	24	32	34	9	19	22	19	27	25	15	15	21	25	25	22
tr|A0A1B6QG08|A0A1B6QG08_SORBI;tr|A0A1W0W7T1|A0A1W0W7T1_SORBI;tr|A0A1B6QG02|A0A1B6QG02_SORBI	tr|A0A1B6QG08|A0A1B6QG08_SORBI;tr|A0A1W0W7T1|A0A1W0W7T1_SORBI;tr|A0A1B6QG02|A0A1B6QG02_SORBI	17;16;16	17;16;16	17;16;16	tr|A0A1B6QG08|A0A1B6QG08_SORBI Thioredoxin reductase OS=Sorghum bicolor OX=4558 GN=SORBI_3002G401800 PE=3 SV=1;tr|A0A1W0W7T1|A0A1W0W7T1_SORBI Uncharacterized protein OS=Sorghum bicolor OX=4558 GN=SORBI_3002G401800 PE=4 SV=1;tr|A0A1B6QG02|A0A1B6QG02_SORBI T	3	17	17	17	9	6	6	9	6	8	8	9	5	10	7	7	8	5	6	7	5	9	9	7	5	4	5	6	9	6	6	9	6	8	8	9	5	10	7	7	8	5	6	7
tr|A0A1B6QG50|A0A1B6QG50_SORBI	tr|A0A1B6QG50|A0A1B6QG50_SORBI	18	18	18	tr|A0A1B6QG50|A0A1B6QG50_SORBI Xylose isomerase OS=Sorghum bicolor OX=4558 GN=SORBI_3002G409800 PE=3 SV=1	1	18	18	18	6	10	9	9	1	7	5	10	12	8	12	8	10	13	9	8	14	12	12	7	9	13	7	7	6	10	9	9	1	7	5	10	12	8	12	8	10	13	9	8
tr|A0A1B6QG61|A0A1B6QG61_SORBI	tr|A0A1B6QG61|A0A1B6QG61_SORBI	1	1	1	tr|A0A1B6QG61|A0A1B6QG61_SORBI Uncharacterized protein OS=Sorghum bicolor OX=4558 GN=SORBI_3002G407800 PE=3 SV=1	1	1	1	1	1	1	1	0	1	1	1	0	0	1	0	1	1	1	1	1	1	1	1	1	1	1	1	1	1	1	1	0	1	1	1	0	0	1	0	1	1	1	1	1
tr|A0A1B6QG80|A0A1B6QG80_SORBI	tr|A0A1B6QG80|A0A1B6QG80_SORBI	3	3	2	tr|A0A1B6QG80|A0A1B6QG80_SORBI Uncharacterized protein OS=Sorghum bicolor OX=4558 GN=SORBI_3002G415300 PE=4 SV=1	1	3	3	2	0	1	1	1	0	0	0	1	2	2	0	0	3	2	2	1	1	1	3	2	2	2	2	1	0	1	1	1	0	0	0	1	2	2	0	0	3	2	2	1
tr|A0A1B6QG82|A0A1B6QG82_SORBI	tr|A0A1B6QG82|A0A1B6QG82_SORBI	2	1	1	tr|A0A1B6QG82|A0A1B6QG82_SORBI Uncharacterized protein OS=Sorghum bicolor OX=4558 GN=SORBI_3002G415400 PE=4 SV=1	1	2	1	1	0	0	2	1	0	0	0	0	2	2	0	0	2	2	2	1	1	1	2	2	2	2	1	0	0	0	1	1	0	0	0	0	1	1	0	0	1	1	1	1
tr|A0A1B6QG99|A0A1B6QG99_SORBI;tr|A0A1B6QGC5|A0A1B6QGC5_SORBI;tr|C5X0U6|C5X0U6_SORBI	tr|A0A1B6QG99|A0A1B6QG99_SORBI;tr|A0A1B6QGC5|A0A1B6QGC5_SORBI;tr|C5X0U6|C5X0U6_SORBI	9;9;9	9;9;9	9;9;9	tr|A0A1B6QG99|A0A1B6QG99_SORBI Uncharacterized protein OS=Sorghum bicolor OX=4558 GN=SORBI_3002G419100 PE=4 SV=1;tr|A0A1B6QGC5|A0A1B6QGC5_SORBI Uncharacterized protein OS=Sorghum bicolor OX=4558 GN=SORBI_3002G419100 PE=4 SV=1;tr|C5X0U6|C5X0U6_SORBI Unchara	3	9	9	9	2	4	5	2	1	4	5	5	6	5	4	3	3	3	4	3	3	3	6	4	1	5	3	5	2	4	5	2	1	4	5	5	6	5	4	3	3	3	4	3
tr|A0A1B6QGC4|A0A1B6QGC4_SORBI;tr|A0A1B6QGB3|A0A1B6QGB3_SORBI	tr|A0A1B6QGC4|A0A1B6QGC4_SORBI;tr|A0A1B6QGB3|A0A1B6QGB3_SORBI	8;8	2;2	2;2	tr|A0A1B6QGC4|A0A1B6QGC4_SORBI Lambda glutathione transferase 1 OS=Sorghum bicolor OX=4558 GN=GSTL1 PE=2 SV=1;tr|A0A1B6QGB3|A0A1B6QGB3_SORBI Uncharacterized protein OS=Sorghum bicolor OX=4558 GN=SORBI_3002G421200 PE=3 SV=1	2	8	2	2	2	4	3	4	1	3	5	3	5	4	4	3	4	3	6	4	6	7	4	5	3	3	5	3	0	0	0	1	0	0	0	0	1	0	0	0	0	0	2	0
tr|A0A1B6QGD5|A0A1B6QGD5_SORBI;tr|A0A1W0W7W0|A0A1W0W7W0_SORBI	tr|A0A1B6QGD5|A0A1B6QGD5_SORBI;tr|A0A1W0W7W0|A0A1W0W7W0_SORBI	5;3	4;3	4;3	tr|A0A1B6QGD5|A0A1B6QGD5_SORBI Uncharacterized protein OS=Sorghum bicolor OX=4558 GN=SORBI_3002G420800 PE=4 SV=1;tr|A0A1W0W7W0|A0A1W0W7W0_SORBI Uncharacterized protein OS=Sorghum bicolor OX=4558 GN=SORBI_3002G420800 PE=4 SV=1	2	5	4	4	1	0	0	0	0	0	1	0	1	1	1	2	1	3	0	0	0	1	2	3	1	0	0	0	0	0	0	0	0	0	1	0	1	1	0	1	0	2	0	0
tr|A0A1B6QGD6|A0A1B6QGD6_SORBI	tr|A0A1B6QGD6|A0A1B6QGD6_SORBI	6	5	5	tr|A0A1B6QGD6|A0A1B6QGD6_SORBI Uncharacterized protein OS=Sorghum bicolor OX=4558 GN=SORBI_3002G422600 PE=3 SV=1	1	6	5	5	1	1	1	1	1	1	1	1	1	1	1	1	0	0	0	1	0	0	0	1	1	3	3	2	0	0	0	0	0	0	0	0	0	0	0	0	0	0	0	1
tr|A0A1B6QGF1|A0A1B6QGF1_SORBI	tr|A0A1B6QGF1|A0A1B6QGF1_SORBI	3	1	1	tr|A0A1B6QGF1|A0A1B6QGF1_SORBI Uncharacterized protein OS=Sorghum bicolor OX=4558 GN=SORBI_3002G421300 PE=4 SV=1	1	3	1	1	0	1	2	0	0	0	2	0	1	2	1	1	1	2	1	0	0	0	0	0	0	1	1	1	0	0	1	0	0	0	1	0	0	1	0	0	0	0	0	0
tr|A0A1B6QGF4|A0A1B6QGF4_SORBI;tr|A0A1B6QNL1|A0A1B6QNL1_SORBI;tr|C5XMK2|C5XMK2_SORBI	tr|A0A1B6QGF4|A0A1B6QGF4_SORBI;tr|A0A1B6QNL1|A0A1B6QNL1_SORBI;tr|C5XMK2|C5XMK2_SORBI	2;2;1	2;2;1	1;1;0	tr|A0A1B6QGF4|A0A1B6QGF4_SORBI Uncharacterized protein OS=Sorghum bicolor OX=4558 GN=SORBI_3002G424000 PE=4 SV=1;tr|A0A1B6QNL1|A0A1B6QNL1_SORBI Uncharacterized protein OS=Sorghum bicolor OX=4558 GN=SORBI_3001G390800 PE=4 SV=1;tr|C5XMK2|C5XMK2_SORBI Unchara	3	2	2	1	1	0	0	0	0	0	1	2	0	0	1	1	0	2	0	0	1	1	2	0	1	2	0	1	1	0	0	0	0	0	1	2	0	0	1	1	0	2	0	0
tr|A0A1B6QGF6|A0A1B6QGF6_SORBI;tr|C5X1U2|C5X1U2_SORBI;tr|C5Y416|C5Y416_SORBI	tr|A0A1B6QGF6|A0A1B6QGF6_SORBI;tr|C5X1U2|C5X1U2_SORBI	7;6;1	7;6;1	6;5;0	tr|A0A1B6QGF6|A0A1B6QGF6_SORBI Uncharacterized protein OS=Sorghum bicolor OX=4558 GN=SORBI_3002G424350 PE=4 SV=2;tr|C5X1U2|C5X1U2_SORBI Uncharacterized protein OS=Sorghum bicolor OX=4558 GN=SORBI_3001G390300 PE=3 SV=1	3	7	7	6	2	1	2	1	1	1	1	2	2	3	1	2	3	2	1	2	1	2	1	2	2	5	6	4	2	1	2	1	1	1	1	2	2	3	1	2	3	2	1	2
tr|A0A1B6QGL7|A0A1B6QGL7_SORBI	tr|A0A1B6QGL7|A0A1B6QGL7_SORBI	1	1	1	tr|A0A1B6QGL7|A0A1B6QGL7_SORBI Uncharacterized protein OS=Sorghum bicolor OX=4558 GN=SORBI_3002G431300 PE=4 SV=1	1	1	1	1	0	0	1	0	0	0	1	0	0	0	0	0	1	0	0	0	0	0	1	0	0	1	1	1	0	0	1	0	0	0	1	0	0	0	0	0	1	0	0	0
tr|A0A1B6QGN6|A0A1B6QGN6_SORBI	tr|A0A1B6QGN6|A0A1B6QGN6_SORBI	7	7	7	tr|A0A1B6QGN6|A0A1B6QGN6_SORBI Uncharacterized protein OS=Sorghum bicolor OX=4558 GN=SORBI_3001G005200 PE=4 SV=1	1	7	7	7	7	6	4	5	4	6	5	6	3	3	5	4	4	3	4	6	4	4	3	3	3	5	4	4	7	6	4	5	4	6	5	6	3	3	5	4	4	3	4	6
tr|A0A1B6QGS0|A0A1B6QGS0_SORBI;tr|A0A1B6QGW3|A0A1B6QGW3_SORBI;tr|C5XA09|C5XA09_SORBI	tr|A0A1B6QGS0|A0A1B6QGS0_SORBI;tr|A0A1B6QGW3|A0A1B6QGW3_SORBI;tr|C5XA09|C5XA09_SORBI	2;2;1	2;2;1	2;2;1	tr|A0A1B6QGS0|A0A1B6QGS0_SORBI Protein DETOXIFICATION OS=Sorghum bicolor OX=4558 GN=SORBI_3001G012600 PE=3 SV=1;tr|A0A1B6QGW3|A0A1B6QGW3_SORBI Protein DETOXIFICATION OS=Sorghum bicolor OX=4558 GN=SORBI_3001G012600 PE=3 SV=1;tr|C5XA09|C5XA09_SORBI Protein D	3	2	2	2	0	1	0	0	0	0	1	0	1	1	0	0	1	1	1	0	1	1	2	0	1	0	1	0	0	1	0	0	0	0	1	0	1	1	0	0	1	1	1	0
tr|A0A1Z5S3S9|A0A1Z5S3S9_SORBI;tr|A0A1B6QGS5|A0A1B6QGS5_SORBI;tr|A0A1B6QGT4|A0A1B6QGT4_SORBI	tr|A0A1Z5S3S9|A0A1Z5S3S9_SORBI;tr|A0A1B6QGS5|A0A1B6QGS5_SORBI;tr|A0A1B6QGT4|A0A1B6QGT4_SORBI	1;1;1	1;1;1	1;1;1	tr|A0A1Z5S3S9|A0A1Z5S3S9_SORBI Uncharacterized protein OS=Sorghum bicolor OX=4558 GN=SORBI_3001G013000 PE=4 SV=1;tr|A0A1B6QGS5|A0A1B6QGS5_SORBI Uncharacterized protein OS=Sorghum bicolor OX=4558 GN=SORBI_3001G013000 PE=4 SV=1;tr|A0A1B6QGT4|A0A1B6QGT4_SORBI	3	1	1	1	1	0	1	1	1	1	1	1	1	0	0	0	1	0	0	0	1	0	0	0	0	0	0	0	1	0	1	1	1	1	1	1	1	0	0	0	1	0	0	0
tr|A0A1B6QGS6|A0A1B6QGS6_SORBI	tr|A0A1B6QGS6|A0A1B6QGS6_SORBI	2	2	2	tr|A0A1B6QGS6|A0A1B6QGS6_SORBI Uncharacterized protein OS=Sorghum bicolor OX=4558 GN=SORBI_3001G011100 PE=4 SV=2	1	2	2	2	0	0	0	0	1	0	0	0	0	0	0	1	0	0	0	0	0	0	0	0	0	0	0	0	0	0	0	0	1	0	0	0	0	0	0	1	0	0	0	0
tr|A0A1B6QGT1|A0A1B6QGT1_SORBI;tr|A0A1B6QGT8|A0A1B6QGT8_SORBI;tr|C5YG26|C5YG26_SORBI	tr|A0A1B6QGT1|A0A1B6QGT1_SORBI;tr|A0A1B6QGT8|A0A1B6QGT8_SORBI	11;10;1	8;7;0	8;7;0	tr|A0A1B6QGT1|A0A1B6QGT1_SORBI Uncharacterized protein OS=Sorghum bicolor OX=4558 GN=SORBI_3001G012500 PE=3 SV=1;tr|A0A1B6QGT8|A0A1B6QGT8_SORBI Uncharacterized protein OS=Sorghum bicolor OX=4558 GN=SORBI_3001G012500 PE=3 SV=1	3	11	8	8	7	6	6	9	5	4	8	8	9	6	6	8	5	9	8	7	9	8	5	5	7	7	9	8	5	4	3	6	3	2	6	5	6	3	4	5	2	6	6	5
tr|A0A1Z5S3W1|A0A1Z5S3W1_SORBI;tr|A0A1B6QGT9|A0A1B6QGT9_SORBI	tr|A0A1Z5S3W1|A0A1Z5S3W1_SORBI;tr|A0A1B6QGT9|A0A1B6QGT9_SORBI	3;3	3;3	3;3	tr|A0A1Z5S3W1|A0A1Z5S3W1_SORBI Uncharacterized protein OS=Sorghum bicolor OX=4558 GN=SORBI_3001G014900 PE=4 SV=1;tr|A0A1B6QGT9|A0A1B6QGT9_SORBI Uncharacterized protein OS=Sorghum bicolor OX=4558 GN=SORBI_3001G014900 PE=4 SV=1	2	3	3	3	0	0	0	0	0	0	0	0	1	0	1	0	0	0	1	0	0	0	0	1	0	0	0	1	0	0	0	0	0	0	0	0	1	0	1	0	0	0	1	0
tr|A0A1B6QGU9|A0A1B6QGU9_SORBI	tr|A0A1B6QGU9|A0A1B6QGU9_SORBI	1	1	1	tr|A0A1B6QGU9|A0A1B6QGU9_SORBI Uncharacterized protein OS=Sorghum bicolor OX=4558 GN=SORBI_3001G009900 PE=3 SV=1	1	1	1	1	1	0	0	0	0	0	0	1	1	1	0	0	0	0	0	0	0	0	0	0	0	0	0	0	1	0	0	0	0	0	0	1	1	1	0	0	0	0	0	0
tr|A0A1B6QGV2|A0A1B6QGV2_SORBI;tr|A0A1Z5S3X7|A0A1Z5S3X7_SORBI;tr|A0A1B6QGV4|A0A1B6QGV4_SORBI	tr|A0A1B6QGV2|A0A1B6QGV2_SORBI;tr|A0A1Z5S3X7|A0A1Z5S3X7_SORBI	5;4;2	5;4;2	5;4;2	tr|A0A1B6QGV2|A0A1B6QGV2_SORBI Uncharacterized protein OS=Sorghum bicolor OX=4558 GN=SORBI_3001G015100 PE=3 SV=1;tr|A0A1Z5S3X7|A0A1Z5S3X7_SORBI Uncharacterized protein OS=Sorghum bicolor OX=4558 GN=SORBI_3001G015100 PE=3 SV=1	3	5	5	5	0	3	2	2	2	2	3	2	3	3	2	2	2	3	2	2	2	1	3	3	3	2	2	3	0	3	2	2	2	2	3	2	3	3	2	2	2	3	2	2
tr|A0A1B6QGW5|A0A1B6QGW5_SORBI	tr|A0A1B6QGW5|A0A1B6QGW5_SORBI	6	6	6	tr|A0A1B6QGW5|A0A1B6QGW5_SORBI Uncharacterized protein OS=Sorghum bicolor OX=4558 GN=SORBI_3001G017100 PE=4 SV=1	1	6	6	6	1	3	2	4	2	3	3	4	3	5	2	4	3	6	3	3	5	3	4	5	4	3	4	5	1	3	2	4	2	3	3	4	3	5	2	4	3	6	3	3
tr|A0A1B6QGY0|A0A1B6QGY0_SORBI;tr|C6JSG0|C6JSG0_SORBI;tr|C5XIE3|C5XIE3_SORBI	tr|A0A1B6QGY0|A0A1B6QGY0_SORBI	56;24;4	56;24;4	4;1;0	tr|A0A1B6QGY0|A0A1B6QGY0_SORBI Uncharacterized protein OS=Sorghum bicolor OX=4558 GN=SORBI_3001G021300 PE=4 SV=1	3	56	56	4	38	39	33	35	24	37	40	40	35	36	36	39	34	37	37	37	34	40	43	37	41	41	44	37	38	39	33	35	24	37	40	40	35	36	36	39	34	37	37	37
tr|A0A1B6QGY8|A0A1B6QGY8_SORBI	tr|A0A1B6QGY8|A0A1B6QGY8_SORBI	5	5	5	tr|A0A1B6QGY8|A0A1B6QGY8_SORBI Uncharacterized protein OS=Sorghum bicolor OX=4558 GN=SORBI_3001G022600 PE=4 SV=1	1	5	5	5	2	3	3	2	0	2	3	4	3	4	3	3	3	2	3	4	2	3	1	2	5	4	1	2	2	3	3	2	0	2	3	4	3	4	3	3	3	2	3	4
tr|A0A1B6QH01|A0A1B6QH01_SORBI;tr|A0A1Z5S3Y9|A0A1Z5S3Y9_SORBI;tr|A0A1B6QGZ1|A0A1B6QGZ1_SORBI	tr|A0A1B6QH01|A0A1B6QH01_SORBI;tr|A0A1Z5S3Y9|A0A1Z5S3Y9_SORBI	5;3;2	5;3;2	5;3;2	tr|A0A1B6QH01|A0A1B6QH01_SORBI Uncharacterized protein OS=Sorghum bicolor OX=4558 GN=SORBI_3001G023200 PE=4 SV=1;tr|A0A1Z5S3Y9|A0A1Z5S3Y9_SORBI Uncharacterized protein OS=Sorghum bicolor OX=4558 GN=SORBI_3001G023200 PE=4 SV=1	3	5	5	5	1	0	0	0	0	2	0	1	2	1	1	3	0	0	0	3	1	1	1	1	1	1	0	1	1	0	0	0	0	2	0	1	2	1	1	3	0	0	0	3
tr|A0A1B6QH21|A0A1B6QH21_SORBI;tr|C5X214|C5X214_SORBI	tr|A0A1B6QH21|A0A1B6QH21_SORBI	3;1	3;1	3;1	tr|A0A1B6QH21|A0A1B6QH21_SORBI Uncharacterized protein OS=Sorghum bicolor OX=4558 GN=SORBI_3001G026900 PE=4 SV=1	2	3	3	3	0	0	2	0	0	0	1	0	0	1	1	0	1	1	1	2	1	2	0	0	0	0	1	0	0	0	2	0	0	0	1	0	0	1	1	0	1	1	1	2
tr|A0A1B6QH41|A0A1B6QH41_SORBI;tr|A0A1B6QH27|A0A1B6QH27_SORBI	tr|A0A1B6QH41|A0A1B6QH41_SORBI;tr|A0A1B6QH27|A0A1B6QH27_SORBI	20;20	20;20	20;20	tr|A0A1B6QH41|A0A1B6QH41_SORBI Uncharacterized protein OS=Sorghum bicolor OX=4558 GN=SORBI_3001G028100 PE=4 SV=1;tr|A0A1B6QH27|A0A1B6QH27_SORBI Uncharacterized protein OS=Sorghum bicolor OX=4558 GN=SORBI_3001G028100 PE=4 SV=1	2	20	20	20	10	10	3	8	1	6	1	8	3	4	7	5	3	3	2	7	4	6	6	1	1	12	5	12	10	10	3	8	1	6	1	8	3	4	7	5	3	3	2	7
tr|A0A1B6QH30|A0A1B6QH30_SORBI	tr|A0A1B6QH30|A0A1B6QH30_SORBI	8	8	8	tr|A0A1B6QH30|A0A1B6QH30_SORBI Uncharacterized protein (Fragment) OS=Sorghum bicolor OX=4558 GN=SORBI_3001G029600 PE=4 SV=1	1	8	8	8	4	6	6	6	2	4	5	5	5	6	2	4	5	3	4	3	4	5	6	6	6	5	4	4	4	6	6	6	2	4	5	5	5	6	2	4	5	3	4	3
tr|A0A1B6QH46|A0A1B6QH46_SORBI	tr|A0A1B6QH46|A0A1B6QH46_SORBI	3	3	3	tr|A0A1B6QH46|A0A1B6QH46_SORBI Uncharacterized protein OS=Sorghum bicolor OX=4558 GN=SORBI_3001G032800 PE=4 SV=1	1	3	3	3	1	0	0	1	0	1	1	1	0	0	0	0	1	0	0	0	0	0	1	2	0	0	1	0	1	0	0	1	0	1	1	1	0	0	0	0	1	0	0	0
tr|A0A1B6QH55|A0A1B6QH55_SORBI	tr|A0A1B6QH55|A0A1B6QH55_SORBI	10	10	10	tr|A0A1B6QH55|A0A1B6QH55_SORBI Uncharacterized protein OS=Sorghum bicolor OX=4558 GN=SORBI_3001G034700 PE=3 SV=1	1	10	10	10	7	8	7	7	3	6	7	9	7	5	7	8	7	6	7	8	7	7	7	7	5	6	6	6	7	8	7	7	3	6	7	9	7	5	7	8	7	6	7	8
tr|A0A1B6QH66|A0A1B6QH66_SORBI;tr|A0A1B6QH59|A0A1B6QH59_SORBI	tr|A0A1B6QH66|A0A1B6QH66_SORBI;tr|A0A1B6QH59|A0A1B6QH59_SORBI	4;4	4;4	4;4	tr|A0A1B6QH66|A0A1B6QH66_SORBI NEDD8-activating enzyme E1 regulatory subunit OS=Sorghum bicolor OX=4558 GN=SORBI_3001G035200 PE=3 SV=1;tr|A0A1B6QH59|A0A1B6QH59_SORBI NEDD8-activating enzyme E1 regulatory subunit OS=Sorghum bicolor OX=4558 GN=SORBI_3001G035	2	4	4	4	1	2	1	1	0	0	1	1	0	0	0	1	0	1	0	1	1	1	2	1	0	2	1	1	1	2	1	1	0	0	1	1	0	0	0	1	0	1	0	1
tr|A0A1B6QH60|A0A1B6QH60_SORBI	tr|A0A1B6QH60|A0A1B6QH60_SORBI	5	2	2	tr|A0A1B6QH60|A0A1B6QH60_SORBI Uncharacterized protein OS=Sorghum bicolor OX=4558 GN=SORBI_3001G031900 PE=4 SV=1	1	5	2	2	3	2	2	1	0	3	1	1	2	2	2	1	2	1	2	3	3	2	1	2	2	3	2	2	2	0	1	0	0	1	0	0	1	0	1	0	0	0	1	0
tr|A0A1B6QH70|A0A1B6QH70_SORBI;tr|A0A1B6QH49|A0A1B6QH49_SORBI	tr|A0A1B6QH70|A0A1B6QH70_SORBI;tr|A0A1B6QH49|A0A1B6QH49_SORBI	11;9	10;8	10;8	tr|A0A1B6QH70|A0A1B6QH70_SORBI Uncharacterized protein OS=Sorghum bicolor OX=4558 GN=SORBI_3001G033100 PE=4 SV=1;tr|A0A1B6QH49|A0A1B6QH49_SORBI Uncharacterized protein OS=Sorghum bicolor OX=4558 GN=SORBI_3001G033100 PE=4 SV=1	2	11	10	10	2	1	4	3	1	3	2	1	2	3	2	0	4	3	6	5	2	4	2	5	4	1	1	1	2	1	3	3	1	3	2	1	2	3	2	0	3	3	6	5
tr|C5WV16|C5WV16_SORBI;tr|A0A1B6QH80|A0A1B6QH80_SORBI	tr|C5WV16|C5WV16_SORBI;tr|A0A1B6QH80|A0A1B6QH80_SORBI	4;4	4;4	4;4	tr|C5WV16|C5WV16_SORBI Uncharacterized protein OS=Sorghum bicolor OX=4558 GN=SORBI_3001G034900 PE=3 SV=1;tr|A0A1B6QH80|A0A1B6QH80_SORBI Uncharacterized protein OS=Sorghum bicolor OX=4558 GN=SORBI_3001G034900 PE=3 SV=1	2	4	4	4	0	0	0	0	0	0	0	0	4	2	0	0	0	0	0	0	0	0	0	0	0	0	0	0	0	0	0	0	0	0	0	0	4	2	0	0	0	0	0	0
tr|A0A1B6QH83|A0A1B6QH83_SORBI;tr|A0A1B6QH82|A0A1B6QH82_SORBI	tr|A0A1B6QH83|A0A1B6QH83_SORBI;tr|A0A1B6QH82|A0A1B6QH82_SORBI	17;17	17;17	17;17	tr|A0A1B6QH83|A0A1B6QH83_SORBI Mitochondrial Rho GTPase OS=Sorghum bicolor OX=4558 GN=SORBI_3001G042200 PE=3 SV=1;tr|A0A1B6QH82|A0A1B6QH82_SORBI Mitochondrial Rho GTPase OS=Sorghum bicolor OX=4558 GN=SORBI_3001G042200 PE=3 SV=1	2	17	17	17	7	8	3	5	1	5	8	10	5	5	8	10	5	8	8	12	5	4	9	6	6	6	5	6	7	8	3	5	1	5	8	10	5	5	8	10	5	8	8	12
tr|A0A1B6QHB4|A0A1B6QHB4_SORBI	tr|A0A1B6QHB4|A0A1B6QHB4_SORBI	15	15	15	tr|A0A1B6QHB4|A0A1B6QHB4_SORBI Acetyltransferase component of pyruvate dehydrogenase complex OS=Sorghum bicolor OX=4558 GN=SORBI_3001G047600 PE=3 SV=1	1	15	15	15	3	5	2	2	2	5	1	4	1	2	3	2	3	3	5	4	3	4	3	3	4	3	1	3	3	5	2	2	2	5	1	4	1	2	3	2	3	3	5	4
tr|A0A1B6QHB6|A0A1B6QHB6_SORBI;tr|A0A1B6QHB2|A0A1B6QHB2_SORBI	tr|A0A1B6QHB6|A0A1B6QHB6_SORBI	8;3	8;3	5;1	tr|A0A1B6QHB6|A0A1B6QHB6_SORBI Cytochrome b-c1 complex subunit 7 OS=Sorghum bicolor OX=4558 GN=SORBI_3001G047800 PE=3 SV=1	2	8	8	5	3	3	3	3	2	2	3	4	3	3	2	3	4	3	4	4	4	3	4	4	4	4	5	3	3	3	3	3	2	2	3	4	3	3	2	3	4	3	4	4
tr|A0A1B6QHC8|A0A1B6QHC8_SORBI	tr|A0A1B6QHC8|A0A1B6QHC8_SORBI	8	8	3	tr|A0A1B6QHC8|A0A1B6QHC8_SORBI Serine/threonine-protein phosphatase OS=Sorghum bicolor OX=4558 GN=SORBI_3001G049400 PE=3 SV=1	1	8	8	3	3	4	2	4	0	4	2	3	3	3	3	2	3	3	3	4	3	4	2	2	3	3	2	5	3	4	2	4	0	4	2	3	3	3	3	2	3	3	3	4
tr|A0A1B6QHD4|A0A1B6QHD4_SORBI	tr|A0A1B6QHD4|A0A1B6QHD4_SORBI	10	1	1	tr|A0A1B6QHD4|A0A1B6QHD4_SORBI Uncharacterized protein OS=Sorghum bicolor OX=4558 GN=SORBI_3001G049500 PE=4 SV=1	1	10	1	1	5	3	6	4	1	3	7	4	3	4	6	5	5	5	6	6	4	5	6	6	7	5	5	5	0	1	0	1	0	0	1	0	0	0	0	0	0	0	0	1
tr|A0A1Z5S5K7|A0A1Z5S5K7_SORBI;tr|C5WPQ9|C5WPQ9_SORBI;tr|A0A1B6QHH0|A0A1B6QHH0_SORBI;tr|C5XB26|C5XB26_SORBI	tr|A0A1Z5S5K7|A0A1Z5S5K7_SORBI;tr|C5WPQ9|C5WPQ9_SORBI;tr|A0A1B6QHH0|A0A1B6QHH0_SORBI;tr|C5XB26|C5XB26_SORBI	1;1;1;1	1;1;1;1	1;1;1;1	tr|A0A1Z5S5K7|A0A1Z5S5K7_SORBI Uncharacterized protein OS=Sorghum bicolor OX=4558 GN=SORBI_3001G140700 PE=4 SV=1;tr|C5WPQ9|C5WPQ9_SORBI Pyruvate kinase OS=Sorghum bicolor OX=4558 GN=SORBI_3001G140700 PE=3 SV=1;tr|A0A1B6QHH0|A0A1B6QHH0_SORBI Pyruvate kinase	4	1	1	1	0	0	0	0	0	0	0	1	0	0	0	0	0	0	0	0	0	0	1	1	0	0	1	0	0	0	0	0	0	0	0	1	0	0	0	0	0	0	0	0
tr|A0A1B6QHH2|A0A1B6QHH2_SORBI;tr|A0A1Z5S4U3|A0A1Z5S4U3_SORBI	tr|A0A1B6QHH2|A0A1B6QHH2_SORBI;tr|A0A1Z5S4U3|A0A1Z5S4U3_SORBI	15;8	15;8	14;8	tr|A0A1B6QHH2|A0A1B6QHH2_SORBI Glutamate dehydrogenase OS=Sorghum bicolor OX=4558 GN=SORBI_3001G059100 PE=3 SV=1;tr|A0A1Z5S4U3|A0A1Z5S4U3_SORBI Uncharacterized protein OS=Sorghum bicolor OX=4558 GN=SORBI_3001G059100 PE=3 SV=1	2	15	15	14	7	9	5	6	2	7	9	9	6	7	7	5	7	5	8	6	7	8	5	7	11	5	7	8	7	9	5	6	2	7	9	9	6	7	7	5	7	5	8	6
tr|A0A1B6QHH9|A0A1B6QHH9_SORBI	tr|A0A1B6QHH9|A0A1B6QHH9_SORBI	2	2	2	tr|A0A1B6QHH9|A0A1B6QHH9_SORBI Uncharacterized protein OS=Sorghum bicolor OX=4558 GN=SORBI_3001G059400 PE=4 SV=1	1	2	2	2	1	0	0	0	0	0	1	1	1	2	1	1	0	0	0	0	0	0	2	0	1	1	0	1	1	0	0	0	0	0	1	1	1	2	1	1	0	0	0	0
tr|A0A1B6QHI8|A0A1B6QHI8_SORBI;tr|C5XAB9|C5XAB9_SORBI;tr|A0A1B6QHI5|A0A1B6QHI5_SORBI	tr|A0A1B6QHI8|A0A1B6QHI8_SORBI;tr|C5XAB9|C5XAB9_SORBI;tr|A0A1B6QHI5|A0A1B6QHI5_SORBI	1;1;1	1;1;1	1;1;1	tr|A0A1B6QHI8|A0A1B6QHI8_SORBI Uncharacterized protein OS=Sorghum bicolor OX=4558 GN=SORBI_3001G061500 PE=3 SV=1;tr|C5XAB9|C5XAB9_SORBI Uncharacterized protein OS=Sorghum bicolor OX=4558 GN=SORBI_3002G045300 PE=3 SV=1;tr|A0A1B6QHI5|A0A1B6QHI5_SORBI Unchara	3	1	1	1	0	1	1	1	0	1	0	0	1	0	0	1	1	1	0	1	1	1	1	0	0	1	1	1	0	1	1	1	0	1	0	0	1	0	0	1	1	1	0	1
tr|A0A1B6QHK8|A0A1B6QHK8_SORBI;tr|A0A1B6QHK7|A0A1B6QHK7_SORBI	tr|A0A1B6QHK8|A0A1B6QHK8_SORBI;tr|A0A1B6QHK7|A0A1B6QHK7_SORBI	12;10	12;10	8;8	tr|A0A1B6QHK8|A0A1B6QHK8_SORBI Uncharacterized protein OS=Sorghum bicolor OX=4558 GN=SORBI_3001G064500 PE=3 SV=1;tr|A0A1B6QHK7|A0A1B6QHK7_SORBI Uncharacterized protein OS=Sorghum bicolor OX=4558 GN=SORBI_3001G064500 PE=4 SV=1	2	12	12	8	2	4	6	7	3	6	5	6	5	3	4	4	5	2	2	4	2	2	6	3	9	5	7	5	2	4	6	7	3	6	5	6	5	3	4	4	5	2	2	4
tr|A0A1B6QHN9|A0A1B6QHN9_SORBI	tr|A0A1B6QHN9|A0A1B6QHN9_SORBI	13	13	13	tr|A0A1B6QHN9|A0A1B6QHN9_SORBI Uncharacterized protein OS=Sorghum bicolor OX=4558 GN=SORBI_3001G067700 PE=4 SV=1	1	13	13	13	3	4	4	6	1	4	7	3	7	7	4	5	7	4	5	4	4	3	7	6	6	5	6	5	3	4	4	6	1	4	7	3	7	7	4	5	7	4	5	4
tr|A0A1B6QHP8|A0A1B6QHP8_SORBI	tr|A0A1B6QHP8|A0A1B6QHP8_SORBI	4	4	4	tr|A0A1B6QHP8|A0A1B6QHP8_SORBI Uncharacterized protein OS=Sorghum bicolor OX=4558 GN=SORBI_3001G069000 PE=4 SV=1	1	4	4	4	2	0	1	0	1	2	2	0	2	1	1	1	1	2	1	1	1	1	1	2	1	1	2	1	2	0	1	0	1	2	2	0	2	1	1	1	1	2	1	1
tr|A0A1B6QHQ5|A0A1B6QHQ5_SORBI;tr|A0A1B6QHS2|A0A1B6QHS2_SORBI	tr|A0A1B6QHQ5|A0A1B6QHQ5_SORBI;tr|A0A1B6QHS2|A0A1B6QHS2_SORBI	7;7	7;7	7;7	tr|A0A1B6QHQ5|A0A1B6QHQ5_SORBI Uncharacterized protein OS=Sorghum bicolor OX=4558 GN=SORBI_3001G073600 PE=3 SV=1;tr|A0A1B6QHS2|A0A1B6QHS2_SORBI Uncharacterized protein OS=Sorghum bicolor OX=4558 GN=SORBI_3001G073600 PE=3 SV=1	2	7	7	7	2	3	3	4	1	4	3	2	3	3	4	5	5	3	2	3	4	3	1	3	4	4	3	4	2	3	3	4	1	4	3	2	3	3	4	5	5	3	2	3
tr|A0A1B6QHQ8|A0A1B6QHQ8_SORBI	tr|A0A1B6QHQ8|A0A1B6QHQ8_SORBI	25	25	25	tr|A0A1B6QHQ8|A0A1B6QHQ8_SORBI Glucose-6-phosphate isomerase OS=Sorghum bicolor OX=4558 GN=SORBI_3001G071800 PE=3 SV=1	1	25	25	25	17	16	17	19	11	16	18	16	17	14	15	17	16	19	18	16	19	16	19	19	18	19	20	20	17	16	17	19	11	16	18	16	17	14	15	17	16	19	18	16
tr|A0A1Z5RJG6|A0A1Z5RJG6_SORBI;tr|A0A1B6QHR4|A0A1B6QHR4_SORBI;tr|A0A1Z5R610|A0A1Z5R610_SORBI	tr|A0A1Z5RJG6|A0A1Z5RJG6_SORBI;tr|A0A1B6QHR4|A0A1B6QHR4_SORBI;tr|A0A1Z5R610|A0A1Z5R610_SORBI	5;5;4	5;5;4	5;5;4	tr|A0A1Z5RJG6|A0A1Z5RJG6_SORBI Uncharacterized protein OS=Sorghum bicolor OX=4558 GN=SORBI_3005G195301 PE=4 SV=1;tr|A0A1B6QHR4|A0A1B6QHR4_SORBI Uncharacterized protein OS=Sorghum bicolor OX=4558 GN=SORBI_3001G074300 PE=4 SV=1;tr|A0A1Z5R610|A0A1Z5R610_SORBI	3	5	5	5	1	4	2	3	3	3	3	3	4	2	2	4	1	4	2	2	2	3	2	3	3	3	2	3	1	4	2	3	3	3	3	3	4	2	2	4	1	4	2	2
tr|A0A1B6QHT1|A0A1B6QHT1_SORBI;tr|C5WZA2|C5WZA2_SORBI	tr|A0A1B6QHT1|A0A1B6QHT1_SORBI;tr|C5WZA2|C5WZA2_SORBI	2;2	2;2	2;2	tr|A0A1B6QHT1|A0A1B6QHT1_SORBI Uncharacterized protein OS=Sorghum bicolor OX=4558 GN=SORBI_3001G078200 PE=4 SV=2;tr|C5WZA2|C5WZA2_SORBI Uncharacterized protein OS=Sorghum bicolor OX=4558 GN=SORBI_3001G078200 PE=4 SV=1	2	2	2	2	0	0	0	0	0	0	0	0	0	0	0	0	0	0	1	1	0	0	1	1	0	1	0	1	0	0	0	0	0	0	0	0	0	0	0	0	0	0	1	1
tr|A0A1B6QHU0|A0A1B6QHU0_SORBI	tr|A0A1B6QHU0|A0A1B6QHU0_SORBI	17	17	14	tr|A0A1B6QHU0|A0A1B6QHU0_SORBI Uncharacterized protein OS=Sorghum bicolor OX=4558 GN=SORBI_3001G073900 PE=4 SV=1	1	17	17	14	8	6	10	6	8	10	8	7	12	10	10	11	8	9	9	11	10	10	11	10	12	10	8	11	8	6	10	6	8	10	8	7	12	10	10	11	8	9	9	11
tr|A0A1B6QHU2|A0A1B6QHU2_SORBI;tr|A0A1B6QHS5|A0A1B6QHS5_SORBI;tr|A0A1B6QHT7|A0A1B6QHT7_SORBI	tr|A0A1B6QHU2|A0A1B6QHU2_SORBI	5;1;1	5;1;1	5;1;1	tr|A0A1B6QHU2|A0A1B6QHU2_SORBI Uncharacterized protein OS=Sorghum bicolor OX=4558 GN=SORBI_3001G077300 PE=4 SV=1	3	5	5	5	2	2	2	3	1	3	2	2	2	3	1	1	4	2	2	3	2	3	2	4	2	3	3	3	2	2	2	3	1	3	2	2	2	3	1	1	4	2	2	3
tr|A0A1B6QHV5|A0A1B6QHV5_SORBI	tr|A0A1B6QHV5|A0A1B6QHV5_SORBI	7	7	7	tr|A0A1B6QHV5|A0A1B6QHV5_SORBI Uncharacterized protein OS=Sorghum bicolor OX=4558 GN=SORBI_3001G083100 PE=4 SV=1	1	7	7	7	3	3	2	4	3	2	3	2	3	2	4	3	2	5	3	4	4	4	1	3	2	4	4	4	3	3	2	4	3	2	3	2	3	2	4	3	2	5	3	4
tr|A0A1B6QHW4|A0A1B6QHW4_SORBI;tr|A0A1B6QHW3|A0A1B6QHW3_SORBI	tr|A0A1B6QHW4|A0A1B6QHW4_SORBI;tr|A0A1B6QHW3|A0A1B6QHW3_SORBI	23;22	23;22	23;22	tr|A0A1B6QHW4|A0A1B6QHW4_SORBI Alpha-1,4 glucan phosphorylase OS=Sorghum bicolor OX=4558 GN=SORBI_3001G083900 PE=3 SV=1;tr|A0A1B6QHW3|A0A1B6QHW3_SORBI Alpha-1,4 glucan phosphorylase OS=Sorghum bicolor OX=4558 GN=SORBI_3001G083900 PE=3 SV=1	2	23	23	23	6	8	6	6	2	5	12	7	6	7	8	8	13	10	11	6	6	4	10	9	8	10	10	10	6	8	6	6	2	5	12	7	6	7	8	8	13	10	11	6
tr|A0A1B6QHY1|A0A1B6QHY1_SORBI;tr|A0A1B6QHW7|A0A1B6QHW7_SORBI;tr|A0A1B6QHX7|A0A1B6QHX7_SORBI;tr|C5WT74|C5WT74_SORBI;tr|A0A1B6QJH1|A0A1B6QJH1_SORBI	tr|A0A1B6QHY1|A0A1B6QHY1_SORBI;tr|A0A1B6QHW7|A0A1B6QHW7_SORBI;tr|A0A1B6QHX7|A0A1B6QHX7_SORBI	22;19;14;6;6	22;19;14;6;6	16;13;8;1;1	tr|A0A1B6QHY1|A0A1B6QHY1_SORBI UDP-glucose 6-dehydrogenase OS=Sorghum bicolor OX=4558 GN=SORBI_3001G084100 PE=3 SV=1;tr|A0A1B6QHW7|A0A1B6QHW7_SORBI UDP-glucose 6-dehydrogenase OS=Sorghum bicolor OX=4558 GN=SORBI_3001G084100 PE=3 SV=1;tr|A0A1B6QHX7|A0A1B6QH	5	22	22	16	5	15	5	10	2	7	10	14	9	10	9	11	12	14	11	10	14	9	11	9	8	11	8	10	5	15	5	10	2	7	10	14	9	10	9	11	12	14	11	10
tr|A0A1B6QHZ6|A0A1B6QHZ6_SORBI	tr|A0A1B6QHZ6|A0A1B6QHZ6_SORBI	14	12	11	tr|A0A1B6QHZ6|A0A1B6QHZ6_SORBI Uncharacterized protein OS=Sorghum bicolor OX=4558 GN=SORBI_3001G089000 PE=4 SV=1	1	14	12	11	3	4	4	5	1	2	0	5	4	6	1	0	4	6	6	6	5	5	4	4	4	9	6	8	2	4	3	4	1	1	0	3	3	5	1	0	3	6	5	5
tr|A0A1B6QI05|A0A1B6QI05_SORBI;tr|C5XLK0|C5XLK0_SORBI;tr|A0A1B6P8X8|A0A1B6P8X8_SORBI;tr|A0A1Z5RKV2|A0A1Z5RKV2_SORBI;tr|C5XTT9|C5XTT9_SORBI	tr|A0A1B6QI05|A0A1B6QI05_SORBI	26;4;3;1;1	26;4;3;1;1	23;2;2;0;0	tr|A0A1B6QI05|A0A1B6QI05_SORBI Uncharacterized protein OS=Sorghum bicolor OX=4558 GN=SORBI_3001G089100 PE=4 SV=1	5	26	26	23	16	18	15	13	4	18	13	17	15	16	13	14	15	12	14	13	13	14	10	15	11	15	14	14	16	18	15	13	4	18	13	17	15	16	13	14	15	12	14	13
tr|A0A1B6QI16|A0A1B6QI16_SORBI	tr|A0A1B6QI16|A0A1B6QI16_SORBI	9	9	9	tr|A0A1B6QI16|A0A1B6QI16_SORBI Uncharacterized protein OS=Sorghum bicolor OX=4558 GN=SORBI_3001G090700 PE=3 SV=1	1	9	9	9	5	4	6	5	4	4	6	5	6	7	5	5	2	5	3	5	5	3	2	3	5	4	6	6	5	4	6	5	4	4	6	5	6	7	5	5	2	5	3	5
tr|A0A1B6QI34|A0A1B6QI34_SORBI;tr|A0A1B6QI32|A0A1B6QI32_SORBI	tr|A0A1B6QI34|A0A1B6QI34_SORBI;tr|A0A1B6QI32|A0A1B6QI32_SORBI	11;9	11;9	11;9	tr|A0A1B6QI34|A0A1B6QI34_SORBI Uncharacterized protein OS=Sorghum bicolor OX=4558 GN=SORBI_3001G093900 PE=4 SV=1;tr|A0A1B6QI32|A0A1B6QI32_SORBI Uncharacterized protein OS=Sorghum bicolor OX=4558 GN=SORBI_3001G093900 PE=4 SV=1	2	11	11	11	2	3	3	5	2	2	4	4	2	3	2	3	3	3	3	3	4	4	7	2	4	3	6	4	2	3	3	5	2	2	4	4	2	3	2	3	3	3	3	3
tr|A0A1B6QI61|A0A1B6QI61_SORBI;tr|O82430|O82430_SORBI	tr|A0A1B6QI61|A0A1B6QI61_SORBI;tr|O82430|O82430_SORBI	2;2	2;2	1;1	tr|A0A1B6QI61|A0A1B6QI61_SORBI Uncharacterized protein OS=Sorghum bicolor OX=4558 GN=SORBI_3001G097600 PE=3 SV=1;tr|O82430|O82430_SORBI Putative alcohol dehydrogenase 1 OS=Sorghum bicolor OX=4558 GN=Adh1 PE=3 SV=1	2	2	2	1	0	1	1	0	0	0	0	1	0	0	1	1	0	0	0	1	0	1	1	0	0	0	0	1	0	1	1	0	0	0	0	1	0	0	1	1	0	0	0	1
tr|A0A1B6QI64|A0A1B6QI64_SORBI	tr|A0A1B6QI64|A0A1B6QI64_SORBI	1	1	1	tr|A0A1B6QI64|A0A1B6QI64_SORBI Uncharacterized protein OS=Sorghum bicolor OX=4558 GN=SORBI_3001G097500 PE=4 SV=1	1	1	1	1	0	0	0	0	0	0	1	0	0	0	0	0	0	0	0	0	0	0	0	0	0	0	1	0	0	0	0	0	0	0	1	0	0	0	0	0	0	0	0	0
tr|A0A1B6QIA3|A0A1B6QIA3_SORBI;tr|A0A1B6QI81|A0A1B6QI81_SORBI	tr|A0A1B6QIA3|A0A1B6QIA3_SORBI;tr|A0A1B6QI81|A0A1B6QI81_SORBI	12;12	12;12	12;12	tr|A0A1B6QIA3|A0A1B6QIA3_SORBI Uncharacterized protein OS=Sorghum bicolor OX=4558 GN=SORBI_3001G098500 PE=4 SV=1;tr|A0A1B6QI81|A0A1B6QI81_SORBI Uncharacterized protein OS=Sorghum bicolor OX=4558 GN=SORBI_3001G098500 PE=4 SV=1	2	12	12	12	7	6	4	6	2	6	6	6	8	8	7	4	8	8	5	5	8	8	5	8	6	6	6	4	7	6	4	6	2	6	6	6	8	8	7	4	8	8	5	5
tr|A0A1B6QIC5|A0A1B6QIC5_SORBI;tr|A0A1B6QID3|A0A1B6QID3_SORBI;tr|A0A1B6QIB9|A0A1B6QIB9_SORBI;tr|A0A1B6QID2|A0A1B6QID2_SORBI	tr|A0A1B6QIC5|A0A1B6QIC5_SORBI;tr|A0A1B6QID3|A0A1B6QID3_SORBI;tr|A0A1B6QIB9|A0A1B6QIB9_SORBI;tr|A0A1B6QID2|A0A1B6QID2_SORBI	19;19;19;12	19;19;19;12	3;3;3;2	tr|A0A1B6QIC5|A0A1B6QIC5_SORBI Tubulin alpha chain OS=Sorghum bicolor OX=4558 GN=SORBI_3001G107100 PE=3 SV=1;tr|A0A1B6QID3|A0A1B6QID3_SORBI Tubulin alpha chain OS=Sorghum bicolor OX=4558 GN=SORBI_3001G107200 PE=3 SV=1;tr|A0A1B6QIB9|A0A1B6QIB9_SORBI Tubulin	4	19	19	3	9	15	13	13	6	11	15	12	9	11	10	10	14	17	16	12	14	15	13	10	12	17	15	18	9	15	13	13	6	11	15	12	9	11	10	10	14	17	16	12
tr|A0A1B6QID0|A0A1B6QID0_SORBI;tr|C5YDD7|C5YDD7_SORBI;tr|A0A1B6QIA8|A0A1B6QIA8_SORBI	tr|A0A1B6QID0|A0A1B6QID0_SORBI;tr|C5YDD7|C5YDD7_SORBI;tr|A0A1B6QIA8|A0A1B6QIA8_SORBI	4;3;2	4;3;2	4;3;2	tr|A0A1B6QID0|A0A1B6QID0_SORBI Uncharacterized protein OS=Sorghum bicolor OX=4558 GN=SORBI_3001G105100 PE=4 SV=1;tr|C5YDD7|C5YDD7_SORBI Uncharacterized protein OS=Sorghum bicolor OX=4558 GN=SORBI_3006G034800 PE=4 SV=1;tr|A0A1B6QIA8|A0A1B6QIA8_SORBI Unchara	3	4	4	4	1	1	2	2	0	1	2	0	1	1	2	0	3	0	2	0	2	1	2	2	3	0	1	2	1	1	2	2	0	1	2	0	1	1	2	0	3	0	2	0
tr|A0A1B6QID6|A0A1B6QID6_SORBI;tr|A0A1B6QIE4|A0A1B6QIE4_SORBI	tr|A0A1B6QID6|A0A1B6QID6_SORBI;tr|A0A1B6QIE4|A0A1B6QIE4_SORBI	7;6	7;6	7;6	tr|A0A1B6QID6|A0A1B6QID6_SORBI Uncharacterized protein OS=Sorghum bicolor OX=4558 GN=SORBI_3001G110600 PE=4 SV=1;tr|A0A1B6QIE4|A0A1B6QIE4_SORBI Uncharacterized protein OS=Sorghum bicolor OX=4558 GN=SORBI_3001G110600 PE=4 SV=1	2	7	7	7	2	1	1	1	2	1	1	2	0	1	2	1	1	0	1	0	2	1	2	1	1	1	2	1	2	1	1	1	2	1	1	2	0	1	2	1	1	0	1	0
tr|A0A1Z5S580|A0A1Z5S580_SORBI;tr|A0A1B6QIF8|A0A1B6QIF8_SORBI;tr|C5WM40|C5WM40_SORBI;tr|A0A1B6QID8|A0A1B6QID8_SORBI	tr|A0A1Z5S580|A0A1Z5S580_SORBI;tr|A0A1B6QIF8|A0A1B6QIF8_SORBI;tr|C5WM40|C5WM40_SORBI;tr|A0A1B6QID8|A0A1B6QID8_SORBI	1;1;1;1	1;1;1;1	1;1;1;1	tr|A0A1Z5S580|A0A1Z5S580_SORBI Uncharacterized protein OS=Sorghum bicolor OX=4558 GN=SORBI_3001G108600 PE=4 SV=1;tr|A0A1B6QIF8|A0A1B6QIF8_SORBI Uncharacterized protein OS=Sorghum bicolor OX=4558 GN=SORBI_3001G108600 PE=4 SV=1;tr|C5WM40|C5WM40_SORBI Unchara	4	1	1	1	1	1	1	0	1	0	1	1	1	0	0	1	1	0	0	0	0	0	0	0	1	0	0	0	1	1	1	0	1	0	1	1	1	0	0	1	1	0	0	0
tr|A0A1B6QID9|A0A1B6QID9_SORBI;tr|A0A1Z5R9W9|A0A1Z5R9W9_SORBI;tr|A0A1Z5R9X8|A0A1Z5R9X8_SORBI;tr|A0A1Z5RAU4|A0A1Z5RAU4_SORBI	tr|A0A1B6QID9|A0A1B6QID9_SORBI	14;2;1;1	14;2;1;1	14;2;1;1	tr|A0A1B6QID9|A0A1B6QID9_SORBI Adenylyl cyclase-associated protein OS=Sorghum bicolor OX=4558 GN=SORBI_3001G109300 PE=3 SV=2	4	14	14	14	6	5	4	5	2	3	4	4	3	5	7	5	5	6	6	3	3	3	9	4	7	4	6	5	6	5	4	5	2	3	4	4	3	5	7	5	5	6	6	3
tr|A0A1B6QIE2|A0A1B6QIE2_SORBI	tr|A0A1B6QIE2|A0A1B6QIE2_SORBI	1	1	1	tr|A0A1B6QIE2|A0A1B6QIE2_SORBI Uncharacterized protein OS=Sorghum bicolor OX=4558 GN=SORBI_3001G107900 PE=4 SV=1	1	1	1	1	0	0	0	0	0	1	0	0	0	0	0	0	0	0	0	0	0	1	0	0	0	1	0	0	0	0	0	0	0	1	0	0	0	0	0	0	0	0	0	0
tr|A0A1B6QIF9|A0A1B6QIF9_SORBI	tr|A0A1B6QIF9|A0A1B6QIF9_SORBI	30	6	6	tr|A0A1B6QIF9|A0A1B6QIF9_SORBI Uncharacterized protein OS=Sorghum bicolor OX=4558 GN=SORBI_3001G112600 PE=3 SV=1	1	30	6	6	25	20	23	26	20	22	19	22	20	19	23	22	22	23	23	20	20	20	21	17	20	24	24	23	4	1	4	5	2	4	0	2	2	2	5	3	2	4	4	1
tr|A0A1B6QIH6|A0A1B6QIH6_SORBI	tr|A0A1B6QIH6|A0A1B6QIH6_SORBI	22	22	8	tr|A0A1B6QIH6|A0A1B6QIH6_SORBI Uncharacterized protein OS=Sorghum bicolor OX=4558 GN=SORBI_3001G114400 PE=3 SV=1	1	22	22	8	8	7	11	8	2	7	10	7	7	7	6	8	7	7	7	9	6	7	11	10	10	7	9	10	8	7	11	8	2	7	10	7	7	7	6	8	7	7	7	9
tr|A0A1B6QIH7|A0A1B6QIH7_SORBI;tr|A0A1B6QII7|A0A1B6QII7_SORBI	tr|A0A1B6QIH7|A0A1B6QIH7_SORBI;tr|A0A1B6QII7|A0A1B6QII7_SORBI	12;12	10;10	6;6	tr|A0A1B6QIH7|A0A1B6QIH7_SORBI Uncharacterized protein OS=Sorghum bicolor OX=4558 GN=SORBI_3001G116000 PE=3 SV=1;tr|A0A1B6QII7|A0A1B6QII7_SORBI Uncharacterized protein OS=Sorghum bicolor OX=4558 GN=SORBI_3001G116000 PE=3 SV=1	2	12	10	6	2	1	1	0	0	1	2	0	0	2	0	2	2	2	2	1	1	0	2	2	2	4	6	3	2	1	1	0	0	0	1	0	0	1	0	1	1	1	2	1
tr|A0A1B6QII6|A0A1B6QII6_SORBI	tr|A0A1B6QII6|A0A1B6QII6_SORBI	5	5	5	tr|A0A1B6QII6|A0A1B6QII6_SORBI Uncharacterized protein OS=Sorghum bicolor OX=4558 GN=SORBI_3001G115800 PE=4 SV=1	1	5	5	5	2	4	3	1	1	4	4	1	5	3	2	5	3	3	4	3	3	4	4	4	4	4	4	3	2	4	3	1	1	4	4	1	5	3	2	5	3	3	4	3
tr|A0A1B6QIN0|A0A1B6QIN0_SORBI	tr|A0A1B6QIN0|A0A1B6QIN0_SORBI	10	10	10	tr|A0A1B6QIN0|A0A1B6QIN0_SORBI Uncharacterized protein OS=Sorghum bicolor OX=4558 GN=SORBI_3001G122400 PE=3 SV=1	1	10	10	10	7	7	8	7	3	7	4	5	7	7	5	6	5	8	7	6	6	6	8	5	7	8	8	6	7	7	8	7	3	7	4	5	7	7	5	6	5	8	7	6
tr|A0A1B6QIN6|A0A1B6QIN6_SORBI;tr|A0A1B6QIN2|A0A1B6QIN2_SORBI;tr|A0A1Z5S5E9|A0A1Z5S5E9_SORBI	tr|A0A1B6QIN6|A0A1B6QIN6_SORBI;tr|A0A1B6QIN2|A0A1B6QIN2_SORBI;tr|A0A1Z5S5E9|A0A1Z5S5E9_SORBI	51;50;39	51;50;39	47;46;35	tr|A0A1B6QIN6|A0A1B6QIN6_SORBI Lipoxygenase OS=Sorghum bicolor OX=4558 GN=SORBI_3001G125700 PE=3 SV=1;tr|A0A1B6QIN2|A0A1B6QIN2_SORBI Lipoxygenase OS=Sorghum bicolor OX=4558 GN=SORBI_3001G125700 PE=3 SV=1;tr|A0A1Z5S5E9|A0A1Z5S5E9_SORBI Lipoxygenase OS=Sorgh	3	51	51	47	3	8	5	8	0	2	9	19	12	12	2	4	40	26	34	29	39	32	34	13	23	25	19	24	3	8	5	8	0	2	9	19	12	12	2	4	40	26	34	29
tr|A0A1B6QIR3|A0A1B6QIR3_SORBI;tr|A0A1B6QFE6|A0A1B6QFE6_SORBI;tr|A0A1B6QFC9|A0A1B6QFC9_SORBI;tr|A0A1W0W779|A0A1W0W779_SORBI	tr|A0A1B6QIR3|A0A1B6QIR3_SORBI	55;1;1;1	55;1;1;1	36;0;0;0	tr|A0A1B6QIR3|A0A1B6QIR3_SORBI Uncharacterized protein OS=Sorghum bicolor OX=4558 GN=SORBI_3001G129000 PE=3 SV=1	4	55	55	36	42	41	37	42	36	42	38	42	37	36	35	40	39	39	40	41	33	35	39	38	34	38	35	37	42	41	37	42	36	42	38	42	37	36	35	40	39	39	40	41
tr|A0A1B6QIU5|A0A1B6QIU5_SORBI;tr|A0A1B6QIU7|A0A1B6QIU7_SORBI;tr|A0A1B6QIU6|A0A1B6QIU6_SORBI	tr|A0A1B6QIU5|A0A1B6QIU5_SORBI;tr|A0A1B6QIU7|A0A1B6QIU7_SORBI;tr|A0A1B6QIU6|A0A1B6QIU6_SORBI	11;10;8	11;10;8	11;10;8	tr|A0A1B6QIU5|A0A1B6QIU5_SORBI Uncharacterized protein OS=Sorghum bicolor OX=4558 GN=SORBI_3001G136500 PE=4 SV=1;tr|A0A1B6QIU7|A0A1B6QIU7_SORBI Uncharacterized protein OS=Sorghum bicolor OX=4558 GN=SORBI_3001G136500 PE=4 SV=1;tr|A0A1B6QIU6|A0A1B6QIU6_SORBI	3	11	11	11	0	1	2	0	0	0	3	3	2	2	2	1	1	4	2	1	2	2	3	1	2	2	2	0	0	1	2	0	0	0	3	3	2	2	2	1	1	4	2	1
tr|A0A1B6QIX5|A0A1B6QIX5_SORBI	tr|A0A1B6QIX5|A0A1B6QIX5_SORBI	2	2	2	tr|A0A1B6QIX5|A0A1B6QIX5_SORBI Uncharacterized protein OS=Sorghum bicolor OX=4558 GN=SORBI_3001G142200 PE=3 SV=1	1	2	2	2	0	0	0	0	0	0	0	0	0	0	0	0	0	0	0	0	2	1	0	0	0	1	0	1	0	0	0	0	0	0	0	0	0	0	0	0	0	0	0	0
tr|A0A1B6QIY1|A0A1B6QIY1_SORBI;tr|A0A1B6QIY9|A0A1B6QIY9_SORBI	tr|A0A1B6QIY1|A0A1B6QIY1_SORBI;tr|A0A1B6QIY9|A0A1B6QIY9_SORBI	3;3	3;3	3;3	tr|A0A1B6QIY1|A0A1B6QIY1_SORBI Uncharacterized protein OS=Sorghum bicolor OX=4558 GN=SORBI_3001G143500 PE=4 SV=1;tr|A0A1B6QIY9|A0A1B6QIY9_SORBI Uncharacterized protein OS=Sorghum bicolor OX=4558 GN=SORBI_3001G143500 PE=4 SV=1	2	3	3	3	0	0	0	0	0	0	0	1	1	0	2	0	0	0	0	0	0	0	1	0	0	0	0	0	0	0	0	0	0	0	0	1	1	0	2	0	0	0	0	0
tr|A0A1B6QIY5|A0A1B6QIY5_SORBI	tr|A0A1B6QIY5|A0A1B6QIY5_SORBI	16	16	16	tr|A0A1B6QIY5|A0A1B6QIY5_SORBI Uncharacterized protein OS=Sorghum bicolor OX=4558 GN=SORBI_3001G141300 PE=4 SV=1	1	16	16	16	11	12	12	12	10	12	8	12	13	11	10	9	11	13	9	10	10	9	11	9	10	11	12	11	11	12	12	12	10	12	8	12	13	11	10	9	11	13	9	10
tr|A0A1B6QJ05|A0A1B6QJ05_SORBI	tr|A0A1B6QJ05|A0A1B6QJ05_SORBI	24	10	10	tr|A0A1B6QJ05|A0A1B6QJ05_SORBI Uncharacterized protein OS=Sorghum bicolor OX=4558 GN=SORBI_3001G148900 PE=3 SV=1	1	24	10	10	10	13	11	13	4	9	16	13	14	16	11	9	15	15	16	11	11	10	13	13	11	15	15	15	2	4	2	4	0	2	5	4	2	4	3	1	6	4	6	3
tr|A0A1B6QJ22|A0A1B6QJ22_SORBI	tr|A0A1B6QJ22|A0A1B6QJ22_SORBI	5	5	5	tr|A0A1B6QJ22|A0A1B6QJ22_SORBI Uncharacterized protein OS=Sorghum bicolor OX=4558 GN=SORBI_3001G150600 PE=3 SV=1	1	5	5	5	2	1	2	1	0	2	2	2	2	3	2	1	3	1	3	2	0	1	3	3	4	3	3	2	2	1	2	1	0	2	2	2	2	3	2	1	3	1	3	2
tr|A0A1B6QJ28|A0A1B6QJ28_SORBI;tr|A0A1B6QJ25|A0A1B6QJ25_SORBI	tr|A0A1B6QJ28|A0A1B6QJ28_SORBI;tr|A0A1B6QJ25|A0A1B6QJ25_SORBI	3;3	3;3	3;3	tr|A0A1B6QJ28|A0A1B6QJ28_SORBI Uncharacterized protein OS=Sorghum bicolor OX=4558 GN=SORBI_3001G152000 PE=4 SV=1;tr|A0A1B6QJ25|A0A1B6QJ25_SORBI Uncharacterized protein OS=Sorghum bicolor OX=4558 GN=SORBI_3001G152000 PE=4 SV=1	2	3	3	3	0	0	0	0	1	1	0	1	0	0	0	0	0	0	1	0	0	0	1	0	1	0	0	0	0	0	0	0	1	1	0	1	0	0	0	0	0	0	1	0
tr|A0A1B6QJ46|A0A1B6QJ46_SORBI	tr|A0A1B6QJ46|A0A1B6QJ46_SORBI	4	4	4	tr|A0A1B6QJ46|A0A1B6QJ46_SORBI DNA-directed RNA polymerase subunit beta OS=Sorghum bicolor OX=4558 GN=SORBI_3001G155000 PE=3 SV=1	1	4	4	4	0	2	1	0	0	0	2	1	1	2	1	0	0	1	0	1	0	0	1	1	0	2	1	1	0	2	1	0	0	0	2	1	1	2	1	0	0	1	0	1
tr|A0A1B6QJ72|A0A1B6QJ72_SORBI	tr|A0A1B6QJ72|A0A1B6QJ72_SORBI	4	4	2	tr|A0A1B6QJ72|A0A1B6QJ72_SORBI Uncharacterized protein OS=Sorghum bicolor OX=4558 GN=SORBI_3001G159400 PE=4 SV=1	1	4	4	2	0	1	1	1	1	0	2	0	2	1	1	2	0	0	1	2	1	0	0	3	1	1	0	0	0	1	1	1	1	0	2	0	2	1	1	2	0	0	1	2
tr|A0A1B6QJB9|A0A1B6QJB9_SORBI	tr|A0A1B6QJB9|A0A1B6QJB9_SORBI	8	8	8	tr|A0A1B6QJB9|A0A1B6QJB9_SORBI Uncharacterized protein OS=Sorghum bicolor OX=4558 GN=SORBI_3001G166600 PE=3 SV=1	1	8	8	8	2	0	0	1	0	1	3	2	3	1	2	3	2	2	3	3	3	4	3	2	3	2	2	2	2	0	0	1	0	1	3	2	3	1	2	3	2	2	3	3
tr|A0A1B6QJE0|A0A1B6QJE0_SORBI;tr|C5WT45|C5WT45_SORBI	tr|A0A1B6QJE0|A0A1B6QJE0_SORBI	3;1	3;1	3;1	tr|A0A1B6QJE0|A0A1B6QJE0_SORBI Uncharacterized protein OS=Sorghum bicolor OX=4558 GN=SORBI_3001G168600 PE=3 SV=1	2	3	3	3	1	1	0	1	0	2	2	1	1	0	0	0	0	0	0	2	1	1	1	1	0	1	0	0	1	1	0	1	0	2	2	1	1	0	0	0	0	0	0	2
tr|A0A1B6QJE5|A0A1B6QJE5_SORBI	tr|A0A1B6QJE5|A0A1B6QJE5_SORBI	9	9	9	tr|A0A1B6QJE5|A0A1B6QJE5_SORBI Uncharacterized protein OS=Sorghum bicolor OX=4558 GN=SORBI_3001G170100 PE=4 SV=1	1	9	9	9	1	1	1	0	0	1	1	1	0	2	2	3	2	2	4	2	4	1	2	2	3	3	1	1	1	1	1	0	0	1	1	1	0	2	2	3	2	2	4	2
tr|A0A1B6QJE8|A0A1B6QJE8_SORBI	tr|A0A1B6QJE8|A0A1B6QJE8_SORBI	10	10	10	tr|A0A1B6QJE8|A0A1B6QJE8_SORBI Uncharacterized protein OS=Sorghum bicolor OX=4558 GN=SORBI_3001G170700 PE=4 SV=2	1	10	10	10	4	4	4	3	2	5	2	0	1	0	4	1	4	4	3	0	2	1	3	1	3	8	5	5	4	4	4	3	2	5	2	0	1	0	4	1	4	4	3	0
tr|A0A1B6QJI5|A0A1B6QJI5_SORBI	tr|A0A1B6QJI5|A0A1B6QJI5_SORBI	2	2	2	tr|A0A1B6QJI5|A0A1B6QJI5_SORBI Inositol-1-monophosphatase OS=Sorghum bicolor OX=4558 GN=SORBI_3001G178100 PE=3 SV=1	1	2	2	2	1	1	0	1	0	0	0	0	0	0	0	0	0	1	1	1	2	1	1	0	0	1	1	1	1	1	0	1	0	0	0	0	0	0	0	0	0	1	1	1
tr|A0A1B6QJP0|A0A1B6QJP0_SORBI	tr|A0A1B6QJP0|A0A1B6QJP0_SORBI	3	3	3	tr|A0A1B6QJP0|A0A1B6QJP0_SORBI Uncharacterized protein OS=Sorghum bicolor OX=4558 GN=SORBI_3001G185000 PE=3 SV=1	1	3	3	3	1	0	0	1	0	2	0	0	0	1	2	0	0	1	1	1	1	1	0	1	1	1	1	0	1	0	0	1	0	2	0	0	0	1	2	0	0	1	1	1
tr|A0A1B6QJT2|A0A1B6QJT2_SORBI;tr|C5WVC7|C5WVC7_SORBI;tr|A0A1Z5SBU5|A0A1Z5SBU5_SORBI;tr|A0A1Z5SC16|A0A1Z5SC16_SORBI;tr|A0A1Z5SBU9|A0A1Z5SBU9_SORBI;tr|A0A1Z5SBX7|A0A1Z5SBX7_SORBI	tr|A0A1B6QJT2|A0A1B6QJT2_SORBI;tr|C5WVC7|C5WVC7_SORBI	3;2;1;1;1;1	3;2;1;1;1;1	2;1;0;0;0;0	tr|A0A1B6QJT2|A0A1B6QJT2_SORBI Uncharacterized protein OS=Sorghum bicolor OX=4558 GN=SORBI_3001G193000 PE=4 SV=1;tr|C5WVC7|C5WVC7_SORBI Uncharacterized protein OS=Sorghum bicolor OX=4558 GN=SORBI_3001G193000 PE=4 SV=1	6	3	3	2	1	1	0	1	1	0	0	1	2	0	1	1	1	0	0	3	1	1	2	0	0	1	1	1	1	1	0	1	1	0	0	1	2	0	1	1	1	0	0	3
tr|A0A1B6QJT3|A0A1B6QJT3_SORBI;tr|A0A1B6QJU4|A0A1B6QJU4_SORBI	tr|A0A1B6QJT3|A0A1B6QJT3_SORBI;tr|A0A1B6QJU4|A0A1B6QJU4_SORBI	6;5	6;5	6;5	tr|A0A1B6QJT3|A0A1B6QJT3_SORBI Uncharacterized protein OS=Sorghum bicolor OX=4558 GN=SORBI_3001G191200 PE=4 SV=1;tr|A0A1B6QJU4|A0A1B6QJU4_SORBI Uncharacterized protein OS=Sorghum bicolor OX=4558 GN=SORBI_3001G191200 PE=4 SV=1	2	6	6	6	2	2	0	1	1	2	3	2	2	2	5	3	4	1	0	4	1	3	2	1	3	3	2	3	2	2	0	1	1	2	3	2	2	2	5	3	4	1	0	4
tr|A0A1Z5S6H6|A0A1Z5S6H6_SORBI;tr|A0A1B6QJW4|A0A1B6QJW4_SORBI;tr|A0A1Z5S6F2|A0A1Z5S6F2_SORBI	tr|A0A1Z5S6H6|A0A1Z5S6H6_SORBI;tr|A0A1B6QJW4|A0A1B6QJW4_SORBI;tr|A0A1Z5S6F2|A0A1Z5S6F2_SORBI	3;3;2	3;3;2	3;3;2	tr|A0A1Z5S6H6|A0A1Z5S6H6_SORBI Uncharacterized protein OS=Sorghum bicolor OX=4558 GN=SORBI_3001G194900 PE=4 SV=1;tr|A0A1B6QJW4|A0A1B6QJW4_SORBI Uncharacterized protein OS=Sorghum bicolor OX=4558 GN=SORBI_3001G194900 PE=4 SV=1;tr|A0A1Z5S6F2|A0A1Z5S6F2_SORBI	3	3	3	3	0	0	0	0	0	0	0	0	0	0	0	0	1	0	0	1	0	0	0	0	0	0	1	0	0	0	0	0	0	0	0	0	0	0	0	0	1	0	0	1
tr|A0A1B6QJW5|A0A1B6QJW5_SORBI;tr|A0A1B6QJW3|A0A1B6QJW3_SORBI	tr|A0A1B6QJW5|A0A1B6QJW5_SORBI;tr|A0A1B6QJW3|A0A1B6QJW3_SORBI	13;12	13;12	13;12	tr|A0A1B6QJW5|A0A1B6QJW5_SORBI Methionine aminopeptidase OS=Sorghum bicolor OX=4558 GN=SORBI_3001G199100 PE=3 SV=1;tr|A0A1B6QJW3|A0A1B6QJW3_SORBI Methionine aminopeptidase OS=Sorghum bicolor OX=4558 GN=SORBI_3001G199100 PE=3 SV=1	2	13	13	13	4	5	3	1	0	5	4	7	4	3	2	3	4	2	2	4	3	3	4	3	4	3	2	3	4	5	3	1	0	5	4	7	4	3	2	3	4	2	2	4
tr|A0A1B6QJX5|A0A1B6QJX5_SORBI	tr|A0A1B6QJX5|A0A1B6QJX5_SORBI	12	12	12	tr|A0A1B6QJX5|A0A1B6QJX5_SORBI Uncharacterized protein OS=Sorghum bicolor OX=4558 GN=SORBI_3001G200700 PE=4 SV=1	1	12	12	12	0	0	0	0	0	0	0	0	11	5	0	0	0	0	0	0	0	0	0	0	0	0	0	0	0	0	0	0	0	0	0	0	11	5	0	0	0	0	0	0
tr|A0A1B6QJZ2|A0A1B6QJZ2_SORBI	tr|A0A1B6QJZ2|A0A1B6QJZ2_SORBI	5	5	5	tr|A0A1B6QJZ2|A0A1B6QJZ2_SORBI Uncharacterized protein OS=Sorghum bicolor OX=4558 GN=SORBI_3001G203900 PE=4 SV=1	1	5	5	5	1	1	1	1	0	1	2	1	1	0	2	2	2	1	1	1	1	1	0	1	0	0	0	1	1	1	1	1	0	1	2	1	1	0	2	2	2	1	1	1
tr|A0A1B6QJZ5|A0A1B6QJZ5_SORBI	tr|A0A1B6QJZ5|A0A1B6QJZ5_SORBI	8	8	8	tr|A0A1B6QJZ5|A0A1B6QJZ5_SORBI Malic enzyme OS=Sorghum bicolor OX=4558 GN=SORBI_3001G201700 PE=3 SV=1	1	8	8	8	0	1	0	1	1	0	2	1	1	2	1	0	2	0	1	1	2	1	3	3	3	1	3	1	0	1	0	1	1	0	2	1	1	2	1	0	2	0	1	1
tr|A0A1B6QK16|A0A1B6QK16_SORBI	tr|A0A1B6QK16|A0A1B6QK16_SORBI	3	3	3	tr|A0A1B6QK16|A0A1B6QK16_SORBI Uncharacterized protein OS=Sorghum bicolor OX=4558 GN=SORBI_3001G207000 PE=4 SV=1	1	3	3	3	1	1	0	0	1	0	1	0	1	0	2	1	2	1	2	2	1	2	2	2	2	1	0	1	1	1	0	0	1	0	1	0	1	0	2	1	2	1	2	2
tr|A0A1B6QKD1|A0A1B6QKD1_SORBI	tr|A0A1B6QKD1|A0A1B6QKD1_SORBI	6	6	6	tr|A0A1B6QKD1|A0A1B6QKD1_SORBI Uncharacterized protein OS=Sorghum bicolor OX=4558 GN=SORBI_3001G222900 PE=4 SV=1	1	6	6	6	4	3	2	3	1	2	2	3	2	4	1	3	5	2	2	1	1	1	3	2	3	1	2	2	4	3	2	3	1	2	2	3	2	4	1	3	5	2	2	1
tr|A0A1B6QKE9|A0A1B6QKE9_SORBI	tr|A0A1B6QKE9|A0A1B6QKE9_SORBI	9	9	9	tr|A0A1B6QKE9|A0A1B6QKE9_SORBI Uncharacterized protein OS=Sorghum bicolor OX=4558 GN=SORBI_3001G226000 PE=4 SV=1	1	9	9	9	2	1	1	1	1	1	3	2	0	2	2	3	6	1	3	2	3	3	2	4	3	4	3	3	2	1	1	1	1	1	3	2	0	2	2	3	6	1	3	2
tr|A0A1B6QKI0|A0A1B6QKI0_SORBI	tr|A0A1B6QKI0|A0A1B6QKI0_SORBI	1	1	1	tr|A0A1B6QKI0|A0A1B6QKI0_SORBI Uncharacterized protein OS=Sorghum bicolor OX=4558 GN=SORBI_3001G233400 PE=4 SV=1	1	1	1	1	0	1	0	1	0	1	0	1	0	0	0	0	0	0	1	1	1	0	1	0	1	0	0	0	0	1	0	1	0	1	0	1	0	0	0	0	0	0	1	1
tr|A0A1B6QKM3|A0A1B6QKM3_SORBI	tr|A0A1B6QKM3|A0A1B6QKM3_SORBI	4	4	4	tr|A0A1B6QKM3|A0A1B6QKM3_SORBI Uncharacterized protein OS=Sorghum bicolor OX=4558 GN=SORBI_3001G240500 PE=4 SV=1	1	4	4	4	0	0	0	1	0	0	1	0	1	0	1	0	1	0	1	1	1	2	1	1	1	1	0	1	0	0	0	1	0	0	1	0	1	0	1	0	1	0	1	1
tr|A0A1B6QKT3|A0A1B6QKT3_SORBI;tr|A0A1B6QKT1|A0A1B6QKT1_SORBI;tr|A0A1B6QKS0|A0A1B6QKS0_SORBI;tr|A0A1B6QKS3|A0A1B6QKS3_SORBI	tr|A0A1B6QKT3|A0A1B6QKT3_SORBI;tr|A0A1B6QKT1|A0A1B6QKT1_SORBI;tr|A0A1B6QKS0|A0A1B6QKS0_SORBI;tr|A0A1B6QKS3|A0A1B6QKS3_SORBI	11;10;10;9	11;10;10;9	11;10;10;9	tr|A0A1B6QKT3|A0A1B6QKT3_SORBI Uncharacterized protein OS=Sorghum bicolor OX=4558 GN=SORBI_3001G248300 PE=4 SV=1;tr|A0A1B6QKT1|A0A1B6QKT1_SORBI Uncharacterized protein OS=Sorghum bicolor OX=4558 GN=SORBI_3001G248300 PE=4 SV=1;tr|A0A1B6QKS0|A0A1B6QKS0_SORBI	4	11	11	11	0	0	0	0	0	0	0	0	0	0	0	0	3	5	5	7	7	4	4	2	0	4	1	6	0	0	0	0	0	0	0	0	0	0	0	0	3	5	5	7
tr|A0A1B6QKX9|A0A1B6QKX9_SORBI;tr|A0A1B6QKZ9|A0A1B6QKZ9_SORBI	tr|A0A1B6QKX9|A0A1B6QKX9_SORBI;tr|A0A1B6QKZ9|A0A1B6QKZ9_SORBI	1;1	1;1	1;1	tr|A0A1B6QKX9|A0A1B6QKX9_SORBI Uncharacterized protein OS=Sorghum bicolor OX=4558 GN=SORBI_3001G253600 PE=4 SV=1;tr|A0A1B6QKZ9|A0A1B6QKZ9_SORBI Uncharacterized protein OS=Sorghum bicolor OX=4558 GN=SORBI_3001G253600 PE=4 SV=1	2	1	1	1	0	0	0	1	0	1	0	0	0	0	1	0	0	0	0	0	0	0	0	0	0	0	0	0	0	0	0	1	0	1	0	0	0	0	1	0	0	0	0	0
tr|A0A1B6QL52|A0A1B6QL52_SORBI;tr|A0A1B6QL31|A0A1B6QL31_SORBI;tr|A0A1B6QL32|A0A1B6QL32_SORBI;tr|A0A1B6QL40|A0A1B6QL40_SORBI	tr|A0A1B6QL52|A0A1B6QL52_SORBI;tr|A0A1B6QL31|A0A1B6QL31_SORBI;tr|A0A1B6QL32|A0A1B6QL32_SORBI;tr|A0A1B6QL40|A0A1B6QL40_SORBI	18;18;17;17	18;18;17;17	18;18;17;17	tr|A0A1B6QL52|A0A1B6QL52_SORBI Uncharacterized protein OS=Sorghum bicolor OX=4558 GN=SORBI_3001G260800 PE=4 SV=1;tr|A0A1B6QL31|A0A1B6QL31_SORBI Uncharacterized protein OS=Sorghum bicolor OX=4558 GN=SORBI_3001G260800 PE=4 SV=1;tr|A0A1B6QL32|A0A1B6QL32_SORBI	4	18	18	18	2	1	9	4	3	3	4	2	8	9	1	2	5	12	8	4	9	5	1	9	5	5	8	5	2	1	9	4	3	3	4	2	8	9	1	2	5	12	8	4
tr|A0A1B6QLK4|A0A1B6QLK4_SORBI;tr|A0A1B6QLK3|A0A1B6QLK3_SORBI	tr|A0A1B6QLK4|A0A1B6QLK4_SORBI;tr|A0A1B6QLK3|A0A1B6QLK3_SORBI	10;9	10;9	10;9	tr|A0A1B6QLK4|A0A1B6QLK4_SORBI NADH dehydrogenase [ubiquinone] 1 alpha subcomplex subunit 12 OS=Sorghum bicolor OX=4558 GN=SORBI_3001G282500 PE=3 SV=1;tr|A0A1B6QLK3|A0A1B6QLK3_SORBI NADH dehydrogenase [ubiquinone] 1 alpha subcomplex subunit 12 OS=Sorghum b	2	10	10	10	2	2	1	3	2	2	2	0	3	1	1	2	3	1	2	2	2	3	4	3	3	1	4	2	2	2	1	3	2	2	2	0	3	1	1	2	3	1	2	2
tr|A0A1B6QLK9|A0A1B6QLK9_SORBI;tr|A0A1B6QLK6|A0A1B6QLK6_SORBI	tr|A0A1B6QLK9|A0A1B6QLK9_SORBI;tr|A0A1B6QLK6|A0A1B6QLK6_SORBI	2;2	2;2	2;2	tr|A0A1B6QLK9|A0A1B6QLK9_SORBI Uncharacterized protein OS=Sorghum bicolor OX=4558 GN=SORBI_3001G283100 PE=4 SV=1;tr|A0A1B6QLK6|A0A1B6QLK6_SORBI Uncharacterized protein OS=Sorghum bicolor OX=4558 GN=SORBI_3001G283100 PE=4 SV=1	2	2	2	2	1	1	1	1	1	1	1	1	1	1	1	1	1	1	1	1	1	1	1	1	2	0	0	0	1	1	1	1	1	1	1	1	1	1	1	1	1	1	1	1
tr|A0A1B6QLN2|A0A1B6QLN2_SORBI	tr|A0A1B6QLN2|A0A1B6QLN2_SORBI	7	7	7	tr|A0A1B6QLN2|A0A1B6QLN2_SORBI Uncharacterized protein OS=Sorghum bicolor OX=4558 GN=SORBI_3001G283200 PE=4 SV=1	1	7	7	7	3	2	3	4	1	3	5	3	4	4	5	5	5	5	5	5	7	5	6	4	6	7	5	5	3	2	3	4	1	3	5	3	4	4	5	5	5	5	5	5
tr|A0A1B6QLU6|A0A1B6QLU6_SORBI	tr|A0A1B6QLU6|A0A1B6QLU6_SORBI	11	6	6	tr|A0A1B6QLU6|A0A1B6QLU6_SORBI Uncharacterized protein OS=Sorghum bicolor OX=4558 GN=SORBI_3001G292200 PE=3 SV=1	1	11	6	6	2	1	1	1	0	2	4	1	1	5	1	3	1	3	1	2	2	0	3	2	3	1	3	4	0	1	0	1	0	1	2	1	1	3	1	1	0	1	0	1
tr|A0A1B6QLV0|A0A1B6QLV0_SORBI	tr|A0A1B6QLV0|A0A1B6QLV0_SORBI	4	4	4	tr|A0A1B6QLV0|A0A1B6QLV0_SORBI Uncharacterized protein OS=Sorghum bicolor OX=4558 GN=SORBI_3001G291100 PE=4 SV=1	1	4	4	4	1	2	2	1	0	0	1	1	0	1	2	1	2	0	0	1	1	2	1	2	1	1	2	0	1	2	2	1	0	0	1	1	0	1	2	1	2	0	0	1
tr|A0A1B6QLX0|A0A1B6QLX0_SORBI	tr|A0A1B6QLX0|A0A1B6QLX0_SORBI	2	2	2	tr|A0A1B6QLX0|A0A1B6QLX0_SORBI Autophagy-related protein 3 OS=Sorghum bicolor OX=4558 GN=SORBI_3001G298300 PE=3 SV=1	1	2	2	2	0	0	0	0	0	0	0	0	0	0	0	0	0	0	0	0	1	0	0	0	1	0	0	0	0	0	0	0	0	0	0	0	0	0	0	0	0	0	0	0
tr|A0A1Z5S886|A0A1Z5S886_SORBI;tr|A0A1B6QLY0|A0A1B6QLY0_SORBI;tr|A0A1B6QLX2|A0A1B6QLX2_SORBI;tr|C5WRI6|C5WRI6_SORBI;tr|A0A1Z5S8H6|A0A1Z5S8H6_SORBI;tr|A0A1Z5S880|A0A1Z5S880_SORBI;tr|A0A1Z5S883|A0A1Z5S883_SORBI	tr|A0A1Z5S886|A0A1Z5S886_SORBI;tr|A0A1B6QLY0|A0A1B6QLY0_SORBI;tr|A0A1B6QLX2|A0A1B6QLX2_SORBI;tr|C5WRI6|C5WRI6_SORBI;tr|A0A1Z5S8H6|A0A1Z5S8H6_SORBI;tr|A0A1Z5S880|A0A1Z5S880_SORBI;tr|A0A1Z5S883|A0A1Z5S883_SORBI	2;2;2;2;2;2;2	2;2;2;2;2;2;2	2;2;2;2;2;2;2	tr|A0A1Z5S886|A0A1Z5S886_SORBI Uncharacterized protein OS=Sorghum bicolor OX=4558 GN=SORBI_3001G296400 PE=4 SV=1;tr|A0A1B6QLY0|A0A1B6QLY0_SORBI Uncharacterized protein OS=Sorghum bicolor OX=4558 GN=SORBI_3001G296400 PE=4 SV=1;tr|A0A1B6QLX2|A0A1B6QLX2_SORBI	7	2	2	2	0	0	0	0	1	1	2	0	0	0	1	2	1	0	0	1	2	1	0	1	1	1	2	2	0	0	0	0	1	1	2	0	0	0	1	2	1	0	0	1
tr|A0A1B6QLY5|A0A1B6QLY5_SORBI	tr|A0A1B6QLY5|A0A1B6QLY5_SORBI	4	2	1	tr|A0A1B6QLY5|A0A1B6QLY5_SORBI Uncharacterized protein OS=Sorghum bicolor OX=4558 GN=SORBI_3001G300500 PE=3 SV=1	1	4	2	1	1	2	0	0	0	2	1	0	1	1	1	2	1	1	0	0	1	1	0	0	1	0	0	0	0	1	0	0	0	0	0	0	0	0	0	1	0	0	0	0
tr|A0A1B6QM15|A0A1B6QM15_SORBI;tr|A0A1B6QM25|A0A1B6QM25_SORBI;tr|A0A1B6QM35|A0A1B6QM35_SORBI	tr|A0A1B6QM15|A0A1B6QM15_SORBI;tr|A0A1B6QM25|A0A1B6QM25_SORBI;tr|A0A1B6QM35|A0A1B6QM35_SORBI	6;6;5	6;6;5	6;6;5	tr|A0A1B6QM15|A0A1B6QM15_SORBI Branched-chain-amino-acid aminotransferase OS=Sorghum bicolor OX=4558 GN=SORBI_3001G305600 PE=3 SV=1;tr|A0A1B6QM25|A0A1B6QM25_SORBI Branched-chain-amino-acid aminotransferase OS=Sorghum bicolor OX=4558 GN=SORBI_3001G305600 PE	3	6	6	6	1	0	2	1	0	1	0	0	0	1	0	0	5	4	2	1	1	1	3	3	4	1	2	1	1	0	2	1	0	1	0	0	0	1	0	0	5	4	2	1
tr|A0A1B6QM31|A0A1B6QM31_SORBI	tr|A0A1B6QM31|A0A1B6QM31_SORBI	6	6	6	tr|A0A1B6QM31|A0A1B6QM31_SORBI Uncharacterized protein OS=Sorghum bicolor OX=4558 GN=SORBI_3001G308200 PE=3 SV=1	1	6	6	6	0	0	0	0	0	0	1	0	1	0	0	1	2	2	2	0	0	0	4	3	2	0	2	0	0	0	0	0	0	0	1	0	1	0	0	1	2	2	2	0
tr|A0A1B6QM42|A0A1B6QM42_SORBI	tr|A0A1B6QM42|A0A1B6QM42_SORBI	10	8	8	tr|A0A1B6QM42|A0A1B6QM42_SORBI Uncharacterized protein OS=Sorghum bicolor OX=4558 GN=SORBI_3001G310300 PE=3 SV=1	1	10	8	8	3	4	2	4	1	7	3	4	5	4	6	5	5	5	6	1	2	2	4	3	4	1	2	0	2	3	1	3	0	5	2	2	4	3	4	3	3	4	4	0
tr|A0A1B6QM79|A0A1B6QM79_SORBI;tr|A0A1B6QM72|A0A1B6QM72_SORBI	tr|A0A1B6QM79|A0A1B6QM79_SORBI;tr|A0A1B6QM72|A0A1B6QM72_SORBI	5;5	5;5	5;5	tr|A0A1B6QM79|A0A1B6QM79_SORBI Uncharacterized protein OS=Sorghum bicolor OX=4558 GN=SORBI_3001G314200 PE=4 SV=1;tr|A0A1B6QM72|A0A1B6QM72_SORBI Uncharacterized protein OS=Sorghum bicolor OX=4558 GN=SORBI_3001G314200 PE=4 SV=1	2	5	5	5	2	3	5	4	0	3	4	4	5	4	5	4	5	4	3	5	4	4	4	3	5	4	4	4	2	3	5	4	0	3	4	4	5	4	5	4	5	4	3	5
tr|A0A1B6QME7|A0A1B6QME7_SORBI;tr|A0A1B6QMD3|A0A1B6QMD3_SORBI;tr|A0A1B6QME4|A0A1B6QME4_SORBI;tr|C5WVJ1|C5WVJ1_SORBI	tr|A0A1B6QME7|A0A1B6QME7_SORBI;tr|A0A1B6QMD3|A0A1B6QMD3_SORBI;tr|A0A1B6QME4|A0A1B6QME4_SORBI;tr|C5WVJ1|C5WVJ1_SORBI	6;6;6;5	3;3;3;3	3;3;3;3	tr|A0A1B6QME7|A0A1B6QME7_SORBI Uncharacterized protein OS=Sorghum bicolor OX=4558 GN=SORBI_3001G326900 PE=4 SV=1;tr|A0A1B6QMD3|A0A1B6QMD3_SORBI Pyruvate, phosphate dikinase OS=Sorghum bicolor OX=4558 GN=SORBI_3001G326900 PE=3 SV=1;tr|A0A1B6QME4|A0A1B6QME4_	4	6	3	3	4	3	3	3	3	5	3	3	4	4	4	4	3	3	3	4	3	3	4	3	3	4	5	5	1	0	0	0	0	2	0	0	1	1	1	1	0	0	0	1
tr|A0A1B6QMI3|A0A1B6QMI3_SORBI;tr|A0A1B6QMH5|A0A1B6QMH5_SORBI	tr|A0A1B6QMI3|A0A1B6QMI3_SORBI;tr|A0A1B6QMH5|A0A1B6QMH5_SORBI	14;10	14;10	1;1	tr|A0A1B6QMI3|A0A1B6QMI3_SORBI Uncharacterized protein OS=Sorghum bicolor OX=4558 GN=SORBI_3001G334300 PE=4 SV=1;tr|A0A1B6QMH5|A0A1B6QMH5_SORBI Uncharacterized protein OS=Sorghum bicolor OX=4558 GN=SORBI_3001G334300 PE=4 SV=1	2	14	14	1	9	10	7	10	6	10	6	8	7	7	9	8	5	9	8	10	10	7	8	9	8	8	7	6	9	10	7	10	6	10	6	8	7	7	9	8	5	9	8	10
tr|A0A1B6QMJ8|A0A1B6QMJ8_SORBI;tr|A0A1B6QMK8|A0A1B6QMK8_SORBI;tr|A0A1B6QMK0|A0A1B6QMK0_SORBI	tr|A0A1B6QMJ8|A0A1B6QMJ8_SORBI;tr|A0A1B6QMK8|A0A1B6QMK8_SORBI;tr|A0A1B6QMK0|A0A1B6QMK0_SORBI	10;9;6	10;9;6	9;8;5	tr|A0A1B6QMJ8|A0A1B6QMJ8_SORBI Glucose-6-phosphate 1-dehydrogenase OS=Sorghum bicolor OX=4558 GN=SORBI_3001G339100 PE=3 SV=1;tr|A0A1B6QMK8|A0A1B6QMK8_SORBI Glucose-6-phosphate 1-dehydrogenase OS=Sorghum bicolor OX=4558 GN=SORBI_3001G339100 PE=3 SV=1;tr|A0A	3	10	10	9	1	0	3	2	0	1	2	1	5	3	1	0	1	1	1	1	3	2	2	0	0	3	2	1	1	0	3	2	0	1	2	1	5	3	1	0	1	1	1	1
tr|A0A1B6QML5|A0A1B6QML5_SORBI;tr|A0A1B6QML3|A0A1B6QML3_SORBI	tr|A0A1B6QML5|A0A1B6QML5_SORBI;tr|A0A1B6QML3|A0A1B6QML3_SORBI	1;1	1;1	1;1	tr|A0A1B6QML5|A0A1B6QML5_SORBI Uncharacterized protein OS=Sorghum bicolor OX=4558 GN=SORBI_3001G339600 PE=4 SV=1;tr|A0A1B6QML3|A0A1B6QML3_SORBI Uncharacterized protein OS=Sorghum bicolor OX=4558 GN=SORBI_3001G339600 PE=4 SV=1	2	1	1	1	0	0	0	0	0	0	1	1	0	0	1	1	1	0	0	0	0	0	1	0	0	1	0	0	0	0	0	0	0	0	1	1	0	0	1	1	1	0	0	0
tr|A0A1B6QMN1|A0A1B6QMN1_SORBI;tr|C5WWN2|C5WWN2_SORBI;tr|A0A1Z5S9A7|A0A1Z5S9A7_SORBI;tr|A0A1Z5S913|A0A1Z5S913_SORBI	tr|A0A1B6QMN1|A0A1B6QMN1_SORBI;tr|C5WWN2|C5WWN2_SORBI;tr|A0A1Z5S9A7|A0A1Z5S9A7_SORBI;tr|A0A1Z5S913|A0A1Z5S913_SORBI	7;7;5;5	7;7;5;5	7;7;5;5	tr|A0A1B6QMN1|A0A1B6QMN1_SORBI Uncharacterized protein OS=Sorghum bicolor OX=4558 GN=SORBI_3001G340600 PE=4 SV=1;tr|C5WWN2|C5WWN2_SORBI Uncharacterized protein OS=Sorghum bicolor OX=4558 GN=SORBI_3001G340600 PE=4 SV=1;tr|A0A1Z5S9A7|A0A1Z5S9A7_SORBI Unchara	4	7	7	7	1	2	3	2	1	3	3	2	3	3	3	1	2	2	2	3	1	4	4	4	3	2	3	2	1	2	3	2	1	3	3	2	3	3	3	1	2	2	2	3
tr|A0A1B6QMQ7|A0A1B6QMQ7_SORBI;tr|A0A1B6QMP0|A0A1B6QMP0_SORBI;tr|C5XE14|C5XE14_SORBI	tr|A0A1B6QMQ7|A0A1B6QMQ7_SORBI;tr|A0A1B6QMP0|A0A1B6QMP0_SORBI	5;5;1	5;5;1	5;5;1	tr|A0A1B6QMQ7|A0A1B6QMQ7_SORBI 3-oxoacyl-[acyl-carrier-protein] synthase OS=Sorghum bicolor OX=4558 GN=SORBI_3001G344400 PE=3 SV=1;tr|A0A1B6QMP0|A0A1B6QMP0_SORBI Uncharacterized protein OS=Sorghum bicolor OX=4558 GN=SORBI_3001G344400 PE=3 SV=1	3	5	5	5	0	2	2	4	0	1	1	0	0	0	1	0	2	1	1	2	0	1	0	2	2	2	2	3	0	2	2	4	0	1	1	0	0	0	1	0	2	1	1	2
tr|A0A1B6QMP2|A0A1B6QMP2_SORBI	tr|A0A1B6QMP2|A0A1B6QMP2_SORBI	3	3	3	tr|A0A1B6QMP2|A0A1B6QMP2_SORBI Uncharacterized protein OS=Sorghum bicolor OX=4558 GN=SORBI_3001G344800 PE=4 SV=1	1	3	3	3	0	0	0	0	0	0	0	0	0	0	0	0	0	0	0	1	2	1	0	0	0	2	2	2	0	0	0	0	0	0	0	0	0	0	0	0	0	0	0	1
tr|A0A1B6QMR1|A0A1B6QMR1_SORBI	tr|A0A1B6QMR1|A0A1B6QMR1_SORBI	5	1	0	tr|A0A1B6QMR1|A0A1B6QMR1_SORBI Uncharacterized protein OS=Sorghum bicolor OX=4558 GN=SORBI_3001G348100 PE=3 SV=1	1	5	1	0	2	2	1	1	0	3	3	3	4	3	0	3	3	3	4	3	4	4	4	3	3	4	1	5	0	1	0	1	0	0	1	1	1	1	0	1	1	1	1	1
tr|A0A1B6QMT0|A0A1B6QMT0_SORBI;tr|A0A1B6QMS9|A0A1B6QMS9_SORBI;tr|A0A1B6QFL9|A0A1B6QFL9_SORBI	tr|A0A1B6QMT0|A0A1B6QMT0_SORBI	9;4;3	9;4;3	8;3;2	tr|A0A1B6QMT0|A0A1B6QMT0_SORBI Uncharacterized protein OS=Sorghum bicolor OX=4558 GN=SORBI_3001G350600 PE=4 SV=1	3	9	9	8	4	6	6	5	3	5	6	6	6	6	6	8	6	5	3	4	5	5	6	5	6	3	4	3	4	6	6	5	3	5	6	6	6	6	6	8	6	5	3	4
tr|A0A1B6QMW1|A0A1B6QMW1_SORBI	tr|A0A1B6QMW1|A0A1B6QMW1_SORBI	5	5	5	tr|A0A1B6QMW1|A0A1B6QMW1_SORBI Uncharacterized protein OS=Sorghum bicolor OX=4558 GN=SORBI_3001G354600 PE=4 SV=1	1	5	5	5	3	2	5	2	2	2	4	3	4	4	2	3	4	2	2	3	1	4	0	2	3	3	1	3	3	2	5	2	2	2	4	3	4	4	2	3	4	2	2	3
tr|A0A1B6QMY3|A0A1B6QMY3_SORBI	tr|A0A1B6QMY3|A0A1B6QMY3_SORBI	1	1	1	tr|A0A1B6QMY3|A0A1B6QMY3_SORBI Uncharacterized protein OS=Sorghum bicolor OX=4558 GN=SORBI_3001G355000 PE=4 SV=1	1	1	1	1	0	1	1	1	0	0	1	1	1	1	1	1	1	1	0	1	1	1	1	1	1	0	1	1	0	1	1	1	0	0	1	1	1	1	1	1	1	1	0	1
tr|A0A1B6QMY5|A0A1B6QMY5_SORBI;tr|A0A1B6QN04|A0A1B6QN04_SORBI	tr|A0A1B6QMY5|A0A1B6QMY5_SORBI;tr|A0A1B6QN04|A0A1B6QN04_SORBI	2;2	2;2	2;2	tr|A0A1B6QMY5|A0A1B6QMY5_SORBI Uncharacterized protein OS=Sorghum bicolor OX=4558 GN=SORBI_3001G359300 PE=4 SV=1;tr|A0A1B6QN04|A0A1B6QN04_SORBI Uncharacterized protein OS=Sorghum bicolor OX=4558 GN=SORBI_3001G359300 PE=3 SV=1	2	2	2	2	0	0	1	1	0	0	0	0	0	0	1	1	0	0	0	0	0	1	0	0	0	0	0	0	0	0	1	1	0	0	0	0	0	0	1	1	0	0	0	0
tr|A0A1B6QMZ8|A0A1B6QMZ8_SORBI	tr|A0A1B6QMZ8|A0A1B6QMZ8_SORBI	6	6	6	tr|A0A1B6QMZ8|A0A1B6QMZ8_SORBI Uncharacterized protein OS=Sorghum bicolor OX=4558 GN=SORBI_3001G356600 PE=4 SV=1	1	6	6	6	0	0	1	0	0	0	3	1	1	1	0	2	1	1	1	0	0	1	2	0	0	1	2	1	0	0	1	0	0	0	3	1	1	1	0	2	1	1	1	0
tr|A0A1B6QN31|A0A1B6QN31_SORBI;tr|A0A1B6QN36|A0A1B6QN36_SORBI	tr|A0A1B6QN31|A0A1B6QN31_SORBI;tr|A0A1B6QN36|A0A1B6QN36_SORBI	7;6	6;5	6;5	tr|A0A1B6QN31|A0A1B6QN31_SORBI Glutathione peroxidase OS=Sorghum bicolor OX=4558 GN=SORBI_3001G365800 PE=3 SV=1;tr|A0A1B6QN36|A0A1B6QN36_SORBI Glutathione peroxidase OS=Sorghum bicolor OX=4558 GN=SORBI_3001G365800 PE=3 SV=1	2	7	6	6	5	3	3	3	2	4	3	3	3	4	5	3	4	4	4	3	4	4	4	3	4	3	3	4	5	2	2	2	2	4	2	2	2	3	5	2	3	3	3	2
tr|A0A1B6QN33|A0A1B6QN33_SORBI;tr|A0A1B6QN32|A0A1B6QN32_SORBI	tr|A0A1B6QN33|A0A1B6QN33_SORBI;tr|A0A1B6QN32|A0A1B6QN32_SORBI	8;5	8;5	8;5	tr|A0A1B6QN33|A0A1B6QN33_SORBI Uncharacterized protein OS=Sorghum bicolor OX=4558 GN=SORBI_3001G365200 PE=4 SV=1;tr|A0A1B6QN32|A0A1B6QN32_SORBI Uncharacterized protein OS=Sorghum bicolor OX=4558 GN=SORBI_3001G365200 PE=4 SV=1	2	8	8	8	2	3	3	2	0	2	3	2	3	4	3	1	3	3	2	2	1	1	3	3	4	2	2	1	2	3	3	2	0	2	3	2	3	4	3	1	3	3	2	2
tr|A0A1B6QN59|A0A1B6QN59_SORBI	tr|A0A1B6QN59|A0A1B6QN59_SORBI	2	2	2	tr|A0A1B6QN59|A0A1B6QN59_SORBI Uncharacterized protein OS=Sorghum bicolor OX=4558 GN=SORBI_3001G366800 PE=4 SV=1	1	2	2	2	0	1	1	0	0	1	1	0	0	1	2	1	0	0	0	0	0	0	0	0	0	1	1	0	0	1	1	0	0	1	1	0	0	1	2	1	0	0	0	0
tr|A0A1B6QN96|A0A1B6QN96_SORBI	tr|A0A1B6QN96|A0A1B6QN96_SORBI	5	5	2	tr|A0A1B6QN96|A0A1B6QN96_SORBI Superoxide dismutase [Cu-Zn] OS=Sorghum bicolor OX=4558 GN=SORBI_3001G371900 PE=3 SV=1	1	5	5	2	3	4	4	4	4	4	3	3	4	4	4	3	4	4	4	4	3	4	3	4	4	4	5	4	3	4	4	4	4	4	3	3	4	4	4	3	4	4	4	4
tr|A0A1B6QNA0|A0A1B6QNA0_SORBI;tr|A0A1B6QNB6|A0A1B6QNB6_SORBI	tr|A0A1B6QNA0|A0A1B6QNA0_SORBI;tr|A0A1B6QNB6|A0A1B6QNB6_SORBI	5;5	5;5	5;5	tr|A0A1B6QNA0|A0A1B6QNA0_SORBI Uncharacterized protein OS=Sorghum bicolor OX=4558 GN=SORBI_3001G374400 PE=4 SV=1;tr|A0A1B6QNB6|A0A1B6QNB6_SORBI Uncharacterized protein OS=Sorghum bicolor OX=4558 GN=SORBI_3001G374400 PE=4 SV=1	2	5	5	5	1	2	2	2	3	1	1	2	1	2	3	2	2	0	0	1	0	2	1	0	0	3	3	1	1	2	2	2	3	1	1	2	1	2	3	2	2	0	0	1
tr|A0A1B6QNB9|A0A1B6QNB9_SORBI	tr|A0A1B6QNB9|A0A1B6QNB9_SORBI	5	3	3	tr|A0A1B6QNB9|A0A1B6QNB9_SORBI Peroxidase OS=Sorghum bicolor OX=4558 GN=SORBI_3001G379300 PE=3 SV=1	1	5	3	3	2	2	2	2	1	2	2	3	3	3	3	2	3	2	2	1	2	1	3	3	2	2	2	1	0	2	1	0	0	1	1	2	1	1	2	0	1	0	0	0
tr|A0A1B6QND3|A0A1B6QND3_SORBI	tr|A0A1B6QND3|A0A1B6QND3_SORBI	4	4	4	tr|A0A1B6QND3|A0A1B6QND3_SORBI Uncharacterized protein OS=Sorghum bicolor OX=4558 GN=SORBI_3001G380500 PE=4 SV=1	1	4	4	4	2	1	1	0	1	1	1	0	1	1	0	1	1	1	1	2	0	2	1	1	0	1	2	2	2	1	1	0	1	1	1	0	1	1	0	1	1	1	1	2
tr|A0A1B6QND7|A0A1B6QND7_SORBI	tr|A0A1B6QND7|A0A1B6QND7_SORBI	15	15	15	tr|A0A1B6QND7|A0A1B6QND7_SORBI Uncharacterized protein OS=Sorghum bicolor OX=4558 GN=SORBI_3001G378800 PE=3 SV=1	1	15	15	15	7	9	7	10	4	8	7	5	6	10	10	7	10	9	9	7	8	6	8	7	9	8	9	8	7	9	7	10	4	8	7	5	6	10	10	7	10	9	9	7
tr|A0A1B6QNE0|A0A1B6QNE0_SORBI	tr|A0A1B6QNE0|A0A1B6QNE0_SORBI	10	10	10	tr|A0A1B6QNE0|A0A1B6QNE0_SORBI Uncharacterized protein OS=Sorghum bicolor OX=4558 GN=SORBI_3001G382800 PE=4 SV=1	1	10	10	10	3	5	8	7	0	4	4	5	6	7	3	4	7	4	5	5	6	5	4	6	7	6	5	6	3	5	8	7	0	4	4	5	6	7	3	4	7	4	5	5
tr|A0A1B6QNE6|A0A1B6QNE6_SORBI	tr|A0A1B6QNE6|A0A1B6QNE6_SORBI	1	1	1	tr|A0A1B6QNE6|A0A1B6QNE6_SORBI Uncharacterized protein OS=Sorghum bicolor OX=4558 GN=SORBI_3001G383700 PE=4 SV=1	1	1	1	1	1	1	0	1	0	1	0	0	0	0	1	1	0	0	0	1	1	1	0	0	0	0	0	0	1	1	0	1	0	1	0	0	0	0	1	1	0	0	0	1
tr|A0A1B6QNE9|A0A1B6QNE9_SORBI	tr|A0A1B6QNE9|A0A1B6QNE9_SORBI	5	5	5	tr|A0A1B6QNE9|A0A1B6QNE9_SORBI Uncharacterized protein OS=Sorghum bicolor OX=4558 GN=SORBI_3001G384500 PE=4 SV=1	1	5	5	5	0	0	0	0	0	1	0	1	0	1	1	0	2	1	1	0	0	1	2	2	1	1	1	0	0	0	0	0	0	1	0	1	0	1	1	0	2	1	1	0
tr|A0A1B6QNI8|A0A1B6QNI8_SORBI	tr|A0A1B6QNI8|A0A1B6QNI8_SORBI	2	2	2	tr|A0A1B6QNI8|A0A1B6QNI8_SORBI Uncharacterized protein OS=Sorghum bicolor OX=4558 GN=SORBI_3001G389800 PE=4 SV=1	1	2	2	2	1	0	0	0	0	1	0	0	0	0	0	0	0	2	1	0	0	0	0	1	0	1	0	0	1	0	0	0	0	1	0	0	0	0	0	0	0	2	1	0
tr|A0A1B6QNL9|A0A1B6QNL9_SORBI;tr|A0A1B6QNM2|A0A1B6QNM2_SORBI	tr|A0A1B6QNL9|A0A1B6QNL9_SORBI;tr|A0A1B6QNM2|A0A1B6QNM2_SORBI	3;2	3;2	3;2	tr|A0A1B6QNL9|A0A1B6QNL9_SORBI Uncharacterized protein OS=Sorghum bicolor OX=4558 GN=SORBI_3001G392300 PE=4 SV=1;tr|A0A1B6QNM2|A0A1B6QNM2_SORBI Uncharacterized protein OS=Sorghum bicolor OX=4558 GN=SORBI_3001G392300 PE=4 SV=1	2	3	3	3	0	0	0	1	0	0	0	1	1	0	0	1	1	0	0	0	0	0	1	0	0	1	1	0	0	0	0	1	0	0	0	1	1	0	0	1	1	0	0	0
tr|A0A1B6QNN0|A0A1B6QNN0_SORBI	tr|A0A1B6QNN0|A0A1B6QNN0_SORBI	28	28	28	tr|A0A1B6QNN0|A0A1B6QNN0_SORBI Uncharacterized protein OS=Sorghum bicolor OX=4558 GN=SORBI_3001G393300 PE=4 SV=1	1	28	28	28	13	13	9	10	5	12	11	7	9	12	9	9	12	12	11	8	7	5	11	14	12	7	11	9	13	13	9	10	5	12	11	7	9	12	9	9	12	12	11	8
tr|A0A1B6QNN1|A0A1B6QNN1_SORBI	tr|A0A1B6QNN1|A0A1B6QNN1_SORBI	3	3	3	tr|A0A1B6QNN1|A0A1B6QNN1_SORBI Uncharacterized protein OS=Sorghum bicolor OX=4558 GN=SORBI_3001G393700 PE=4 SV=1	1	3	3	3	0	0	1	0	0	0	0	0	0	0	1	0	1	0	0	0	0	0	0	0	0	0	1	0	0	0	1	0	0	0	0	0	0	0	1	0	1	0	0	0
tr|A0A1B6QNQ4|A0A1B6QNQ4_SORBI	tr|A0A1B6QNQ4|A0A1B6QNQ4_SORBI	13	13	3	tr|A0A1B6QNQ4|A0A1B6QNQ4_SORBI Uncharacterized protein OS=Sorghum bicolor OX=4558 GN=SORBI_3001G400700 PE=3 SV=1	1	13	13	3	7	7	8	6	3	5	7	8	10	11	7	7	2	2	2	9	10	9	3	1	2	3	2	3	7	7	8	6	3	5	7	8	10	11	7	7	2	2	2	9
tr|A0A1B6QNQ6|A0A1B6QNQ6_SORBI	tr|A0A1B6QNQ6|A0A1B6QNQ6_SORBI	6	1	1	tr|A0A1B6QNQ6|A0A1B6QNQ6_SORBI Uncharacterized protein OS=Sorghum bicolor OX=4558 GN=SORBI_3001G402500 PE=4 SV=1	1	6	1	1	3	3	1	2	1	2	1	3	2	2	3	1	1	4	1	1	2	1	2	1	2	2	2	1	1	1	0	1	0	0	0	1	0	0	1	0	0	0	0	0
[truncated: 2,962 more rows]
[truncated: 150 more columns]
